# Supplementary material for: Cis-motifs upstream of the transcription and translation initiation sites are effectively revealed by their positional disequilibrium in eukaryote genomes using frequency distribution curves
Source: BMC Bioinformatics. 2006 Nov 30;7:522. doi: 10.1186/1471-2105-7-522 (PMC1698937; doi:10.1186/1471-2105-7-522)
Supplement: Additional File 5 — List of cis-regulatory elements and references. List of all cis-regulatory elements, their IUPAC version used in this work and their references. [file 1471-2105-7-522-S5.xls]

## Sheet: euk elems refs.
element	e.IUPAC	elem.type	organism	targeted by	Protein.Type	reference	additional reference information
CC(A/T)6GG	CCWWWWWWGG	CArG	animals	SRF	MADS domain family	Binding Site Selection for the Plant MADS Domain Protein AGL15, Weining Tang and Sharyn E. Perry, THE JOURNAL OF BIOLOGICAL CHEMISTRY Vol. 278, No. 30, Issue of July 25, pp. 28154–28159, 2003
CTA(A/T)4TAG	CTAWWWWTAG	CArG	animals	MEF2A	MADS domain family	Binding Site Selection for the Plant MADS Domain Protein AGL15, Weining Tang and Sharyn E. Perry, THE JOURNAL OF BIOLOGICAL CHEMISTRY Vol. 278, No. 30, Issue of July 25, pp. 28154–28159, 2003
TATAYAY	TATAYAY	TATA box	eukaryotic		Bound by TBP (TATA binding protein), a component of TFIID	Bucher, P (1990). Weight matrix descriptions of four eukaryotic RNA polymerase II promoter elements derived from 502 unrelated promoters. J. Mol. Biol. 212, 563-578.
a/t a/g g/t/a G/a G G C/t/a G/a G/t g/a/t g/t c/t t/c t/g	WRDRGGHRKDKYYK	GC-box base	eukaryotic			Bucher, P (1990). Weight matrix descriptions of four eukaryotic RNA polymerase II promoter elements derived from 502 unrelated promoters. J. Mol. Biol. 212, 563-578.
T A T A W A D R	TATAWADR	TATA-box HMM trained from 600 unrelated vertebrate promoter sequences:	eukaryotic			Bucher, P (1990). Weight matrix descriptions of four eukaryotic RNA polymerase II promoter elements derived from 502 unrelated promoters. J. Mol. Biol. 212, 563-578.
T A T A W A W A	TATAWAWA	TATA-box HMM trained from 134 unrelated plant promoter sequences:	eukaryotic			Bucher, P (1990). Weight matrix descriptions of four eukaryotic RNA polymerase II promoter elements derived from 502 unrelated promoters. J. Mol. Biol. 212, 563-578.
T A T A W A W R	TATAWAWR	TATA-box HMM trained from 900 unrelated general promoter sequences	eukaryotic		TBP	Bucher, P (1990). Weight matrix descriptions of four eukaryotic RNA polymerase II promoter elements derived from 502 unrelated promoters. J. Mol. Biol. 212, 563-578.
t/c/a c/t t/c A/g g/a C C A a/t T/a c/g A/g	HYYRRCCAWWSR	CCAAT-box	eukaryotic			Bucher, P (1990). Weight matrix descriptions of four eukaryotic RNA polymerase II promoter elements derived from 502 unrelated promoters. J. Mol. Biol. 212, 563-578.
GTCAT or ATCAT	GTCAT		eukaryotic	The skn-1 (skin excess) gene ; SKN-1		C. Elegans II 7. Transcription Factors and Transcriptional Regulation, eBOOK	http://www.ncbi.nlm.nih.gov/books/bv.fcgi?call=bv.View..ShowTOC&rid=ce2.TOC
TAAAGTGGTTGTGTG	TAAAGTGGTTGTGTG	NK-Class	C. Elegans	CEH-22		C. Elegans II 7. Transcription Factors and Transcriptional Regulation, eBOOK	http://www.ncbi.nlm.nih.gov/books/bv.fcgi?call=bv.View..ShowTOC&rid=ce2.TOC
TNNAGTG	TNNAGTG	NK-class core consensus binding site	C. Elegans	CEH-22		C. Elegans II 7. Transcription Factors and Transcriptional Regulation, eBOOK	http://www.ncbi.nlm.nih.gov/books/bv.fcgi?call=bv.View..ShowTOC&rid=ce2.TOC
CTAAAAATA	CTAAAAATA	the canonical MEF-2 DNA-binding site sequence	C. elegans	mef-2 gene; MEF-2A ; CeMEF-2 binds	MADS domain	C. Elegans II 7. Transcription Factors and Transcriptional Regulation, eBOOK	http://www.ncbi.nlm.nih.gov/books/bv.fcgi?call=bv.View..ShowTOC&rid=ce2.TOC
CAGCTG	CAGCTG	cannonical E-box ANIMALS	eukaryotic	hlh-1 gene; CeMyoD protein	Helix-loop-helix (HLH) genes ; E-proteins are bHLH transcription factors	C. Elegans II 7. Transcription Factors and Transcriptional Regulation, eBOOK	http://www.ncbi.nlm.nih.gov/books/bv.fcgi?call=bv.View..ShowTOC&rid=ce2.TOC
G/ATGGGAA	RTGGGAA	SU(H)/CBF1/KBF2 consensus				C. Elegans II 7. Transcription Factors and Transcriptional Regulation, eBOOK	http://www.ncbi.nlm.nih.gov/books/bv.fcgi?call=bv.View..ShowTOC&rid=ce2.TOC
G/ATGGGAA	RTGGGAA	SU(H)/CBF1/KBF2 consensus binding site	C. elegans	lag-1 gene ; LAG-1		C. Elegans II 7. Transcription Factors and Transcriptional Regulation, eBOOK	http://www.ncbi.nlm.nih.gov/books/bv.fcgi?call=bv.View..ShowTOC&rid=ce2.TOC
TGGG(T/A)GGTC	TGGGWGGTC		Drosophila	tra-1 (sex transformer) , TRA-1L		C. Elegans II 7. Transcription Factors and Transcriptional Regulation, eBOOK	http://www.ncbi.nlm.nih.gov/books/bv.fcgi?call=bv.View..ShowTOC&rid=ce2.TOC
CATATG	CATATG	NdE-box		CeTwist	E-proteins are bHLH transcription factors	CeE/DA interactions with other bHLH transcription factors: In vitro studies and functional implications for developmental processes Harfe BD, Fire A, Krause MW, Vaz Gomes A National Institutes of Health-NIDDK-LMB Bdg5 Room B104, Bethesda MD 20892-0510, USA, Present address: Center for Genomics Research, Karolinska Institutet, S-171 77 Stockholm Sweden carnegie Institution of Washington, Departeme…
T/CaATTa	YAATTA	YOX	animals			Conserved homeodomain proteins interact with MADS box protein Mcm1 to restrict ECB-dependent transcription to the M/G1 phase of the cell cycle Tata Pramila,1 Shawna Miles,1 Debraj GuhaThakurta,2,4 Dave Jemiolo,1,3 and Linda L. Breeden1,5 GENES & DEVELOPMENT16:3034–3045 © 2002
TTt/aCCt/cNAa/t /ta g/a g/a G t/a n A	TTWCCYNAWWRRGWNA	MCM1 from figure	animals			Conserved homeodomain proteins interact with MADS box protein Mcm1 to restrict ECB-dependent transcription to the M/G1 phase of the cell cycle Tata Pramila,1 Shawna Miles,1 Debraj GuhaThakurta,2,4 Dave Jemiolo,1,3 and Linda L. Breeden1,5 GENES & DEVELOPMENT16:3034–3045 © 2002
TCAATTAAAT	TCAATTAAAT	Ftz, en, eve (Drosophila) binding site	eukaryotic		Engrailed, even-skipped, Fushu tarzau, Paired, Zerknült	DevBio: A companion to Developmental Biology, Seventh Edition; Scott. F. Gilbert	http://www.devbio.com/
TCAGCACCG	TCAGCACCG			Even-skipped		DevBio: A companion to Developmental Biology, Seventh Edition; Scott. F. Gilbert	http://www.devbio.com/
TCCTAATCCC	TCCTAATCCC			Bicoid		DevBio: A companion to Developmental Biology, Seventh Edition; Scott. F. Gilbert	http://www.devbio.com/
TCAATTAAAT	TCAATTAAAT		Drosophila	Adominal B, Fusi-tazaru, Paired, Zerknült		DevBio: A companion to Developmental Biology, Seventh Edition; Scott. F. Gilbert	http://www.devbio.com/
TAATTTGCAT	TAATTTGCAT		Drosophila	Adominal B		DevBio: A companion to Developmental Biology, Seventh Edition; Scott. F. Gilbert	http://www.devbio.com/
TAATAATAATAATAA	TAATAATAATAATAA		Drosophila	Antennapedia, Even-Skipped, Fusi-tazaru, Ultrabithorax		DevBio: A companion to Developmental Biology, Seventh Edition; Scott. F. Gilbert	http://www.devbio.com/
TCCTAATCCC	TCCTAATCCC		Drosophila	Bicoid		DevBio: A companion to Developmental Biology, Seventh Edition; Scott. F. Gilbert	http://www.devbio.com/
TCAATTAAAT	TCAATTAAAT		Drosophila	Engrailed, Even-Skipped		DevBio: A companion to Developmental Biology, Seventh Edition; Scott. F. Gilbert	http://www.devbio.com/
TCAGCACCG	TCAGCACCG		Drosophila	Even-Skipped		DevBio: A companion to Developmental Biology, Seventh Edition; Scott. F. Gilbert	http://www.devbio.com/
ATATTCAT	ATATTCAT		Homo sapiens	Pit-1 (also called GHF1), POU domain		DevBio: A companion to Developmental Biology, Seventh Edition; Scott. F. Gilbert	http://www.devbio.com/
ATTTGCAT	ATTTGCAT	octa box	Homo sapiens	Oct2, POU domain		DevBio: A companion to Developmental Biology, Seventh Edition; Scott. F. Gilbert	http://www.devbio.com/
CCAAT	CCAAT		Homo sapiens	bZIP proteins, CCAAT enhancer-binding protein (C/EBP)		DevBio: A companion to Developmental Biology, Seventh Edition; Scott. F. Gilbert	http://www.devbio.com/
AGAACANNNTGTTCT	AGAACANNNTGTTCT	glucocorticoid-response element	Homo sapiens			DevBio: A companion to Developmental Biology, Seventh Edition; Scott. F. Gilbert	http://www.devbio.com/
GGTCACTGTGACC	GGTCACTGTGACC	estrogen-responsive enhancer element	Homo sapiens			DevBio: A companion to Developmental Biology, Seventh Edition; Scott. F. Gilbert	http://www.devbio.com/
ATTTGCAT	ATTTGCAT		eukaryotic	Octamer-binding transcription factor 11; Oct-11; Oct2	POU domain	DevBio: A companion to Developmental Biology, Seventh Edition; Scott. F. Gilbert	http://www.devbio.com/
ATTgGnttaTta	ATTGGNTTATTA	from figure				Developmental Cell, Vol. 6, 757–770, June, 2004, Copyright 2004 by Cell Press Genomic cis-Regulatory Architecture and trans-Acting Regulators of a Single Interneuron-Specific Gene Battery in C. elegans Adam S. Wenick and Oliver Hobert*	http://www.devbio.com/
RRRAGTATAC	RRRAGTATAC	more specific consensus of GATA factors	C. elegans	MED-1 binding sites	GATA	Developmental Cell, Vol. 8, 427–433, March, 2005, Copyright ©2005 by Elsevier Inc. DOI 10.1016/j.devcel.2005.01.014 The Noncanonical Binding Site of the MED-1 GATA Factor Defines Differentially Regulated Target Genes in the C. elegans Mesendoderm Gina Broitman-Maduro,1,2,3 Morris F. Maduro,1,2,3and Joel H. Rothman1,*
HGATAR	HGATAR	core sequence typical of GATA factors	C. elegans	MED-1 binding sites	GATA	Developmental Cell, Vol. 8, 427–433, March, 2005, Copyright ©2005 by Elsevier Inc. DOI 10.1016/j.devcel.2005.01.014 The Noncanonical Binding Site of the MED-1 GATA Factor Defines Differentially Regulated Target Genes in the C. elegans Mesendoderm Gina Broitman-Maduro,1,2,3 Morris F. Maduro,1,2,3and Joel H. Rothman1,* The GATA class of zinc finger transcription factors are named after the founding…
GCCCCAGGC	GCCCCAGGC	AP-2 Binding Element		AP-2, c-MYC. E1A, YB-1	Basic Helix-Span-Helix	Gaubatz S., Imhof A., Dosch R., Werner O., Mitchell P., Buettner R., Eilers M. “Transcriptional avtivation by Myc is under negative control by the transcription factor AP-2.” EMBO J. 14:1508-1519 (1995). ,Williams T., Tjian R. “Analysis of the DNA-binding and activation properties of the human transcription factor AP-2.” Genes Dev. 5:670-682 (1991).
CCATATATGG	CCATATATGG	Serum Response Element (SRE)	Homo sapiens	serum response factor (SRF)	MADS box	Hill C. S., Wynne J., Treisman R. “Serum-regulated transcription by Serum Response Factor (SRF): a novel role for the DNA binding domain.” EMBO J. 13:5421-5432 (1994). Dalton S, Marais R, Wynne J, Treisman R. “Isolation and characterization of SRF accessory proteins.” Philos Trans R Soc Lond B Biol Sci. 340(1293):325-32 (1993).
AGGTCATGACCT	AGGTCATGACCT	Thyroids Response Elements (TRE)				HOX Database ( http://www.iephb.nw.ru/labs/lab38/spirov/hox_pro/hoxdb.html ) by Alexander V. Spirov	http://www.iephb.nw.ru/labs/lab38/spirov/hox_pro/node30.html
GGTCATGACC	GGTCATGACC	Thyroids Response Elements (TRE) , shorter				HOX Database ( http://www.iephb.nw.ru/labs/lab38/spirov/hox_pro/hoxdb.html ) by Alexander V. Spirov	http://www.iephb.nw.ru/labs/lab38/spirov/hox_pro/node30.html
ANNNNCATTA	ANNNNCATTA	Antp (Drosophila) binding site	eukaryotic			HOX Database ( http://www.iephb.nw.ru/labs/lab38/spirov/hox_pro/hoxdb.html ) by Alexander V. Spirov	http://www.iephb.nw.ru/labs/lab38/spirov/hox_pro/node30.html
-ATTA- -TAAT-	ATTA	HOX enhancers	eukaryotic	Hox-2.5 binding site has consequence		HOX Database ( http://www.iephb.nw.ru/labs/lab38/spirov/hox_pro/hoxdb.html ) by Alexander V. Spirov	http://www.iephb.nw.ru/labs/lab38/spirov/hox_pro/node30.html
ATTATTA- -TAATAAT	ATTATTA	HOX enhancers	eukaryotic	Hox-2.4 binding site has consequence		HOX Database ( http://www.iephb.nw.ru/labs/lab38/spirov/hox_pro/hoxdb.html ) by Alexander V. Spirov	http://www.iephb.nw.ru/labs/lab38/spirov/hox_pro/node30.html
TAATXY ; where XY is TA, TG, CA, or GG	TAATBR		Drosophila	Xlim-1 homeodomain and the Xlim-1/Ldb1 complex recognize several TAATXY core elements	homobox domain	HOX Database ( http://www.iephb.nw.ru/labs/lab38/spirov/hox_pro/hoxdb.html ) by Alexander V. Spirov	http://www.iephb.nw.ru/labs/lab38/spirov/hox_pro/node30.html
TAATCT	TAATCT	is a narrow elem of the one above	Drosophila	TAATCT element does not bind Xlim-1 or PV.1	homobox domain	HOX Database ( http://www.iephb.nw.ru/labs/lab38/spirov/hox_pro/hoxdb.html ) by Alexander V. Spirov	http://www.iephb.nw.ru/labs/lab38/spirov/hox_pro/node30.html
binding specificity for TAATCT and TAATCC	TAATCY		Drosophila	Otx2 and Gsc belong to the same homeodomain group in that both have a lysine residue at position 50 of the homeodomain and share binding specificity for TAATCT and TAATCC	homobox domain	HOX Database ( http://www.iephb.nw.ru/labs/lab38/spirov/hox_pro/hoxdb.html ) by Alexander V. Spirov	http://www.iephb.nw.ru/labs/lab38/spirov/hox_pro/node30.html
CNNGAANNTTCNNG	CNNGAANNTTCNNG	Heat Shock Elements (HSE)	eukaryotic			HOX Database ( http://www.iephb.nw.ru/labs/lab38/spirov/hox_pro/hoxdb.html ) by Alexander V. Spirov	http://www.iephb.nw.ru/labs/lab38/spirov/hox_pro/node30.html
CTGAGTCAT- -GACTCAGTA	CTGAGTCAT	Evx1 target site	murine embryogenesis and neurogenesis	Evx1 homeobox protein		HOX Database ( http://www.iephb.nw.ru/labs/lab38/spirov/hox_pro/hoxdb.html ) by Alexander V. Spirov	http://www.iephb.nw.ru/labs/lab38/spirov/hox_pro/node30.html
CYYNATTAKY	CYYNATTAKY	HOX enhancers	eukaryotic	Hox-1.3 binding site has consequence		HOX Database ( http://www.iephb.nw.ru/labs/lab38/spirov/hox_pro/hoxdb.html ) by Alexander V. Spirov	http://www.iephb.nw.ru/labs/lab38/spirov/hox_pro/node30.html
GAACANNNGTTC	GAACANNNGTTC	Glucocorticoids Response Elements (GRE)	eukaryotic			HOX Database ( http://www.iephb.nw.ru/labs/lab38/spirov/hox_pro/hoxdb.html ) by Alexander V. Spirov	http://www.iephb.nw.ru/labs/lab38/spirov/hox_pro/node30.html
GGCCACGTGACC	GGCCACGTGACC	USF (MLTF) binding sites		USF (MLTF) factor Adenovirus late transcription factor		HOX Database ( http://www.iephb.nw.ru/labs/lab38/spirov/hox_pro/hoxdb.html ) by Alexander V. Spirov	http://www.iephb.nw.ru/labs/lab38/spirov/hox_pro/node30.html
-GGGGCGGGGC- and closely related sequences	GGGGCGGGGC	Sp1 binding sites				HOX Database ( http://www.iephb.nw.ru/labs/lab38/spirov/hox_pro/hoxdb.html ) by Alexander V. Spirov	http://www.iephb.nw.ru/labs/lab38/spirov/hox_pro/node30.html
GTGGWWWG	GTGGWWWG	SV40 enhancers SV40 enhancer has consensus sequence				HOX Database ( http://www.iephb.nw.ru/labs/lab38/spirov/hox_pro/hoxdb.html ) by Alexander V. Spirov	http://www.iephb.nw.ru/labs/lab38/spirov/hox_pro/node30.html
ATGCATATGCAT	ATGCATATGCAT	POU dimers formed on the consensus MORE	Homo sapiens		POU homeodomain protein	http://www.sdbonline.org/fly/gene/pdm-1-2.htm	The Interactive Fly, http://www.sdbonline.org/fly/aimain/1aahome.htm
ATTTGAAATGCAAAT	ATTTGAAATGCAAAT	palindromic Oct factor recognition element (PORE	Homo sapiens		POU homeodomain protein	http://www.sdbonline.org/fly/gene/pdm-1-2.htm	The Interactive Fly, http://www.sdbonline.org/fly/aimain/1aahome.htm
ATGCAAAT	ATGCAAAT	Oct1	eukaryotic	OCA-B (OBF-1, Bob1) coactivator protein , eukaryotic transcription factors	POU homeodomain protein	http://www.sdbonline.org/fly/gene/pdm-1-2.htm	The Interactive Fly, http://www.sdbonline.org/fly/aimain/1aahome.htm
AT[G/A][C/A]ATATGCAA	ATRMATATGCAA	MOREs from immunoglobulin heavy chain promoters				http://www.sdbonline.org/fly/gene/pdm-1-2b.htm	The Interactive Fly, http://www.sdbonline.org/fly/aimain/1aahome.htm
ATGC(A/T)AAT	ATGCWAAT	consensus site , Oct1	eukaryotic	Oct1 regulates	POU homeodomain protein	http://www.sdbonline.org/fly/gene/pdm-1-2b.htm	The Interactive Fly, http://www.sdbonline.org/fly/aimain/1aahome.htm
TGT/cGGT	TGYGGT	consensus binding site	eukaryotic	transcription factor Runx2		http://www.sdbonline.org/fly/gene/pdm-1-2b.htm	The Interactive Fly, http://www.sdbonline.org/fly/aimain/1aahome.htm
GCTGGnTnCnnCTnG	GCTGGnTnCnnCTnG	LSF	eukaryotic	Mammals have three LSF genes		http://zlab.bu.edu/~mfrith/NucFreqMat.html	Laboratory of Martin Frith
CAc/tGTG	CAYGTG	Myc	eukaryotic	Myc-Max dimers	basic helix-loop-helix leucine-zipper	http://zlab.bu.edu/~mfrith/NucFreqMat.html	Laboratory of Martin Frith
AGGTGANNNTGACCT	AGGTGANNNTGACCT	ERE (Estrogen Response Element)				http://zlab.bu.edu/~mfrith/NucFreqMat.html	Laboratory of Martin Frith
GGTCAcgt cgt NTGACC	GGTCABBNTGACC	ERE (Estrogen Response Element)	eukaryotic	Bound by the estrogen receptor	C4 type zinc fingers	http://zlab.bu.edu/~mfrith/NucFreqMat.html	Laboratory of Martin Frith
TcgGCGcg cg ac	TSGCGSSM	E2F	eukaryotic		bHLH (basic region helix loop helix)	http://zlab.bu.edu/~mfrith/NucFreqMat.html	Laboratory of Martin Frith
CCAAT	CCAAT	CCAAT box	eukaryotic		Bound by the transcription factor NF-Y	http://zlab.bu.edu/~mfrith/NucFreqMat.html	Laboratory of Martin Frith
Gg/aGTnTc/t	GRGTNTY	from PPM		computational		Identification of a Novel cis-Regulatory Element Involved in the Heat Shock Response in Caenorhabditis elegans Using Microarray Gene Expression and Computational MethodsDebraj GuhaThakurta,1,5 Lisanne Palomar,1 Gary D. Stormo,1 Pat Tedesco,2 Thomas E. Johnson,2 David W. Walker,3,6 Gordon Lithgow,3,7 Stuart Kim,4 and Christopher D. Link2,8 12:701–712 ©2002 Genome Research
GGGTGTC	GGGTGTC			computational		Identification of a Novel cis-Regulatory Element Involved in the Heat Shock Response in Caenorhabditis elegans Using Microarray Gene Expression and Computational MethodsDebraj GuhaThakurta,1,5 Lisanne Palomar,1 Gary D. Stormo,1 Pat Tedesco,2 Thomas E. Johnson,2 David W. Walker,3,6 Gordon Lithgow,3,7 Stuart Kim,4 and Christopher D. Link2,8 12:701–712 ©2002 Genome Research
TTCTA/cGAA)	TTCTMGAA	from PPM		for the heat shock factor (HSF)	HSF	Identification of a Novel cis-Regulatory Element Involved in the Heat Shock Response in Caenorhabditis elegans Using Microarray Gene Expression and Computational MethodsDebraj GuhaThakurta,1,5 Lisanne Palomar,1 Gary D. Stormo,1 Pat Tedesco,2 Thomas E. Johnson,2 David W. Walker,3,6 Gordon Lithgow,3,7 Stuart Kim,4 and Christopher D. Link2,8 12:701–712 ©2002 Genome Research
TTCTAGAA	TTCTAGAA	HSE consensus		for the heat shock factor (HSF)	HSF	Identification of a Novel cis-Regulatory Element Involved in the Heat Shock Response in Caenorhabditis elegans Using Microarray Gene Expression and Computational MethodsDebraj GuhaThakurta,1,5 Lisanne Palomar,1 Gary D. Stormo,1 Pat Tedesco,2 Thomas E. Johnson,2 David W. Walker,3,6 Gordon Lithgow,3,7 Stuart Kim,4 and Christopher D. Link2,8 12:701–712 ©2002 Genome Research
GGGACTTTCC	GGGACTTTCC		Homo sapiens	Rel/NF-κB family		Kunsch C., Ruben S. M., Rosen C. A. “Selection of optimal kappaB/Rel DNA-binding motifs: interaction of both subunits of NF-kappaB with DNA is required for transcriptional activation.” Mol. Cell. Biol. 12:4412-4421 (1992).
AGGAAACTGGA	AGGAAACTGGA	PPAR			Peroxisome proliferator-activated receptors (PPARs)	Mandard S, Muller M, Kersten S. “Peroxisome proliferator-activated receptor alpha target genes.” Cell Mol Life Sci. 61(4):393-416 (2004).
a/gAGGAAg/a	RAGGAAR	Ets	eukaryotic		Ets gene products	Mimeault M. Structure-function studies of ETS transcription factors. Crit Rev Oncog. 2000;11(3-4):227-53. Review.
RCAGGTG	RCAGGTG	Snail-family concensus	C.elegans / C. briggase			Molecular Cell, Vol. 4, 309–319, September, 1999, Copyright 1999 by Cell Press The C. elegans Cell Death Specification Gene ces-1 Encodes a Snail Family Zinc Finger Protein Mark M. Metzstein and H. Robert Horvitz*
RTTACGTAAY	RTTACGTAAY	CES-2/PAR-family concensus	C.elegans / C. briggase			Molecular Cell, Vol. 4, 309–319, September, 1999, Copyright 1999 by Cell Press The C. elegans Cell Death Specification Gene ces-1 Encodes a Snail Family Zinc Finger Protein Mark M. Metzstein and H. Robert Horvitz*
ATGATGTAAC	ATGATGTAAC	CES-2-like site				Molecular Cell, Vol. 4, 309–319, September, 1999, Copyright 1999 by Cell Press The C. elegans Cell Death Specification Gene ces-1 Encodes a Snail Family Zinc Finger Protein Mark M. Metzstein and H. Robert Horvitz*
GGCCATCTTG	GGCCATCTTG		Homo sapiens	YY1 (Yin Yang 1)	Zinc Finger	Natesan S., Gilman M. “YY1 facilitates the association of serum response factor with the c-fos serum response element.” Mol. Cell. Biol. 15:5975-5982 (1995). Seto E., Shi Y., Shenk T. “YY1 is an initiator sequence-binding protein that directs and activates transcription in vitro.” Nature 354:241-245 (1991).
TGACGTC	TGACGTC	CREB binding Element		CREB co-activator designated CBP (CREB-binding protein)	Leucine Zipper	Persengiev SP, Green MR. “The role of ATF/CREB family members in cell growth, survival and apoptosis.” Apoptosis. 8(3):225-8 (2003). Kim J., Struhl K. “Determinants of half-site spacing preferences that distinguish AP-1 and ATF/CREB bZIP domains.” Nucleic Acids Res. 23:2531-2537 (1995).
CAAAAc/tAA	CAAAAYAA	insulin response sequence				Protein Kinase B/Akt Mediates Effects of Insulin on Hepatic Insulin-like Growth Factor-binding Protein-1 Gene Expression through a Conserved Insulin Response Sequence, Stephen B. Cichy, Shahab Uddin, Alexey Danilkovich, Shaodong Guo, Anke Klippel, and Terry G. Unterman, J Biol Chem, Vol. 273, Issue 11, 6482-6487, March 13, 1998
ATTGGAAA	ATTGGAAA	NFAT		NFATp, NFATc, NFAT3, NFATx		Rao A., Luo C., Hogan P.G. “Transcription factors of the NFAT family: regulation and function.” Annu. Rev. Immunol. 15:707-747 (1997).
TGGNNNNNNGCCAA	TGGNNNNNNGCCAA	NF-1				Santoro C., Mermod N., Andrews P. C., Tjian R. “A family of human CCAAT-box-binding proteins active in transcription and DNA replication: cloning and expression of multiple cDNAs.” Nature 334:218-224 (1988).
GCGTGGGCG	GCGTGGGCG		Homo sapiens	EGR	Zinc Finger	Swirnoff, A. H., Milbrandt, J. “DNA-binding specificity of NGFI-A and related zinc finger transcription factors.” Mol. Cell. Biol. 15:2275-2287 (1995).
WGATAR	WGATAR		C. elegans	ELT-4 protein	GATA Factor	The Evolutionary Duplication and Probable Demise of an Endodermal GATA Factor in Caenorhabditis elegans, Tetsunari Fukushige,1 Barbara Goszczynski, Helen Tian and James D. McGhee2, Genetics 165: 575–588 (October 2003)
TGTTTTATTTTTAGGGCNNNNGAAT	TGTTTTATTTTTAGGGCNNNNGAAT	taken from Figure	Drosophila	FUSE-binding protein (FBP)	Pipsqueak	Thomas Siegmund · Michael Lehmann, The Drosophila Pipsqueak protein defines a new family of helix-turn-helix DNA-binding proteins, Dev Genes Evol (2002) 212:152–157
ac at GATA ag	MWGATAR	GATA	eukaryotic		GATA	TRANSFAC 5.0 accession # M00128
TGACTc/a c/a	TGACTMM	TRE (TPA (12-O-tetradecanoyl-phorbol-13-acetate) response element)	eukaryotic		AP-1 proteins	TRANSFAC 5.0 accession # M00174
GTGACGt/c a/c/t AA	GTGACGYHAA	CRE (cAMP Response Element)	eukaryotic		ATF/CREB (activating transcription factor / CRE binding) transcription factor family	TRANSFAC 5.0 accession # M00178
tcTGGC	TCTGGC	NF1	eukaryotic	NF1-A, NF1-B, NF1-C, NF1-X		TRANSFAC 5.0 accession # M00193
g/aGGa/cGG	RGGMGG	Sp1	eukaryotic		Sp/KLF (kruppel-like factor) family	TRANSFAC 5.0 accession # M00196
TACGTG	TACGTG	HIF			HIF-1 (hypoxia-inducible factor-1) transcription factor	Wang G. L., Semenza G. L. “Purification and characterization of hypoxia-inducible factor 1.” J. Biol. Chem. 270:1230-1237 (1995).
ag ag ag cg A ag cg at	RRRSARSW	Myf (Myogenin / MyoD family)	eukaryotic	MyoD, myogenin, myf5, and MRF4	basic helix-loop-helix	Wasserman WW, Fickett JW., Identification of regulatory regions which confer muscle-specific gene expression., J Mol Biol. 1998 Apr 24;278(1):167-81.
agCATCct at	RCARCYW	Tef (Transcription Enhancer Factor)	eukaryotic	TEF-1, TEF-3, TEF-4, TEF-5	TEA/ATTS domain	Wasserman WW, Fickett JW., Identification of regulatory regions which confer muscle-specific gene expression., J Mol Biol. 1998 Apr 24;278(1):167-81.
CCWWNWWWGG	CCWWNWWWGG	SRF (Serum Response Factor), CArG box	eukaryotic	Mammals have one SRF gene, with several splice variants	MADS box	Wasserman WW, Fickett JW., Identification of regulatory regions which confer muscle-specific gene expression., J Mol Biol. 1998 Apr 24;278(1):167-81.
cgt cgt TATatTat agt	BBTATWTWD	Mef-2 (Myocyte Enhancer Factor 2)	eukaryotic	MEF2A, MEF2B, MEF2C, MEF2D	MADS box	Wasserman WW, Fickett JW., Identification of regulatory regions which confer muscle-specific gene expression., J Mol Biol. 1998 Apr 24;278(1):167-81.
AAATTCAT	AAATTCAT			UNC-86		Xue D, Finney M, Ruvkun G, Chalfie M., Regulation of the mec-3 gene by the C.elegans homeoproteins UNC-86 and MEC-3., EMBO J. 1992 Dec;11(13):4969-79.	http://www.ncbi.nlm.nih.gov/books/bv.fcgi?rid=ce2.section.189

## Sheet: euk elems list
element	e.IUPAC	elem.type	organism	targeted by	Protein.Type	reference	additional reference information		Full List (sense and antisense)
AAATTCAT	AAATTCAT			UNC-86		Xue D, Finney M, Ruvkun G, Chalfie M., Regulation of the mec-3 gene by the C.elegans homeoproteins UNC-86 and MEC-3., EMBO J. 1992 Dec;11(13):4969-79.	http://www.ncbi.nlm.nih.gov/books/bv.fcgi?rid=ce2.section.189		AAATTCAT	ATGAATTT
AGAACANNNTGTTCT	AGAACANNNTGTTCT	glucocorticoid-response element	Homo sapiens			DevBio: A companion to Developmental Biology, Seventh Edition; Scott. F. Gilbert	http://www.devbio.com/		AGAACANNNTGTTCT	AGAACANNNTGTTCT
AGGAAACTGGA	AGGAAACTGGA	PPAR			Peroxisome proliferator-activated receptors (PPARs)	Mandard S, Muller M, Kersten S. “Peroxisome proliferator-activated receptor alpha target genes.” Cell Mol Life Sci. 61(4):393-416 (2004).			AGGAAACTGGA	TCCAGTTTCCT
AGGTCATGACCT	AGGTCATGACCT	Thyroids Response Elements (TRE)				HOX Database ( http://www.iephb.nw.ru/labs/lab38/spirov/hox_pro/hoxdb.html ) by Alexander V. Spirov	http://www.iephb.nw.ru/labs/lab38/spirov/hox_pro/node30.html		AGGTCATGACCT	AGGTCATGACCT
AGGTGANNNTGACCT	AGGTGANNNTGACCT	ERE (Estrogen Response Element)				http://zlab.bu.edu/~mfrith/NucFreqMat.html	Laboratory of Martin Frith		AGGTGANNNTGACCT	AGGTCANNNTCACCT
ANNNNCATTA	ANNNNCATTA	Antp (Drosophila) binding site	eukaryotic			HOX Database ( http://www.iephb.nw.ru/labs/lab38/spirov/hox_pro/hoxdb.html ) by Alexander V. Spirov	http://www.iephb.nw.ru/labs/lab38/spirov/hox_pro/node30.html		ANNNNCATTA	TAATGNNNNT
ATATTCAT	ATATTCAT		Homo sapiens	Pit-1 (also called GHF1), POU domain		DevBio: A companion to Developmental Biology, Seventh Edition; Scott. F. Gilbert	http://www.devbio.com/		ATATTCAT	ATGAATAT
ATGATGTAAC	ATGATGTAAC	CES-2-like site				Molecular Cell, Vol. 4, 309–319, September, 1999, Copyright 1999 by Cell Press The C. elegans Cell Death Specification Gene ces-1 Encodes a Snail Family Zinc Finger Protein Mark M. Metzstein and H. Robert Horvitz*			ATGATGTAAC	GTTACATCAT
ATGCAAAT	ATGCAAAT	Oct1	eukaryotic	OCA-B (OBF-1, Bob1) coactivator protein , eukaryotic transcription factors	POU homeodomain protein	http://www.sdbonline.org/fly/gene/pdm-1-2.htm	The Interactive Fly, http://www.sdbonline.org/fly/aimain/1aahome.htm		ATGCAAAT	ATTTGCAT
ATGCATATGCAT	ATGCATATGCAT	POU dimers formed on the consensus MORE	Homo sapiens		POU homeodomain protein	http://www.sdbonline.org/fly/gene/pdm-1-2.htm	The Interactive Fly, http://www.sdbonline.org/fly/aimain/1aahome.htm		ATGCAAAT	ATTTGCAT
ATGC(A/T)AAT	ATGCWAAT	consensus site , Oct1	eukaryotic	Oct1 regulates	POU homeodomain protein	http://www.sdbonline.org/fly/gene/pdm-1-2b.htm	The Interactive Fly, http://www.sdbonline.org/fly/aimain/1aahome.htm		ATGCATATGCAT	ATGCATATGCAT
AT[G/A][C/A]ATATGCAA	ATRMATATGCAA	MOREs from immunoglobulin heavy chain promoters				http://www.sdbonline.org/fly/gene/pdm-1-2b.htm	The Interactive Fly, http://www.sdbonline.org/fly/aimain/1aahome.htm		ATGCWAAT	ATTWGCAT
-ATTA- -TAAT-	ATTA	HOX enhancers	eukaryotic	Hox-2.5 binding site has consequence		HOX Database ( http://www.iephb.nw.ru/labs/lab38/spirov/hox_pro/hoxdb.html ) by Alexander V. Spirov	http://www.iephb.nw.ru/labs/lab38/spirov/hox_pro/node30.html		ATRMATATGCAA	TTGCATATKYAT
ATTATTA- -TAATAAT	ATTATTA	HOX enhancers	eukaryotic	Hox-2.4 binding site has consequence		HOX Database ( http://www.iephb.nw.ru/labs/lab38/spirov/hox_pro/hoxdb.html ) by Alexander V. Spirov	http://www.iephb.nw.ru/labs/lab38/spirov/hox_pro/node30.html		ATTA	TAAT
ATTGGAAA	ATTGGAAA	NFAT		NFATp, NFATc, NFAT3, NFATx		Rao A., Luo C., Hogan P.G. “Transcription factors of the NFAT family: regulation and function.” Annu. Rev. Immunol. 15:707-747 (1997).			ATTATTA	TAATAAT
ATTgGnttaTta	ATTGGNTTATTA	from figure				Developmental Cell, Vol. 6, 757–770, June, 2004, Copyright 2004 by Cell Press Genomic cis-Regulatory Architecture and trans-Acting Regulators of a Single Interneuron-Specific Gene Battery in C. elegans Adam S. Wenick and Oliver Hobert*	http://www.devbio.com/		ATTGGAAA	TTTCCAAT
ATTTGAAATGCAAAT	ATTTGAAATGCAAAT	palindromic Oct factor recognition element (PORE	Homo sapiens		POU homeodomain protein	http://www.sdbonline.org/fly/gene/pdm-1-2.htm	The Interactive Fly, http://www.sdbonline.org/fly/aimain/1aahome.htm		ATTGGNTTATTA	TAATAANCCAAT
ATTTGCAT	ATTTGCAT	octa box	Homo sapiens	Oct2, POU domain		DevBio: A companion to Developmental Biology, Seventh Edition; Scott. F. Gilbert	http://www.devbio.com/		ATTTGAAATGCAAAT	ATTTGCATTTCAAAT
cgt cgt TATatTat agt	BBTATWTWD	Mef-2 (Myocyte Enhancer Factor 2)	eukaryotic	MEF2A, MEF2B, MEF2C, MEF2D	MADS box	Wasserman WW, Fickett JW., Identification of regulatory regions which confer muscle-specific gene expression., J Mol Biol. 1998 Apr 24;278(1):167-81.			ATTTGCAT	ATGCAAAT
CAAAAc/tAA	CAAAAYAA	insulin response sequence				Protein Kinase B/Akt Mediates Effects of Insulin on Hepatic Insulin-like Growth Factor-binding Protein-1 Gene Expression through a Conserved Insulin Response Sequence, Stephen B. Cichy, Shahab Uddin, Alexey Danilkovich, Shaodong Guo, Anke Klippel, and Terry G. Unterman, J Biol Chem, Vol. 273, Issue 11, 6482-6487, March 13, 1998			BBTATWTWD	HWAWATAVV
CAGCTG	CAGCTG	cannonical E-box ANIMALS	eukaryotic	hlh-1 gene; CeMyoD protein	Helix-loop-helix (HLH) genes ; E-proteins are bHLH transcription factors	C. Elegans II 7. Transcription Factors and Transcriptional Regulation, eBOOK	http://www.ncbi.nlm.nih.gov/books/bv.fcgi?call=bv.View..ShowTOC&rid=ce2.TOC		CAAAAYAA	TTRTTTTG
CATATG	CATATG	NdE-box		CeTwist	E-proteins are bHLH transcription factors	Characterization of a dominant negative C. elegans Twist mutant protein with implications for human Saethre-Chotzen syndrome, Ann K. Corsi1, Thomas M. Brodigan, Erik M. Jorgensen and Michael, Development 129, 2761-2772 (2002).			CAGCTG	CAGCTG
CAc/tGTG	CAYGTG	Myc	eukaryotic	Myc-Max dimers	basic helix-loop-helix leucine-zipper	http://zlab.bu.edu/~mfrith/NucFreqMat.html	Laboratory of Martin Frith		CATATG	CATATG
CCAAT	CCAAT		Homo sapiens	bZIP proteins, CCAAT enhancer-binding protein (C/EBP)		DevBio: A companion to Developmental Biology, Seventh Edition; Scott. F. Gilbert	http://www.devbio.com/		CAYGTG	CACRTG
CCATATATGG	CCATATATGG	Serum Response Element (SRE)	Homo sapiens	serum response factor (SRF)	MADS box	Hill C. S., Wynne J., Treisman R. “Serum-regulated transcription by Serum Response Factor (SRF): a novel role for the DNA binding domain.” EMBO J. 13:5421-5432 (1994). Dalton S, Marais R, Wynne J, Treisman R. “Isolation and characterization of SRF accessory proteins.” Philos Trans R Soc Lond B Biol Sci. 340(1293):325-32 (1993).			CCAAT	ATTGG
CCWWNWWWGG	CCWWNWWWGG	SRF (Serum Response Factor), CArG box	eukaryotic	Mammals have one SRF gene, with several splice variants	MADS box	Wasserman WW, Fickett JW., Identification of regulatory regions which confer muscle-specific gene expression., J Mol Biol. 1998 Apr 24;278(1):167-81.			CCATATATGG	CCATATATGG
CC(A/T)6GG	CCWWWWWWGG	CArG	animals	SRF	MADS domain family	Binding Site Selection for the Plant MADS Domain Protein AGL15, Weining Tang and Sharyn E. Perry, THE JOURNAL OF BIOLOGICAL CHEMISTRY Vol. 278, No. 30, Issue of July 25, pp. 28154–28159, 2003			CCWWNWWWGG	CCWWWNWWGG
CNNGAANNTTCNNG	CNNGAANNTTCNNG	Heat Shock Elements (HSE)	eukaryotic			HOX Database ( http://www.iephb.nw.ru/labs/lab38/spirov/hox_pro/hoxdb.html ) by Alexander V. Spirov	http://www.iephb.nw.ru/labs/lab38/spirov/hox_pro/node30.html		CCWWWWWWGG	CCWWWWWWGG
CTAAAAATA	CTAAAAATA	the canonical MEF-2 DNA-binding site sequence	C. elegans	mef-2 gene; MEF-2A ; CeMEF-2 binds	MADS domain	C. Elegans II 7. Transcription Factors and Transcriptional Regulation, eBOOK	http://www.ncbi.nlm.nih.gov/books/bv.fcgi?call=bv.View..ShowTOC&rid=ce2.TOC		CNNGAANNTTCNNG	CNNGAANNTTCNNG
CTA(A/T)4TAG	CTAWWWWTAG	CArG	animals	MEF2A	MADS domain family	Binding Site Selection for the Plant MADS Domain Protein AGL15, Weining Tang and Sharyn E. Perry, THE JOURNAL OF BIOLOGICAL CHEMISTRY Vol. 278, No. 30, Issue of July 25, pp. 28154–28159, 2003			CTAAAAATA	TATTTTTAG
CTGAGTCAT- -GACTCAGTA	CTGAGTCAT	Evx1 target site	murine embryogenesis and neurogenesis	Evx1 homeobox protein		HOX Database ( http://www.iephb.nw.ru/labs/lab38/spirov/hox_pro/hoxdb.html ) by Alexander V. Spirov	http://www.iephb.nw.ru/labs/lab38/spirov/hox_pro/node30.html		CTAWWWWTAG	CTAWWWWTAG
CYYNATTAKY	CYYNATTAKY	HOX enhancers	eukaryotic	Hox-1.3 binding site has consequence		HOX Database ( http://www.iephb.nw.ru/labs/lab38/spirov/hox_pro/hoxdb.html ) by Alexander V. Spirov	http://www.iephb.nw.ru/labs/lab38/spirov/hox_pro/node30.html		CTGAGTCAT	ATGACTCAG
GAACANNNGTTC	GAACANNNGTTC	Glucocorticoids Response Elements (GRE)	eukaryotic			HOX Database ( http://www.iephb.nw.ru/labs/lab38/spirov/hox_pro/hoxdb.html ) by Alexander V. Spirov	http://www.iephb.nw.ru/labs/lab38/spirov/hox_pro/node30.html		CYYNATTAKY	RMTAATNRRG
GCCCCAGGC	GCCCCAGGC	AP-2 Binding Element		AP-2, c-MYC. E1A, YB-1	Basic Helix-Span-Helix	Gaubatz S., Imhof A., Dosch R., Werner O., Mitchell P., Buettner R., Eilers M. “Transcriptional avtivation by Myc is under negative control by the transcription factor AP-2.” EMBO J. 14:1508-1519 (1995). ,Williams T., Tjian R. “Analysis of the DNA-binding and activation properties of the human transcription factor AP-2.” Genes Dev. 5:670-682 (1991).			GAACANNNGTTC	GAACNNNTGTTC
GCGTGGGCG	GCGTGGGCG		Homo sapiens	EGR	Zinc Finger	Swirnoff, A. H., Milbrandt, J. “DNA-binding specificity of NGFI-A and related zinc finger transcription factors.” Mol. Cell. Biol. 15:2275-2287 (1995).			GCCCCAGGC	GCCTGGGGC
GCTGGnTnCnnCTnG	GCTGGnTnCnnCTnG	LSF	eukaryotic	Mammals have three LSF genes		http://zlab.bu.edu/~mfrith/NucFreqMat.html	Laboratory of Martin Frith		GCGTGGGCG	CGCCCACGC
GGCCACGTGACC	GGCCACGTGACC	USF (MLTF) binding sites		USF (MLTF) factor Adenovirus late transcription factor		HOX Database ( http://www.iephb.nw.ru/labs/lab38/spirov/hox_pro/hoxdb.html ) by Alexander V. Spirov	http://www.iephb.nw.ru/labs/lab38/spirov/hox_pro/node30.html		GCTGGnTnCnnCTnG	CNAGNNGNANCCAGC
GGCCATCTTG	GGCCATCTTG		Homo sapiens	YY1 (Yin Yang 1)	Zinc Finger	Natesan S., Gilman M. “YY1 facilitates the association of serum response factor with the c-fos serum response element.” Mol. Cell. Biol. 15:5975-5982 (1995). Seto E., Shi Y., Shenk T. “YY1 is an initiator sequence-binding protein that directs and activates transcription in vitro.” Nature 354:241-245 (1991).			GGCCACGTGACC	GGTCACGTGGCC
GGGACTTTCC	GGGACTTTCC		Homo sapiens	Rel/NF-κB family		Kunsch C., Ruben S. M., Rosen C. A. “Selection of optimal kappaB/Rel DNA-binding motifs: interaction of both subunits of NF-kappaB with DNA is required for transcriptional activation.” Mol. Cell. Biol. 12:4412-4421 (1992).			GGCCATCTTG	CAAGATGGCC
-GGGGCGGGGC- and closely related sequences	GGGGCGGGGC	Sp1 binding sites				HOX Database ( http://www.iephb.nw.ru/labs/lab38/spirov/hox_pro/hoxdb.html ) by Alexander V. Spirov	http://www.iephb.nw.ru/labs/lab38/spirov/hox_pro/node30.html		GGGACTTTCC	GGAAAGTCCC
GGGTGTC	GGGTGTC			computational		Identification of a Novel cis-Regulatory Element Involved in the Heat Shock Response in Caenorhabditis elegans Using Microarray Gene Expression and Computational MethodsDebraj GuhaThakurta,1,5 Lisanne Palomar,1 Gary D. Stormo,1 Pat Tedesco,2 Thomas E. Johnson,2 David W. Walker,3,6 Gordon Lithgow,3,7 Stuart Kim,4 and Christopher D. Link2,8 12:701–712 ©2002 Genome Research			GGGGCGGGGC	GCCCCGCCCC
GGTCAcgt cgt NTGACC	GGTCABBNTGACC	ERE (Estrogen Response Element)	eukaryotic	Bound by the estrogen receptor	C4 type zinc fingers	http://zlab.bu.edu/~mfrith/NucFreqMat.html	Laboratory of Martin Frith		GGGTGTC	GACACCC
GGTCACTGTGACC	GGTCACTGTGACC	estrogen-responsive enhancer element	Homo sapiens			DevBio: A companion to Developmental Biology, Seventh Edition; Scott. F. Gilbert	http://www.devbio.com/		GGTCABBNTGACC	GGTCANVVTGACC
GGTCATGACC	GGTCATGACC	Thyroids Response Elements (TRE) , shorter				HOX Database ( http://www.iephb.nw.ru/labs/lab38/spirov/hox_pro/hoxdb.html ) by Alexander V. Spirov	http://www.iephb.nw.ru/labs/lab38/spirov/hox_pro/node30.html		GGTCACTGTGACC	GGTCACAGTGACC
Gg/aGTnTc/t	GRGTNTY	from PPM		computational		Identification of a Novel cis-Regulatory Element Involved in the Heat Shock Response in Caenorhabditis elegans Using Microarray Gene Expression and Computational MethodsDebraj GuhaThakurta,1,5 Lisanne Palomar,1 Gary D. Stormo,1 Pat Tedesco,2 Thomas E. Johnson,2 David W. Walker,3,6 Gordon Lithgow,3,7 Stuart Kim,4 and Christopher D. Link2,8 12:701–712 ©2002 Genome Research			GGTCATGACC	GGTCATGACC
GTCAT or ATCAT	GTCAT		eukaryotic	The skn-1 (skin excess) gene ; SKN-1		C. Elegans II 7. Transcription Factors and Transcriptional Regulation, eBOOK	http://www.ncbi.nlm.nih.gov/books/bv.fcgi?call=bv.View..ShowTOC&rid=ce2.TOC		GRGTNTY	RANACYC
GTGACGt/c a/c/t AA	GTGACGYHAA	CRE (cAMP Response Element)	eukaryotic		ATF/CREB (activating transcription factor / CRE binding) transcription factor family	TRANSFAC 5.0 accession # M00178			GTCAT	ATGAC
GTGGWWWG	GTGGWWWG	SV40 enhancers SV40 enhancer has consensus sequence				HOX Database ( http://www.iephb.nw.ru/labs/lab38/spirov/hox_pro/hoxdb.html ) by Alexander V. Spirov	http://www.iephb.nw.ru/labs/lab38/spirov/hox_pro/node30.html		GTGACGYHAA	TTDRCGTCAC
HGATAR	HGATAR	core sequence typical of GATA factors	C. elegans	MED-1 binding sites	GATA	Developmental Cell, Vol. 8, 427–433, March, 2005, Copyright ©2005 by Elsevier Inc. DOI 10.1016/j.devcel.2005.01.014 The Noncanonical Binding Site of the MED-1 GATA Factor Defines Differentially Regulated Target Genes in the C. elegans Mesendoderm Gina Broitman-Maduro,1,2,3 Morris F. Maduro,1,2,3and Joel H. Rothman1,* The GATA class of zinc finger transcription factors are named after the founding…			GTGGWWWG	CWWWCCAC
t/c/a c/t t/c A/g g/a C C A a/t T/a c/g A/g	HYYRRCCAWWSR	CCAAT-box	eukaryotic			Bucher, P (1990). Weight matrix descriptions of four eukaryotic RNA polymerase II promoter elements derived from 502 unrelated promoters. J. Mol. Biol. 212, 563-578.			HGATAR	YTATCD
ac at GATA ag	MWGATAR	GATA	eukaryotic		GATA	TRANSFAC 5.0 accession # M00128			HYYRRCCAWWSR	YSWWTGGYYRRD
a/gAGGAAg/a	RAGGAAR	Ets	eukaryotic		Ets gene products	Mimeault M. Structure-function studies of ETS transcription factors. Crit Rev Oncog. 2000;11(3-4):227-53. Review.			MWGATAR	YTATCWK
RCAGGTG	RCAGGTG	Snail-family concensus	C.elegans / C. briggase			Molecular Cell, Vol. 4, 309–319, September, 1999, Copyright 1999 by Cell Press The C. elegans Cell Death Specification Gene ces-1 Encodes a Snail Family Zinc Finger Protein Mark M. Metzstein and H. Robert Horvitz*			RAGGAAR	YTTCCTY
agCATCct at	RCARCYW	Tef (Transcription Enhancer Factor)	eukaryotic	TEF-1, TEF-3, TEF-4, TEF-5	TEA/ATTS domain	Wasserman WW, Fickett JW., Identification of regulatory regions which confer muscle-specific gene expression., J Mol Biol. 1998 Apr 24;278(1):167-81.			RCAGGTG	CACCTGY
g/aGGa/cGG	RGGMGG	Sp1	eukaryotic		Sp/KLF (kruppel-like factor) family	TRANSFAC 5.0 accession # M00196			RCARCYW	WRGYTGY
RRRAGTATAC	RRRAGTATAC	more specific consensus of GATA factors	C. elegans	MED-1 binding sites	GATA	Developmental Cell, Vol. 8, 427–433, March, 2005, Copyright ©2005 by Elsevier Inc. DOI 10.1016/j.devcel.2005.01.014 The Noncanonical Binding Site of the MED-1 GATA Factor Defines Differentially Regulated Target Genes in the C. elegans Mesendoderm Gina Broitman-Maduro,1,2,3 Morris F. Maduro,1,2,3and Joel H. Rothman1,*			RGGMGG	CCKCCY
ag ag ag cg A ag cg at	RRRSARSW	Myf (Myogenin / MyoD family)	eukaryotic	MyoD, myogenin, myf5, and MRF4	basic helix-loop-helix	Wasserman WW, Fickett JW., Identification of regulatory regions which confer muscle-specific gene expression., J Mol Biol. 1998 Apr 24;278(1):167-81.			RRRAGTATAC	GTATACTYYY
G/ATGGGAA	RTGGGAA	SU(H)/CBF1/KBF2 consensus				C. Elegans II 7. Transcription Factors and Transcriptional Regulation, eBOOK	http://www.ncbi.nlm.nih.gov/books/bv.fcgi?call=bv.View..ShowTOC&rid=ce2.TOC		RRRSARSW	WSYTSYYY
G/ATGGGAA	RTGGGAA	SU(H)/CBF1/KBF2 consensus binding site	C. elegans	lag-1 gene ; LAG-1		C. Elegans II 7. Transcription Factors and Transcriptional Regulation, eBOOK	http://www.ncbi.nlm.nih.gov/books/bv.fcgi?call=bv.View..ShowTOC&rid=ce2.TOC		RTGGGAA	TTCCCAY
RTTACGTAAY	RTTACGTAAY	CES-2/PAR-family concensus	C.elegans / C. briggase			Molecular Cell, Vol. 4, 309–319, September, 1999, Copyright 1999 by Cell Press The C. elegans Cell Death Specification Gene ces-1 Encodes a Snail Family Zinc Finger Protein Mark M. Metzstein and H. Robert Horvitz*			RTTACGTAAY	RTTACGTAAY
TAAAGTGGTTGTGTG	TAAAGTGGTTGTGTG	NK-Class	C. Elegans	CEH-22		C. Elegans II 7. Transcription Factors and Transcriptional Regulation, eBOOK	http://www.ncbi.nlm.nih.gov/books/bv.fcgi?call=bv.View..ShowTOC&rid=ce2.TOC		TAAAGTGGTTGTGTG	CACACAACCACTTTA
TAATAATAATAATAA	TAATAATAATAATAA		Drosophila	Antennapedia, Even-Skipped, Fusi-tazaru, Ultrabithorax		DevBio: A companion to Developmental Biology, Seventh Edition; Scott. F. Gilbert	http://www.devbio.com/		TAATAATAATAATAA	TTATTATTATTATTA
TAATXY ; where XY is TA, TG, CA, or GG	TAATBR		Drosophila	Xlim-1 homeodomain and the Xlim-1/Ldb1 complex recognize several TAATXY core elements	homobox domain	HOX Database ( http://www.iephb.nw.ru/labs/lab38/spirov/hox_pro/hoxdb.html ) by Alexander V. Spirov	http://www.iephb.nw.ru/labs/lab38/spirov/hox_pro/node30.html		TAATBR	YVATTA
TAATCT	TAATCT	is a narrow elem of the one above	Drosophila	TAATCT element does not bind Xlim-1 or PV.1	homobox domain	HOX Database ( http://www.iephb.nw.ru/labs/lab38/spirov/hox_pro/hoxdb.html ) by Alexander V. Spirov	http://www.iephb.nw.ru/labs/lab38/spirov/hox_pro/node30.html		TAATCY	RGATTA
binding specificity for TAATCT and TAATCC	TAATCY		Drosophila	Otx2 and Gsc belong to the same homeodomain group in that both have a lysine residue at position 50 of the homeodomain and share binding specificity for TAATCT and TAATCC	homobox domain	HOX Database ( http://www.iephb.nw.ru/labs/lab38/spirov/hox_pro/hoxdb.html ) by Alexander V. Spirov	http://www.iephb.nw.ru/labs/lab38/spirov/hox_pro/node30.html		TAATTTGCAT	ATGCAAATTA
TAATTTGCAT	TAATTTGCAT		Drosophila	Adominal B		DevBio: A companion to Developmental Biology, Seventh Edition; Scott. F. Gilbert	http://www.devbio.com/		TACGTG	CACGTA
TACGTG	TACGTG	HIF			HIF-1 (hypoxia-inducible factor-1) transcription factor	Wang G. L., Semenza G. L. “Purification and characterization of hypoxia-inducible factor 1.” J. Biol. Chem. 270:1230-1237 (1995).			TATAWADR	YHTWTATA
T A T A W A D R	TATAWADR	TATA-box HMM trained from 600 unrelated vertebrate promoter sequences:	eukaryotic			Bucher, P (1990). Weight matrix descriptions of four eukaryotic RNA polymerase II promoter elements derived from 502 unrelated promoters. J. Mol. Biol. 212, 563-578.			TATAWAWA	TWTWTATA
T A T A W A W A	TATAWAWA	TATA-box HMM trained from 134 unrelated plant promoter sequences:	eukaryotic			Bucher, P (1990). Weight matrix descriptions of four eukaryotic RNA polymerase II promoter elements derived from 502 unrelated promoters. J. Mol. Biol. 212, 563-578.			TATAWAWR	YWTWTATA
T A T A W A W R	TATAWAWR	TATA-box HMM trained from 900 unrelated general promoter sequences	eukaryotic		TBP	Bucher, P (1990). Weight matrix descriptions of four eukaryotic RNA polymerase II promoter elements derived from 502 unrelated promoters. J. Mol. Biol. 212, 563-578.			TATAYAY	RTRTATA
TATAYAY	TATAYAY	TATA box	eukaryotic		Bound by TBP (TATA binding protein), a component of TFIID	Bucher, P (1990). Weight matrix descriptions of four eukaryotic RNA polymerase II promoter elements derived from 502 unrelated promoters. J. Mol. Biol. 212, 563-578.			TCAATTAAAT	ATTTAATTGA
TCAATTAAAT	TCAATTAAAT	Ftz, en, eve (Drosophila) binding site	eukaryotic		Engrailed, even-skipped, Fushu tarzau, Paired, Zerknült	DevBio: A companion to Developmental Biology, Seventh Edition; Scott. F. Gilbert	http://www.devbio.com/		TCAATTAAAT	ATTTAATTGA
TCAGCACCG	TCAGCACCG			Even-skipped		DevBio: A companion to Developmental Biology, Seventh Edition; Scott. F. Gilbert	http://www.devbio.com/		TCAGCACCG	CGGTGCTGA
TCCTAATCCC	TCCTAATCCC			Bicoid		DevBio: A companion to Developmental Biology, Seventh Edition; Scott. F. Gilbert	http://www.devbio.com/		TCCTAATCCC	GGGATTAGGA
tcTGGC	TCTGGC	NF1	eukaryotic	NF1-A, NF1-B, NF1-C, NF1-X		TRANSFAC 5.0 accession # M00193			TGACGTC	GACGTCA
TGACGTC	TGACGTC	CREB binding Element		CREB co-activator designated CBP (CREB-binding protein)	Leucine Zipper	Persengiev SP, Green MR. “The role of ATF/CREB family members in cell growth, survival and apoptosis.” Apoptosis. 8(3):225-8 (2003). Kim J., Struhl K. “Determinants of half-site spacing preferences that distinguish AP-1 and ATF/CREB bZIP domains.” Nucleic Acids Res. 23:2531-2537 (1995).			TGACTMM	KKAGTCA
TGACTc/a c/a	TGACTMM	TRE (TPA (12-O-tetradecanoyl-phorbol-13-acetate) response element)	eukaryotic		AP-1 proteins	TRANSFAC 5.0 accession # M00174			TGGGWGGTC	GACCWCCCA
TGGG(T/A)GGTC	TGGGWGGTC		Drosophila	tra-1 (sex transformer) , TRA-1L		C. Elegans II 7. Transcription Factors and Transcriptional Regulation, eBOOK	http://www.ncbi.nlm.nih.gov/books/bv.fcgi?call=bv.View..ShowTOC&rid=ce2.TOC		TGGNNNNNNGCCAA	TTGGCNNNNNNCCA
TGGNNNNNNGCCAA	TGGNNNNNNGCCAA	NF-1				Santoro C., Mermod N., Andrews P. C., Tjian R. “A family of human CCAAT-box-binding proteins active in transcription and DNA replication: cloning and expression of multiple cDNAs.” Nature 334:218-224 (1988).			TGTTTTATTTTTAGGGCNNNNGAAT	ATTCNNNNGCCCTAAAAATAAAACA
TGTTTTATTTTTAGGGCNNNNGAAT	TGTTTTATTTTTAGGGCNNNNGAAT	taken from Figure	Drosophila	FUSE-binding protein (FBP)	Pipsqueak	Thomas Siegmund · Michael Lehmann, The Drosophila Pipsqueak protein defines a new family of helix-turn-helix DNA-binding proteins, Dev Genes Evol (2002) 212:152–157			TGYGGT	ACCRCA
TGT/cGGT	TGYGGT	consensus binding site	eukaryotic	transcription factor Runx2		http://www.sdbonline.org/fly/gene/pdm-1-2b.htm	The Interactive Fly, http://www.sdbonline.org/fly/aimain/1aahome.htm		TNNAGTG	CACTNNA
TNNAGTG	TNNAGTG	NK-class core consensus binding site	C. Elegans	CEH-22		C. Elegans II 7. Transcription Factors and Transcriptional Regulation, eBOOK	http://www.ncbi.nlm.nih.gov/books/bv.fcgi?call=bv.View..ShowTOC&rid=ce2.TOC		TSGCGSSM	KSSCGCSA
TcgGCGcg cg ac	TSGCGSSM	E2F	eukaryotic		bHLH (basic region helix loop helix)	http://zlab.bu.edu/~mfrith/NucFreqMat.html	Laboratory of Martin Frith		TTCTAGAA	TTCTAGAA
TTCTAGAA	TTCTAGAA	HSE consensus		for the heat shock factor (HSF)	HSF	Identification of a Novel cis-Regulatory Element Involved in the Heat Shock Response in Caenorhabditis elegans Using Microarray Gene Expression and Computational MethodsDebraj GuhaThakurta,1,5 Lisanne Palomar,1 Gary D. Stormo,1 Pat Tedesco,2 Thomas E. Johnson,2 David W. Walker,3,6 Gordon Lithgow,3,7 Stuart Kim,4 and Christopher D. Link2,8 12:701–712 ©2002 Genome Research			TTCTMGAA	TTCKAGAA
TTCTA/cGAA)	TTCTMGAA	from PPM		for the heat shock factor (HSF)	HSF	Identification of a Novel cis-Regulatory Element Involved in the Heat Shock Response in Caenorhabditis elegans Using Microarray Gene Expression and Computational MethodsDebraj GuhaThakurta,1,5 Lisanne Palomar,1 Gary D. Stormo,1 Pat Tedesco,2 Thomas E. Johnson,2 David W. Walker,3,6 Gordon Lithgow,3,7 Stuart Kim,4 and Christopher D. Link2,8 12:701–712 ©2002 Genome Research			TTWCCYNAWWRRGWNA	TNWCYYWWTNRGGWAA
TTt/aCCt/cNAa/t /ta g/a g/a G t/a n A	TTWCCYNAWWRRGWNA	MCM1 from figure	animals			Conserved homeodomain proteins interact with MADS box protein Mcm1 to restrict ECB-dependent transcription to the M/G1 phase of the cell cycle Tata Pramila,1 Shawna Miles,1 Debraj GuhaThakurta,2,4 Dave Jemiolo,1,3 and Linda L. Breeden1,5 GENES & DEVELOPMENT16:3034–3045 © 2002			WGATAR	YTATCW
WGATAR	WGATAR		C. elegans	ELT-4 protein	GATA Factor	The Evolutionary Duplication and Probable Demise of an Endodermal GATA Factor in Caenorhabditis elegans, Tetsunari Fukushige,1 Barbara Goszczynski, Helen Tian and James D. McGhee2, Genetics 165: 575–588 (October 2003)			WRDRGGHRKDKYYK	MRRMHMYDCCYHYW
a/t a/g g/t/a G/a G G C/t/a G/a G/t g/a/t g/t c/t t/c t/g	WRDRGGHRKDKYYK	GC-box base	eukaryotic			Bucher, P (1990). Weight matrix descriptions of four eukaryotic RNA polymerase II promoter elements derived from 502 unrelated promoters. J. Mol. Biol. 212, 563-578.			YAATTA	TAATTR
T/CaATTa	YAATTA	YOX	animals			Conserved homeodomain proteins interact with MADS box protein Mcm1 to restrict ECB-dependent transcription to the M/G1 phase of the cell cycle Tata Pramila,1 Shawna Miles,1 Debraj GuhaThakurta,2,4 Dave Jemiolo,1,3 and Linda L. Breeden1,5 GENES & DEVELOPMENT16:3034–3045 © 2002

## Sheet: Sc SCDB ciselems
	list from SCDB		list from ME	SENSE	ANTISENSE
ATF	ACGTCA			ACGTCA	TGACGT
repressor_of_CAR1	AGCCGCSA			AGCCGCSA	TSGCGGCT
STRE	AGGGG			AGGGG	CCCCT
UASINO	ATGTGAAWW			ATGTGAAWW	WWTTCACAT
NBF	ATGYGRAWW			ATGYGRAWW	WWTYCRCAT
PHO4	CACGTK			CACGTK	MACGTG
MIG1	CCCCRNNWWWWW			CCCCRNNWWWWW	WWWWWNNYGGGG
GC/FAR	CCCGGG			CCCGGG	CCCGGG
LEU3	CCGNNNNCGG or GGCNNNNGCC			CCGNNNNCGG or GGCNNNNGCC	GGCNNNNGCC YO CCGNNNNCGG
MCM1	CCNNNWWRGG			CCNNNWWRGG	CCYWWNNNGG
PUT3	CGGNNNNNNNNNNCCG			CGGNNNNNNNNNNCCG	CGGNNNNNNNNNNCCG
TEA1	CGGNNNNNNNNNNCCG			CGGNNNNNNNNNNCCG	CGGNNNNNNNNNNCCG
GAL4	CGGNNNNNNNNNNNCCG			CGGNNNNNNNNNNNCCG	CGGNNNNNNNNNNNCCG
HAP1	CGGNNNTANCGG			CGGNNNTANCGG	CCGNTANNNCCG
SCB	CNCGAAA			CNCGAAA	TTTCGNG
MSE	CRCAAAW			CRCAAAW	WTTTGYG
MATalpha2	CRTGTWWWW			CRTGTWWWW	WWWWACAYG
UASPHR	CTTCCT			CTTCCT	AGGAAG
GCR1	CWTCC			CWTCC	GGAWG
RME1	GAACCTCAA			GAACCTCAA	TTGAGGTTC
HSTF	GAANNNTCC			GAANNNTCC	GGANNNTTC
HSTF	GAANNTCC			GAANNTCC	GGANNTTC
CuRE	GAGCAAA			GAGCAAA	TTTGCTC
ACE2	GCTGGT			GCTGGT	ACCAGC
ECB	GGAAAAD			GGAAAAD	HTTTTCC
GC/FAR	GGGCCC			GGGCCC	GGGCCC
SFF	GTMAACAA			GTMAACAA	TTGTTKAC
URSPHR	GTSAAAGTAWG			GTSAAAGTAWG	CWTACTTTSAC
SWI5	KGCTGR			KGCTGR	YCAGCM
RAP1	RMACCCA			RMACCCA	TGGGTKY
BAS2	TAANTAA			TAANTAA	TTANTTA
BAS2	TAATRA			TAATRA	TYATTA
TBP	TATAWAW			TATAWAW	WTWTATA
CPF1	TCACGTG			TCACGTG	CACGTGA
PDR3	TCCGYGGA			TCCGYGGA	TCCRCGGA
ABF1	TCRNNNNNNACG			TCRNNNNNNACG	CGTNNNNNNYGA
ADR1	TCTCC			TCTCC	GGAGA
STE12	TGAAACA			TGAAACA	TGTTTCA
GCN4	TGANTN			TGANTN	NANTCA
AP-1	TTANTAA			TTANTAA	TTANTAA
PPR1	TTCGGNNNNNNCCGAA			TTCGGNNNNNNCCGAA	TTCGGNNNNNNCCGAA
HSTF	TTCNNGAA			TTCNNGAA	TTCNNGAA
HSTF	TTCNNNGAA			TTCNNNGAA	TTCNNNGAA
T4C	TTTTCTYCG			TTTTCTYCG	CGRAGAAAA
MCB	WCGCGW			WCGCGW	WCGCGW
ORC	WTTTATRTTTW			WTTTATRTTTW	WAAAYATAAAW
UASRAD	WTTTCCCGS			WTTTCCCGS	SCGGGAAAW
CSRE	YCGGAYRRAWGG			YCGGAYRRAWGG	CCWTYYRTCCGR
REB1	YYACCCG			YYACCCG	CGGGTRR
ROX1	YYNATTGTTY			YYNATTGTTY	RAACAATNRR

## Sheet: PLACE
	list from PLACE				list from ME	SENSE	ANTISENSE
unknown	AGTACSAO	AAAAAGTAAAAAGTAAAAAAGTAAAAAG	28	S000258		AAAAAGTAAAAAGTAAAAAAGTAAAAAG	CTTTTTACTTTTTTACTTTTTACTTTTT
unknown	SUREAHVISO1	AAAACTAAGAAAGACCGATGGAAAA	25	S000441		AAAACTAAGAAAGACCGATGGAAAA	TTTTCCATCGGTCTTTCTTAGTTTT
unknown	EVENINGAT	AAAATATCT	9	S000385		AAAATATCT	AGATATTTT
unknown	ANAERO1CONSENSUS	AAACAAA	7	S000477		AAACCCTA	TAGGGTTT
unknown	UP2ATMSD	AAACCCTA	8	S000472		AAACCCTAA	TTAGGGTTT
unknown	TELOBOXATEEF1AA1	AAACCCTAA	9	S000308		AAACGACACCGTTT	AAACGGTGTCGTTT
unknown	BOXBPSAS1	AAACGACACCGTTT	14	S000225		AAAG	CTTT
unknown	DOFCOREZM	AAAG	4	S000265		AAAGAT	ATCTTT
unknown	NODCON1GM	AAAGAT	6	S000461		AAAGAT	ATCTTT
unknown	OSE1ROOTNODULE	AAAGAT	6	S000467		AAATAGATAAATAAAAACATT	AATGTTTTTATTTATCTATTT
unknown	3AF1BOXPSRBCS3	AAATAGATAAATAAAAACATT	21	S000004		AAATGACGAAAATGC	GCATTTTCGTCATTT
unknown	AS1LIKECSHPRA	AAATGACGAAAATGC	15	S000260		AAATTAACCAA	TTGGTTAATTT
unknown	LBOXLERBCS	AAATTAACCAA	11	S000126		AACAAAC	GTTTGTT
unknown	AACACOREOSGLUB1	AACAAAC	7	S000353		AACAAACTCTAT	ATAGAGTTTGTT
unknown	GLUTAACAOS	AACAAACTCTAT	12	S000045		AACCAA	TTGGTT
unknown	REALPHALGLHCB21	AACCAA	6	S000362		AACCCA	TGGGTT
unknown	SEF3MOTIFGM	AACCCA	6	S000115		AACCTAACCT	AGGTTAGGTT
unknown	LREBOXIPCCHS1	AACCTAACCT	10	S000302		AACGCGTGTC	GACACGCGTT
unknown	CE3OSOSEM	AACGCGTGTC	10	S000282		AACGTG	CACGTT
unknown	T/GBOXATPIN2	AACGTG	6	S000458		AACGTGT	ACACGTT
unknown	QARBNEXTA	AACGTGT	7	S000244		AACGTT	AACGTT
unknown	ACGTTBOX	AACGTT	6	S000132		AAGACGTAG	CTACGTCTT
unknown	AAGACGTAGATACL12	AAGACGTAG	9	S000344		AAGATTGATTGAG	CTCAATCAATCTT
unknown	CYTOSITECSHPRA	AAGATTGATTGAG	13	S000261		AAGCAACACACAAC	GTTGTGTGTTGCTT
unknown	GLUTEBP1OS	AAGCAACACACAAC	14	S000048		AAKAATWYRTAWATAAAAMTTTTATWTA	TAWATAAAAKTTTTATWTAYRWATTMTT
unknown	COREOS	AAKAATWYRTAWATAAAAMTTTTATWTA	28	S000469		AAMAATCT	AGATTKTT
unknown	CCA1ATLHCB1	AAMAATCT	8	S000149		AATAAA	TTTATT
unknown	POLASIG1	AATAAA	6	S000080		AATAAAYAAA	TTTRTTTATT
unknown	MARABOX1	AATAAAYAAA	10	S000063		AATAAT	ATTATT
unknown	POLASIG3	AATAAT	6	S000088		AATAATAATAATAATAAATA	TATTTATTATTATTATTATT
unknown	C2GMAUX28	AATAATAATAATAATAAATA	20	S000327		AATACTAAT	ATTAGTATT
unknown	SURE2STPAT21	AATACTAAT	9	S000185		AATAGAAAA	TTTTCTATT
unknown	SURE1STPAT21	AATAGAAAA	9	S000186		AATATACTAGTATTATTTACTAAAAAAAATC	GATTTTTTTTAGTAAATAATACTAGTATATT
unknown	ATRICHPSPETE	AATATACTAGTATTATTTACTAAAAAAAATC	3	1 S000248		AATATTTTTATT	AATAAAAATATT
unknown	AT1BOX	AATATTTTTATT	12	S000025		AATCCAA	TTGGATT
unknown	RBCSCONSENSUS	AATCCAA	7	S000127		AATGGAAATG	CATTTCCATT
unknown	MRNA3ENDTAH3	AATGGAAATG	10	S000069		AATTAAA	TTTAATT
unknown	POLASIG2	AATTAAA	7	S000081		AATTCCATAGAATAGATAATA	TATTATCTATTCTATGGAATT
unknown	BOXINTPATPB	AATTCCATAGAATAGATAATA	21	S000295		ACACACGTCAA	TTGACGTGTGT
unknown	ACGTSEED2	ACACACGTCAA	11	S000018		ACACNNG	CNNGTGT
unknown	DPBFCOREDCDC3	ACACNNG	7	S000292		ACAGGGGCATAATGGTAATTTAAA	TTTAAATTACCATTATGCCCCTGT
unknown	TEF1BOXATA1	ACAGGGGCATAATGGTAATTTAAA	24	S000311		ACAGTTACTA	TAGTAACTGT
unknown	D1GMAUX28	ACAGTTACTA	10	S000328		ACATAAAATAAAAAAAGGCA	TGCCTTTTTTTATTTTATGT
unknown	-314MOTIFZMSBE1	ACATAAAATAAAAAAAGGCA	20	S000284		ACCACGTGGC	GCCACGTGGT
unknown	GBOXPC	ACCACGTGGC	10	S000324		ACCGAC	GTCGGT
unknown	DRE2COREZMRAB17	ACCGAC	6	S000402		ACCGACA	TGTCGGT
unknown	LTREATLTI78	ACCGACA	7	S000157		ACCGAGA	TCTCGGT
unknown	DRE1COREZMRAB17	ACCGAGA	7	S000401		ACCGGCCCACTT	AAGTGGGCCGGT
unknown	PREMOTIFNPCABE	ACCGGCCCACTT	12	S000230		ACGCGCCTCCTC	GAGGAGGCGCGT
unknown	ABRECE3ZMRAB28	ACGCGCCTCCTC	12	S000221		ACGCGTGTCCTC	GAGGACACGCGT
unknown	ABRECE3HVA1	ACGCGTGTCCTC	12	S000141		ACGT	ACGT
unknown	ACGTATERD1	ACGT	4	S000415		ACGTAAGCGCTTACGT	ACGTAAGCGCTTACGT
unknown	OCSENHANMOTIFAT	ACGTAAGCGCTTACGT	16	S000074		ACGTATTAAAA	TTTTAATACGT
unknown	CONSERVED11NTZMATP1	ACGTATTAAAA	11	S000301		ACGTCA	TGACGT
unknown	HEXMOTIFTAH3H4	ACGTCA	6	S000053		ACGTCATAGA	TCTATGACGT
unknown	LS7ATPR1	ACGTCATAGA	10	S000322		ACGTG	CACGT
unknown	ABRELATERD1	ACGTG	5	S000414		ACGTGGC	GCCACGT
unknown	BOXIIPCCHS	ACGTGGC	7	S000229		ACGTGGCA	TGCCACGT
unknown	LRENPCABE	ACGTGGCA	8	S000231		ACGTGKC	GMCACGT
unknown	ACGTABREMOTIFA2OSEM	ACGTGKC	7	S000394		ACGTGTC	GACACGT
unknown	GADOWNAT	ACGTGTC	7	S000438		ACGTSSSC	GSSSACGT
unknown	ABREOSRAB21	ACGTSSSC	8	S000012		ACTATTTTCACTATC	GATAGTGAAAATAGT
unknown	LREBOX3PSRBCS3	ACTATTTTCACTATC	15	S000062		ACTCAT	ATGAGT
unknown	PREATPRODH	ACTCAT	6	S000450		ACTCTACAGTACTC	GAGTACTGTAGAGT
unknown	TACBBFNTEAS4	ACTCTACAGTACTC	14	S000257		ACTGTGTA	TACACAGT
unknown	SP8BFIBSP8AIB	ACTGTGTA	8	S000183		ACTTTA	TAAAGT
unknown	NTBBF1ARROLB	ACTTTA	6	S000273		ACTTTG	CAAAGT
unknown	TBOXATGAPB	ACTTTG	6	S000383		AGAAA	TTTCT
unknown	POLLEN1LELAT52	AGAAA	5	S000245		AGACCGTTG	CAACGGTCT
unknown	MSACRCYM	AGACCGTTG	9	S000236		AGATATGATAAAA	TTTTATCATATCT
unknown	IBOXLSCMCUCUMISIN	AGATATGATAAAA	13	S000423		AGATCCAA	TTGGATCT
unknown	AGMOTIFNTMYB2	AGATCCAA	8	S000444		AGATCGACG	CGTCGATCT
unknown	NONAMERATH4	AGATCGACG	9	S000147		AGCAACGGTC	GACCGTTGCT
unknown	ARECOREZMGAPC4	AGCAACGGTC	10	S000393		AGCCGCC	GGCGGCT
unknown	ANAERO2CONSENSUS	AGCAGC	6	S000478		AGCGGG	CCCGCT
unknown	AGCBOXNPGLB	AGCCGCC	7	S000232		AGGAATTCCT	AGGAATTCCT
unknown	BS1EGCCR	AGCGGG	6	S000352		AGGGGCATAATGGTAA	TTACCATTATGCCCCT
unknown	HSELIKENTGLN2	AGGAATTCCT	10	S000057		AGGTCA	TGACCT
unknown	TEFBOXATEEF1AA1	AGGGGCATAATGGTAA	16	S000309		AGTACGTGGC	GCCACGTACT
unknown	QELEMENTZMZM13	AGGTCA	6	S000254		AGTCAAAATTGACC	GGTCAATTTTGACT
unknown	ABREMOTIFIOSRAB16B	AGTACGTGGC	10	S000290		AGTTAGTTAAAAGA	TCTTTTAACTAACT
unknown	WBOXGACAD1A	AGTCAAAATTGACC	14	S000448		AGTTGAATGGGGGTGCA	TGCACCCCCATTCAACT
unknown	SITE3SORPS1	AGTTAGTTAAAAGA	14	S000212		AMNAUGGC	GCCUTNKT
unknown	ARELIKEGHPGDFR2	AGTTGAATGGGGGTGCA	17	S000437		ATAATGGGCCACACTGTGGGGCAT	ATGCCCCACAGTGTGGCCCATTAT
unknown	TRANSINITDICOTS	AMNAUGGC	8	S000201		ATACGTGT	ACACGTAT
unknown	SORLREP2AT	ATAAAACGT	9	S000487		ATAGAA	TTCTAT
unknown	SE1PVGRP18	ATAATGGGCCACACTGTGGGGCAT	24	S000288		ATAGAAATCAA	TTGATTTCTAT
unknown	ZDNAFORMINGATCAB1	ATACGTGT	8	S000321		ATATCATGAGTCACTTCA	TGAAGTGACTCATGATAT
unknown	BOXIINTPATPB	ATAGAA	6	S000296		ATATT	AATAT
unknown	BOX1PSGS2	ATAGAAATCAA	11	S000222		ATATTTAWW	WWTAAATAT
unknown	GLUTEBOX1OSGT2	ATATCATGAGTCACTTCA	18	S000046		ATCAAGCATGCTTCTTGC	GCAAGAAGCATGCTTGAT
unknown	ROOTMOTIFTAPOX1	ATATT	5	S000098		ATCATTTTCACT	AGTGAAAATGAT
unknown	SEF1MOTIF	ATATTTAWW	9	S000006		ATCTTATGTCATTGATGACGACCTCC	GGAGGTCGTCATCAATGACATAAGAT
unknown	IDE1HVIDS2	ATCAAGCATGCTTCTTGC	18	S000463		ATGCTCAATAGATATAAGT	ACTTATATCTATTGAGCAT
unknown	RBCSBOX3PS	ATCATTTTCACT	12	S000095		ATGGTA	TACCAT
unknown	OBF5ATGST6	ATCTTATGTCATTGATGACGACCTCC	26	S000304		ATGGTATT	AATACCAT
unknown	GLUTEBP2OS	ATGCTCAATAGATATAAGT	19	S000049		ATGTACGAAGC	GCTTCGTACAT
unknown	S1FBOXSORPS1L21	ATGGTA	6	S000223		ATTCCCGC	GCGGGAAT
unknown	S1FSORPL21	ATGGTATT	8	S000215		ATTCGCGC	GCGCGAAT
unknown	ABAREG2	ATGTACGAAGC	11	S000009		ATTCTCACCTACCA	TGGTAGGTGAGAAT
unknown	TE2F2NTPCNA	ATTCCCGC	8	S000397		ATTGGTCCACG	CGTGGACCAAT
unknown	PE2FNTRNR1A	ATTCGCGC	8	S000455		ATTTATATAAAT	ATTTATATAAAT
unknown	ELRE2PCPAL1	ATTCTCACCTACCA	14	S000307		AWTTCAAA	TTTGAAWT
unknown	UPRE1AT	ATTGGTCCACG	11	S000428		CAAAACGC	GCGTTTTG
unknown	D2GMAUX28	ATTTATATAAAT	12	S000329		CAAAATTTTGTA	TACAAAATTTTG
unknown	ERELEE4	AWTTCAAA	8	S000037		CAAACAC	GTGTTTG
unknown	CDA1ATCAB2	CAAAACGC	8	S000440		CAAACACC	GGTGTTTG
unknown	HSRENTHSR203J	CAAAATTTTGTA	12	S000466		CAAACTCGTATATCCAT	ATGGATATACGAGTTTG
unknown	2SSEEDPROTBANAPA	CAAACAC	7	S000143		CAACA	TGTTG
unknown	PROXBBNNAPA	CAAACACC	8	S000263		CAACAAACTATATC	GATATAGTTTGTTG
unknown	RSRBNEXTA	CAAACTCGTATATCCAT	17	S000243		CAACGTG	CACGTTG
unknown	RAV1AAT	CAACA	5	S000314		CAACTC	GAGTTG
unknown	AACAOSGLUB1	CAACAAACTATATC	14	S000276		CAACTTTCATAT	ATATGAAAGTTG
unknown	BP5OSWX	CAACGTG	7	S000436		CAANNNNATC	GATNNNNTTG
unknown	CAREOSREP1	CAACTC	6	S000421		CAAT	ATTG
unknown	RSEPVGRP1	CAACTTTCATAT	12	S000099		CAATNATTG	CAATNATTG
unknown	CIACADIANLELHC	CAANNNNATC	10	S000252		CAATSATTG	CAATSATTG
unknown	CAATBOX1	CAAT	4	S000028		CAATTATTA	TAATAATTG
unknown	ATHB5ATCORE	CAATNATTG	9	S000371		CAATWATTG	CAATWATTG
unknown	ATHB2ATCONSENSUS	CAATSATTG	9	S000318		CACATG	CATGTG
unknown	ATHB6COREAT	CAATTATTA	9	S000399		CACATGGCACT	AGTGCCATGTG
unknown	ATHB1ATCONSENSUS	CAATWATTG	9	S000317		CACATGTGTAAAGGT	ACCTTTACACATGTG
unknown	MYCATRD22	CACATG	6	S000174		CACCTG	CAGGTG
unknown	RBCSGBOXPS	CACATGGCACT	11	S000096		CACGAAAA	TTTTCGTG
unknown	PROLAMINBOX	CACATGTGTAAAGGT	15	S000091		CACGAGSCCKCCAC	GTGGMGGSCTCGTG
unknown	RAV1BAT	CACCTG	6	S000315		CACGCAAT	ATTGCGTG
unknown	CELLCYCLESC	CACGAAAA	8	S000031		CACGTG	CACGTG
unknown	IDRSZMFER1	CACGAGSCCKCCAC	14	S000445		CACGTGGC	GCCACGTG
unknown	CACGCAATGMGH3	CACGCAAT	8	S000368		CACTAAATTGTCAC	GTGACAATTTAGTG
unknown	CACGTGMOTIF	CACGTG	6	S000042		CACTAACACAAAGTAA	TTACTTTGTGTTAGTG
unknown	EMBP1TAEM	CACGTGGC	8	S000119		CACTGGCCGCCC	GGGCGGCCAGTG
unknown	14BPATERD1	CACTAAATTGTCAC	14	S000412		CAGAAGATA	TATCTTCTG
unknown	SB1NPABC1	CACTAACACAAAGTAA	16	S000435		CAGCTCCCATGGCTCTCCCATCCGCGCCGGT	ACCGGCGCGGATGGGAGAGCCATGGGAGCTG
unknown	GRAZMRAB17	CACTGGCCGCCC	12	S000150		CANNTG	CANNTG
unknown	RGATAOS	CAGAAGATA	9	S000191		CANNTG	CANNTG
unknown	PE3ASPHYA3	CAGCTCCCATGGCTCTCCCATCCGCGCCGGT	3	1 S000197		CATACGTCGTCAA	TTGACGACGTATG
unknown	EBOXBNNAPA	CANNTG	6	S000144		CATATG	CATATG
unknown	MYCCONSENSUSAT	CANNTG	6	S000407		CATCCAACG	CGTTGGATG
unknown	JASE2ATOPR1	CATACGTCGTCAA	13	S000389		CATCCAACTTTCATATCCATGTGCTT	AAGCACATGGATATGAAAGTTGGATG
unknown	CATATGGMSAUR	CATATG	6	S000370		CATGCA	TGCATG
unknown	NONAMERMOTIFTAH3H4	CATCCAACG	9	S000071		CATGCAT	ATGCATG
unknown	RSEPVGRP18	CATCCAACTTTCATATCCATGTGCTT	26	S000289		CATGCATG	CATGCATG
unknown	RYREPEATBNNAPA	CATGCA	6	S000264		CATGCAY	RTGCATG
unknown	RYREPEATGMGY2	CATGCAT	7	S000105		CATGCCGCC	GGCGGCATG
unknown	RYREPEATVFLEB4	CATGCATG	8	S000102		CATGGGCGCGG	CCGCGCCCATG
unknown	RYREPEATLEGUMINBOX	CATGCAY	7	S000100		CATGTG	CACATG
unknown	GRAZMRAB28	CATGCCGCC	9	S000220		CATTAATTAG	CTAATTAATG
unknown	RE1ASPHYA3	CATGGGCGCGG	11	S000195		CCAAT	ATTGG
unknown	MYCATERD1	CATGTG	6	S000413		CCAATGT	ACATTGG
unknown	GMHDLGMVSPB	CATTAATTAG	10	S000372		CCACCAACCCCC	GGGGGTTGGTGG
unknown	CCAATBOX1	CCAAT	5	S000030		CCACGTCA	TGACGTGG
unknown	LEAFYATAG	CCAATGT	7	S000432		CCACGTCANCGATCCGCG	CGCGGATCGNTGACGTGG
unknown	ACIIPVPAL2	CCACCAACCCCC	12	S000193		CCACGTCATC	GATGACGTGG
unknown	UPRMOTIFIAT	CCACGTCA	8	S000425		CCACGTGG	CCACGTGG
unknown	OCETYPEINTHISTONE	CCACGTCANCGATCCGCG	18	S000267		CCACGTGGCC	GGCCACGTGG
unknown	UPRE2AT	CCACGTCATC	10	S000429		CCACGTGGCC	GGCCACGTGG
unknown	ABREZMRAB28	CCACGTGG	8	S000133		CCACTGACGTAAGGGATGACGCACAATCC	GGATTGTGCGTCATCCCTTACGTCAGTGG
unknown	CPRFPCCHS	CCACGTGGCC	10	S000313		CCAGGTGG	CCACCTGG
unknown	CPRFPCCHS	CCACGTGGCC	10	S000333		CCAGTGTGCCCCTGG	CCAGGGGCACACTGG
unknown	AS1CAMV	CCACTGACGTAAGGGATGACGCACAATCC	29	S000023		CCATACATT	AATGTATGG
unknown	SITEIOSPCNA	CCAGGTGG	8	S000224		CCATATGCCATGTCTCTCAATTGGTCCCAT	ATGGGACCAATTGAGAGACATGGCATATGG
unknown	RNFG2OS	CCAGTGTGCCCCTGG	15	S000189		CCCACCTACC	GGTAGGTGGG
unknown	S2FSORPL21	CCATACATT	9	S000166		CCGAAA	TTTCGG
unknown	NDEGMSAUR	CCATATGCCATGTCTCTCAATTGGTCCCAT	30	S000359		CCGAC	GTCGG
unknown	ACIPVPAL2	CCCACCTACC	10	S000192		CCGTCC	GGACGG
unknown	LTRE1HVBLT49	CCGAAA	6	S000250		CCGTCG	CGACGG
unknown	LTRECOREATCOR15	CCGAC	5	S000153		CCNNNNNNNNNNNNCCACG	CGTGGNNNNNNNNNNNNGG
unknown	PALBOXAPC	CCGTCC	6	S000137		CCTACCNNNNNNNCT	AGNNNNNNNGGTAGG
unknown	HEXAMERATH4	CCGTCG	6	S000146		CCTACCNNNNNNNCTNNNNA	TNNNNAGNNNNNNNGGTAGG
unknown	UPRMOTIFIIAT	CCNNNNNNNNNNNNCCACG	19	S000426		CCTACGTGGC	GCCACGTAGG
unknown	HBOXCONSENSUSPVCHS	CCTACCNNNNNNNCT	15	S000200		CCTACGTGGCGG	CCGCCACGTAGG
unknown	HBOXPVCHS15	CCTACCNNNNNNNCTNNNNA	20	S000361		CCTCGTGTCTC	GAGACACGAGG
unknown	ABREA2HVA1	CCTACGTGGC	10	S000140		CCTTTT	AAAAGG
unknown	ABRE2HVA1	CCTACGTGGCGG	12	S000134		CCTTTTGTCTC	GAGACAAAAGG
unknown	CCTCGTGTCTCGMGH3	CCTCGTGTCTC	11	S000369		CCWACC	GGTWGG
unknown	PYRIMIDINEBOXOSRAMY1A	CCTTTT	6	S000259		CCWWWWWWGG	CCWWWWWWGG
unknown	DR5GMGH3	CCTTTTGTCTC	11	S000337		CCWWWWWWWWGG	CCWWWWWWWWGG
unknown	MYBPZM	CCWACC	6	S000179		CGAAACCAGCAACGGTCCAG	CTGGACCGTTGCTGGTTTCG
unknown	CARGATCONSENSUS	CCWWWWWWGG	10	S000404		CGAACTT	AAGTTCG
unknown	CARGNCAT	CCWWWWWWWWGG	12	S000446		CGACG	CGTCG
unknown	ANAEROBICCISZMGAPC4	CGAAACCAGCAACGGTCCAG	20	S000350		CGCACGTGTC	GACACGTGCG
unknown	AMMORESIVDCRNIA1	CGAACTT	7	S000375		CGCCACGTGTCC	GGACACGTGGCG
unknown	CGACGOSAMY3	CGACG	5	S000205		CGCGGATC	GATCCGCG
unknown	ABRE2HVA22	CGCACGTGTC	10	S000117		CGCGGCAT	ATGCCGCG
unknown	ABREBNNAPA	CGCCACGTGTCC	12	S000145		CGGATA	TATCCG
unknown	OCTAMERMOTIFTAH3H4	CGCGGATC	8	S000076		CGGCGGCCTCGCCACG	CGTGGCGAGGCCGCCG
unknown	OCTAMOTIF2	CGCGGCAT	8	S000116		CGGTTTACGTAATCTCTTACATCA	TGATGTAAGAGATTACGTAAACCG
unknown	REBETALGLHCB21	CGGATA	6	S000363		CGTCAATGAA	TTCATTGACG
unknown	REGION1OSOSEM	CGGCGGCCTCGCCACG	16	S000300		CGTCATCGAGATGACG	CGTCATCTCGATGACG
unknown	OCSGMGH24	CGGTTTACGTAATCTCTTACATCA	24	S000346		CGTCCATGCAT	ATGCATGGACG
unknown	JASE1ATOPR1	CGTCAATGAA	10	S000388		CGTGCAAGCCCAAAGGCCAATCGGCCCAGA	TCTGGGCCGATTGGCCTTTGGGCTTGCACG
unknown	TGA1ANTPR1A	CGTCATCGAGATGACG	16	S000247		CGTGTCGTCCATGCAT	ATGCATGGACGACACG
unknown	SPHZMC1	CGTCCATGCAT	11	S000293		CNAACAC	GTGTTNG
unknown	-284MOTIFZMSBE1	CGTGCAAGCCCAAAGGCCAATCGGCCCAGA	30	S000285		CNGTTR	YAACNG
unknown	CGTGTSPHZMC1	CGTGTCGTCCATGCAT	16	S000294		CNNGAANNNTTCNNG	CNNGAANNNTTCNNG
unknown	CANBNNAPA	CNAACAC	7	S000148		CTAACCA	TGGTTAG
unknown	MYBCORE	CNGTTR	6	S000176		CTAATTGTTTA	TAAACAATTAG
unknown	HSELIKENTACIDICPR1	CNNGAANNNTTCNNG	15	S000056		CTACGTGGCCA	TGGCCACGTAG
unknown	MYBATRD22	CTAACCA	7	S000175		CTATAAATAC	GTATTTATAG
unknown	HDMOTIFPCPR2	CTAATTGTTTA	11	S000233		CTCCAACAAACCCCTTC	GAAGGGGTTTGTTGGAG
unknown	GBOXRELOSAMY3	CTACGTGGCCA	11	S000206		CTCCCAC	GTGGGAG
unknown	TATABOX1	CTATAAATAC	10	S000108		CTCTT	AAGAG
unknown	SORLIP3AT	CTCAAGTGA	9	S000484		CTCTT	AAGAG
unknown	ELRE1PCPAL1	CTCCAACAAACCCCTTC	17	S000306		CTCTTAGACCGCCTTCTTTGAAAG	CTTTCAAAGAAGGCGGTCTAAGAG
unknown	BOXCPSAS1	CTCCCAC	7	S000226		CTGAAGAAGAA	TTCTTCTTCAG
unknown	SORLREP4AT	CTCCTAATT	9	S000489		CTGACGTAAGGGATGACGCAC	GTGCGTCATCCCTTACGTCAG
unknown	NODCON2GM	CTCTT	5	S000462		CTGTGATTAAATAT	ATATTTAATCACAG
unknown	OSE2ROOTNODULE	CTCTT	5	S000468		CTNGAANNTTCNAG	CTNGAANNTTCNAG
unknown	JERECRSTR	CTCTTAGACCGCCTTCTTTGAAAG	24	S000384		CTTAAATTATTTATTT	AAATAAATAATTTAAG
unknown	TL1ATSAR	CTGAAGAAGAA	11	S000473		CTTACCTTTCATGGATTA	TAATCCATGAAAGGTAAG
unknown	SARECAMV	CTGACGTAAGGGATGACGCAC	21	S000156		CTTGTCGTCA	TGACGACAAG
unknown	BOX2PVCHS15	CTGTGATTAAATAT	14	S000209		CTTTCCATTTTTAGTAAC	GTTACTAAAAATGGAAAG
unknown	HSE	CTNGAANNTTCNAG	14	S000054		CTTTCGTGTAC	GTACACGAAAG
unknown	ELEMENT2GMLBC3	CTTAAATTATTTATTT	16	S000320		CTTTTGTGTACCTTA	TAAGGTACACAAAAG
unknown	CARG2ATAP3	CTTACCTTTCATGGATTA	18	S000348		CUCUUTGUTTUU	UUAAUCAUUGUG
unknown	B2GMAUX28	CTTGTCGTCA	10	S000325		CWWWWWWWWG	CWWWWWWWWG
unknown	CARG3ATAP3	CTTTCCATTTTTAGTAAC	18	S000349		GAAAAA	TTTTTC
unknown	GLUTECOREOS	CTTTCGTGTAC	11	S000050		GAAATAGCAAATGTTAAAAATA	TATTTTTAACATTTGCTATTTC
unknown	GLUTEBOX2OSGT3	CTTTTGTGTACCTTA	15	S000129		GAAWTTGTGA	TCACAAWTTC
unknown	MRNASTA1CRPSBD	CUCUUTGUTTUU	12	S000274		GACACGTAGA	TCTACGTGTC
unknown	CARGCW8GAT	CWWWWWWWWG	10	S000431		GACGTC	GACGTC
unknown	GT1GMSCAM4	GAAAAA	6	S000453		GACGTGTAAAGTAAATTTACAAC	GTTGTAAATTTACTTTACACGTC
unknown	PE1ASPHYA3	GAAATAGCAAATGTTAAAAATA	22	S000196		GAGAGAGAGAGAGAGA	TCTCTCTCTCTCTCTC
unknown	5659BOXLELAT5659	GAAWTTGTGA	10	S000280		GAGAGAGAGAGAGAGAGA	TCTCTCTCTCTCTCTCTC
unknown	ACEATCHS	GACACGTAGA	10	S000355		GATA	TATC
unknown	ACGTCBOX	GACGTC	6	S000131		GATAA	TTATC
unknown	23BPZM27KDAZEIN	GACGTGTAAAGTAAATTTACAAC	23	S000341		GATAAAGATTACTTCAGATATAACAAACGTT	AACGTTTGTTATATCTGAAGTAATCTTTATC
unknown	GAGA8HVBKN3	GAGAGAGAGAGAGAGA	16	S000427		GATAAG	CTTATC
unknown	GAGAGMGSA1	GAGAGAGAGAGAGAGAGA	18	S000405		GATAAGR	YCTTATC
unknown	SORLIP5AT	GAGTGAG	7	S000486		GATACANNAATNTGATG	CATCANATTNNTGTATC
unknown	GATABOX	GATA	4	S000039		GATATATTAATATTTTATTTTATA	TATAAAATAAAATATTAATATATC
unknown	IBOXCORE	GATAA	5	S000199		GATCATCGATC	GATCGATGATC
unknown	CGF1ATCAB2	GATAAAGATTACTTCAGATATAACAAACGTT	AC	33 S000213		GATCCGCGNNNNNNNNNNNNNNACCAATCS	SGATTGGTNNNNNNNNNNNNNNCGCGGATC
unknown	IBOX	GATAAG	6	S000124		GATGAYRTGG	CCAYRTCATC
unknown	IBOXCORENT	GATAAGR	7	S000424		GCAACGCAAC	GTTGCGTTGC
unknown	MEJARELELOX	GATACANNAATNTGATG	17	S000151		GCAACGTGTC	GACACGTTGC
unknown	ELEMENT1GMLBC3	GATATATTAATATTTTATTTTATA	24	S000319		GCATCTTTACTTTAGCATC	GATGCTAAAGTAAAGATGC
unknown	RNFG1OS	GATCATCGATC	11	S000188		GCCACCTCAT	ATGAGGTGGC
unknown	OCETYPEIIINTHISTONE	GATCCGCGNNNNNNNNNNNNNNACCAATCS	30	S000269		GCCACGTACA	TGTACGTGGC
unknown	OPAQUE2ZMB32	GATGAYRTGG	10	S000077		GCCACGTGCC	GGCACGTGGC
unknown	GCAACREPEATZMZEIN	GCAACGCAAC	10	S000027		GCCACGTGGC	GCCACGTGGC
unknown	ABRE3HVA1	GCAACGTGTC	10	S000135		GCCACGTGGG	CCCACGTGGC
unknown	ABFOS	GCATCTTTACTTTAGCATC	19	S000190		GCCACTTGTC	GACAAGTGGC
unknown	SORLIP1AT	GCCAC	5	S000482		GCCGCC	GGCGGC
unknown	O2F2BE2S1	GCCACCTCAT	10	S000163		GCCGCGTGGC	GCCACGCGGC
unknown	ABRE3HVA22	GCCACGTACA	10	S000118		GCGGCAAA	TTTGCCGC
unknown	GBOX10NT	GCCACGTGCC	10	S000272		GCGGGAAA	TTTCCCGC
unknown	ACGTROOT1	GCCACGTGGC	10	S000016		GCGGTAATT	AATTACCGC
unknown	ABREAZMRAB28	GCCACGTGGG	10	S000218		GCGTNNNNNNNACGC	GCGTNNNNNNNACGC
unknown	ABREDISTBBNNAPA	GCCACTTGTC	10	S000262		GCTAAACAAT	ATTGTTTAGC
unknown	GCCCORE	GCCGCC	6	S000430		GCTCCGTTG	CAACGGAGC
unknown	ABREMOTIFIIIOSRAB16B	GCCGCGTGGC	10	S000291		GCTTTTGATGACTTCAAACAC	GTGTTTGAAGTCATCAAAAGC
unknown	E2FBNTRNR	GCGGCAAA	8	S000367		GGACACGTGGC	GCCACGTGTCC
unknown	E2F1OSPCNA	GCGGGAAA	8	S000396		GGACGCGTGGC	GCCACGCGTCC
unknown	GT2OSPHYA	GCGGTAATT	9	S000207		GGATA	TATCC
unknown	VOZATVPP	GCGTNNNNNNNACGC	15	S000456		GGATTCAAGGGGCATGTATCTTGAATCC	GGATTCAAGATACATGCCCCTTGAATCC
unknown	BBOXSITE1STPAT	GCTAAACAAT	10	S000398		GGATTTTACAGT	ACTGTAAAATCC
unknown	VSF1PVGRP18	GCTCCGTTG	9	S000249		GGCCAATCT	AGATTGGCC
unknown	-141NTG13	GCTTTTGATGACTTCAAACAC	21	S000335		GGCCCAWWW	WWWTGGGCC
unknown	ABRETAEM	GGACACGTGGC	11	S000015		GGCCCCGGG	CCCGGGGCC
unknown	ABADESI2	GGACGCGTGGC	11	S000008		GGCCGATAACAAACTCCGGCC	GGCCGGAGTTTGTTATCGGCC
unknown	MYBST1	GGATA	5	S000180		GGTCANNNAGTC	GACTNNNTGACC
unknown	EIN3ATERF1	GGATTCAAGGGGCATGTATCTTGAATCC	28	S000332		GGTCCCAT	ATGGGACC
unknown	DE1PSPRA2	GGATTTTACAGT	12	S000379		GGTTAA	TTAACC
unknown	CAATBOX2	GGCCAATCT	9	S000029		GGWAGGGT	ACCCTWCC
unknown	UP1ATMSD	GGCCCAWWW	9	S000471		GNATATNC	GNATATNC
unknown	AMMORESVDCRNIA1	GGCCCCGGG	9	S000376		GRWAAW	WTTWYC
unknown	GAREHVAMY1	GGCCGATAACAAACTCCGGCC	21	S000038		GTAACAGAATGCTGG	CCAGCATTCTGTTAC
unknown	SORLIP2AT	GGGCC	5	S000483		GTACGTG	CACGTAC
unknown	ELRENTCHN50	GGTCANNNAGTC	12	S000155		GTACGTGGCG	CGCCACGTAC
unknown	GGTCCCATGMSAUR	GGTCCCAT	8	S000360		GTACGTGGCGC	GCGCCACGTAC
unknown	GT1CORE	GGTTAA	6	S000125		GTACGTGTTATAAAACGTGT	ACACGTTTTATAACACGTAC
unknown	AMMORESIIUDCRNIA1	GGWAGGGT	8	S000374		GTCCMTCMAACCTAMC	GKTAGGTTKGAKGGAC
unknown	P1BS	GNATATNC	8	S000459		GTCGAC	GTCGAC
unknown	GT1CONSENSUS	GRWAAW	6	S000198		GTGA	TCAC
unknown	GARE4HVEPB1	GTAACAGAATGCTGG	15	S000297		GTGATCAC	GTGATCAC
unknown	HDZIPIIIAT	GTAATSATTAC	11	S000475		GTGCCCTT	AAGGGCAC
unknown	ACGTOSGLUB1	GTACGTG	7	S000278		GTGGGCCCG	CGGGCCCAC
unknown	ACGTSEED3	GTACGTGGCG	10	S000019		GTGGWWHG	CDWWCCAC
unknown	ABRE3OSRAB16	GTACGTGGCGC	11	S000120		GTGTGGTTAATATG	CATATTAACCACAC
unknown	WARBNEXTA	GTACGTGTTATAAAACGTGT	20	S000241		GTNWAYATTNATNNG	CNNATNAATRTWNAC
unknown	SORLIP4AT	GTATGATGG	9	S000485		GTTAGGTT	AACCTAAC
unknown	BOXICHS	GTCCMTCMAACCTAMC	16	S000228		GTTAGGTTC	GAACCTAAC
unknown	CDTDREHVCBF2	GTCGAC	6	S000411		GTTAGTT	AACTAAC
unknown	GTGANTG10	GTGA	4	S000378		GTTTACATAAATGGAAAA	TTTTCCATTTATGTAAAC
unknown	PIATGAPB	GTGATCAC	8	S000381		KGTCCCAT	ATGGGACM
unknown	MNF1ZMPPC1	GTGCCCTT	8	S000251		KWGTGRWAAWRW	WYWTTWYCACWM
unknown	GCBP2ZMGAPC4	GTGGGCCCG	9	S000351		MACCWAMC	GKTWGGTK
unknown	SV40COREENHAN	GTGGWWHG	8	S000123		MAGGTAAGT	ACTTACCTK
unknown	RBCSBOX2PS	GTGTGGTTAATATG	14	S000094		MCACGTGGC	GCCACGTGK
unknown	TOPOISOM	GTNWAYATTNATNNG	15	S000112		NGATT	AATCN
unknown	MYB26PS	GTTAGGTT	8	S000182		NNWNCCAWWWWTRGWWAN	NTWWCYAWWWWTGGNWNN
unknown	ACIIIPVPAL2	GTTAGGTTC	9	S000194		NTTDCCWWWWNNGGWAAN	NTTWCCNNWWWWGGHAAN
unknown	MYB1LEPR	GTTAGTT	7	S000443		RCCGAC	GTCGGY
unknown	CARG1ATAP3	GTTTACATAAATGGAAAA	18	S000347		RGTGACNNNGC	GCNNNGTCACY
unknown	ANAERO4CONSENSUS	GTTTHGCAA	9	S000480		RMNAUGGC	GCCUTNKY
unknown	AUXREPSIAA4	KGTCCCAT	8	S000026		RTAACARANTCYGG	CCRGANTYTGTTAY
unknown	GT1MOTIFPSRBCS	KWGTGRWAAWRW	12	S000051		RTACGTGGCR	YGCCACGTAY
unknown	MYBPLANT	MACCWAMC	8	S000167		RTGAGTCAT	ATGACTCAY
unknown	INTRONUPPER	MAGGTAAGT	9	S000085		RTGASTCAT	ATGASTCAY
unknown	GBOXLERBCS	MCACGTGGC	9	S000041		RTTTTTR	YAAAAAY
unknown	ARR1AT	NGATT	5	S000454		RYACGTGGYR	YRCCACGTRY
unknown	AGL2ATCONSENSUS	NNWNCCAWWWWTRGWWAN	18	S000339		TAAAAGTTAAAAAC	GTTTTTAACTTTTA
unknown	AGL1ATCONSENSUS	NTTDCCWWWWNNGGWAAN	18	S000338		TAAAATAT	ATATTTTA
unknown	DRECRTCOREAT	RCCGAC	6	S000418		TAAACAATGGCT	AGCCATTGTTTA
unknown	ARE1	RGTGACNNNGC	11	S000022		TAAAG	CTTTA
unknown	TRANSINITMONOCOTS	RMNAUGGC	8	S000202		TAAATGYA	TRCATTTA
unknown	GARE2	RTAACARANTCYGG	14	S000165		TAACAAA	TTTGTTA
unknown	ABADESI1	RTACGTGGCR	10	S000007		TAACAAR	YTTGTTA
unknown	-300MOTIFZMZEIN	RTGAGTCAT	9	S000002		TAACAGA	TCTGTTA
unknown	GLMHVCHORD	RTGASTCAT	9	S000451		TAACARA	TYTGTTA
unknown	SEF4MOTIFGM7S	RTTTTTR	7	S000103		TAACGTA	TACGTTA
unknown	ABREATRD22	RYACGTGGYR	10	S000013		TAACTG	CAGTTA
unknown	BOX1PVCHS15	TAAAAGTTAAAAAC	14	S000208		TAACTSAGTTA	TAACTSAGTTA
unknown	LECPLEACS2	TAAAATAT	8	S000465		TAAGAGCCGCC	GGCGGCTCTTA
unknown	TRANSTART	TAAACAATGGCT	12	S000113		TAARAGCCGCC	GGCGGCTYTTA
unknown	TAAAGSTKST1	TAAAG	5	S000387		TAATMATTA	TAATKATTA
unknown	L1BOXATPDF1	TAAATGYA	8	S000386		TACACAT	ATGTGTA
unknown	MYBGAHV	TAACAAA	7	S000181		TACACTTTTGG	CCAAAAGTGTA
unknown	GAREAT	TAACAAR	7	S000439		TACCGACAT	ATGTCGGTA
unknown	GARE1OSREP1	TAACAGA	7	S000419		TACGTA	TACGTA
unknown	AMYBOX1	TAACARA	7	S000020		TACGTGTC	GACACGTA
unknown	GARE2OSREP1	TAACGTA	7	S000420		TACGTGTC	GACACGTA
unknown	MYB2AT	TAACTG	6	S000177		TACTATT	AATAGTA
unknown	C1MOTIFZMBZ2	TAACTSAGTTA	11	S000237		TAGTGCTGT	ACAGCACTA
unknown	EREGCC	TAAGAGCCGCC	11	S000036		TAGTGGAT	ATCCACTA
unknown	PR2GCNT	TAARAGCCGCC	11	S000089		TATAAAT	ATTTATA
unknown	HDZIP2ATATHB2	TAATMATTA	9	S000373		TATATAA	TTATATA
unknown	NAPINMOTIFBN	TACACAT	7	S000070		TATCCA	TGGATA
unknown	OBP1ATGST6	TACACTTTTGG	11	S000305		TATCCAC	GTGGATA
unknown	DREDR1ATRD29AB	TACCGACAT	9	S000152		TATCCAT	ATGGATA
unknown	ACGTABOX	TACGTA	6	S000130		TATCCAY	RTGGATA
unknown	ABREMOTIFAOSOSEM	TACGTGTC	8	S000299		TATCTAGTGAGTCACTTCA	TGAAGTGACTCACTAGATA
unknown	ACGTABREMOTIFAOSOSEM	TACGTGTC	8	S000281		TATTAAT	ATTAATA
unknown	SP8BFIBSP8BIB	TACTATT	7	S000184		TATTCT	AGAATA
unknown	D4GMAUX28	TAGTGCTGT	9	S000331		TATTGGTTACTAAA	TTTAGTAACCAATA
unknown	NRRBNEXTA	TAGTGGAT	8	S000242		TATTTAA	TTAAATA
unknown	TATABOX2	TATAAAT	7	S000109		TATTTGCTTAA	TTAAGCAAATA
unknown	TATABOX4	TATATAA	7	S000111		TCACGCGGATC	GATCCGCGTGA
unknown	TATCCAOSAMY	TATCCA	6	S000403		TCATCTTCTT	AAGAAGATGA
unknown	TATCCACHVAL21	TATCCAC	7	S000416		TCATGGTAACAATT	AATTGTTACCATGA
unknown	AMYBOX2	TATCCAT	7	S000021		TCCAACTTGGA	TCCAAGTTGGA
unknown	TATCCAYMOTIFOSRAMY3D	TATCCAY	7	S000256		TCCACCATA	TATGGTGGA
unknown	GLUTEBOX1OSGT3	TATCTAGTGAGTCACTTCA	19	S000128		TCCACGTACT	AGTACGTGGA
unknown	TATABOX3	TATTAAT	7	S000110		TCCACGTAGA	TCTACGTGGA
unknown	CPBCSPOR	TATTAG	6	S000491		TCCACGTCGA	TCGACGTGGA
unknown	-10PEHVPSBD	TATTCT	6	S000392		TCCACGTCTC	GAGACGTGGA
unknown	BOX3PVCHS15	TATTGGTTACTAAA	14	S000210		TCCACGTGGC	GCCACGTGGA
unknown	TATABOXOSPAL	TATTTAA	7	S000400		TCCACGTGGT	ACCACGTGGA
unknown	D3GMAUX28	TATTTGCTTAA	11	S000330		TCCACGTGTC	GACACGTGGA
unknown	OCETYPEIINTHISTONE	TCACGCGGATC	11	S000268		TCCATAGCCATGCAWRCTGMAGAATGTC	GACATTCTKCAGYWTGCATGGCTATGGA
unknown	ANAERO3CONSENSUS	TCATCAC	7	S000479		TCCATGCAT	ATGCATGGA
unknown	TCA1MOTIF	TCATCTTCTT	10	S000159		TCCATGCATGCAC	GTGCATGCATGGA
unknown	SITE1SORPS1	TCATGGTAACAATT	14	S000211		TCCCGGTACACACTTCTT	AAGAAGTGTGTACCGGGA
unknown	RBENTGA3	TCCAACTTGGA	11	S000358		TCCGCCWCTTGTATTCGTTGCGTTGMA	TKCAACGCAACGAATACAAGWGGCGGA
unknown	POLLEN2LELAT52	TCCACCATA	9	S000246		TCCGTGTACCA	TGGTACACGGA
unknown	O2F3BE2S1	TCCACGTACT	10	S000164		TCGGCCACTATTTCTACGGGCAGCCAGACAA	TTGTCTGGCTGCCCGTAGAAATAGTGGCCGA
unknown	OPAQUE2ZM22Z	TCCACGTAGA	10	S000017		TCTAACCTACCA	TGGTAGGTTAGA
unknown	O2F1BE2S1	TCCACGTCGA	10	S000162		TCTAAGCAAAG	CTTTGCTTAGA
unknown	ABREBZMRAB28	TCCACGTCTC	10	S000219		TCTACGTCAC	GTGACGTAGA
unknown	LREBOXIIPCCHS1	TCCACGTGGC	10	S000303		TCTCTCTCT	AGAGAGAGA
unknown	GBOXSORBCS1	TCCACGTGGT	10	S000380		TGAAAACAGTGAGTTA	TAACTCACTGTTTTCA
unknown	SGBFGMGMAUX28	TCCACGTGTC	10	S000287		TGAAAACT	AGTTTTCA
unknown	LEGUMINBOXLEGA5	TCCATAGCCATGCAWRCTGMAGAATGTC	28	S000060		TGAC	GTCA
unknown	SPHCOREZMC1	TCCATGCAT	9	S000154		TGACACGTGGCA	TGCCACGTGTCA
unknown	RYREPEAT4	TCCATGCATGCAC	13	S000010		TGACG	CGTCA
unknown	BOXC'PSAS1	TCCCGGTACACACTTCTT	18	S000227		TGACGT	ACGTCA
unknown	27BPDRCONSENSUSPS25S	TCCGCCWCTTGTATTCGTTGCGTTGMA	27	S000286		TGACGTAA	TTACGTCA
unknown	GLUTEBOX2OSGT2	TCCGTGTACCA	11	S000047		TGACGTCA	TGACGTCA
unknown	PSREGIONZMZM13	TCGGCCACTATTTCTACGGGCAGCCAGACAA	A	32 S000253		TGACGTGG	CCACGTCA
unknown	MREATCHS	TCTAACCTACCA	12	S000356		TGACGTGGC	GCCACGTCA
unknown	BOX2PSGS2	TCTAAGCAAAG	11	S000204		TGACGYAAGSRMTKACGYMM	KKRCGTMAKYSCTTRCGTCA
unknown	LS5ATPR1	TCTACGTCAC	10	S000323		TGACT	AGTCA
unknown	CTRMCAMV35S	TCTCTCTCT	9	S000460		TGACTTTCTGAC	GTCAGAAAGTCA
unknown	C1GMAUX28	TGAAAACAGTGAGTTA	16	S000326		TGACY	RGTCA
unknown	CEREGLUBOX2PSLEGA	TGAAAACT	8	S000033		TGAGCTAAGCACATACGTCA	TGACGTATGTGCTTAGCTCA
unknown	WRKY71OS	TGAC	4	S000447		TGAGCTAAGCACATACGTCAG	CTGACGTATGTGCTTAGCTCA
unknown	HY5AT	TGACACGTGGCA	12	S000345		TGAGGAGACTTGTGAGGT	ACCTCACAAGTCTCCTCA
unknown	ASF1MOTIFCAMV	TGACG	5	S000024		TGAGTCA	TGACTCA
unknown	TGACGTVMAMY	TGACGT	6	S000377		TGATGTAAGAGATTACGTAA	TTACGTAATCTCTTACATCA
unknown	AUXRETGA1GMGH3	TGACGTAA	8	S000234		TGCAAAG	CTTTGCA
unknown	PALINDROMICCBOXGM	TGACGTCA	8	S000255		TGCAGG	CCTGCA
unknown	HEXAT	TGACGTGG	8	S000334		TGCCACCGG	CCGGTGGCA
unknown	AUXRETGA2GMGH3	TGACGTGGC	9	S000235		TGGCGGCTCTTATCTCACGTGATG	CATCACGTGAGATAAGAGCCGCCA
unknown	OCSELEMENTAT	TGACGYAAGSRMTKACGYMM	20	S000158		TGGGCCCGT	ACGGGCCCA
unknown	WBOXHVISO1	TGACT	5	S000442		TGGTAGGTGAGAT	ATCTCACCTACCA
unknown	TDBA12NTCHN50	TGACTTTCTGAC	12	S000266		TGGTCCCAC	GTGGGACCA
unknown	WBOXNTERF3	TGACY	5	S000457		TGHAAARK	MYTTTDCA
unknown	20NTNTNOS	TGAGCTAAGCACATACGTCA	20	S000312		TGTAAAAGT	ACTTTTACA
unknown	ASF1ATNOS	TGAGCTAAGCACATACGTCAG	21	S000073		TGTAAAG	CTTTACA
unknown	ALF2NTPARB	TGAGGAGACTTGTGAGGT	18	S000239		TGTAAAGT	ACTTTACA
unknown	GCN4OSGLUB1	TGAGTCA	7	S000277		TGTCACA	TGTGACA
unknown	OCSGMHSP26A	TGATGTAAGAGATTACGTAA	20	S000357		TGTCTC	GAGACA
unknown	PROLAMINBOXOSGLUB1	TGCAAAG	7	S000354		TGTGACATTGAAATTCTTTGACTTTA	TAAAGTCAAAGAATTTCAATGTCACA
unknown	INTRONLOWER	TGCAGG	6	S000086		TGTGGTTATATA	TATATAACCACA
unknown	ABRECE1HVA22	TGCCACCGG	9	S000014		TGTGTGGTTAATATG	CATATTAACCACACA
unknown	GREGIONNTPRB1B	TGGCGGCTCTTATCTCACGTGATG	24	S000364		TGTTAAAGT	ACTTTAACA
unknown	SITEIIAOSPCNA	TGGGCCCGT	9	S000216		TGTTACGTGCC	GGCACGTAACA
unknown	SITEIIATCYTC	TGGGCY	6	S000474		TGTTTWTGNTTTCCGAAANNNNWWW	WWWNNNNTTTCGGAAANCAWAAACA
unknown	SRENTTTO1	TGGTAGGTGAGAT	13	S000271		TTAATGG	CCATTAA
unknown	SITEIIBOSPCNA	TGGTCCCAC	9	S000217		TTACGCAAGCAATGACA	TGTCATTGCTTGCGTAA
unknown	-300ELEMENT	TGHAAARK	8	S000122		TTACGCAAGCAATGACAT	ATGTCATTGCTTGCGTAA
unknown	CEREGLUBOX3PSLEGA	TGTAAAAGT	9	S000034		TTACGCAAGCAATGACATCT	AGATGTCATTGCTTGCGTAA
unknown	-300CORE	TGTAAAG	7	S000001		TTATCC	GGATAA
unknown	EMHVCHORD	TGTAAAGT	8	S000452		TTATGAACAGTAATT	AATTACTGTTCATAA
unknown	SORLREP3AT	TGTATATAT	9	S000488		TTATTT	AAATAA
unknown	TGTCACACMCUCUMISIN	TGTCACA	7	S000422		TTDCCWWWWWWGGHAA	TTDCCWWWWWWGGHAA
unknown	ARFAT	TGTCTC	6	S000270		TTGAACGGCAAGTTTCACGCTGTCACT	AGTGACAGCGTGAAACTTGCCGTTCAA
unknown	YREGIONNTPRB1B	TGTGACATTGAAATTCTTTGACTTTA	26	S000365		TTGAC	GTCAA
unknown	5256BOXLELAT5256	TGTGGTTATATA	12	S000279		TTGACC	GGTCAA
unknown	LREBOX2PSRBCS3	TGTGTGGTTAATATG	15	S000061		TTGGTTTTGATCAAAACCAA	TTGGTTTTGATCAAAACCAA
unknown	CEREGLUBOX1PSLEGA	TGTTAAAGT	9	S000032		TTNNNGTAGCTAGTGTATTTGTAT	ATACAAATACACTAGCTACNNNAA
unknown	ABASEED1	TGTTACGTGCC	11	S000011		TTTATATA	TATATAAA
unknown	MARCEN3	TGTTTWTGNTTTCCGAAANNNNWWW	25	S000065		TTTATTTACCAAACGGTAACATC	GATGTTACCGTTTGGTAAATAAA
unknown	WUSATAg	TTAATGG	7	S000433		TTTCCCGC	GCGGGAAA
unknown	ALF1NTPARC	TTACGCAAGCAATGACA	17	S000238		TTTGACT	AGTCAAA
unknown	ASF1NTPARA	TTACGCAAGCAATGACAT	18	S000240		TTTTTTCC	GGAAAAAA
unknown	PASNTPARA	TTACGCAAGCAATGACATCT	20	S000336		TTWCCWWWWNNGGWW	WWCCNNWWWWGGWAA
unknown	SREATMSD	TTATCC	6	S000470		TTWCYAWWWWTRGWAA	TTWCYAWWWWTRGWAA
unknown	SB3NPABC1	TTATGAACAGTAATT	15	S000434		TTWTWTTWTT	AAWAAWAWAA
unknown	TATABOX5	TTATTT	6	S000203		TYTCCCGCC	GGCGGGARA
unknown	ANAERO5CONSENSUS	TTCCCTGTT	9	S000481		TGAGTTG	CAACTCA
unknown	AGAMOUSATCONSENSUS	TTDCCWWWWWWGGHAA	16	S000342		WAACCA	TGGTTW
unknown	IDE2HVIDS2	TTGAACGGCAAGTTTCACGCTGTCACT	27	S000464		WTTTATRTTTW	WAAAYATAAAW
unknown	WBOXATNPR1	TTGAC	5	S000390		YAACKG	CMGTTR
unknown	ELRECOREPCRP1	TTGACC	6	S000142		YACGTGGC	GCCACGTR
unknown	SORLREP5AT	TTGCATGACT	10	S000490		YACT	AGTR
unknown	PIIATGAPB	TTGGTTTTGATCAAAACCAA	20	S000382		YCYYACCWACC	GGTWGGTRRGR
unknown	SE2PVGRP1	TTNNNGTAGCTAGTGTATTTGTAT	24	S000101		YTCANTYY	RRANTGAR
unknown	TATAPVTRNALEU	TTTATATA	8	S000340		YTGTCWC	GWGACAR
unknown	23BPUASNSCYCB1	TTTATTTACCAAACGGTAACATC	23	S000283		YTYYMMCMAMCMMC	GKKGKTKGKKRRAR
unknown	E2FANTRNR	TTTCCCGC	8	S000366
unknown	WBBOXPCWRKY1	TTTGACT	7	S000310
unknown	PYRIMIDINEBOXHVEPB1	TTTTTTCC	8	S000298
unknown	AGATCONSENSUS	TTWCCWWWWNNGGWW	15	S000316
unknown	AGL3ATCONSENSUS	TTWCYAWWWWTRGWAA	16	S000343
unknown	MARTBOX	TTWTWTTWTT	10	S000067
unknown	E2FAT	TYTCCCGCC	9	S000417
unknown	MRNASTA2CRPSBD	UGAGUUG	7	S000275
unknown	MYB1AT	WAACCA	6	S000408
unknown	E2FCONSENSUS	WTTSSCSS	8	S000476
unknown	MARARS	WTTTATRTTTW	11	S000064
unknown	MYB2CONSENSUSAT	YAACKG	6	S000409
unknown	ABREATCONSENSUS	YACGTGGC	8	S000406
unknown	CACTFTPPCA1	YACT	4	S000449
unknown	PALBOXLPC	YCYYACCWACC	11	S000138
unknown	INRNTPSADB	YTCANTYY	8	S000395
unknown	SEBFCONSSTPR10A	YTGTCWC	7	S000391
unknown	PALBOXPPC	YTYYMMCMAMCMMC	14	S000136
	>-300CORE "TGTAAAG core motif" in "-300 elements" of alpha-zein genes of maize; "-300 element core"; "prolamin box" by Vicente-Carbajosa et al. (Proc Natl Acad Sci USA 94:7685 (1997)); P-box; Binds with P-box binding factor (PBF); Binds with BPBF (Barley PBF); PBF is a DNA-binding protein of the DOF class of transcription factors;
	TGTAAAG
	>-300MOTIFZMZEIN Motif in -300 elements of alpha-zein genes of maize (Z.m.); homologous to the sequence to which transacting factors of AP-1, fos, jun or yeast hisS bind;
	RTGAGTCAT
	>3AF1BOXPSRBCS3 "3AF1 binding site"; tetramer in the light-responsive promoter of pea (P.s.) rbcS-3A gene; "Box VI"; One of "AT-rich sequences" which have been found in numerous light-regulated promoters (Terzaghi & Cashmore, 1995); 3AF1 site includes a GATA motif;
	AAATAGATAAATAAAAACATT
	>SEF1MOTIF "SEF1 (soybean embryo factor 1)" binding motif; sequence found in 5'-upstream region (-640; -765) of soybean beta-conglicinin (7S globulin) gene; W=A/T;
	ATATTTAWW
	>ABADESI1 Responsive to ABA and desiccation; "Motif I" of rice rab16A-D (initially called rab-21); Expressed in seeds late during embryogenesis; Induced by ABA and osmotic stress in vegetative tissues; Contains ACGT motif; transacting factor: TAF-1;
	RTACGTGGCR
	>ABADESI2 Synthetic element (hex-3) related to response to ABA and to desiccation; seed expression; Gene: synthetic; hex-3, mutant of hex-1 sequence from wheat histone H3 promoter; transacting factor: bZIP ?;
	GGACGCGTGGC
	>ABAREG2 Motif related to ABA regulation; Gene: sunflower helianthinin; transacting factor: bZIP ?
	ATGTACGAAGC
	>RYREPEAT4 "RY repeat motif"; "Sph element"; seed expression; ABA; Gene: maize C1, wheat Em, rice rab16A, maize Rab17; Transacting factor: VP1 (maize C1); See S000105 RYREPEAT2 (CATGCAT); The RY sequence motif does not play a major role in VP1 or ABA regulation of Em gene in protoplast; VP1 gene is specifically required for expression of the maturation program in seed development;
	TCCATGCATGCAC
	>ABASEED1 ABA regulation; seed expression; Gene: carrot Dc3; Transacting factor: bZIP ?; Contains ACGT motif;
	TGTTACGTGCC
	>ABREOSRAB21 "ABA responsive element (ABRE)" of wheat Em and rice (O.s.) rab21 genes; Proposed consensus sequence for the repeated motif (Em1a and Em1b) of wheat Em gene; S=C/G;
	ACGTSSSC
	>ABREATRD22 "ABRE (ABA responsive element)" in Arabidopsis (A.t.) dehydration-responsive gene rd22; R=A/G; Y=C/T;
	RYACGTGGYR
	>ABRECE1HVA22 CE1(coupling element 1) of barley HVA22 gene; possible binding site for nuclear bZIP protein; ABA responsive complex consists of a G-box, namely ABRE3 (GCCACGTACA), and CE1;
	TGCCACCGG
	>ABRETAEM "ABRE (ABA responsive element)" found in wheat (T.a.) Em gene; transacting factor: EMBP-1; EMBP-1 binds to CACGTGGC; See S000119 EMBP1;
	GGACACGTGGC
	>ACGTROOT1 "ACGT motif" related to root expression; Gene: synthetic; perfect palindromic sequence (PA) containing G-box-related sequence; transacting factor: TAF-1 ?; Binding of SGBF-1 (a Soybean G-box binding bZIP transcription factor) to ABRE is enhanced by SCOF-1 (a zinc finger protein ); Transcription of SCOF-1 is induced by low temperature and ABA;
	GCCACGTGGC
	>OPAQUE2ZM22Z Opaque-2 (O2) target sequence in maize (Z.m.) 22- and 27-kD zein promoters; "ACGT motif"; Related to seed expression; "O2 target sequence"; Gene: maize 22-kD zein; transacting factor: 02;
	TCCACGTAGA
	>ACGTSEED2 "ACGT motif" related to seed expression; Gene: French bean phaseolin; transacting factor: 02;
	ACACACGTCAA
	>ACGTSEED3 "ACGT motif" related to seed expression; Gene: synthetic; wild-type motif (Iwt) containing G-box-related sequence; transacting factor: bZIP ?; A tobacco bZip transcription activator (TAF-1) binding site;
	GTACGTGGCG
	>AMYBOX1 "amylase box"; Conserved sequence found in 5'-upstream region of alpha-amylase gene of rice, wheat, barley;
	TAACARA
	>AMYBOX2 "amylase box"; "amylase element"; Conserved sequence found in 5'upstream region of alpha-amylase gene of rice, wheat, barley; "amylase box" (Huang et al. 1990); "amylase element" (Hwang et al., 1998);
	TATCCAT
	>ARE1 "ARE (antioxidant response element)"; antioxidant response element of rat glutathione S-transferase Ya subunit, and rat NAD(P)H:quinone reductase genes;
	RGTGACNNNGC
	>AS1CAMV "as-1 (activation sequence 1)" in CaMV 35S promoter; from -85 to -58 (subdomain AI); Binding with ASF-1 (activation sequence factor 1) from pea and tobacco; Expression in root and leaf;
	CCACTGACGTAAGGGATGACGCACAATCC
	>ASF1MOTIFCAMV "ASF-1 binding site" in CaMV 35S promoter; ASF-1 binds to two TGACG motifs; See S000023 (AS1); Found in HBP-1 binding site of wheat histone H3 gene; TGACG motifs are found in many promoters and are involved in transcriptional activation of several genes by auxin and/or salicylic acid; May be relevant to light regulation; Binding site of tobacco TGA1a; TGA1a and b show homology to C…
	TGACG
	>AT1BOX "AT-1 box (AT-rich element)" found in the promoter region of the genes for tobacco ( N.p.) chlorophyll a/b binding protein (cab) and small subunit of ribulose-1,5-bisphosphate carboxylase (rbcS); Deletion of a region containing the AT-1 site in the tomato RBCS3A gene strongly inhibited reporter gene expression, whereas AT-1 site in N. plumbaginifolia CAB gene (cab-E) is in a negative elem…
	AATATTTTTATT
	>AUXREPSIAA4 "AuxRE (Auxine responsive element )" of pea (P.s.) PS-IAA4/5 gene; Indoleacetic acid-inducible genes; domain A; TGA1a is preferentially expressed in root tip meristems; TGA1a may contribute to the expression of GST isoenzymes, especially in root tip meristems;
	KGTCCCAT
	>GCAACREPEATZMZEIN "GCAAC repeat" found in the 22bp recognition site for beta-1 factor in the promoter of beta-zein (prolamin type) gene of maize (Z.m.); GCAAC is the core recognition sequence of the protein encoded by the retroviral oncogene myb (Biedenkapp et al. Nature 335:835-837 (1988));
	GCAACGCAAC
	>CAATBOX1 "CAAT promoter consensus sequence" found in legA gene of pea;
	CAAT
	>CAATBOX2 "CAAT box" found in the 5' upstream region (-80) of many eukaryotic genes; GGC(or T)CAATCT;
	GGCCAATCT
	>CCAATBOX1 Common sequence found in the 5'-non-coding regions of eukaryotic genes; "CCAAT box" found in the promoter of heat shock protein genes; Located immediately upstream from the most distal HSE of the promoter; "CCAAT box" act cooperatively with HSEs to increase the hs promoter activity;
	CCAAT
	>CELLCYCLESC "cell cycle box" found in URS2 (-940/-200) of HO gene of S.cerevisiae; cell-cycle-specific activation of transcription;
	CACGAAAA
	>CEREGLUBOX1PSLEGA "cereal glutenin box" in pea legumin gene (legA); sequence homologous to the cereal glutenin gene control element ("-300 element");
	TGTTAAAGT
	>CEREGLUBOX2PSLEGA "cereal glutenin box" in pea legumin gene (legA); sequence homologous to the cereal glutenin gene control element ("-300 element");
	TGAAAACT
	>CEREGLUBOX3PSLEGA "cereal glutenin box" in pea (P.s.) legumin gene (legA); sequence homologous to the cereal glutenin gene control elements;
	TGTAAAAGT
	>EREGCC "GCC box" in "ERE (ethylene responsive element)"; Ethylene-responsive region of tobacco (N.t.) chitinase gene contains two copies of the GCC-box; ERF2 and ERF4 enhanced the GCC box-mediated transcription; ERF3 reduced the transcription of the reporter gene in tobacco protoplasts; Binding site of AtEBP; Pti4/5/6 proteins from tomato which belong to the ERF family activate the expression of…
	TAAGAGCCGCC
	>ERELEE4 "ERE (ethylene responsive element)" of tomato (L.e.) E4 and carnation GST1 genes; GST1 is related to senescence; Found in the 5'-LTR region of TLC1.1 retrotransposon family in Lycopersicon chilense (Tapia et al.); ERE motifs mediate ethylene-induced activation of the U3 promoter region;
	AWTTCAAA
	>GAREHVAMY1 "GARE (gibberellic acid responsive element)" of barley (H.v.) alpha-amylase gene (Amy 1/6-4); GA3;
	GGCCGATAACAAACTCCGGCC
	>GATABOX "GATA box"; GATA motif in CaMV 35S promoter; Binding with ASF-2; Three GATA box repeats were found in the promoter of Petunia (P.h.) chlorophyll a/b binding protein, Cab22 gene; Required for high level, light regulated, and tissue specific expression; Conserved in the promoter of all LHCII type I Cab genes;
	GATA
	>GBOXLERBCS "G box"; Conserved sequence upstream of light-regulated genes; Sequence found in the promoter region of rbcS of tomato (L.e.) and Arabidopsis; Binding with GBF; M=A/C; See S000345;
	MCACGTGGC
	>CACGTGMOTIF "CACGTG motif"; "G-box"; Binding site of Arabidopsis GBF4; C. roseus G-box binding factor 1 (CrGBF1) and 1 (CrGBF2) can act as transcriptional repressors of the Str promoter via direct interaction with the G-box; See S000345; Essential for expression of beta-phaseolin gene during embryogenesis in bean, tobacco, Arabidopsis; Tomato Pti4 (ERF) regulates defence-related gene expression …
	CACGTG
	>GLUTAACAOS "glutelin common motif"; "AACA motif"; Conserved in all member of rice (0.s.) glutelin; -74 to -64;
	AACAAACTCTAT
	>GLUTEBOX1OSGT2 "Box 1" of rice (O.s.) glutelin Gt2 gene family promoter regions; nuclear factor binding site;
	ATATCATGAGTCACTTCA
	>GLUTEBOX2OSGT2 "Box II" of rice (O.s.) glutelin Gt2 gene family; nuclear factor binding site;
	TCCGTGTACCA
	>GLUTEBP1OS "Glutelin BP-1"; Binding site in the promoter region of glutelin Gt3 gene family of nuclear factor (PB-1); PB-1 is observed only in nuclear extract of developing seeds;
	AAGCAACACACAAC
	>GLUTEBP2OS "Glutelin BP-2"; Binding with nuclear factors from developing seeds;
	ATGCTCAATAGATATAAGT
	>GLUTECOREOS Core site required for binding of the trans-acting factor in the promoter region of rice (O.s.) glutelin (type 2 glutelin gene family);
	CTTTCGTGTAC
	>GT1MOTIFPSRBCS "GT-1 motif"; "Consensus sequence of rbcS BOX II, III, II', III'"; "GT-1 box"; 5' upstream region (-151) of pea (P.s.) rbcS gene; binding with trans factor GT-1; See S000125 GT1CORE; K=G/T; W=A/T; R=A/G; For a compilation of related GT elements and factors, see Villain et al. (1996);
	KWGTGRWAAWRW
	>HEXMOTIFTAH3H4 "hexamer motif" found in promoter of wheat (T.a.) histone genes H3 and H4; CaMV35S; NOS; Binding with HBP-1A and HBP-1B; Binding site of wheat (T.a.) nuclear protein HBP-1 (histone DNA binding protein-1); HBP-1 has a leucine zipper motif; "hexamer motif" in type 1 element may play important roles in regulation of replication- dependent but not of replication-independent expression…
	ACGTCA
	>HSE "HSE (heat shock response element)"; consensus sequence found in the promoter regions of heat shock protein genes; HSF binding site; HsfA3, a new member of the Hsf (heat stress transcription factor) family; was isolated by yeast two-hybrid screening, using HsfA1 as a bait; HsfA3 is a single copy gene with all conserved sequence elements characteristic of a heat stress transcription factor;
	CTNGAANNTTCNAG
	>HSELIKENTACIDICPR1 "HSE-like motif" in -56 region of acidic PR1 gene of tobacco (N.t.); not found in basic PR1 gene;
	CNNGAANNNTTCNNG
	>HSELIKENTGLN2 "HSE-like sequence" in 5' upstream region of beta-1,3-glucanase gene (GLN2) of tobacco (N.t.);
	AGGAATTCCT
	>LEGUMINBOXLEGA5 "legumin box" in legA 5' legumin gene promoter in legumin;
	TCCATAGCCATGCAWRCTGMAGAATGTC
	>LREBOX2PSRBCS3 "LRE (light-responsive element) Box II" of pea (P.s.) rbcS-3A gene; GT-1 binding; "GT-motif"; "GT1 motif"; Some similarity to SV40 enhancer core sequence; For a compilation of related GT elements and factors, see Villain et al. (1996); "BoxII" Binding site of transcriptional factor GTI; Located at -152 to -138; Confers light responsiveness;
	TGTGTGGTTAATATG
	>LREBOX3PSRBCS3 "LRE (light-responsive element) Box III" of pea (P.s.) rbcS-3A gene; GT-1 binding; For a compilation of related GT elements and factors, see Villain et al. (1996);
	ACTATTTTCACTATC
	>MARABOX1 "A-box" found in SAR(scaffold attachment region; or matrix attachment region, MAR);
	AATAAAYAAA
	>MARARS "ARS element"; Motif found in SAR (MAR);
	WTTTATRTTTW
	>MARCEN3 "CEN III element"; Motif found in SAR (MAR); centromere element;
	TGTTTWTGNTTTCCGAAANNNNWWW
	>MARTBOX "T-Box"; Motif found in SAR (scaffold attachment region; or matrix attachment region, MAR);
	TTWTWTTWTT
	>MRNA3ENDTAH3 Cis element in 3' end region of wheat (T.a.) histone H3 mRNA; 3' end formation; Also found in histone genes of other plants, yeast, etc;
	AATGGAAATG
	>NAPINMOTIFBN Sequence found in 5' upstream region (-6, -95, -188) of napin (2S albumin) gene in Brassica napus (B.n.); Interact with a protein present in crude nuclear extracts from developing B. napus seeds;
	TACACAT
	>NONAMERMOTIFTAH3H4 "Nonamer motif" found in promoter of wheat (T.a.) histone genes H3 and H4;
	CATCCAACG
	>ASF1ATNOS Tobacco ASF-1 binding site in nopaline synthase (NOS) promoter of Ti-plasmid of Agrobacterium tumefaciens (A.t.); From -131 to -111; See S000312; Containing two hexamer motifs; Essential for the nos promoter activity;
	TGAGCTAAGCACATACGTCAG
	>OCSENHANMOTIFAT "OCS enhancer element" in octopine synthase gene (OCS) of Ti-plasmid of Agrobacterium tumefaciens (A.t.); Binding with nuclear protein isolated from tobacco and maize; See S000346; Tandem OCSTF binding-sites are essential for the activity of the Ocs-element; The Ocs-element occures rarely in plant gene promoters; See S000357; "OCS palindrome" found in tobacco (N.t.) OCS (Octopine…
	ACGTAAGCGCTTACGT
	>OCTAMERMOTIFTAH3H4 "Octamer motif" found in promoter of wheat (T.a.) histone genes H3 and H4, and corn histone genes H3 and H4; Arabidopsis histone H4; "histone-specific octamer"; About half of the Oct motifs are present together with another element, HexA, TCA or CCAAT-box, forming OCES (Oct-containing composite elements);
	CGCGGATC
	>OPAQUE2ZMB32 "opaque-2 binding site" of maize (Z.m.) b-32 (type I ribosome-inactivating protein gene; O2; O2S; O2S and GARE form a gibberellin response complex (GARC)(Rogers and Rogers, 1992);
	GATGAYRTGG
	>POLASIG1 "PolyA signal"; poly A signal found in legA gene of pea, rice alpha-amylase; -10 to -30 in the case of animal genes. Near upstream elements (NUE) in Arabidopsis (Loke et al. 2005);
	AATAAA
	>POLASIG2 "PolyA signal"; poly A signal found in rice alpha-amylase; -10 to -30 in the case of animal genes. AATAAA; AATAAT; AATTAAA; AATAAG;
	AATTAAA
	>INTRONUPPER "5' exon-intron splice junctions" of plant introns; Plant intron upper sequence; Consensus sequence for plant introns;
	MAGGTAAGT
	>INTRONLOWER "3' intron-exon splice junctions"; Plant intron lower sequence; Consensus sequence for plant introns;
	TGCAGG
	>POLASIG3 "Plant polyA signal"; Consensus sequence for plant polyadenylation signal;
	AATAAT
	>PR2GCNT "GC element" conserved in the 5' upstream regions of group 2 PR protein genes (beta-1,3-glucanase (GLN2), chitinase (CHN17, CHN50)) of tobacco (N.t.);
	TAARAGCCGCC
	>PROLAMINBOX "Prolamin Box"; -330 consensus sequence found in all zein genes; prolamin type consensus sequence found in the 5'upstream regions of seed storage proteins of maize (22 kDa zein); similar sequence found in 19 kDa zein, B-hordein (barley), gamma-gliadin (wheat), high M.W. glutenin (wheat); ESBF-1 enhanced transcriptional activation mediated by SPA (the endosperm-specific wheat bZIP fac…
	CACATGTGTAAAGGT
	>RBCSBOX2PS "rbcS box II"; 5' upstream region (-151) of pea (P.s.) rbcS gene; Binding with trans factor GT-1; one of GT-1 boxes; For a compilation of related GT elements and factors, see Villain et al. (1996); GT-1 may act as a molecular switch modulated by calcium-dependent phosphorylation and dephosphorylation in response to light signals;
	GTGTGGTTAATATG
	>RBCSBOX3PS "rbcS box III"; 5' upstream region (-114) of pea (P.s.) rbcS gene; binding with trans factor GT-1; one of GT-1 boxes; For a compilation of related GT elements and factors, see Villain et al. (1996);
	ATCATTTTCACT
	>RBCSGBOXPS "rbcS G-box"; 5'upstream region (-211) of pea rbcS gene; binding with trans factor GBF (CG-1); Light-responsiveness;
	CACATGGCACT
	>ROOTMOTIFTAPOX1 Motif found both in promoters of rolD;
	ATATT
	>RSEPVGRP1 "RSE (root-specific element)" of bean (P.v.) GRP1.8 gene; consensus sequence;See also S000288 and S000289;
	CAACTTTCATAT
	>RYREPEATLEGUMINBOX "RY repeat (CATGCAY)" or legumin box found in seed-storage protein genes in legume such as soybean (G.m.);
	CATGCAY
	>SE2PVGRP1 "SE2 (stem element 2)" of bean (P.v.) GRP1.8 gene; part of SE2 element;
	TTNNNGTAGCTAGTGTATTTGTAT
	>RYREPEATVFLEB4 "RY repeat motif"; quantitative seed expression; Gene: Vicia faba LeB4; Soybean glycinin (Gy2); other dicot and monocot seed protein genes; "Sph box" found in rice (O.s.) Osem gene promoter; See S000010, S000299, S000300; Binding site of Arabidopsis B3-domain-containing transcription factor FUS3; TRAB1, bZIP transcription factor, interacts with VP1 and mediates abscisic acid-induc…
	CATGCATG
	>SEF4MOTIFGM7S "SEF4 binding site"; Soybean (G.m.) consensus sequence found in 5'upstream region (-199) of beta-conglycinin (7S globulin) gene (Gmg17.1); "Binding with SEF4 (soybean embryo factor 4)"; R=A/G;
	RTTTTTR
	>RYREPEATGMGY2 "RY repeat motif (CATGCAT)"; Present in the 5' region of the soybean (G.m.) glycinin gene (Gy2);
	CATGCAT
	>TATABOX1 "TATA box"; TATA box found in the 5'upstream region of rice alpha-amylase; TATA box found in beta-phaseolin promoter (Grace et al.); sequence and spacing of TATA box elements are critical for accurate initiation (Grace et al.);
	CTATAAATAC
	>TATABOX2 "TATA box"; TATA box found in the 5'upstream region of pea legA gene; sporamin A of sweet potato; TATA box found in beta-phaseolin promoter (Grace et al.); sequence and spacing of TATA box elements are critical for accurate initiation (Grace et al.);
	TATAAAT
	>TATABOX3 "TATA box"; TATA box found in the 5'upstream region of sweet potato sporamin A gene;
	TATTAAT
	>TATABOX4 "TATA box"; TATA box found in the 5'upstream region of sweet potato sporamin A gene; TATA box found in beta-phaseolin promoter (Grace et al.); sequence and spacing of TATA box elements are critical for accurate initiation (Grace et al.);
	TATATAA
	>TOPOISOM Topoisomerase cleavage site consensus sequence; Motif found in SAR (scaffold attachment region; or matrix attachment region, MAR); W=T/A,
	GTNWAYATTNATNNG
	>TRANSTART plant consensus sequence for translation start site
	TAAACAATGGCT
	>SEF3MOTIFGM "SEF3 binding site"; Soybean (G.m.) consensus sequence found in the 5' upstream region of beta-conglycinin (7S globulin) gene; AACCCA(-27bp-)AACCCA; SEF=soybean embryo factor; SEF2; SEF3; SEF4;
	AACCCA
	>OCTAMOTIF2 Octamer motif found in histone-gene-specific consensus sequences; 200 base upstream from the initiation codon ATG; Exist in all of seven plant histone genes;
	CGCGGCAT
	>ABRE2HVA22 "ABRE2" of barley HVA22 gene; G-box; component of ABA response complex in HVA22 gene; see S0118 (ABRE3 of HVA22 gene); see CE1 (coupling element 1 = TGCCACCGG); See S000014;
	CGCACGTGTC
	>ABRE3HVA22 "ABRE3" of barley HVA22 gene; Newly designated "A3" by Shen et al., Plant Cell 8:1107 (1996); G-box; component of ABA response complex in HVA22 gene; see S0117 (ABRE2 of HVA22 gene); see CE1 (coupling element 1 = TGCCACCGG); See S000014; ABA response complex 1(ABRC1)=A3(previously designated ABRE3)+CE1 (Shen et al., Plant Cell 8:1107(1996));
	GCCACGTACA
	>EMBP1TAEM Binding site of trans-acting factor EMBP-1; wheat (T.a.) Em gene; See S000015; Binding site of ABFs; ABFs (ABRE binding factors) were isolated from Arabidopsis by a yeast one-hybrid screening system; Expression ABFs is induced by ABA and various stress treatment; ABFs belongs to a distinct subfamily of bZIP proteins; Involved in ABA-mediated stress-signaling pathway;
	CACGTGGC
	>ABRE3OSRAB16 ABA-responsive element of rice (O.s.) rab16 and alpha-amylase genes;
	GTACGTGGCGC
	>-300ELEMENT Present upstream of the promoter from the B-hordein gene of barley and the alpha-gliadin, gamma-gliadin, and low molecular weight glutenin genes of wheat; See S000001 -300CORE; See S000002 -300MOTIF;
	TGHAAARK
	>SV40COREENHAN "SV40 core enhancer"; Similar sequences found in rbcS genes; W=A/T;
	GTGGWWHG
	>IBOX "I box"; "I-box"; Conserved sequence upstream of light-regulated genes; Sequence found in the promoter region of rbcS of tomato and Arabidopsis; I box (Giuliano et al. 1988); Binding site of LeMYB1, that is a member of a novel class of myb-like proteins; LeMYBI act as a transcriptional activator;
	GATAAG
	>GT1CORE Critical for GT-1 binding to box II of rbcS; See S000051 GT1MOTIF1; For a compilation of related GT elements and factors, see Villain et al. (1996);
	GGTTAA
	>LBOXLERBCS "L box"; Conserved sequence found in rbcS upstream sequences of both tomato (L.e.) and tobacco;
	AAATTAACCAA
	>RBCSCONSENSUS "rbcS general consensus sequence"; AATCCAA or AATCCAAC;
	AATCCAA
	>GLUTEBOX1OSGT3 "Box 1" of rice (O.s.) glutelin Gt3 gene family promoter region; See S000128 GLUTEBOX2A;
	TATCTAGTGAGTCACTTCA
	>GLUTEBOX2OSGT3 "Box 2" of rice (O.s.) glutelin Gt3 gene family promoter region; See S000128 GLUTEBOX1A;
	CTTTTGTGTACCTTA
	>ACGTABOX "A-box" according to the nomenclature of ACGT elements by Foster et al. (FASEB J 8:192-200 (1994)); One of ACGT elements; Found in ocs gene; RITA-1 binding site (Izawa et al. 1994); "G motif" by Toyofuku et al. (1998); G motif and TATCCAY motif (a GATA motif as its antisense sequence; see S000256) are responsible for sugar repression (Toyofuku et al. 1998); See S000346;
	TACGTA
	>ACGTCBOX "C-box" according to the nomenclature of ACGT elements by Foster et al. (FASEB J 8:192-200 (1994)); One of ACGT elements; Factors groups 1, 2 and 3 have affinity for C-box (Izawa et al. J Mol Biol. 230:1131-1144 (1993)); RITA-1 binding site (Izawa et al. 1994);
	GACGTC
	>ACGTTBOX "T-box" according to the nomenclature of ACGT elements by Foster et al. (FASEB J 8:192-200 (1994)); One of ACGT elements; See also ACGTABOX (S000130), ACGTCBOX (S000131), and CACGTGMOTIF (S000042);
	AACGTT
	>ABREZMRAB28 ABRE; ABA and water-stress responses; Found in maize (Z.m.) rab28; maize rab28 is ABA-inducible in embryos and vegetative tissues; Found in the Arabidopsis (A.t.) alcohol dehydrogenase (Adh) gene promoter; "ABRE2"; Found in the maize (Z.m.) Cat1 gene promoter; Responsible for the induction by ABA; Binding site of CBF2; Arabidopsis CBF1 overexpression induces COR genes and enhances fr…
	CCACGTGG
	>ABRE2HVA1 ABA responsive element, ABRE2, found in barley (H.v.) HVA1 gene encoding a class 3 late embryogenesis-abundant protein; stress response;
	CCTACGTGGCGG
	>ABRE3HVA1 ABA responsive element, ABRE3, found in barley (H.v.) HVA1 gene encoding a class 3 late embryogenesis-abundant protein; stress response;
	GCAACGTGTC
	>PALBOXPPC Box P; One of three putative cis-acting elements (boxes P, A, and L) of phenylalanine ammonia-lyase (PAL; EC 4.3.1.5) genes in parsley (P.c.);
	YTYYMMCMAMCMMC
	>PALBOXAPC Box A; One of three putative cis-acting elements (boxes P, A, and L) of phenylalanine ammonia-lyase (PAL; EC 4.3.1.5) genes in parsley (P.c.);
	CCGTCC
	>PALBOXLPC Box L; One of three putative cis-acting elements (boxes P, A, and L) of phenylalanine ammonia-lyase (PAL; EC 4.3.1.5) genes in parsley (P.c.);
	YCYYACCWACC
	>ABREA2HVA1 A2 of ABRC3; ABRC3 (ABA response complex 3) of HVA1 consists of CE3 and A2; ABA responsive element; stress response; Found in barley HVA1 gene encoding a class 3 late embryogenesis-abundant (Lea) protein; ABRC1 OF HVA22 consists of CE1 and A3; CE1=S000014; A3=ABRE3=S000118; See S000118;
	CCTACGTGGC
	>ABRECE3HVA1 CE3 (coupling element 3) of ABRC3 in barley HVA1 gene; ABRC3 (ABA response complex 3) of HVA1 consists of CE3 and A2; ABA responsive element; stress response; Found in barley HVA1 gene encoding a class 3 late embryogenesis-abundant (Lea) protein; ABRC1 OF HVA22 consists of CE1 and A3; CE1=S000014; A3=ABRE3=S000118; See S000118;
	ACGCGTGTCCTC
	>ELRECOREPCRP1 ElRE (Elicitor Responsive Element) core of parsley (P.c.) PR1 genes; consensus sequence of elements W1 and W2 of parsley PR1-1 and PR1-2 promoters; Box W1 and W2 are the binding site of WRKY1 and WRKY2, respectively; ERE; "WA box"; One of the W boxes found in the Parsley (P.c.) WRKY1 gene promoter; Required for elicitor responsiveness; See S000310; "WC box" WB box (S000310) and WC …
	TTGACC
	>2SSEEDPROTBANAPA Conserved in many storage-protein gene promoters; May be important for high activity of the napA promoter;
	CAAACAC
	>EBOXBNNAPA E-box of napA storage-protein gene of Brassica napus (B.n.); See S000042 (CACGTGMOTIF); see S000407 (Myc consensus: CANNTG);
	CANNTG
	>ABREBNNAPA ABRE of napA storage-protein gene of Brassica napus (B.n.); ABA responsive element; dist B ABRE mediated transactivation by ABI3 adn ABI3-dependent response to ABA; a tetramer of the composite RY/G complex mediated only ABA-independent transactivation by ABI3; B2 domain of ABI3 is necessary for ABA-independent and ABA-dependent activation through the dist B ABRE; B3 domain of ABI3 int…
	CGCCACGTGTCC
	>HEXAMERATH4 hexamer motif of Arabidopsis thaliana (A.t.) histone H4 promoter;
	CCGTCG
	>NONAMERATH4 Nonamer motif of Arabidopsis thaliana (A.t.) histone H4 promoter;
	AGATCGACG
	>CANBNNAPA Core of "(CA)n element" in storage protein genes in Brasica napus (B.n.); embryo- and endosperm-specific transcription of napin (storage protein) gene, napA; seed specificity; activator and repressor;
	CNAACAC
	>CCA1ATLHCB1 CCA1 binding site; CCA1 protein (myb-related transcription factor) interact with two imperfect repeats of AAMAATCT in Lhcb1*3 gene of Arabidopsis thaliana (A.t.); Related to regulation by phytochrome;
	AAMAATCT
	>GRAZMRAB17 "GRA"; GC-rich rab activator; Found in the promoter of ABA responsive rab17 gene from maize (Z.m.); Important for transcription in leaves but not in embryos; See S000200, S000401 and S000402;
	CACTGGCCGCCC
	>MEJARELELOX MeJa-responsive element (MeJaRE) in tomato (L. e.) lipoxygenase (LOX) gene; Related to tomato lipoxygenase gene expression during development and for MeJa (methyl jasmonate)-responsiveness;
	GATACANNAATNTGATG
	>DREDR1ATRD29AB Related to responsiveness to drought, low-temperature or high-salt stress; See S000153, S000157; Binding site of DREB1 and DREB2: Binding site of Arabidopsis CBF1(C-repeat/DRE binding factor); Overexpression of DREB1A activated the expression of stress tolerance genes; CBF1 overexpression induces COR genes and enhances freezing tolerance; Heterologous CBF1 expression enhances oxid…
	TACCGACAT
	>LTRECOREATCOR15 Core of low temperature responsive element (LTRE) of cor15a gene in Arabidopsis (A.t.); A portion of repeat-C (C-repeat), TGGCCGAC, which is repeated twice in cor15a promoter (Baker et al., 1994); ABA responsiveness; Involved in cold induction of BN115 gene from winter Brassica napus; LTRE; See S000157, S000152; Light signaling mediated by phytochrome is necessary for cold- or dr…
	CCGAC
	>SPHCOREZMC1 Core of Sph element; Core motif of Sph element in maize (Z.m.) C1 gene to which maize VP1 (viviparous 1) protein binds; VP1-responsive element; see RYREPEAT4 (S000010); VP1 gene is specifically required for expression of the maturation program in seed development; VP1 is a novel transcription factor possibly involved in potentiation of a seed-specific hormone response;
	TCCATGCAT
	>ELRENTCHN50 Elicitor-responsive element (ElRE); Found in tobacco (N. t.) basic class I chitinase gene (CHN50);
	GGTCANNNAGTC
	>SARECAMV Salicylic acid responsive element found in CaMV 35S promoter; Identical to as-1; Binding with ASF-1 (Activation Sequence Factor-1); See AS1 (S000023);
	CTGACGTAAGGGATGACGCAC
	>LTREATLTI78 Putative low temperature responsive element (LTRE); Found in Arabidopsis thaliana (A.t.) low-temperature-induced (lti) genes, lti78 and lti65; Repeated four times in lti78 which is also known as cor78 and rd29A (see S000152)(Baker et al., Plant Mol Biol 24:701(1994)); Found also in barley low temperature responsive genes, blt4.2, blt4.6, blt4.9 (lipid transfer genes); cold inducible;…
	ACCGACA
	>OCSELEMENTAT "OCS element" in octopine synthase gene (OCS) of Ti-plasmid of Agrobacterium (A.t.); Binding with nuclear protein isolated from tobacco; See OCS motif (S000074); "ocs-like element"; Also found in Arabidopsis glutathione S-transferase gene (GST6); OBF (ocs element binding factor)-binding site; See S000346; Tandem OCSTF binding-sites are essential for the activity of the Ocs-element; …
	TGACGYAAGSRMTKACGYMM
	>TCA1MOTIF TCA-1 (tobacco nuclear protein 1) binding site; Related to salicylic acid-inducible expression of many genes; Found in barley beta-1,3-glucanase and over 30 different plant genes which are known to be induced by one or more forms of stress; A similar sequence (TCATTTCTT) was found in tobacco Tnt1 retrotransposon promoter (Mhiri et al., 1997);
	TCATCTTCTT
	>O2F1BE2S1 opaque-2 recognition site F1 in Bertholletia excelsa (Brazil nut tree) 2S storage protein gene (be2S1); O2 protein binds to F1, F2 and F3 sequences of be2S1 promoter; F1 is hybrid C/G box;
	TCCACGTCGA
	>O2F2BE2S1 opaque-2 recognition site F2 in Bertholletia excelsa (Brazil nut tree) 2S storage protein gene (be2S1); O2 protein binds to F1, F2 and F3 sequences of be2S1 promoter; F2 is a new O2-binding sequence related to the O2 target sites of the Coix alpha-coxin, the maize b-32 genes and the AP-1 pseudopalindrome;
	GCCACCTCAT
	>O2F3BE2S1 opaque-2 recognition site F3 in Bertholletia excelsa (Brazil nut tree) 2S storage protein gene (be2S1); O2 protein binds to F1, F2 and F3 sequences of be2S1 promoter; F3 is hybrid of A/G box;
	TCCACGTACT
	>GARE2 Putative gibberellin responsive element; Consensus sequence of GA inducible alpha-amylase genes from rice, barley and wheat;
	RTAACARANTCYGG
	>S2FSORPL21 "S2F binding site" ("S2 site") in spinach RPL21 gene encoding the plastid ribosomal protein L21; S2 site (CATACAWW) is conserved in promoter region of many nuclear genes encoding plastid proteins; Leaf-specific, light-independent regulatory element; S2 site is related to but different from the light-responsive GT-1 binding site (Lagrange et al., 1997); For a compilation of related GT …
	CCATACATT
	>MYBPLANT Plant MYB binding site; Consensus sequence related to box P in promoters of phenylpropanoid biosynthetic genes such as PAL, CHS, CHI, DFR, CL, Bz1; Myb305; M=A/C; W=A/T; See S000355; The AmMYB308 and AmMYB330 transcription factors from Antirrhinum majus regulate phenylpropanoid and lignin biosynthesis in transgenic tobacco;
	MACCWAMC
	>MYCATRD22 Binding site for MYC (rd22BP1) in Arabidopsis (A.t.) dehydration-resposive gene, rd22; MYC binding site in rd22 gene of Arabidopsis thaliana; ABA-induction; Located at ca. -200 of rd22 gene; Also MYB at ca. -141 of rd22 gene; See also S000175 (MYBATRD22);
	CACATG
	>MYBATRD22 Binding site for MYB (ATMYB2) in dehydration-responsive gene, rd22; MYB binding site in rd22 gene of Arabidopsis thaliana; ABA-induction; Located at ca. -141 of rd22 gene; Also MYC at ca. -200 of rd22 gene; See S000174 (MYCATRD22); See S000355;
	CTAACCA
	>MYBCORE Binding site for all animal MYB and at least two plant MYB proteins ATMYB1 and ATMYB2, both isolated from Arabidopsis; ATMYB2 is involved in regulation of genes that are responsive to water stress in Arabidopsis; A petunia MYB protein (MYB.Ph3) is involved in regulation of flavonoid biosynthesis (Solano et al. EMBO J 14:1773 (1995)); See S000355;
	CNGTTR
	>MYB2AT Binding site for ATMYB2, an Arabidopsis MYB homolog; ATMYB2 binds oligonucleotides that contained a consensus MYB recognition sequence (TAACTG), such as is in the SV40 enhancer and the maize bronze-1 promoter (Urao et al., Plant Cell 5:1529 (1993)); ATMYB2 is involved in regulation of genes that are responsive to water stress in Arabidopsis; See S000355;
	TAACTG
	>MYBPZM Core of consensus maize P (myb homolog) binding site; W=A/T; 6 bp core; Maize P gene specifies red pigmentation of kernel pericarp, cob, and other floral organs; P binds to A1 gene, but not Bz1 gene; Maize C1 (myb homolog) activates both A1 and Bz1 genes (Grotewold et al. 1994); W=A/T;
	CCWACC
	>MYBST1 Core motif of MybSt1 (a potato MYB homolog) binding site; MybSt1 cDNA clone was isolated by using CaMV 35S promoter domain A as a probe (Baranowskij et al. 1994); The Myb motif of the MybSt1 protein is distinct from the plant Myb DNA binding domain described so far;
	GGATA
	>MYBGAHV Central element of gibberellin (GA) response complex (GARC) in high-pI alpha-amylase gene in barley (H.v.); Similar to c-myb and v-myb consensus binding site; GAmyb binds specifically to the TAACAAA box in vitro; GAmyb is the sole GA-regulated transcriptional factor required for transcriptional activation of the high-pI alpha-amylase; GARC consist of the pyrimidine, TAACAAA and TATCCAC b…
	TAACAAA
	>MYB26PS Myb26 binding site; Myb26 recognizes the c-Myb and P-box-like binding sites representing cis-elements in the promoter regions of several phenylpropanoid biosynthetic genes; Identical to P-box in maize, and to Myb305 binding site in snapdragon;
	GTTAGGTT
	>SP8BFIBSP8AIB One of SPBF binding site (SP8a); Found at -155 of gSPO-A1 (sporamin) gene, and also at -880 of gB-Amy (beta-amylase) gene in sweet potato (I.b.); SP8BF recognizes both SP8a and SP8b sequences; See also SP8BFIBSP8BIB (S000184); SP8BF activity is also found in tobacco; "SP8a" found in the 5' upstream region of three differnt genes coding for sporamin and beta-amylase; Binding site of…
	ACTGTGTA
	>SP8BFIBSP8BIB One of SPBF binding site (SP8b); Found at -330, -220, and -200 of gSPO-B1 (sporamin) gene, and also at -80 of gB-Amy (beta-amylase) gene; SP8BF recognizes both SP8a and SP8b sequences; See also SP8BFIBSP8AIB (S000183); SP8BF activity is also found in tobacco; "SP8b" found in the 5' upstream region of three differnt genes coding for sporamin and beta-amylase; Binding site of SPF1; S…
	TACTATT
	>SURE2STPAT21 Sucrose Responsive Element 2 (SURE2); A motif conserved among genes regulated by sucrose; See also SURE1ST (S000186); Found between -184 and -156 bp in the patatin (a major tuber protein) gene promoter of potato (S.t.);
	AATACTAAT
	>SURE1STPAT21 Sucrose Responsive Element (SURE); A motif conserved among genes regulated by sucrose; See also SURE2STPAT21 (S000185); Found between -184 and -156 bp in the patatin (a major tuber protein) gene promoter of potato (S.t.);
	AATAGAAAA
	>RNFG1OS RNFG1 binding site; Box I; RNFG1 is one of two Rice Nuclear Factors required for phloem-specific gene expression of Rice Tungro Bacilliform Virus (RTBV); Box I is found at -3 to +8 of RTBV promoter; See also RNFG2OS (S000189);
	GATCATCGATC
	>RNFG2OS RNFG2 binding site; Box II; RNFG2 is one of two Rice Nuclear Factors required for phloem-specific gene expression of Rice Tungro Bacilliform Virus (RTBV); Box II is found at -53 to -39 of RTBV promoter; See also RNFG1OS (S000188); "Box II" is the binding site of bZIP protein RF2a and RF2b; RF2a and RF2b are predominantly expressed in vascular tissue (Dai et al.);
	CCAGTGTGCCCCTGG
	>ABFOS ABF (as-1-like box binding factor) binding site; as-1-like (ASL) box is found at -98 to -79 of RTBV (rice tungro bacilliform virus) promoter; ASL box is required for phloem-specific gene expression of Rice Tungro Bacilliform Virus (RTBV); See also RNFG1OS (S000188), and RNFG2OS (S000189); See as-1 (S000023);
	GCATCTTTACTTTAGCATC
	>RGATAOS R-GATA (GATA motif binding factor) binding site; GATA motif is found at -143 to -135 of RTBV promoter; GATA motif is required for phloem-specific gene expression of Rice Tungro Bacilliform Virus (RTBV); See also RNFG1OS (S000188), RNFG2OS (S000189), and ABFOS (S000190);
	CAGAAGATA
	>ACIPVPAL2 ACI element found at -83 to -74 of bean (P.v.) PAL2 promoter; AC-rich element; ACI element is required for vascular-specific gene expression; See also ACIIPVPAL2 (S000193) and ACIIIPVPAL2 (S000194); Three AC-elements, which are possible Myb protein binding sites, together with a G-box, interact to direct the complex patterns of tissue-specific expression of pAL2 gene;
	CCCACCTACC
	>ACIIPVPAL2 ACII element found at -131 to -120 of bean (P.v.) PAL2 promoter; ACII element is required for vascular-specific gene expression; See also ACIPVPAL2 (S000192) and ACIIIPVPAL2 (S000194); Three AC-elements, which are possible Myb protein binding sites, together with a G-box, interact to direct the complex patterns of tissu-specific expression of pAL2 gene;
	CCACCAACCCCC
	>ACIIIPVPAL2 ACIII element found at -246 to -238 of bean (P.v.) PAL2 promoter; ACIII element is required for vascular-specific gene expression; See also ACIPVPAL2 (S000192) and ACIIPVPAL2 (S000193); Three AC-elements, which are possible Myb protein binding sites, together with a G-box, interact to direct the complex patterns of tissu-specific expression of pAL2 gene;
	GTTAGGTTC
	>RE1ASPHYA3 RE1 (putative repressor element) responsible for Pfr-directed repression of oat (A.s.) phyA3 phytochrome gene; Also found in pea AS1 (asparagine synthetase) gene (Ngai, Tsai, Coruzzi: Plant J 12:1021-1234 (1997));
	CATGGGCGCGG
	>PE1ASPHYA3 PE1; Positively acting element found at -381 to -348 of oat (A.s.) phyA3 promoter; A general positive element (Terzaghi & Cashmore, 1995);
	GAAATAGCAAATGTTAAAAATA
	>PE3ASPHYA3 PE3; Positively acting element found at -111 to -81 (Bruce et al., 1991) of oat (A.s.) phyA3 promoter;
	CAGCTCCCATGGCTCTCCCATCCGCGCCGGT
	>GT1CONSENSUS Consensus GT-1 binding site in many light-regulated genes, e.g., RBCS from many species, PHYA from oat and rice, spinach RCA and PETA, and bean CHS15; R=A/G; W=A/T; For a compilation of related GT elements and factors, see Villain et al. (1996); GT-1 can stabilize the TFIIA-TBP-DNA (TATA box) complex; The activation mechanism of GT-1 may be achieved through direct interaction betwee…
	GRWAAW
	>IBOXCORE "I box"; "I-box"; Conserved sequence upstream of light-regulated genes; Conserved sequence upstream of light-regulated genes of both monocots and dicots; See IBOX (S000124);
	GATAA
	>HBOXCONSENSUSPVCHS "H-box"; Consensus sequence of H-boxes found in bean (Phaseolus vulgaris) chs15 gene promoter; Essential for both light regulation and elicitor induction; Similar sequence was found in tobacco Tnt1 retrotransposon promoter (LTR); Tnt1 is induced by wounding and by abiotic stress; "KAP-2" binds to the H-box and stimulates transcription from a promoter harboring the H-box; "KAP-…
	CCTACCNNNNNNNCT
	>TRANSINITDICOTS Context sequence of translational initiation codon in dicots; M=A/C;
	AMNAUGGC
	>TRANSINITMONOCOTS Context sequence of translational initiation codon in monocots; R=A/G; M=A/C;
	RMNAUGGC
	>TATABOX5 "TATA box"; TATA box found in the 5'upstream region of pea (Pisum sativum) glutamine synthetase gene; a functional TATA element by in vivo analysis;
	TTATTT
	>BOX2PSGS2 Box 2 in glutamine synthetase (GS2) gene in pea (P.s.); Repeated in tandem with a partial palindrome located between the repeats; Located at ca. -300 of pea GS2;
	TCTAAGCAAAG
	>CGACGOSAMY3 "CGACG element" found in the GC-rich regions of the rice (O.s.) Amy3D and Amy3E amylase genes, but not in Amy3E gene; May function as a coupling element for the G box element;
	CGACG
	>GBOXRELOSAMY3 G box-related element found in Amy3D (amylase) promoter of rice (O.s.); Similar to ABRE;
	CTACGTGGCCA
	>GT2OSPHYA GT-2 (a rice nuclear protein) binding site in a rice (O.s.) phyA promoter; phyA gene are transcriptionaly repressed in response to light; One of GT elements; For a compilation of related GT elements and factors, see Villain et al. (1996); The HMG-1/Y protein PF1 stimulates binding of the GT-2 to PHYA gene promoter;
	GCGGTAATT
	>BOX1PVCHS15 Box 1 of bean (P.v.) chs15 promoter; one of SBF-1 binding sites in chs15 promoter; Located at -318 to -305; Involved in organ-specific expression in plant development; Functions as a transcriptional silencer in electroporated protoplasts derived from undifferentiated suspension-cultured soybean cells; Resemble the binding site for the GT-1 factor in light-responsive elements; For a c…
	TAAAAGTTAAAAAC
	>BOX2PVCHS15 Box 2 of bean (P.v.) chs15 promoter; SBF-1 binding site; For a compilation of related GT elements and factors, see Villain et al. (1996);
	CTGTGATTAAATAT
	>BOX3PVCHS15 Box 3 of bean (P.v.) chs15 promoter; SBF-1 binding site; For a compilation of related GT elements and factors, see Villain et al. (1996);
	TATTGGTTACTAAA
	>SITE1SORPS1 Site 1 in the spinach (S.o.) rps1 promoter; S1F binding site; Nuclear genes encoding plastid ribosomal proteins are more highly expressed in leaves than in root; Involved in leaf-specific induction; Seems to be light-independent; Involved in negative regulation; Related to the light-responsive Box II of the pea rbcs-3A promoter; Related to GT elements; For a compilation of related GT…
	TCATGGTAACAATT
	>SITE3SORPS1 Site 3 of spinach (S.o.) rps1 promoter; S1F binding site; For a compilation of related GT elements and factors, see Villain et al. (1996);
	AGTTAGTTAAAAGA
	>CGF1ATCAB2 CGF-1 binding site in the Arabidopsis (A.t.) cab2 gene promoter; CGF-1=CAB GATA Factor 1; Found at -74 to -42; Contains a highly conserved, repeated GATA motif termed I-box (see S000124, S000199); For GATA motif, see S000039; The binding specificity of CGF-1 appears to be related to GT-family of DNA-binding proteins; For a compilation of related GT elements and factors, see Villain et…
	GATAAAGATTACTTCAGATATAACAAACGTTAC
	>S1FSORPL21 "S1F binding site" ("S1 site") in spinach (S.o.) RPL21 gene encoding the plastid ribosomal protein L21; Negative element; Might play a role in downregulating RPL21 promoter activity (Lagrange et al., 1993); See S000211 (SITE1SORPS1), S000166 (S2FSORPL21);
	ATGGTATT
	>SITEIIAOSPCNA "Site IIa" of rice (O.s.) PCNA (proliferating cell nuclear antigen) gene; Found at -197 to -188; Binding site for two nuclear proteins, PCF1 and PCF2 (Kosugi and Ohashi, 1997); Suggested to be involved in meristematic tissue-specific expression; Resemble the conserved motif (T/GGTCCCAT) found in promoter regions of auxin-regulated genes; See S000026 (AUXREPSIAA4);
	TGGGCCCGT
	>SITEIIBOSPCNA "Site IIb" of rice PCNA (proliferating cell nuclear antigen) gene; Found at -178 to -169; Binding site for two nuclear proteins, PCF1 and PCF2 (Kosugi and Ohashi, 1997); Suggested to be involved in meristematic tissue-specific expression; Resemble the conserved motif (T/GGTCCCAT) found in promoter regions of auxin-regulated genes; See S000026 (AUXREPSIAA4);
	TGGTCCCAC
	>ABREAZMRAB28 ABA-responsive element (ABRE A) found at -148 to -139 in maize rab28 (Busk & Pages, 1997); Maize rab28 is ABA-inducible in embryos and vegetative tissues;
	GCCACGTGGG
	>ABREBZMRAB28 ABA-responsive element (ABRE B) found at -105 to -96 in maize (Z.m.) rab28 (Busk & Pages, 1997); Maize rab28 is ABA-inducible in embryos and vegetative tissues;
	TCCACGTCTC
	>GRAZMRAB28 "GRA"; "GC-rich rab activator"; Found in the promoter of ABA responsive rab28 gene from maize (Z.m.); Similar (seven of 12 bases) to the GRA element from the maize rab17 promoter (S000150; GRAZMRAB17); Found at -138 to -130;
	CATGCCGCC
	>ABRECE3ZMRAB28 CE3 (coupling element 3) in maize (Z.m.) rab28 gene promoter; ABA responsive element; stress response; Similar (10 of 12) to CE3 in A1 gene of barley; See S000141 (ABRECE3HVA1); Found at -126 to -115;
	ACGCGCCTCCTC
	>BOX1PSGS2 Box 1 element in pea (P.s.) glutamine synthetase (GS2) gene; An element in a 33-bp AT-rich sequence (box 1) of the 5' end of a GS2 promoter; Located at -837 to -827 of pea GS2; Multimer of box 1 element was used to isolate a cDNA encoding an AT-rich DNA binding protein (ATBP-1) (Tjaden & Coruzzi, 1994);
	ATAGAAATCAA
	>S1FBOXSORPS1L21 "S1F box" conserved both in spinach (S.o.) RPS1 and RPL21 genes encoding the plastid ribosomal protein S1 and L21, respectively; Negative element; Might play a role in downregulating RPS1 and RPL21 promoter activity (Lagrange et al., 1993); See S000211 (SITE1SORPS1), S000215 (S1FSORPL21);
	ATGGTA
	>SITEIOSPCNA "Site I" of rice (O.s.) PCNA (proliferating cell nuclear antigen) gene; Found at -201 to -194; Resemble G-box; May contribute in part to transcriptional activation;
	CCAGGTGG
	>BOXBPSAS1 Box B in pea (P.s.) asparagine synthetase (AS1) gene; Found at -61; AS1 is negatively regulated by light; Box B binds with nuclear proteins;
	AAACGACACCGTTT
	>BOXCPSAS1 Box C in pea (P.s.) asparagine synthetase (AS1) gene; Found at -45; AS1 is negatively regulated by light; Box C binds with nuclear proteins, which was competed by a putative repressor element RE1 (see S000195);
	CTCCCAC
	>BOXC'PSAS1 Box C' in pea asparagine synthetase (AS1) gene; Found at -88; AS1 is negatively regulated by light; Box C' binds with nuclear proteins, which was competed by a putative repressor element RE1 (see S000195);
	TCCCGGTACACACTTCTT
	>BOXICHS "Box I consensus sequence in the promoters of mustard and parsley chs genes; Essential for light regulation (Terzaghi & Cashmore, 1995); M=A/C;
	GTCCMTCMAACCTAMC
	>BOXIIPCCHS Core of "Box II/G box" found in the parsley (P.c.) chs genes; Essential for light regulation (Terzaghi & Cashmore, 1995); See S000345;
	ACGTGGC
	>PREMOTIFNPCABE Motif sequence repeated many times in two positive regulatory elements, PRE1 (-1554 to -1182) and PRE2 (-747 to -516) found far upstream in the tobacco (N.p.) CAB gene (cab-E) promoter; Confer maximum levels of photoregulated expression;
	ACCGGCCCACTT
	>LRENPCABE "LRE"; A positive light regulatory element in tobacco (N.p.) CAB (cab-E) gene; Located at -241;
	ACGTGGCA
	>AGCBOXNPGLB "AGC box" repeated twice in a 61 bp enhancer element in tobacco (N.p.) class I beta-1,3-glucanase (GLB) gene; See S000036, S000089; "GCC-box"; Binding sequence of Arabidopsis AtERFs; AtERF1,2 and 5 functioned as activators of GCC box-dependent transcription; AtERF3 and 4 acted as repressors; AtERF proteins are stress signal-response factors; EREBP2 binding site; Conserved in most PR-…
	AGCCGCC
	>HDMOTIFPCPR2 HD (homeodomain) protein target site in parsley (P.c.) pathogenesis-related protein 2 (PR2); A potential in vivo target site;
	CTAATTGTTTA
	>AUXRETGA1GMGH3 "TGA-box #1" in putative auxin-resonsive element (AUXRE) of soybean (G.m.) GH3 promoter; Strong binding site for proteins in plant nuclear extracts;
	TGACGTAA
	>AUXRETGA2GMGH3 "TGA-box #2" in putative auxin-resonsive element (AUXRE) E1 of soybean (G.m.) GH3 promoter; Strong binding site for proteins in plant nuclear extracts; Hex-like element; E1 element=-249 to -203; E2 element=-241 to -224; Called G-box by Liu et al. (1997);
	TGACGTGGC
	>MSACRCYM "MSA (M-specific activator)" motif in Catharanthus roseus (C.r.) B-type cyclin (CYM) promoter; Essential for M phase-specific expression; Found at -66 to -58;
	AGACCGTTG
	>C1MOTIFZMBZ2 "C1-motif"; Similar to Myb-box; Found in the promoter region of maize (Z.m.) Bronze2 ( glutathione S-transferase) gene; C1 binding; C1-motif and R-motif were shown to be important for full R and C1 activation of the Bz2 promoter; S=C or G;
	TAACTSAGTTA
	>ALF1NTPARC "ALF-1 (as-1-like sequence binding factor)" binding site found in tobacco (N.t.) parC gene; Found in auxin-responsive regions; as-1-like sequences in parA, parB and parC bind with ASF-1, ALF-2, and ALF-1, respectively; See S000190 (ABFOS);
	TTACGCAAGCAATGACA
	>ALF2NTPARB "ALF-2 (as-1-like sequence binding factor 2)" binding site found in tobacco (N.t.) parB gene; Found in auxin-responsive regions; as-1-like sequences in parA, parB and parC bind with ASF-1, ALF-2, and ALF-1, respectively; See S000190 (ABFOS);
	TGAGGAGACTTGTGAGGT
	>ASF1NTPARA "ASF-1 (as-1 binding nuclear factor)" binding site found in tobacco (N.t.) parA gene; Found in auxin-responsive regions; as-1-like sequences in parA, parB and parC bind with ASF-1, ALF-2, and ALF-1, respectively; See S000190 (ABFOS), S000238 (ALF1NTPARC), S000239 (ALF2NTPARB);
	TTACGCAAGCAATGACAT
	>WARBNEXTA "WAR (wounding activating region)" in Brassica napus (B.n.) extA extensin gene;
	GTACGTGTTATAAAACGTGT
	>NRRBNEXTA "NRR (negative regulatory region)" in promoter region of Brassica napus (B.n.) extA extensin gene; Removal of this region leads to expression in all tissues within the stem internode, petiole and root;
	TAGTGGAT
	>RSRBNEXTA "RSR (root specific region)" in promoter region of Brassica napus (B.n.) extA extensin gene;
	CAAACTCGTATATCCAT
	>QARBNEXTA "QAR (quantitative activator region)" in promoter region of Brassica napus (B.n.) extA extensin gene;
	AACGTGT
	>POLLEN1LELAT52 One of two co-dependent regulatory elements responsible for pollen specific activation of tomato (L.e.) lat52 gene; Found at -72 to -68 region; See S000246 (POLLEN2LELAT52); AGAAA and TCCACCATA (S000246) are required for pollen specific expression; Also found in the promoter of tomato endo-beta-mannanase gene (LeMAN5) gene (Filichkin et al. 2004);
	AGAAA
	>POLLEN2LELAT52 One of two co-dependent regulatory elements responsible for pollen specific activation of tomato (L.e.) lat52 gene; Found at -60 to -52 region; See S000245 (POLLEN1LELAT52); AGAAA (S000245) and TCCACCATA are required for pollen specific expression;
	TCCACCATA
	>TGA1ANTPR1A TGA1a binding site in tobacco (N.t.) PR1a gene; as-1-like sequence; Contains two TGACG elements reminiscent of activation sequence-1 (as-1); See other as-1-like sequences; TGA1a is preferentially expressed in root tip meristems; TGA1a may contribute to the expression of GST isoenzymes, especially in root tip meristems;
	CGTCATCGAGATGACG
	>ATRICHPSPETE A/T-rich sequences found in pea (P.s.) plastocyanin gene (petE) promoter; Act as quantitative enhancer; Found at -289 to -255 of pea PetE gene;
	AATATACTAGTATTATTTACTAAAAAAAATC
	>VSF1PVGRP18 VSF-1 binding site in French bean (P.v.) grp1.8 gene promoter; VSF-1 is a tomato bZIP transcription factor; VSF-1 binding site is found in 28 bp vs-1 element; This sequence controls vascular gene expression in transgenic tobacco; "VS-1" found in bean grp1.8 gene promoter; Located between -203 and -176; Partially overlaps with NRE; Confers xylem-specific expression;
	GCTCCGTTG
	>LTRE1HVBLT49 "LTRE-1" (low-temperature-responsive element) in barley (H.v.) blt4.9 gene promoter; A new LTRE; A previously known LTRE is CCGAC;
	CCGAAA
	>MNF1ZMPPC1 "MNF1" binding site in maize (Z.m.) Ppc1 (phosphoenolpyruvate carboxylase) gene promoter; Involved in light induction;
	GTGCCCTT
	>CIACADIANLELHC Region necessary for circadian expression of tomato (L.e.) Lhc gene;
	CAANNNNATC
	>PSREGIONZMZM13 Pollen specific (PS) region in maize (Z.m.) ZM13 gene promoter; Found at -84 to -53;
	TCGGCCACTATTTCTACGGGCAGCCAGACAAA
	>QELEMENTZMZM13 "Q(quantitative)-element" in maize (Z.m.) ZM13 gene promoter; Found at -107 to -102; Involved in expression enhancing activity; ZM13 is a maize homolog of tomato LAT52 gene; ZM13 is a pollen-specific maize gene;
	AGGTCA
	>PALINDROMICCBOXGM Palindromic C-box in soybean (G.m.); bZIP factors, STGA1 and STFs (STF1 and STF2) found in soybean apical hypocotyl, bind to this sequence;
	TGACGTCA
	>TATCCAYMOTIFOSRAMY3D "TATCCAY motif" found in rice (O.s.) RAmy3D alpha-amylase gene promoter; Y=T/C; a GATA motif as its antisense sequence; TATCCAY motif and G motif (see S000130) are responsible for sugar repression (Toyofuku et al. 1998);
	TATCCAY
	>TACBBFNTEAS4 TacBBF (TAC box binding factor) binding site in tobacco (N.t.) 5-epi-aristolochene synthase (EAS4) gene; Required for elicitor-inducibility; EAS is involved in sesquiterpene phytoalexin biosynthesis; Found between -245 and -232; Appears to function as a silencer or repressor of EAS gene expression;
	ACTCTACAGTACTC
	>AGTACSAO "AGTA repeat" in pumpkin (C.s.) ascorbate oxidase gene (AO) promoter; Found in silencer region; AOBP (AGTA repeat binding protein) binding site; AOBP protein has DOF domain; Required for repression of expression of AO gene;
	AAAAAGTAAAAAGTAAAAAAGTAAAAAG
	>PYRIMIDINEBOXOSRAMY1A Pyrimidine box found in rice (O.s.) alpha-amylase (RAmy1A) gene; Gibberellin-respons cis-element of GARE and pyrimidine box are partially involved in sugar repression; Found in the promoter of barley alpha-amylase (Amy2/32b) gene which is induced in the aleurone layers in response to GA; BPBF protein binds specifically to this site; See S000265;
	CCTTTT
	>AS1LIKECSHPRA as-1-like motif found in cucumber (C.s.) hydroxypyruvate reductase (hprA) gene; Required for cytokinin responsiveness; Also see S000261 (CYTOSITECSHPRA);
	AAATGACGAAAATGC
	>CYTOSITECSHPRA 13 bp sequence of unknown function found in cucumber (C.s.) hydroxypyruvate reductase (hprA) gene promoter; Protein binding site; Required for cytokinin responsiveness; See S000260 (AS1LIKECSHPRA) found in the same region; Also involved in light responsiveness; see also S000260;
	AAGATTGATTGAG
	>ABREDISTBBNNAPA "dist B (distal portion of B-box)" found in napA gene of Brassica napus (B.n.); Shows similarity to ABRE; Found between -148 and -124; Required for seed specific expression and ABA responsiveness; See S000263, S000264; dist B ABRE mediated transactivation by ABI3 adn ABI3-dependent response to ABA; a tetramer of the composite RY/G complex mediated only ABA-independent transactiva…
	GCCACTTGTC
	>PROXBBNNAPA "prox B (proximal portion of B-box) found in napA gene of Brassica napus (B.n.); CA-rich sequence; Found between -130 and -124; Required for seed specific expression and ABA responsiveness; See S000262, S000264; dist B ABRE mediated transactivation by ABI3 adn ABI3-dependent response to ABA; a tetramer of the composite RY/G complex mediated only ABA-independent transactivation by ABI…
	CAAACACC
	>RYREPEATBNNAPA "RY repeat" found in RY/G box (the complex containing the two RY repeats and the G-box) of napA gene in Brassica napus (B.n.); Found between -78 and -50; Required for seed specific expression; See S000262, S000263; dist B ABRE mediated transactivation by ABI3 adn ABI3-dependent response to ABA; a tetramer of the composite RY/G complex mediated only ABA-independent transactivation …
	CATGCA
	>DOFCOREZM Core site required for binding of Dof proteins in maize (Z.m.); Dof proteins are DNA binding proteins, with presumably only one zinc finger, and are unique to plants; Four cDNAs encoding Dof proteins, Dof1, Dof2, Dof3 and PBF, have been isolated from maize; PBF is an endosperm specific Dof protein that binds to prolamin box; Maize Dof1 enhances transcription from the promoters of both …
	AAAG
	>TDBA12NTCHN50 TDBA12 binding site found in tobacco (N.t.) basic class I chitinase gene (CHN50); Elicitor response element; TDBA12 belongs to WRKY proteins that appear to be unique to plants; TDBA12 is activated by TMV infection in resistant tobacco plant and by plant defense signal molecule SA;
	TGACTTTCTGAC
	>OCETYPEINTHISTONE "Type I element"; Oct-containing composite element Type I found in tobacco (N.t.) histone gene promoter; Oct (octomer) motif is paired with Hex motif to form Type I element; Required for S-phase specific and meristematic tissue-specific expression;
	CCACGTCANCGATCCGCG
	>OCETYPEIINTHISTONE "Type II element"; Oct-containing composite element Type II found in tobacco (N.t.) histone gene promoter; Oct (octomer) motif is paired with TCA motif to form Type II element; Required for S-phase specific and meristematic tissue-specific expression;
	TCACGCGGATC
	>OCETYPEIIINTHISTONE "Type III element"; Oct-containing composite element Type III found in tobacco (N.t.) histone gene promoter; Oct (octomer) motif is paired with CCAAT-box to form Type III element; Required for S-phase specific and meristematic tissue-specific expression;
	GATCCGCGNNNNNNNNNNNNNNACCAATCS
	>ARFAT ARF (auxin response factor) binding site found in the promoters of primary/early auxin response genes of Arabidopsis thaliana (A.t.); AuxRE; See S000337; Binding site of Arabidopsis ARF1 (Auxin response factor1); Sequence found in NDE element in Soybean (G.m.) SAUR (Small Auxin-Up RNA) 15A gene promoter; See S000359, S000360; Found in D1 or D4 element in Soybean (G.m.) GH3 promoter; This e…
	TGTCTC
	>SRENTTTO1 Stress responsive element (SRE) in tobacco (N.t.) retrotransposon Tto1; A 13 bp cis-regulatory element in the LTR promoter of the tobacco retrotransposon Tto1; Involved in responsiveness to tissue culture, wounding, methyl jasmonate and fungal elicitors; Contains a conserved motif, Box L;
	TGGTAGGTGAGAT
	>GBOX10NT One of 11 G-box sequences in tobacco (N.t.); Required for high-level constitutive expression in seed, leaf, root, axillary bud, almost all parts of flower buds and pollen;
	GCCACGTGCC
	>NTBBF1ARROLB NtBBF1(Dof protein from tobacco) binding site in Agrobacterium rhizogenes (A.r.) rolB gene; Found in regulatory domain B (-341 to -306); Required for tissue-specific expression and auxin induction;
	ACTTTA
	>MRNASTA1CRPSBD mRNA stability determinant found in 5'-UTR of psbD mRNA of Chlamydomonas reinhardtii (C.r.); Required for the stable accumulation; Located within the first 12 nucleotides of the leader region;
	CUCUUTGUTTUU
	>MRNASTA2CRPSBD mRNA stability determinant found in 5'-UTR of psbD mRNA of Chlamydomonas reinhardtii (C.r.); Required for the stable accumulation; Located near position -30 relative to the AUG initiation codon;
	UGAGUUG
	>AACAOSGLUB1 "AACA motif" found in GluB-1 gene in rice (O.s.); Required for endosperm-specific expression; Highly conserved in the 5'-flanking region of glutelin genes; See S000277;
	CAACAAACTATATC
	>GCN4OSGLUB1 "GCN4 motif" found in GluB-1 gene in rice (O.s.); Required for endosperm-specific expression; See S000276; AACA and ACGT motifs was found sufficient to confer a detectable level of endosperm expression; See S000353, S000354; This motif is the recognition site for a basic leucine zipper transcription factor that belongs to the group of maize Opaque-2 (O2)-like proteins; Although all t…
	TGAGTCA
	>ACGTOSGLUB1 "ACGT motif" found in GluB-1 gene in rice (O.s.); Required for endosperm-specific expression; Conserved in the 5'-flanking region of glutelin genes; See S000276, S000277; See S000019;Combination of GCN4, AACA and ACGT motifs was found sufficient to confer a detectable level of endosperm expression; See S000353, S000354;
	GTACGTG
	>5256BOXLELAT5256 "52/56 box"; A sequence motif shared between the tomato (L.e.) LAT(Late Anther Tomato)52 and LAT56 promoters; Encompassing "PB core motif" (TGTGGTT), and is closely related to the box II sequence motif in the pea rbcS-3A gene promoter; Involved in modulating the activity of the LAT gene promoters in pollen; Dispensable for the developmental regulation of the LAT52 gene in pollen…
	TGTGGTTATATA
	>5659BOXLELAT5659 "56/59 box"; A sequence motif shared between the tomato (L.e.) LAT(Late Anther Tomato)56 and LAT59 promoters; Found in -103 to -94 in LAT56 and in -114 to -105 in LAT59; Involved in modulating the activity of the LAT gene promoters in pollen; W=A/T;
	GAAWTTGTGA
	>ACGTABREMOTIFAOSOSEM "ABRE motif A" found in the promoter of the rice (O.s.) Osem gene; ACGT-containing ABRE; Required for ABA-responsiveness and VP1 activation; Binding site of TRAB1; Motif A and CE3 (S000282) are functionally equivalent; TRAB1, bZIP transcription factor, interacts with VP1 and mediates abscisic acid-induced transcritption;
	TACGTGTC
	>CE3OSOSEM "CE3 (Coupling Element 3)" found in the promoter of the rice (O.s.) Osem gene; Required for ABA-responsiveness and VP1 activation; Binding site of TRAB1; Motif A and CE3 (S000281) are functionally equivalent; TRAB1, bZIP transcription factor, interacts with VP1 and mediates abscisic acid-induced transcritption;
	AACGCGTGTC
	>23BPUASNSCYCB1 "23 bp UAS (Upstream activating sequence)" found in the promoter of Nicotiana sylvestris (N.s.) CycB1 gene; Located between -386 and -409; Contains a 5 bp element identical to the MYB binding core (ACGT); Required for M-phase-specific expression; Binds protein complexes in a cell cycle-regulated manner;
	TTTATTTACCAAACGGTAACATC
	>-314MOTIFZMSBE1 Located between -314 and -295 region of maize (Z.m.) Sbe1 gene promoter; Critical positive cis element; Important for the high-level, sugar-responsive expression of the Sbe1 gene in maize endosperm cells; Recognized by nuclear protein; See S000285;
	ACATAAAATAAAAAAAGGCA
	>-284MOTIFZMSBE1 Located between -284 and -255 region of maize (Z.m.) Sbe1 gene promoter; Critical positive cis element; Important for the high-level, sugar-responsive expression of the Sbe1 gene in maize endosperm cells; Recognized by nuclear protein; See S000284;
	CGTGCAAGCCCAAAGGCCAATCGGCCCAGA
	>27BPDRCONSENSUSPS25S The consensus sequence of 27 bp imperfect repeats found in the untrascribed spacer close to the 3'end of the pea (P.s.) 25S gene; Involved in the rDNA replication fork barrier; Nuclear protein(s) specifically bound to this repeat; W=T/A; M=A/C;
	TCCGCCWCTTGTATTCGTTGCGTTGMA
	>SGBFGMGMAUX28 bZIP proteins SGBF-1 and SGBF-2 binding site in soybean (G.m.) GmAux28 gene promoter; see S000042;
	TCCACGTGTC
	>SE1PVGRP18 "SE1 (Stem element 1)" found in the bean (P.v.) grp1.8 gene promoter; Located between -121 and -94; Enhances the expression strongly but unspecifically; See S000289, S000101 (SE2);
	ATAATGGGCCACACTGTGGGGCAT
	>RSEPVGRP18 "RSE (root-specific element)" found in bean (P.V.) grp1.8 gene promoter; Located at -98 to -73; Required also for vascular-specific expression in stem; See S000288, S000099;
	CATCCAACTTTCATATCCATGTGCTT
	>ABREMOTIFIOSRAB16B "Motif I" found in the promoter of rice (O.s.) rab16B gene; Motif I and motif III (S000291) are both required for ABA responsiveness; However, each can substitute for the other; See S000019, S000120;
	AGTACGTGGC
	>ABREMOTIFIIIOSRAB16B "Motif III" found in the promoter of rice (O.s.) rab16B gene; Motif I (S000290) and motif III are both required for ABA responsiveness; However, each can substitute for the other;
	GCCGCGTGGC
	>DPBFCOREDCDC3 A novel class of bZIP transcription factors, DPBF-1 and 2 (Dc3 promoter-binding factor-1 and 2) binding core sequence; Found in the carrot (D.c.) Dc3 gene promoter; Dc3 expression is normally embryo-specific, and also can be induced by ABA; The Arabidopsis abscisic acid response gene ABI5 encodes a bZIP transcription factor; abi5 mutant have a pleiotropic defects in ABA response; A…
	ACACNNG
	>SPHZMC1 "Sph element" found in the maize (Z.m.) C1 gene promoter; Located between -142 and -132; Essential for VP1 activation; See S000154, S000294; VP1 gene is specifically required for expression of the maturation program in seed development; VP1 is a novel transcription factor possibly involved in potentiation of a seed-specific hormone response;
	CGTCCATGCAT
	>CGTGTSPHZMC1 Sequence found in the maize (Z.m.) C1 gene promoter; Located between -147 to -132; Containing Sph element; Required for ABA responsiveness; See S000154, S000293;
	CGTGTCGTCCATGCAT
	>BOXINTPATPB "Box I" found in the tobacco (N.t.) plastid atpB gene promoter; Conserved in several NCII (nonconsensus type II) promoters of plastid genes; Important for the activity of this NCII promoter; See S000296;
	AATTCCATAGAATAGATAATA
	>BOXIINTPATPB "Box II" found in the tobacco (N.t.) plastid atpB gene promoter; Conserved in several NCII (nonconsensus type II) promoters of plastid genes; Important for the activity of this NCII promoter; See S000295;
	ATAGAA
	>GARE4HVEPB1 "GARE-4" found in the barley (H.v.) EPB-1 (cysteine proteinase) gene promoter; Located between -142 to -156; Required for GA induction; Putative binding site of transcription factor, GAMyB; See S000298;
	GTAACAGAATGCTGG
	>PYRIMIDINEBOXHVEPB1 "Pyrimidine box" found in the barley (H.v.) EPB-1 (cysteine proteinase) gene promoter; Located between -120 to -113; Required for GA induction; See S000297, S000259;
	TTTTTTCC
	>ABREMOTIFAOSOSEM "motif A" ABRE-like sequence found in rice (O.s.) Osem gene promoter; Essential for activation by VP1; Important for regulation by ABA; See S000102, S000300; TRAB1, bZIP transcription factor, interacts with VP1 and mediates abscisic acid-induced transcritption;
	TACGTGTC
	>REGION1OSOSEM "region 1" ABRE-like sequence found in rice (O.s.) Osem gene promoter; Important for regulation by ABA; See S000102, S000299; TRAB1, bZIP transcription factor, interacts with VP1 and mediates abscisic acid-induced transcritption;
	CGGCGGCCTCGCCACG
	>CONSERVED11NTZMATP1 Conserved 11 nt sequence found in the maize (Z.m.) mitochondrial atp1 promoter; Located between -5 and +6; Essential for the expression;
	ACGTATTAAAA
	>LREBOXIPCCHS1 "BoxI"; Light responsive element (LRE) found in the parsley (P.c.) CHS-1 (chalcone synthase-1) gene promoter; Required for light responsiveness; nuclear protein binding site; See S000303; "MRECHS" (MRE=Myb Recognition Element)Recognition site of MYB305 and a novel factor PcMYB1 (Myb1 from P. crispum); PcMYB1 contains only one MYB repeat;
	AACCTAACCT
	>LREBOXIIPCCHS1 "BoxII"; Light responsive element (LRE) found in the parsley (P.c.) CHS-1 (chalcone synthase-1) gene promoter; Required for light responsiveness; nuclear protein binding site; Highly conserved in various light inducible gene promoters; See S000302;
	TCCACGTGGC
	>OBF5ATGST6 "OBF5 (ocs element binding factor 5)" binding site found in the Arabidopsis (A.t.) GST6 gene promoter; Similar to Ocs sequence; Located between -426 and -401; See S000305; Overexpression of OBP3 lead to severe growth defect with altered root development and yellowish leaves; All OBP proteins contain transcriptional activation domains in their C-terminal region; Dof protein play import…
	ATCTTATGTCATTGATGACGACCTCC
	>OBP1ATGST6 OBP1, 4, and 5 (OBF binding protein) binding site found in the Arabidopsis (A.t.) GST6 gene promoter; Located between -398 and -388; OBP1 is able to stimulate the binding of OBF proteins to the GST6 promoter; See S000304; Overexpression of OBP3 lead to severe growth defect with altered root development and yellowish leaves; All OBP proteins contain transcriptional activation domains i…
	TACACTTTTGG
	>ELRE1PCPAL1 One of two elicitor (ELRE) and light response elements (LRE) found in the parsley (P.c.) phenylalanine ammonia-lyase (PAL-1) gene promoter; Involved in UV light and elicitor responsiveness; Conserved in several elicitor or light-responsive genes; See S000307;
	CTCCAACAAACCCCTTC
	>ELRE2PCPAL1 One of two elicitor (ELRE) and light response elements (LRE) found in the parsley (P.c.) phenylalanine ammonia-lyase (PAL-1) gene promoter; Involved in UV light and elicitor responsiveness; Conserved in several elicitor or light-responsive genes; See S000306;
	ATTCTCACCTACCA
	>TELOBOXATEEF1AA1 "telo-box" (telomere motif) found in the Arabidopsis (A.t.) eEF1AA1 gene promoter; Conserved in all known plant eEF1A gene promoters; Found in the 5' region of numerous genes encoding components of the translational apparatus; Required for the activation of expression in root primordia; Acts co-operatively with tef-box; Binding site of AtPur alpha-1; See S000309, S000474;
	AAACCCTAA
	>TEFBOXATEEF1AA1 "tef-box" found in the Arabidopsis (A.t.) eEF1AA1 gene promoter; An activating sequence associated with telo-box (S000308); Required for the gene expression in root primordia; Acts co-operatively with telo-box; See S000308;
	AGGGGCATAATGGTAA
	>WBBOXPCWRKY1 "WB box" found in the Parsley (P.c.) WRKY1 gene promoter; Also conserved in WRKY3 gene promoter; Required for elicitor responsiveness; WB box and WC box (S000142) constitute a palindrome; WRKY1 protein binding site; WRKY transcriptional factor play an important role in the regulation of early defence-response genes; See S000142;
	TTTGACT
	>TEF1BOXATA1 "tef1 box" found in the Arabidopsis (A.t.) EF-1 alpha A1 gene promoter; Conserved in the A.t. EF-1 alpha gene promoters; Involved in the activation of EF-1 alpha gene; Involved in the transcriptional activation of plant genes that are overexpressed in cycling cells; Conserved in the promoters of genes for products related to the translational apparatus;
	ACAGGGGCATAATGGTAATTTAAA
	>20NTNTNOS "20nt (20 nucleotide sequence)" found in the promoter on tobacco (N.t.) nopalin synthase (nos) gene promoter; Containing two hexamer motifs (TGAGCT) and a spacer region; The spacer region between two hexamer motifs is essential; Important for the gene expression; Essential for response to wounding, auxin, MJ, and SA; Very similar to ASF-1 binding site (See S000073); See S000053(ACGTCA);
	TGAGCTAAGCACATACGTCA
	>CPRFPCCHS "BoxII"; Binding site of CPRF-1, -2, and -3 (Common Plant Regulatory factor); CPRF proteins are bZIP class transcription factors; CPRF proteins participates in the light-mediated activation of the CHS gene in parsley;
	CCACGTGGCC
	>RAV1AAT Binding consensus sequence of Arabidopsis (A.t.) transcription factor, RAV1; RAV1 specifically binds to DNA with bipartite sequence motifs of RAV1-A (CAACA) and RAV1-B (CACCTG); RAV1 protein contain AP2-like and B3-like domains; The AP2-like and B3-like domains recognize the CAACA and CACCTG motifs, respectively; The expression level of RAV1 were relatively high in rosette leaves and roo…
	CAACA
	>RAV1BAT Binding consensus sequence of an Arabidopsis (A.t.) transcription factor, RAV1; RAV1 specifically binds to DNA with bipartite sequence motifs of RAV1-A (CAACA) and RAV1-B (CACCTG); RAV1 protein contain AP2-like and B3-like domains; The AP2-like and B3-like domains recognize the CAACA and CACCTG motifs, respectively; The expression level of RAV1 were relatively high in rosette leaves and …
	CACCTG
	>AGATCONSENSUS Binding consensus sequence for the product of the Arabidopsis (A.t.) floral homeotic gene AGAMOUS (AG); AG protein contains a region similar to the DNA binding domain of SRF and MCM1; The consensus sequence contains a CArG box; AG protein is a putative transcription factor for floral genes; H=A/T/C; W=A/T; See S000342; MADS domain and I region of AGAMOUS are sufficient and necessar…
	TTWCCWWWWNNGGWW
	>ATHB1ATCONSENSUS Recognition sequence of Arabidopsis Athb-1 protein; Athb-1 protein has a HD-Zip motif (homeodomain (HD) with a closely linked leucine zipper motif (Zip)); HD-Zip domain binds to DNA as a dimer; See S000318; W=A/T;
	CAATWATTG
	>ATHB2ATCONSENSUS Recognition sequence of Arabidopsis Athb-2 protein; Athb-2 protein has a HD-Zip motif (homeodomain (HD) with a closely linked leucine zipper motif (Zip)); See S000317; S=C/G;
	CAATSATTG
	>ELEMENT1GMLBC3 "Element 1" found in the promoter of soybean (G.m.) leghaemoglobin lbc3 gene; Binding site of nuclear extract from soybean nodules; Located at -223 to -246; Element 1 and Element 2 (S000320) bind to the same nodule specific factor; Element 1 and Element 2 share a common motif; See S000320;
	GATATATTAATATTTTATTTTATA
	>ELEMENT2GMLBC3 "Element 2" found in the promoter of soybean (G.m.) leghaemoglobin lbc3 gene; Binding site of nuclear extract from soybean nodules; Located at -161 to -176; Element 1(S000319) and Element 2 (S000320) bind to the same nodule specific factor; Element 2 is highly conserved in other soybean lb gene promoter regions; See S000319;
	CTTAAATTATTTATTT
	>ZDNAFORMINGATCAB1 "Z-DNA-forming sequence" found in the Arabidopsis (A.t.) chlorophyll a/b binding protein gene (cab1) promoter; Involved in light-dependent developmental expression of the gene; "Z-box"; Activation of Z-box containing promoters is regulated by downstream regulatory components, COP1 and HY5; phyB and CRY1 photoreceptors act redundantly to induce Z-box containing promoters in whit…
	ATACGTGT
	>LS7ATPR1 "LS7"; A positive salicylic acid-inducible element found in the Arabidopsis (A.t.) PR-1 gene promoter; Binding site of TGA1; NPR1 increased the binding of TGA2 to the element; NPR1 is essential in activating systemic, inducible plant defense responses; See S000323; TGA6 expressed in roots in young seedlings; TGA2.1 is a direct transcriptional activator; TGA2.2 stabilizes TGA2.1 binding;…
	ACGTCATAGA
	>LS5ATPR1 "LS5"; A negative regulatory element found in the Arabidopsis (A.t.) PR-1 gene promoter; Binding site of TGA2; NPR1 increased the binding of TGA2 to the element; NPR1 is essential in activating systemic, inducible plant defense response; See S000322; TGA6 expressed in roots in young seedlings; TGA2.1 is a direct transcriptional activator; TGA2.2 stabilizes TGA2.1 binding; NOTE: The moti…
	TCTACGTCAC
	>GBOXPC "G box"; Binding site of parsley (P.c.) cytosolic G-box binding factors (cytosolic GBFs); Cytosolic G-Box binding activity is modulated by light; DNA binding activity of cytosolic GBFs is regulated by cytosolic phosphorylation/dephospholylation activities; Cytosolic GBFs are translocated to the nucleus in a light-regulated manner;
	ACCACGTGGC
	>B2GMAUX28 "B2"; DNase I protected sequence found in the soybean (G.m.) auxin responsive gene, Aux28, promoter; Located between -310 and -301; Contains a TGACGACA sequence which is similar to TGACGT/C sequence found in Ocs, CaMV35S and histone H3 promoter; Contains as-1 motif;
	CTTGTCGTCA
	>C1GMAUX28 "C1"; DNase I protected sequence found in the soybean (G.m.) auxin responsive gene, Aux28, promoter; Located between -463 and -448; A/T-rich sequence;
	TGAAAACAGTGAGTTA
	>C2GMAUX28 "C2"; DNase I protected sequence found in the soybean (G.m.) auxin responsive gene, Aux28, promoter; Located between -552 and -553; Contains (ATT)4 sequence;
	AATAATAATAATAATAAATA
	>D1GMAUX28 "D1"; DNase I protected sequence found in the soybean (G.m.) auxin responsive gene, Aux28, promoter; D1 and D4 share a very similar core sequence TAGTXXCTGT and TAGTXCTGT, respectively; D1/D4-like sequence were identified in several other auxin-responsive genes; Binding site of GmGT-2 which is the GT-2 family of transcription factors; GmGT-2 are down-regulated by light in a phytochrome…
	ACAGTTACTA
	>D2GMAUX28 "D2"; DNase I protected sequence found in the soybean (G.m.) auxin responsive gene, Aux28, promoter; Located between -703 and -716; A/T-rich sequence;
	ATTTATATAAAT
	>D3GMAUX28 "D3"; DNase I protected sequence found in the soybean (G.m.) auxin responsive gene, Aux28, promoter; Located between -750 and -760; A/T-rich sequence;
	TATTTGCTTAA
	>D4GMAUX28 "D4"; DNase I protected sequence found in the soybean (G.m.) auxin responsive gene, Aux28, promoter; D1 and D4 share a very similar core sequence TAGTXXCTGT and TAGTXCTGT, respectively; D1/D4-like sequence were identified in several other auxin-responsive genes; See 000328;
	TAGTGCTGT
	>EIN3ATERF1 EIN3 (Ethylene-insensitive 3) binding site found in the promoter of the Arabidopsis (A.t.) ERF1 (Ethylene-Response-Factor 1); EIN3 recognizes its target as a homodimer; EIN3 is necessary and sufficient for ERF1 expression; Consititutive expression of ERF1 results in the activation of a variety of ethylene response genes and phenotype; ERF1 is a GCC-box binding site; ERF1 acts downstre…
	GGATTCAAGGGGCATGTATCTTGAATCC
	>CPRFPCCHS "ACE"; Binding site of parsley (P.c.) bZIP factors CPRF1 and 4; Found in the parsley (P.c.) light responsive chalcone synthase (CHS) gene promoter; The proline-rich domains of CPRF1 and 4 activate transcription; CPRF1-containing bZIP heterodimer interacts with ACE in vivo;
	CCACGTGGCC
	>HEXAT "Hex motif"; Binding site of Arabidopsis (A.t.) bZIP protein TGA1 and G box binding factor GBF1; TGA1 and members of the GBF family differ in their DNA binding properties; G-Box-like element;
	TGACGTGG
	>-141NTG13 "-141 sequence"; Binding site of tobacco (N.t.) TGA1a-related protein,PG13, found in the G13 gene promoter; PG13 (Protein encoded by G13) shows high homology to TGA1a; ASF-1, PG13, and TGA1a bind to the same target sequence in the 5' upstream region of G13 suggesting that autoregulation of transcription may involved in the control of G13 expression; TGA1a is preferentially expressed in…
	GCTTTTGATGACTTCAAACAC
	>PASNTPARA "pas"; as-1-related element found in the tobacco (N.t.) parA gene promoter; Involved in Cadmium responsiveness; Not related to copper responsiveness; Located between -68 and -49;
	TTACGCAAGCAATGACATCT
	>DR5GMGH3 "DR5"; A highly active synthetic auxin response element; Created by site-directed mutations in a natural composite AuxRE found in the soybean GH3 promoter; The DR5 showed greater auxin responsiveness; Binding site of ARF1; See S000270;
	CCTTTTGTCTC
	>AGL1ATCONSENSUS Binding consensus sequence of Arabidopsis (A.t.) AGL1 (AGAMOUS-like 1); AGL1 contains MADS domain; See S000339; AGL20 is a MADS domain gene from Arabidopsis that is activated in shoot apical meristem during the transition to flowering; AGL20 is also regulated by the Gibberellin pathway; Complex regulatory net works involving several MADS-genes underlie development of vegetative s…
	NTTDCCWWWWNNGGWAAN
	>AGL2ATCONSENSUS Binding consensus sequence of Arabidopsis (A.t.) AGL2 (AGAMOUS-like 2); AGL2 contains MADS domain; AGL2 binds DNA as a dimer; See S000338;
	NNWNCCAWWWWTRGWWAN
	>TATAPVTRNALEU "TATA-like motif"; A TATA-like sequence found in Phaseolus vulgaris tRNALeu gene promoter; Frequently observed upstream of plant tRNA genes; Found in maize glycolytic glyceraldehyde-3-phospate dehydrogenase 4 (GapC4) gene promoter; Binding site of TATA binding protein (TBP);
	TTTATATA
	>23BPZM27KDAZEIN 23 bp sequence found in the maize (Z.m.) gamma-class 27kDa zein gene promoter; Contains -300 element (also called the endosperm box or prolamin box); Binding site of nuclear protein; Confers a high level of transcriptional activity in an orientation-dependent manner; -300 element is involved in the common regulatory mechanisms mediating the coordinated expression of the zein gene…
	GACGTGTAAAGTAAATTTACAAC
	>AGAMOUSATCONSENSUS Binding consensus sequence of Arabidopsis (A.t.) AGAMOUS MADS domain; MCM1 binding-sites in a-mating-type-specific promoters of Saccharomyces cerevisiae show similarities with the binding-site sequence of the AGAMOUS MADS domain; See S000316; MADS domain and I region of AGAMOUS are sufficient and necessary for DNA binding; Both the K domain and C region are indispensable for A…
	TTDCCWWWWWWGGHAA
	>AGL3ATCONSENSUS Binding consensus sequence of Arabidopsis(A.t.) AGL3; AGL3 is MADS-box domain protein; AGL3 is expressed in all above-ground vegetative organs; AGL3 may be involved the transcriptional regulation of genes;
	TTWCYAWWWWTRGWAA
	>AAGACGTAGATACL12 Sequence found in Arabidopsis (A.t.) acyl carrier protein (ACP), Acl1.2, gene promoter; Contains bZIP core motif (ACGT);
	AAGACGTAG
	>HY5AT "G box"; Binding site of Arabidopsis bZIP protein HY5; HY5 is constitutively nuclear localized and is involved in light regulation of transcriptional activity of the promoters containing the G-box; See S000041, S000042, S000229; HY5 abundance peaks in early seedling development, consistent with its role in promoting photomorphogenesis; HY5 stability and activity is regulated by phosphoryla…
	TGACACGTGGCA
	>OCSGMGH24 "OCS element" found in the soybean (G.m) GH2/4 gene promoter; Required for auxin and salycylic acid responsiveness; Activated by both active and inactive auxin and salicylic acid analogues; See S000074, S000130, S000158, S000304; Tandem OCSTF binding-sites are essential for the activity of the Ocs-element; The Ocs-element occurs rarely in plant gene promoters; See S000357;
	CGGTTTACGTAATCTCTTACATCA
	>CARG1ATAP3 "CArG1" found in the Arabidopsis (A.t.) APETALA3 (AP3) gene promoter; Binding site of AP3/PI heterodimer; Binding site of AP3/PI heterodimer; Binding site for a positively acting factors; MADS domain transcription factors bind with a consensus sequence called the CArG box; See S000348, S000349;
	GTTTACATAAATGGAAAA
	>CARG2ATAP3 "CArG2" found in the Arabidopsis (A.t.) APETALA3 (AP3) gene promoter; Mutations in CArG2 result in a decrease in the expression in petals, but the expression pattern in stamens is unchanged; See S000348, S000349;
	CTTACCTTTCATGGATTA
	>CARG3ATAP3 "CArG3" found in the Arabidopsis (A.t.) APETALA3 (AP3) gene promoter; Binding site of AP3/PI heterodimer; Binding site for a negatively acting factors; Binding sequence of Arabidopsis (A.t.) MADS domain homeotic proteins APETALA1, APETALA3, PISTILLATA, and AGAMOUS; AP1, AG, and AP3-PI complexes induce similar conformational changes on a CArG-box sequence; See S000347, S000348, S000338;
	CTTTCCATTTTTAGTAAC
	>ANAEROBICCISZMGAPC4 20 bp anaerobic cis-regulatory sequence found in the maize (Z.m.) GapC4 (Glyceraldehyde-3-phosphate dehydrogenase 4) gene promoter; Located between -286 and -266; Required for anaerobic gene expression in transgenic tobacco; See S000351;
	CGAAACCAGCAACGGTCCAG
	>GCBP2ZMGAPC4 Binding site of tobacco nuclear factor (GCBP-2) found in the maize (Z.m.) GapC4 (Glyceraldehyde-3-phosphate dehydrogenase 4) gene promoter; Located between -293 and -285; See S000350;
	GTGGGCCCG
	>BS1EGCCR "BS1 (binding site 1)" found in E. gunnii Cinnamoyl-CoA reductase (CCR) gene promoter; nuclear protein binding site; Required for vascular expression;
	AGCGGG
	>AACACOREOSGLUB1 Core of AACA motifs found in rice (O.s.) glutelin genes, involved in controlling the endosperm-specific expression; AACA is also closely associated with the GCN4 motif in all rice glutelin genes and together have been shown to confer endosperm-specific enhancement to the truncated -90 CaMV 35S promoter; See also S000045, S000181, S000276;
	AACAAAC
	>PROLAMINBOXOSGLUB1 "Prolamine box" found in the rice (O.s.) GluB-1 gene promoter; Involved in quantitative regulation of the GluB-1 gene; See S000276, S000277, S000278 (for elements in GluB-1); See S000001, S000091, S000265, S000341 (for Prolamin box);
	TGCAAAG
	>ACEATCHS "ACEAtCHS (ACGT containing element)" found in the LRU (light-responsive unit) in Arabidopsis (A.t.) chalcone synthase (CHS) gene promoter; Required for UV-B and UV-1/blue light responsiveness; See S000356; Transcriptional repression by AtMYB4 controls production of UV-protecting sun screens in Arabidopsis; AtMYB4 mutant shows enhanced levels of sinapate ester in leaves and tolerance of …
	GACACGTAGA
	>MREATCHS "MREAtCHS (MRE=Myb Recognition Element)" found in the LRU (light-responsive unit) in Arabidopsis (A.t.) chalcone synthase (CHS) gene promoter; Required for UV-B and UV-A/blue light responsiveness; See S000355;
	TCTAACCTACCA
	>OCSGMHSP26A Ocs element found in soybean (Glycine max) heat shock gene (Gmhsp26-A) promoter; The element is a functional ocs-element; The element did not affect the promoter's response to heat or wounding;
	TGATGTAAGAGATTACGTAA
	>RBENTGA3 "rbe (RSG binding element)" found in the tobacco (N.t.) GA3 gene promoter; Binding site of RSG (Repression of shoot growth); RSG is a bZIP transcriptional activator; RSG regulates the morphology of plants by controlling the endogenous amounts of GAs;
	TCCAACTTGGA
	>NDEGMSAUR "NDE" found in Soybean (G.m.) SAUR (Small Auxin-Up RNA) 15A gene promoter; Required for auxin responsiveness; Contains two adjacent sequences, TGTCTC (see S000270) and GGTCCCAT, which have been previously identified as putative auxin-responsive elements; See S000360;
	CCATATGCCATGTCTCTCAATTGGTCCCAT
	>GGTCCCATGMSAUR Sequence found in NDE element in Soybean (G.m.) SAUR (Small Auxin-Up RNA) 15A gene promoter; Involved in auxin responsiveness; See S000270, S000359;
	GGTCCCAT
	>HBOXPVCHS15 Binding site of two bean protein factors, KAP-1 and KAP-2; KAP-1 is a 97 kDa polypeptide; KAP-2 comprises two polypeptides of 76 kDa and 56 kDa; Elicitation of bean cell with glutathione causes a rapid increase in specific activities of KAP-1 and KAP2;
	CCTACCNNNNNNNCTNNNNA
	>REALPHALGLHCB21 "REalpha" found in Lemna gibba Lhcb21 gene promoter; Located at -134 to -129; Binding site of proteins of whole-cell extracts; The DNA binding activity is high in etiolated plants but much lower in green plants; Required for phytochrome regulation; See S000363;
	AACCAA
	>REBETALGLHCB21 "REbeta" found in Lemna gibba Lhcb21 gene promoter; Located at -114 to -109; A GATA sequence created at a position six nucleotides upstream could replace the function of REbeta; Required for phytochrome regulation; See S000362;
	CGGATA
	>GREGIONNTPRB1B "G region" found in tobacco (N.t.) PRB-1b gene promoter; Located at -201 to -178; Binding site of nuclear protein; Required for ethylene induction; Contains an 11bp sequence, TAAGAGCCGCC, which is highly conserved in the promoter of ethylene-induced PR genes; Contains a G box motif; See S000365;
	TGGCGGCTCTTATCTCACGTGATG
	>YREGIONNTPRB1B "Y region" found in tobacco (N.t.) PRB-1b gene promoter; Located at -179 to -154; Binding site of nuclear protein; Required for ethylene induction; See S000364;
	TGTGACATTGAAATTCTTTGACTTTA
	>E2FANTRNR "E2Fa element" found in the tobacco (N.t.) RNR (Ribonucleotide reductase) gene promoter and in the Arabidopsis thaliana (A.t.) CDC6 gene promoter; Binding site of tobacco and Arabidopsis E2F; Involved in upregulation of the promoter at G1/S transition; See S000367;
	TTTCCCGC
	>E2FBNTRNR "E2Fb" found in the tobacco (N.t.) RNR (Ribonucleotide reductase) gene promoter; Binding site of tobacco E2F; Involved in upregulation of the promoter at G1/S transition; See S000366; "dE2F (distal reverse E2F element)" important for regulating specific RNR1a gene expression in respsonse to UV-C irradiation; See S000455;
	GCGGCAAA
	>CACGCAATGMGH3 Sequence found in D4 element in Soybean (G.m.) GH3 gene promoter; Showed constitutive activity with TGTCTC element (See S000270); Confers auxin inducibility; Binding site of nuclear protein; See also S000369;
	CACGCAAT
	>CCTCGTGTCTCGMGH3 Sequence found in D1 element in Soybean (G.m.) GH3 gene promoter; Showed constitutive activity with TGTCTC element (See S000270); Confers auxin inducibility; Binding site of nuclear protein; See also S000368;
	CCTCGTGTCTC
	>CATATGGMSAUR Sequence found in NDE element in soybean (G.m.) SAUR (Small Auxin-Up RNA) 15A gene promoter; Involved in auxin responsiveness; See S000359, S000360;
	CATATG
	>ATHB5ATCORE Consensus binding sequence for Arabidopsis (A.T.) class I HDzip (Homeodomein-leucine zipper) protein, ATHB5; ATHB5 protein forms dimers in solution; ATHB5 and ATHB6 exhibit identical DNA binding specificities; ATHB5 forms heterodimers with other class I HDzip proteins; See also S000475;
	CAATNATTG
	>GMHDLGMVSPB Binding site of the soybean homeodomein leucine zipper proteins (GmHdl56, GmHdl57); Found in the phosphate response domain of the soybean VspB promoter; Located between -536 and -527; VspB encodes vacuolar glycoprotein acid phosphatase that serve as vegetative storage protein;
	CATTAATTAG
	>HDZIP2ATATHB2 Binding site of the Arabidopsis (A.T.) homeobox gene (ATHB-2) found in its own promoter; Located between -72 and -80; Similar to the HD-ZIP-2 binding consensus sequence; ATHB-2 is regulated by light signals which function as a negative autoregulator of its own gene; M=C/A;
	TAATMATTA
	>AMMORESIIUDCRNIA1 Motifs (IIU and IID) found in the Chlamydomonas (C.R.) Nia1 gene promoter; Involved in ammonium-response; Located between -231 and -219 and also between -76 and -65; Involved in Nia1 transcription activation; W=T/A;
	GGWAGGGT
	>AMMORESIVDCRNIA1 Motif (IVD) found in the Chlamydomonas (C.R.) Nia1 gene promoter; Located between -51 and -42; Involved in Nia1 transcription repression;
	CGAACTT
	>AMMORESVDCRNIA1 Motif (VD) found in the Chlamydomonas (C.R.) Nia1 gene promoter; Located between -33 and -8; Involved in Nia1 transcription activation;
	GGCCCCGGG
	>TGACGTVMAMY "TGACGT motif" found in the Vigna mungo (V.m.) alpha-Amylase (Amy) gene promoter; Located between -128 and -123; Required for high level expression of alpha-Amylase in the cotyledons of the germinated seeds; See S000234;
	TGACGT
	>GTGANTG10 "GTGA motif" found in the promoter of the tobacco (N.t.) late pollen gene g10 which shows homology to pectate lyase and is the putative homologue of the tomato gene lat56; Located between -96 and -93; See S000280;
	GTGA
	>DE1PSPRA2 "DE1" found in the pea(P.S) pra2 gene promoter; Involved in pra2 down-regulation by phytochrome A, phytochrome B and blue-light photoreceptors; pra2 encodes a small GTPase belonging to the YPT/rab family; DF1 has DNA-binding domain specifically binds to two types of DNA sequences, DE1 and GT2;
	GGATTTTACAGT
	>GBOXSORBCS1 "G-box" found in the spinach(S.O.) RBCS-1 gene promoter; Located between -219 and -212; G-box trimer confers relatively high level expression in roots;
	TCCACGTGGT
	>PIATGAPB "PI" found in the Arabidopsis thaliana(A.T.) GAPB gene promoter; Located between -157 and -150; Mutations in the "PI" resulted in reductions of light-activated gene transcription; GAPB encodes the B subunit of chloroplast glyceraldehyde-3-phosphate dehydrogenase(GADPH) of A.T.;
	GTGATCAC
	>PIIATGAPB "PII" found in the Arabidopsis thaliana(A.T.) GAPB gene promoter; Located between -69 and -50; Mutations in the "PII" resulted in reductions of light-activated gene transcription; GAPB encodes the B subunit of chloroplast glyceraldehyde-3-phosphate dehydrogenase(GADPH) of A.T.;
	TTGGTTTTGATCAAAACCAA
	>TBOXATGAPB "Tbox" found in the Arabidopsis thaliana (A.T.) GAPB gene promoter; Located between -94 and -89 (T1) and also between -84 and -79 (T2); Mutations in the "Tbox" resulted in reductions of light-activated gene transcription; GAPB encodes the B subunit of chloroplast glyceraldehyde-3-phosphate dehydrogenase(GADPH) of A.T.;
	ACTTTG
	>JERECRSTR "JERE" (jasmonate- and elicitor-responsive element) found in the periwinkle(C.R.) strictosidine synthase(Str) gene promoter; Located between -100 and -58; ORCA1, ORCA2 and ORCA3 bind specifically to the JERE of the Str promoter; Elicitor and MeJA rapidly induce Orca2, but not Orca1 mRNA levels; ORCA3 mRNA accumulation was rapidly induced by the metyljasmonate;
	CTCTTAGACCGCCTTCTTTGAAAG
	>EVENINGAT "Evening element" found 46 times in the promoters of 31 cycling genes in Arabidopsis thaliana (Harmer et al. 2000); Required for circadian control of gene expression; "EE (evening element) motif"; Also found in the promoter of the Solanum melongena gene encoding cysteine protease, and identified as cis-element for its circadian regulation (Rawat et al. 2005);
	AAAATATCT
	>L1BOXATPDF1 "L1 box" found in promoter of Arabidopsis thaliana (A.t.) PROTODERMAL FACTOR1 (PDF1) gene; Located between -134 and -127; Involved in L1 layer-specific expression; L1-specific homeodomain protein ATML can bind to the "L1 box"; Y=C/T; A cotton fiber gene, RD22-like 1 (RDL1), contains a homeodomain binding L1 box and a MYB binding motif (Wang et al., 2004); HDZip IV; See also S000371;
	TAAATGYA
	>TAAAGSTKST1 TAAAG motif found in promoter of Solanum tuberosum (S.t.) KST1 gene; Target site for trans-acting StDof1 protein controlling guard cell-specific gene expression; KST1 gene encodes a K+ influx channel of guard cells; See S000265;
	TAAAG
	>JASE1ATOPR1 "JASE1"found in promoter of Arabidopsis thaliana 12-oxo-phytodienoic acid-10,11-reductase (OPR1) gene; Located between -179 and -170; Involved in up-regulation by both senescence and JA;
	CGTCAATGAA
	>JASE2ATOPR1 "JASE2"found in promoter of Arabidopsis thaliana 12-oxo-phytodienoic acid-10,11-reductase (OPR1) gene; Located between -112 and -100; Involved in up-regulation by both senescence and JA; JASE2 contains a mixed A/C box-like motif;
	CATACGTCGTCAA
	>WBOXATNPR1 "W-box" found in promoter of Arabidopsis thaliana (A.t.) NPR1 gene; Located between +70 and +79 in tandem; They were recognized specifically by salicylic acid (SA)-induced WRKY DNA binding proteins; See S000142 (TTGACC); See S000310 (TTTGACT);
	TTGAC
	>SEBFCONSSTPR10A Binding site of the potato silencing element binding factor (SEBF) gene found in promoter of pathogenesis-related gene (PR-10a); Located between -45 and -39; Similar to the auxin response element; W=A/T;
	YTGTCWC
	>-10PEHVPSBD "-10 promoter element" found in the barley (H.v.) chloroplast psbD gene promoter; Involved in the expression of the plastid gene psbD which encodes a photosystem II reaction center chlorophyll-binding protein that is activated by blue, white or UV-A light;
	TATTCT
	>ARECOREZMGAPC4 Putative binding site for a Myb found in the promoter of maize glycolytic glyceraldehyde-3-phospate dehydrogenase 4 (GapC4) gene; Essential for anaerobic induction;
	AGCAACGGTC
	>ACGTABREMOTIFA2OSEM Experimentally determined sequence requirement of ACGT-core of motif A in ABRE of the rice gene, OSEM; See S000281; DRE and ABRE are interdependent in the ABA-responsive expression of the rd29A in Arabidopsis;
	ACGTGKC
	>INRNTPSADB "Inr (initiator)" elements found in the tobacco psaDb gene promoter without TATA boxes; Light-responsive transcription of psaDb depends on Inr, but not TATA box;
	YTCANTYY
	>E2F1OSPCNA "re2f-1" found in the promoter of rice PCNA gene; Located between -142 and -135; "te2f-1" found in the promote of Tobacco PCBA gene; Located between -122 and -115; Binding site of OsE2F1 and OsE2F2; Involved in transcriptional activation in actively dividing cells and tissue;
	GCGGGAAA
	>TE2F2NTPCNA "te2f-2" found in the promoter of tobacco PCNA gene; Located between -84 and -77; Binding site of OsE2F1 and OsE2F2; Involved in transcriptional activation in actively dividing cells and tissue;
	ATTCCCGC
	>BBOXSITE1STPAT "10 base pair motif (site 1)" within the B-box found in the potato patatin gene promoter; Involved in potato tuber-specific and sucrose-inducible gene expression; Storekeeper (STK) binds to this region and regulates patatin expression in potato;
	GCTAAACAAT
	>ATHB6COREAT Consensus binding sequence for Arabidopsis (A.T.) homeodomain-leucine zipper protein, ATHB6; ATHB6 is a target of the protein phosphatase ABI1 and regulates hormone responses; See S000371;
	CAATTATTA
	>TATABOXOSPAL Binding site for OsTBP2, found in the promoter of rice pal gene encoding phenylalanine ammonia-lyase; OsTFIIB stimulated the DNA binding and bending activities of OsTBP2 and synergistically enhanced OsTBP2-mediated transcription from the pal promoter;
	TATTTAA
	>DRE1COREZMRAB17 "DRE1" core found in maize (Z.M.) rab17 gene promoter; "DRE1" was protected, in in vivo footprinting, by a protein in embryos specifically, but in leaves, was protected when was treated with ABA and drought; rab17 is expressed during late embryogenesis, and is induced by ABA; See S000150, S000200 and S000402;
	ACCGAGA
	>DRE2COREZMRAB17 "DRE2" core found in maize (Z.M.) rab17 gene promoter; "DBF1" and "DBF2" bound to "DRE2"; rab17 is expressed during late embryogenesis, and is induced by ABA; See S000150, S000200 and S000401;
	ACCGAC
	>TATCCAOSAMY "TATCCA" element found in alpha-amylase promoters of rice (O.s.) at positions ca.90 to 150bp upstream of the transcription start sites; Binding sites of OsMYBS1, OsMYBS2 and OsMYBS3 which mediate sugar and hormone regulation of alpha-amylase gene expression; See also S000021 (AMYBOX2); S000256 (TATCCAY motif);
	TATCCA
	>CARGATCONSENSUS "CArG consensus" sequence found in the promoter of Arabidopsis (A.t.) SOC1 which is the MADS-box flowering-time gene; FLC is a component of the vernalization (low-temperature) pathway binds directly to this site and blocks transcriptional activation of SOC1 by CONSTANS (CO); See also S000342 (AGAMOUSATCONSENSUS); W=A/T;
	CCWWWWWWGG
	>GAGAGMGSA1 "GAGA element" found in the promoter of the heme and chlorophyll synthesis gene Gsa1 in soybean (G.m.); GAGA binding protein (GBP) binds to (GA)n/(CT)n DNA;
	GAGAGAGAGAGAGAGAGA
	>ABREATCONSENSUS ABA-responsive elements (ABREs) found in the promoter of ABA and/or stress-regulated genes; ABFs, a family of ABRE binding factors; ABF3 and ABF4 function in ABA signaling; Y=C/T;
	YACGTGGC
	>MYCCONSENSUSAT MYC recognition site found in the promoters of the dehydration-responsive gene rd22 and many other genes in Arabidopsis; Binding site of ATMYC2 (previously known as rd22BP1); see S000144 (E-box; CANNTG), S000174 (MYCATRD22); N=A/T/G/C; MYC recognition sequence in CBF3 promoter; Binding site of ICE1 (inducer of CBF expression 1) that regulates the transcription of CBF/DREB1 genes i…
	CANNTG
	>MYB2CONSENSUSAT MYB recognition site found in the promoters of the dehydration-responsive gene rd22 and many other genes in Arabidopsis; Y=C/T; K=G/T; See S000177 (MYB2), S000175 (MYBATRD22);
	YAACKG
	>MYB1AT MYB recognition site found in the promoters of the dehydration-responsive gene rd22 and many other genes in Arabidopsis; W=A/T;
	WAACCA
	>CDTDREHVCBF2 Preferred sequence for AP2 transcriptional activator HvCBF2 of barley; Core CRT/DRE motif; DNA binding is regulated by temperature;
	GTCGAC
	>14BPATERD1 "14 bp region" (from -599 to -566) necessary for expression of erd1 (early responsive to dehydration) in dehydrated Arabidopsis;
	CACTAAATTGTCAC
	>MYCATERD1 MYC recognition sequence (from -466 to -461) necessary for expression of erd1 (early responsive to dehydration) in dehydrated Arabidopsis; NAC protein bound specifically to the CATGTG motif (Tran et al., 2004)); NAC protein bound specifically to the CATGTG motif (Tran et al., 2004);
	CATGTG
	>ABRELATERD1 ABRE-like sequence (from -199 to -195) required for etiolation-induced expression of erd1 (early responsive to dehydration) in Arabidopsis;
	ACGTG
	>ACGTATERD1 ACGT sequence (from -155 to -152) required for etiolation-induced expression of erd1 (early responsive to dehydration) in Arabidopsis;
	ACGT
	>TATCCACHVAL21 "TATCCAC box" is a part of the conserved cis-acting response complex (GARC) that most often contain three sequence motifs, the TAACAAA box (see S000181), or GA-responsive element (GARE); the pyrimidine box, CCTTTT (see S000259); and the TATCCAC box, which are necessary for a full GA response;
	TATCCAC
	>E2FAT "E2F-binding site" found in many potential E2F target genes; most potential E2F targets identified in silico show a cell cycle-regulated expression; Y=T/C; see S000366;
	TYTCCCGCC
	>DRECRTCOREAT Core motif of DRE/CRT (dehydration-responsive element/C-repeat) cis-acting element found in many genes in Arabidopsis and in rice; R=G/A; Os DREB1A bound to GCCGAC more preferentially than to ACCGAC whereas At DREB1A bound to both GCCGAC and ACCGAC efficiently; See S000402 (ACCGAC); Maize ZmDREB1A bound to DRE (Qin et al. 2004); HaDREB2 in Helianthus annuus (sunflower)(Diaz-Martin e…
	RCCGAC
	>GARE1OSREP1 "Gibberellin-responsive element (GARE)" found in the promoter region of a cystein proteinase (REP-1) gene in rice; See S000020;
	TAACAGA
	>GARE2OSREP1 "Gibberellin-responsive element (GARE)" found in the promoter region of a cystein proteinase (REP-1) gene in rice; See S000020;
	TAACGTA
	>CAREOSREP1 "CAREs (CAACTC regulatory elements)" found in the promoter region of a cystein proteinase (REP-1) gene in rice;
	CAACTC
	>TGTCACACMCUCUMISIN "TGTCACA motif" found in the region (from -254 to -215) of cucumisin (a subtilisin-like serine protease) in the fruit of melon (Cucumis melo L.); A novel enhancer element necessary for fruit-specific expression of the cucumisin gene;
	TGTCACA
	>IBOXLSCMCUCUMISIN "I-box-like sequence" found in the region (from -254 to -215) of cucumisin (a subtilisin-like serine protease) in the fruit of melon (Cucumis melo L.); I-box-like sequence functions as a negative regulatory element; See S000199 (I-box, GATAA), S000124 (I-box, GATAAG);
	AGATATGATAAAA
	>IBOXCORENT "I-box core motif" in the CAMs (conserved DNA modular arrays) associated with light-responsive promoter regions; See S000124 (GATAAG), S000199 (GATAA), S000213;
	GATAAGR
	>UPRMOTIFIIAT "Motif II" in the conserved UPR (unfolded protein response) cis-acting element in Arabidopsis genes coding for SAR1B, HSP-90, SBR-like, Ca-ATPase 4, CNX1, PDI, etc.; See S000425, S000428, S000429;
	CCNNNNNNNNNNNNCCACG
	>UPRMOTIFIAT "Motif I" in the conserved UPR (unfolded protein response) cis-acting element in Arabidopsis genes coding for SAR1B, HSP-90, SBR-like, Ca-ATPase 4, CNX1, PDI, etc.; See S000429 (CCACGTCATC); See also S000426, S000428, S000429;
	CCACGTCA
	>GAGA8HVBKN3 "GA octodinucleotide repeat" found in intron IV of the barley (H.v.) gene Bkn3; Binding site for GAGA-binding factor BBR; See S000405 (GAGA element in the soy bean Gsa1 gene);
	GAGAGAGAGAGAGAGA
	>UPRE1AT "ERSEII-like sequence" found in the plant UPRE (unfolded protein response element) in A.t.; See S000429; Either of ERSEII or XBP1 binding sites is essential and sufficient for the UPR; See S000425, S000426;
	ATTGGTCCACG
	>UPRE2AT "XBP1 binding site-like sequence" found in the plant UPRE (unfolded protein response element) in A.t.; See S000428; Either of ERSEII or XBP1 binding sites is essential and sufficient for the UPR; See S000425 (CCACGTCA), S000426;
	CCACGTCATC
	>GCCCORE Core of GCC-box found in many pathogen-responsive genes such as PDF1.2, Thi2.1, and PR4; Has been shown to function as ethylene-responsive element; See S000036, S000232, S000332; Appears to play important roles in regulating jasmonate-responsive gene expression; Tomato Pti4 (ERF) regulates defence-related gene expression via GCC box and non-GCC box cis elements (Myb1 (GTTAGTT) and G-box(…
	GCCGCC
	>CARGCW8GAT A variant of CArG motif (see S000404), with a longer A/T-rich core; Binding site for AGL15 (AGAMOUS-like 15); W=A/T;
	CWWWWWWWWG
	>LEAFYATAG Target sequence of LEAFY in the intron of AGAMOUS gene in Arabidopsis; See Lohmann et al. Cell 105:793-803 (2003);
	CCAATGT
	>WUSATAg Target sequence of WUS in the intron of AGAMOUS gene in Arabidopsis; See Lohmann et al. Cell 105:793-803 (2003);
	TTAATGG
	>SB3NPABC1 Sclareol box3 (SB3) found at -216 of a plasma membrane ATP binding cassette (ABC) transporter gene (NpABC1) in N. plumbaginifolia; Mutation in SB3 completely abolished sclareolide-mediated expression; See S ;
	TTATGAACAGTAATT
	>SB1NPABC1 Sclareol box1 (SB1) found at -827 of a plasma membrane ATP binding cassette (ABC) transporter gene (NpABC1) in N. plumbaginifolia; Mutation in SB3 completely abolished sclareolide-mediated expression; See S ;
	CACTAACACAAAGTAA
	>BP5OSWX OsBP-5 (a MYC protein) binding site in Wx promoter;
	CAACGTG
	>ARELIKEGHPGDFR2 Sequence highly similar to ARE (anthocyanin regulatory element) found in maize anthocyanin promoter (Tuerck and Fromm 1994; Lesnick and Chandler 1998); Binding site of R2R3-type MYB factor, GMYB 10 of G. hybrida;
	AGTTGAATGGGGGTGCA
	>GADOWNAT Sequence present in 24 genes in the GA-down regulated d1 cluster (106 genes) found in Arabidopsis seed germination; This motif is similar to ABRE (Busk and Pages 1998);
	ACGTGTC
	>GAREAT GARE (GA-responsive element); Occurrence of GARE in GA-inducible, GA-responsible, and GA-nonresponsive genes found in Arabidopsis seed germination was 20, 18, and 12%, respectively; see S000181;
	TAACAAR
	>CDA1ATCAB2 CDA-1 (CAB2 DET1-associated factor 1) binding site in DtRE (dark response element) f of chlorophyll a/b-binding protein2 (CAB2) gene in Arabidopsis;
	CAAAACGC
	>SUREAHVISO1 "SURE-a"; Sugar-responsive element found in barley (H. vulgare) iso1 (encoding isoamylase1) promoter at -597 to -573; Highly similar to SURE of potato class-1 putative promoter; SUSIBA2 (WRKY transcription factor) binding site;
	AAAACTAAGAAAGACCGATGGAAAA
	>WBOXHVISO1 SUSIBA2 bind to W-box element in barley iso1 (encoding isoamylase1) promoter;
	TGACT
	>MYB1LEPR Tomato Pti4(ERF) regulates defence-related gene expression via GCC box and non-GCC box cis elements (Myb1(GTTAGTT), G box (CACGTG));
	GTTAGTT
	>AGMOTIFNTMYB2 AG-motif found at -114 of the promoter of NtMyb2 gene; NtMyb2 is a regulator of the tobacco retrotransposon Tto1 and the defence-related gene phenylalanine ammonia lyase (PAL), which are induced by various stress such as wounding or elicitor treatment; AGP1 (GATA-type zinc finger protein) binding site;
	AGATCCAA
	>IDRSZMFER1 "IDRS" (Iron-Dependent Regulatory Sequence) found in maize and Arabidopsis ferritin genes (Fer1); IDRS is responsible for transcriptional repression of ZmFer1 gene under low iron supply conditions; S=C/G; K=G/T; IDRS is not involved in the Fe-regulated expression of the AtAPX1 gene (Fourcroy et al., 2004);
	CACGAGSCCKCCAC
	>CARGNCAT Noncanonical CArG motif (CC-Wx8-GG) found in the promoter region of DTA1 (AtGA2ox6); A relevant cis element for the response to AGL15 (AGAMOUS-like 15) in vivo; W=A/T; See S000431 (C-Wx8-G), S000404 (CArG consensus; CC-Wx6-GG);
	CCWWWWWWWWGG
	>WRKY71OS A core of TGAC-containing W-box of, e.g., Amy32b promoter; Binding site of rice WRKY71, a transcriptional repressor of the gibberellin signaling pathway; See S000390 (TTGAC), S000442 (TGACT);
	TGAC
	>WBOXGACAD1A W-box found in the promoter region of the CAD1-A (cotton (+) delta-cadinene synthase-A) gene (located in the region -340 to -327) of cotton (G.a); Binding site of GaWRKY1; GaWRKY1 regulates sesquiterpene biosynthesis in cotton; See S000390 (TTGAC), S000142 (TTGACC);
	AGTCAAAATTGACC
	>CACTFTPPCA1 Tetranucleotide (CACT) is a key component of Mem1 (mesophyll expression module 1) found in the cis-regulatory element in the distal region of the phosphoenolpyruvate carboxylase (ppcA1) of the C4 dicot F. trinervia; Y=T/C;
	YACT
	>PREATPRODH "PRE (Pro- or hypoosmolarity-responsive element) found in the promoter region of proline dehydrogenase (ProDH) gene in Arabidopsis; Core of 9-bp sequence ACTCATCCT which is necessary for the efficient expression of ProDH in response to L-Pro and hypoosmolarity (Satoh et al., 2002); ATB2-binding site; Similar to GCN4 motif (ATGA(C/G)TCAT); ATB2 subgroup of bZIP transcription factors fu…
	ACTCAT
	>GLMHVCHORD "GLM (GCN4-like motif)" found in the promoter of barley (H.v.) B1- and c-hordein gene; Involved in the nitrogen response of c-hordein promoter; R=A/G; S=C/G; See also S000277 (GCN4OSGLUB1); SPA, a seed-specific basic leucine zipper protein from wheat, can activate transcription from the GCN4-like motif (GLM) of -326 LMWG-1D1 promoter (Albani et al., 1997);
	RTGASTCAT
	>EMHVCHORD "Endosperm motif (EM)" found in the promoter of barley (H.v.) c-hordein gene; Involved in the nitrogen response of c-hordein promoter;
	TGTAAAGT
	>GT1GMSCAM4 "GT-1 motif" found in the promoter of soybean (Glycine max) CaM isoform, SCaM-4; Plays a role in pathogen- and salt-induced SCaM-4 gene expression; See also S000198 (GT-1 consensus);
	GAAAAA
	>ARR1AT "ARR1-binding element" found in Arabidopsis; ARR1 is a response regulator; N=G/A/C/T; AGATT is found in the promoter of rice non-symbiotic haemoglobin-2 (NSHB) gene (Ross et al., 2004);
	NGATT
	>PE2FNTRNR1A "pE2F (proximal E2F elemen)" at -143bp of tobacco (N.t.) RNR1a promoter; E2F factors involved in gene induction at the G1/S transition of the cell cycle; Important for regulating specific RNR1a (ribonucleotide reductase large subunit) gene expression in response to UV-C irradiation; See S000367;
	ATTCGCGC
	>VOZATVPP "VOZ-binding sequence" found in the promoter of A. thaliana V-PPase (vacuolar H+-pyrophosphatase) gene; Involved in its expression during pollen development; one-zinc finger;(Mitsuda et al., 2004);
	GCGTNNNNNNNACGC
	>WBOXNTERF3 "W box" found in the promoter region of a transcriptional repressor ERF3 gene in tobacco; May be involved in activation of ERF3 gene by wounding;(Nishiuchi et al., 2004) Y=C/T; See S000142, S000390, S000442, S000447;
	TGACY
	>T/GBOXATPIN2 "T/G-box" found in tomato proteinase inhibitor II (pin2) and leucine aminopeptidase (LAP) genes; Involved in jasmonate (JA) induction of these genes; bHLH-Leu zipper JAMYC2 and JAMYC10 proteins specifically recognaize this motif (Boter et al., 2004);
	AACGTG
	>P1BS PHR1-binding sequence found in the upstream regions of phosphate starvation responsive genes from several plant species; phr1 (phosphate starvation response 1) gene codes for PHR1 protein related to PSR1 gene in C. reinhardtii;
	GNATATNC
	>CTRMCAMV35S CT-rich motif (inverted GAGA) found in a 60-nucleotide region (S1) downstream of the transcription start site of the CaMV 35S RNA; Can enhance gene expression; Inverted GAGA; See also S000405, S000427 (GAGA); (TC)4T;
	TCTCTCTCT
	>NODCON1GM One of two putative nodulin consensus sequences; See also S000462 (NODCON2GM);
	AAAGAT
	>NODCON2GM One of two putative nodulin consensus sequences; See also S000461 (NODCON1GM);
	CTCTT
	>IDE1HVIDS2 IDE1 (iron-deficiency-responsive element 1) found at -153/-136 of barley IDS2 (iron deficiency specific clone 2) gene promoter; See also S000464;
	ATCAAGCATGCTTCTTGC
	>IDE2HVIDS2 IDE2 (iron-deficiency-responsive element 2) found at -262/-236 of barley IDS2 (iron deficiency specific clone 2) gene promoter; See also S000463;
	TTGAACGGCAAGTTTCACGCTGTCACT
	>LECPLEACS2 Core element in LeCp (tomato Cys protease) binding cis-element (from -715 to -675) in LeAcs2 gene;
	TAAAATAT
	>HSRENTHSR203J "HSRE(HSR203 responsive element)" in tobacco (N.t.) responsible for the marked induction of the HSR203J gene during the HR (hypersensitive response); HSR203J is specifically activated during the early steps of incompatible plant/pathogen interactions;
	CAAAATTTTGTA
	>OSE1ROOTNODULE One of the consensus sequence motifs of organ-specific elements (OSE) characteristic of the promoters activated in infected cells of root nodules; See also S000468;
	AAAGAT
	>OSE2ROOTNODULE One of the consensus sequence motifs of organ-specific elements (OSE) characteristic of the promoters activated in infected cells of root nodules; See also S000467;
	CTCTT
	>COREOS CORE (coordinate regulatory element for antioxidant defense) conserved on the promoter regions of three antioxidant defense genes in rice: cytosolic superoxide dismutase, cytosolic thioredoxin, and glutaredoxin; K=T/G; W=T/A; Y=T/C; R=A/G; M=C/A;
	AAKAATWYRTAWATAAAAMTTTTATWTA
	>SREATMSD "sugar-repressive element (SRE)" found in 272 of the 1592 down-regulated genes after main stem decapitation in Arabidopsis; See also S000471, S000472;
	TTATCC
	>UP1ATMSD "Up1" motif found in 162 of the 1184 up-regulated genes after main stem decapitation in Arabidopsis; W=A/T; See also S000470, S000472;
	GGCCCAWWW
	>UP2ATMSD "Up2" motif found in 193 of the 1184 up-regulated genes after main stem decapitation in Arabidopsis; W=A/T; See also S000470, S000471;
	AAACCCTA
	>TL1ATSAR "TL1", a consensus sequence overrepresented in the promoter regions of all 13 NPR1-responsive ER-resident genes surveyed; NPR1 is "Nonexpressor of pathogenesis-related genes 1", also known as NIM1;
	CTGAAGAAGAA
	>SITEIIATCYTC "Site II element" found in the promoter regions of cytochrome genes (Cytc-1, Cytc-2) in Arabidopsis; Located between -147 and -156 from the translational starts sites (Welchen et al., 2005); Y=C/T; See also S000308;
	TGGGCY
	>HDZIPIIIAT Ath b-9 HD-Zip (HD-Zip-9), a member of a small family of HD-Zip proteins (HD-ZIP III), in Arabidopsis recognize this sequence; See also S000371; S=G/C;
	GTAATSATTAC
	>E2FCONSENSUS "E2F consensus sequence" of all different E2F-DP-binding motifs that were experimentally verified in plants (Vandepoele et al., 2005); See also S000417, S000397, S000396, S000367, S000366; W=A/T; S=C/G;
	WTTSSCSS
	>ANAERO1CONSENSUS One of 16 motifs found in silico in promoters of 13 anaerobic genes involved in the fermentative pathway (anaerobic set 1)(Mohanty et al., 2005); Arbitrary named ANAERO1CONSENSUS by the PLACEdb curator; See also S000478, S000479, S000480, S000481;
	AAACAAA
	>ANAERO2CONSENSUS One of 16 motifs found in silico in promoters of 13 anaerobic genes involved in the fermentative pathway (anaerobic set 1)(Mohanty et al., 2005); Arbitrary named ANAERO2CONSENSUS by the PLACEdb curator; See also S000477, S000479, S000480, S000481;
	AGCAGC
	>ANAERO3CONSENSUS One of 16 motifs found in silico in promoters of 13 anaerobic genes involved in the fermentative pathway (anaerobic set 1)(Mohanty et al., 2005); Arbitrary named ANAERO3CONSENSUS by the PLACEdb curator; See also S000477, S000478, S000480, S000481;
	TCATCAC
	>ANAERO4CONSENSUS One of 16 motifs found in silico in promoters of 13 anaerobic genes involved in the fermentative pathway (anaerobic set 1)(Mohanty et al., 2005); Arbitrary named ANAERO4CONSENSUS by the PLACEdb curator; See also S000477, S000478, S000479, S000481; H=A/T/C;
	GTTTHGCAA
	>ANAERO5CONSENSUS One of 16 motifs found in silico in promoters of 13 anaerobic genes involved in the fermentative pathway (anaerobic set 1)(Mohanty et al., 2005); Arbitrary named ANAERO5CONSENSUS by the PLACEdb curator; See also S000477, S000478, S000479, S000480;
	TTCCCTGTT
	>SORLIP1AT one of "Sequences Over-Represented in Light-Induced Promoters (SORLIPs) in Arabidopsis; Computationally identified phyA-induced motifs; SORLIP 1 is most over-represented, and most statistically singnificant; See also S000483, S000484, S000485, S000486 (all SORLIPs), and also S000487, S000488, S000489, S000490 (all SORLREPs); Over-represented in light-induced cotyledon and root common g…
	GCCAC
	>SORLIP2AT one of "Sequences Over-Represented in Light-Induced Promoters (SORLIPs) in Arabidopsis; Computationally identified phyA-induced motifs; See also S000482, S000484, S000485, S000486 (all SORLIPs), and also S000487, S000488, S000489, S000490 (all SORLREPs);
	GGGCC
	>SORLIP3AT one of "Sequences Over-Represented in Light-Induced Promoters (SORLIPs) in Arabidopsis; Computationally identified phyA-induced motifs; See also S000482, S000483, S000485, S000486 (all SORLIPs), and also S000487, S000488, S000489, S000490 (all SORLREPs);
	CTCAAGTGA
	>SORLIP4AT one of "Sequences Over-Represented in Light-Induced Promoters (SORLIPs) in Arabidopsis; Computationally identified phyA-induced motifs; See also S000482, S000483, S000484, S000486 (all SORLIPs), and also S000487, S000488, S000489, S000490 (all SORLREPs);
	GTATGATGG
	>SORLIP5AT one of "Sequences Over-Represented in Light-Induced Promoters (SORLIPs) in Arabidopsis; Computationally identified phyA-induced motifs; See also S000482, S000483, S000484, S000485 (all SORLIPs), and also S000487, S000488, S000489, S000490 (all SORLREPs); Over-represented in both light-induced cotyledon-specific and root-specific genes (Jiao et al. 2005; see S000482);
	GAGTGAG
	>SORLREP2AT one of "Sequences Over-Represented in Light-Repressed Promoters (SORLREPs) in Arabidopsis; Computationally identified phyA-repressed motifs; See also S000488, S000489, S000490 (all SORLREPs); and also S000482, S000483, S000484, S000485, S000486 (all SORLIPs);
	ATAAAACGT
	>SORLREP3AT one of "Sequences Over-Represented in Light-Repressed Promoters (SORLREPs) in Arabidopsis; Computationally identified phyA-repressed motifs; See also S000487, S000489, S000490 (all SORLREPs); and also S000482, S000483, S000484, S000485, S000486 (all SORLIPs);
	TGTATATAT
	>SORLREP4AT one of "Sequences Over-Represented in Light-Repressed Promoters (SORLREPs) in Arabidopsis; Computationally identified phyA-repressed motifs; Common in circadian-regulated promoters; See also S000487, S000488, S000490 (all SORLREPs); and also S000482, S000483, S000484, S000485, S000486 (all SORLIPs);
	CTCCTAATT
	>SORLREP5AT one of "Sequences Over-Represented in Light-Repressed Promoters (SORLREPs) in Arabidopsis; Computationally identified phyA-repressed motifs; See also S000487, S000488, S000489 (all SORLREPs); and also S000482, S000483, S000484, S000485, S000486 (all SORLIPs);
	TTGCATGACT
	>CPBCSPOR The sequence critical for Cytokinin-enhanced Protein Binding in vitro, found in -490 to -340 of the promoter of the cucumber (CS) POR (NADPH-protochlorophyllide reductase) gene;
	TATTAG
