# Supplementary material for: Cis-motifs upstream of the transcription and translation initiation sites are effectively revealed by their positional disequilibrium in eukaryote genomes using frequency distribution curves
Source: BMC Bioinformatics. 2006 Nov 30;7:522. doi: 10.1186/1471-2105-7-522 (PMC1698937; doi:10.1186/1471-2105-7-522)
Supplement: Additional File 6 — Hexanucleotides positioned at the transcription or the translation start site and shared between the four model organisms. The standard deviation fold difference for the most significant peak is shown for each shared motif of the transcription or the translation start site datasets. Motif distribution curves were conducted and analyzed for all possible hexanucleotide motifs that have frequency disequilibria which exceeded ≥ 6 fold SD from the background average. [file 1471-2105-7-522-S6.xls]

## Sheet: summary atg
St_dev above
	Elem	At1500atg	Ce1500atg	dm1500atg	sc1500atg
	AGAAAA	23.7917	12.5576	6.99955	13.9429
	AAAGAA	20.754	6.70064	7.22288	11.6832
	AACAAA	16.2015	12.7076	11.0919	12.8004
	AGCAAA	15.5606	12.9963	15.6211	13.0296
	ACAAAA	15.4251	13.349	7.03263	13.1643
	ACAACA	14.8876	6.99128	6.85024	9.9026
	CAGAAA	11.7193	33.9346	7.22544	5.4666
	CAAACA	11.3436	6.56261	6.86506	9.53995
	TATAAA	11.1622	30.0969	10.1268	14.9993
	ATCGAA	11.0512	6.84509	6.55808	4.61112
	CCTATA	11.0256	6.24201	6.38152	4.08344
	ATCAAA	10.9728	15.0449	12.3842	5.91517
	CTCAAA	10.5654	13.7397	6.53676	0
	CAACAA	10.4442	12.1939	10.5474	10.8936
	TCAGAA	10.3184	47.7	6.98657	0
	CTATAA	10.3074	11.0216	7.80918	5.91022
	TCGATT	9.53107	6.16799	6.16281	0
	CACAAA	9.49601	15.0159	15.1117	8.16069
	TGCAGA	8.49114	21.6018	6.91562	0
	AACACA	8.33506	6.81037	11.1157	13.8976
	AATCAA	8.29104	11.8741	13.5865	6.57454
	TCAGCC	8.22331	21.6265	7.30787	0
	TCAAAC	8.02668	9.80321	6.93801	0
	CCCAAA	7.74154	9.27093	7.9793	0
	TTTCAG	7.57996	121.511	7.29953	4.71773
	TTGCAG	7.51777	33.997	10.9877	0
	CAATCA	7.25991	10.6679	8.8424	6.71824
	ATCAAC	7.21082	11.1765	12.5287	4.47916
	CCAAAA	7.17533	10.989	6.03418	5.15519
	ACACAA	7.17413	8.85878	10.896	12.2243
	CTTCAA	6.98543	11.6447	7.508	0
	TTCAGA	6.69142	90.0561	6.98295	0
	TCAAAA	6.6666	14.1188	6.36912	5.27924
	ACCAAA	6.64726	7.75209	12.2659	5.08391
	ACAGAA	6.24593	9.87934	10.2308	5.65769

## Sheet: summary tss
St_dev above
	Elem	At1500tss	Ce1500tss	dm1500tss	sc1500atg
	TATATA	81.5836	6.71537	10.9186	16.2789
	ATATAA	67.7155	6.70539	18.0236	15.1409
	CTCTCT	43.2949	6.24917	8.09018	4.18975
	TAAATA	41.4303	6.14133	10.7859	8.07475
	GTATAT	25.7909	8.01286	11.1824	7.80913
	ATTTAA	9.83534	8.04934	11.5583	4.45898
	CTCTCG	9.41367	8.09075	6.21051	0
	GGCTAT	9.21188	6.11142	10.8109	4.25329
	TAATAA	8.98015	6.6522	10.8787	7.28469
	TAAAAT	8.77739	6.45313	12.9848	4.54526
	AAATAT	8.16092	6.54166	10.4951	8.62131
	TCACAC	7.09567	6.27094	15.3407	5.2214
	CATTTT	6.51211	14.8355	6.42957	7.63763
	AATTTT	6.28515	16.5288	10.6679	9.5601
	TTAATA	6.26004	6.77293	10.2965	6.49341
	TTATTT	6.25885	10.3359	10.2037	8.39976
	TTTATT	6.08388	8.94391	10.4297	7.64618
	ATTAAT	6.05586	6.16133	7.63934	5.66864

## Sheet: At1500patg
DEFAULT settings - Headspacer:	3
Required Promoter Length:	1500
Backgroung values set with first (bp):	1000
Number of Std_dev plus average PEAK:	4
Number of Std_dev minus average VALLEY:	4
Minimun gap length - gap analysis:	25
Note: Background excludes the first 6 nucleotide positions and the lowest
Note: Valley excludes the first and last 6 nucleotide positions
Folder	Elem	PEAKdat	PEAKs	totalOver	Highest Peak	St_dev above	VALLEYdats	VALLEYs	totalUnder	Lowest Valley	St_dev below	PEAKdatGAP	PEAKsGAP	Longest Peak GAP	VALLEYdatsGAP	VALLEYsGAP	Longest Valley GAP	bg-avg	st_dev	Value Over	Value Under
08-04-2005_At1500patg-TrimStack	AAAGAA.psum	1240;1,1459;40	2	41	526	20.754		0	0	0	0	1459;40	1	40		0	0	200.349	15.691	263.113	137.585
08-04-2005_At1500patg-TrimStack	AACAAA.psum	1457;2,1460;9,1475;1,1483;16	4	28	531	16.2015		0	0	0	0		0	16		0	0	227.122	18.7561	302.146	152.097
08-04-2005_At1500patg-TrimStack	AACACA.psum	1422;8,1436;4,1441;1,1443;32,1479;1,1483;13	6	59	158	8.33506		0	0	0	0	1443;32	1	32		0	0	82.9427	9.00501	118.963	46.9226
08-04-2005_At1500patg-TrimStack	AATCAA.psum	1488;9	1	9	256	8.29104		0	0	0	0		0	9		0	0	142.849	13.6474	197.439	88.2596
08-04-2005_At1500patg-TrimStack	ACAAAA.psum	1297;1,1457;14,1487;12	3	27	547	15.4251		0	0	0	0		0	14		0	0	228.756	20.6316	311.282	146.229
08-04-2005_At1500patg-TrimStack	ACAACA.psum	1437;1,1439;1,1451;1,1453;1,1492;9	5	13	237	14.8876		0	0	0	0		0	9		0	0	86.7354	10.0933	127.109	46.3622
08-04-2005_At1500patg-TrimStack	ACACAA.psum	1424;5,1431;1,1433;2,1439;1,1441;51,1493;4	6	64	155	7.17413		0	0	0	0	1441;51	1	51		0	0	85.6127	9.67187	124.3	46.9252
08-04-2005_At1500patg-TrimStack	ACAGAA.psum	1468;1,1489;8	2	9	112	6.24593		0	0	0	0		0	8		0	0	62.4799	7.92838	94.1934	30.7663
08-04-2005_At1500patg-TrimStack	ACCAAA.psum	1315;1,1318;2,1459;1,1461;2,1464;3,1468;2,1487;3,1494;3	8	17	215	6.64726		0	0	0	0		0	3		0	0	125.504	13.4636	179.358	71.6497
08-04-2005_At1500patg-TrimStack	AGAAAA.psum	1236;1,1277;1,1282;1,1465;2,1473;27	5	32	709	23.7917		0	0	0	0	1473;27	1	27		0	0	223.379	20.4113	305.025	141.734
08-04-2005_At1500patg-TrimStack	AGCAAA.psum	1479;20	1	20	228	15.5606		0	0	0	0		0	20		0	0	82.4688	9.35256	119.879	45.0586
08-04-2005_At1500patg-TrimStack	ATCAAA.psum	1456;1,1483;1,1486;2,1494;4	4	8	299	10.9728		0	0	0	0		0	4		0	0	163.707	12.3298	213.026	114.388
08-04-2005_At1500patg-TrimStack	ATCAAC.psum	1494;3	1	3	123	7.21082	1470;1	1	1	33	-4.29162		0	3		0	1	66.5795	7.82442	97.8772	35.2818
08-04-2005_At1500patg-TrimStack	ATCGAA.psum	1474;2,1477;12,1493;6	3	20	131	11.0512		0	0	0	0		0	12		0	0	49.1509	7.40638	78.7764	19.5254
08-04-2005_At1500patg-TrimStack	CAAACA.psum	1429;6,1442;7,1455;15,1488;10	4	38	201	11.3436		0	0	0	0		0	15		0	0	95.6117	9.29053	132.774	58.4495
08-04-2005_At1500patg-TrimStack	CAACAA.psum	1427;3,1486;11	2	14	219	10.4442		0	0	0	0		0	11		0	0	106.957	10.7278	149.868	64.0455
08-04-2005_At1500patg-TrimStack	CAATCA.psum	1459;1,1488;1,1492;5	3	7	125	7.25991		0	0	0	0		0	5		0	0	65.2596	8.22881	98.1748	32.3443
08-04-2005_At1500patg-TrimStack	CACAAA.psum	1414;64,1479;13,1494;3	3	80	189	9.49601		0	0	0	0	1414;64	1	64		0	0	93.3682	10.0707	133.651	53.0853
08-04-2005_At1500patg-TrimStack	CAGAAA.psum	1463;8,1472;27	2	35	173	11.7193		0	0	0	0	1472;27	1	27		0	0	75.0986	8.35386	108.514	41.6831
08-04-2005_At1500patg-TrimStack	CCAAAA.psum	1240;1,1243;2,1273;5,1424;5,1459;5,1466;6,1473;9,1483;1,1485;5,1493;5	10	44	238	7.17533		0	0	0	0		0	9		0	0	131.44	14.8509	190.843	72.0359
08-04-2005_At1500patg-TrimStack	CCCAAA.psum	1162;2,1183;2,1196;1,1272;7,1306;5,1315;3,1330;1,1340;6,1361;35,1399;48,1448;1,1452;5,1458;2,1466;11,1483;3	15	132	124	7.74154		0	0	0	0	1361;35,1399;48	2	48		0	0	58.2988	8.48684	92.2461	24.3514
08-04-2005_At1500patg-TrimStack	CCTATA.psum	1360;1,1382;49,1432;11,1452;1	4	62	87	11.0256	1476;1	1	1	6	-4.05005	1382;49	1	49		0	1	27.7606	5.37292	49.2522	6.2689
08-04-2005_At1500patg-TrimStack	CTATAA.psum	1376;67	1	67	153	10.3074	1470;7	1	7	18	-5.06999	1376;67	1	67		0	7	62.5101	8.77911	97.6265	27.3936
08-04-2005_At1500patg-TrimStack	CTCAAA.psum	1376;1,1416;20,1440;58	3	79	174	10.5654		0	0	0	0	1440;58	1	58		0	0	80.4195	8.85724	115.848	44.9905
08-04-2005_At1500patg-TrimStack	CTTCAA.psum	1379;3,1407;7,1419;27,1450;10,1461;7,1474;17,1492;4	7	75	147	6.98543		0	0	0	0	1419;27	1	27		0	0	81.4427	9.38486	118.982	43.9032
08-04-2005_At1500patg-TrimStack	TATAAA.psum	1378;68,1448;2	2	70	374	11.1622	1466;29	1	29	59	-6.80934	1378;68	1	68	1466;29	1	29	178.352	17.5277	248.463	108.241
08-04-2005_At1500patg-TrimStack	TCAAAA.psum	1447;1,1455;9,1481;1,1486;2,1495;2	5	15	267	6.6666		0	0	0	0		0	9		0	0	169.418	14.6375	227.968	110.867
08-04-2005_At1500patg-TrimStack	TCAAAC.psum	1431;2,1464;3,1494;3	3	8	156	8.02668		0	0	0	0		0	3		0	0	82.8924	9.10809	119.325	46.46
08-04-2005_At1500patg-TrimStack	TCAGAA.psum	1457;6,1465;2,1469;1,1485;6,1493;5	5	20	141	10.3184		0	0	0	0		0	6		0	0	61.2545	7.72845	92.1683	30.3407
08-04-2005_At1500patg-TrimStack	TCAGCC.psum	1495;6	1	6	46	8.22331		0	0	0	0		0	6		0	0	16.6167	3.57317	30.9094	2.32401
08-04-2005_At1500patg-TrimStack	TCGATT.psum	1048;4,1100;1,1134;1,1136;2,1329;2,1333;1,1336;3,1357;4,1363;1,1386;12,1404;15,1420;73	12	119	121	9.53107		0	0	0	0	1420;73	1	73		0	0	47.9819	7.66106	78.6261	17.3377
08-04-2005_At1500patg-TrimStack	TGCAGA.psum	1486;1,1491;6	2	7	102	8.49114		0	0	0	0		0	6		0	0	39.3873	7.37388	68.8828	9.8918
08-04-2005_At1500patg-TrimStack	TTCAGA.psum	1455;7,1464;28,1493;3	3	38	111	6.69142		0	0	0	0	1464;28	1	28		0	0	60.9618	7.47797	90.8737	31.0499
08-04-2005_At1500patg-TrimStack	TTGCAG.psum	1476;3,1481;16	2	19	97	7.51777		0	0	0	0		0	16		0	0	43.1378	7.16464	71.7964	14.4793
08-04-2005_At1500patg-TrimStack	TTTCAG.psum	1440;1,1463;33	2	34	131	7.57996		0	0	0	0	1463;33	1	33		0	0	66.6962	8.4834	100.63	32.7626

## Sheet: Ce1500atg
DEFAULT settings - Headspacer:	3
Required Promoter Length:	1500
Backgroung values set with first (bp):	1000
Number of Std_dev plus average PEAK:	4
Number of Std_dev minus average VALLEY:	4
Minimun gap length - gap analysis:	25
Note: Background excludes the first 6 nucleotide positions and the lowest
Note: Valley excludes the first and last 6 nucleotide positions
Folder	Elem	PEAKdat	PEAKs	totalOver	Highest Peak	St_dev above	VALLEYdats	VALLEYs	totalUnder	Lowest Valley	St_dev below	PEAKdatGAP	PEAKsGAP	Longest Peak GAP	VALLEYdatsGAP	VALLEYsGAP	Longest Valley GAP	bg-avg	st_dev	Value Over	Value Under
08-08-2005_Ce1500atg-TrimStack	AAAGAA.psum	1494;3	1	3	171	6.70064		0	0	0	0		0	3		0	0	100.698	10.4918	142.665	58.731
08-08-2005_Ce1500atg-TrimStack	AACAAA.psum	1493;6	1	6	246	12.7076		0	0	0	0		0	6		0	0	115.048	10.305	156.268	73.8283
08-08-2005_Ce1500atg-TrimStack	AACACA.psum	1429;1,1492;5	2	6	80	6.81037		0	0	0	0		0	5		0	0	39.173	5.99482	63.1523	15.1938
08-08-2005_Ce1500atg-TrimStack	AATCAA.psum	1470;2,1473;26	2	28	206	11.8741		0	0	0	0	1473;26	1	26		0	0	88.6579	9.88219	128.187	49.1292
08-08-2005_Ce1500atg-TrimStack	ACAAAA.psum	1494;5	1	5	300	13.349		0	0	0	0		0	5		0	0	143.907	11.6932	190.68	97.1345
08-08-2005_Ce1500atg-TrimStack	ACAACA.psum	1491;3,1495;2	2	5	83	6.99128		0	0	0	0		0	3		0	0	41.4869	5.93783	65.2383	17.7356
08-08-2005_Ce1500atg-TrimStack	ACACAA.psum	912;1,1493;5	2	6	103	8.85878		0	0	0	0		0	5		0	0	41.668	6.9233	69.3612	13.9748
08-08-2005_Ce1500atg-TrimStack	ACAGAA.psum	1494;5	1	5	115	9.87934		0	0	0	0		0	5		0	0	46.2324	6.96075	74.0754	18.3894
08-08-2005_Ce1500atg-TrimStack	ACCAAA.psum	1494;4	1	4	118	7.75209		0	0	0	0		0	4		0	0	57.3883	7.81875	88.6633	26.1133
08-08-2005_Ce1500atg-TrimStack	AGAAAA.psum	1494;5	1	5	366	12.5576	1374;1,1423;3,1433;7,1446;2,1456;3,1460;2	6	18	108	-5.2597		0	5		0	7	184.162	14.4803	242.083	126.241
08-08-2005_Ce1500atg-TrimStack	AGCAAA.psum	1056;2,1494;6	2	8	143	12.9963		0	0	0	0		0	6		0	0	51.9215	7.00804	79.9537	23.8894
08-08-2005_Ce1500atg-TrimStack	ATCAAA.psum	395;1,397;1,1494;6	3	8	263	15.0449		0	0	0	0		0	6		0	0	100.211	10.8202	143.492	56.9306
08-08-2005_Ce1500atg-TrimStack	ATCAAC.psum	1473;2,1477;1,1481;1,1488;12	4	16	107	11.1765		0	0	0	0		0	12		0	0	36.8763	6.27423	61.9732	11.7793
08-08-2005_Ce1500atg-TrimStack	ATCGAA.psum	1494;4	1	4	92	6.84509		0	0	0	0		0	4		0	0	47.6429	6.48014	73.5634	21.7223
08-08-2005_Ce1500atg-TrimStack	CAAACA.psum	923;2,1338;3,1348;6,1355;2,1495;3	5	16	100	6.56261		0	0	0	0		0	6		0	0	51.332	7.41596	80.9958	21.6682
08-08-2005_Ce1500atg-TrimStack	CAACAA.psum	1483;2,1489;9	2	11	154	12.1939		0	0	0	0		0	9		0	0	62.3078	7.51951	92.3859	32.2298
08-08-2005_Ce1500atg-TrimStack	CAATCA.psum	1480;17	1	17	112	10.6679		0	0	0	0		0	17		0	0	40.2887	6.72215	67.1773	13.4001
08-08-2005_Ce1500atg-TrimStack	CACAAA.psum	1051;2,1493;7	2	9	184	15.0159		0	0	0	0		0	7		0	0	64.3843	7.96592	96.248	32.5206
08-08-2005_Ce1500atg-TrimStack	CAGAAA.psum	1465;4,1480;1,1485;16	3	21	433	33.9346		0	0	0	0		0	16		0	0	91.1751	10.0731	131.467	50.8828
08-08-2005_Ce1500atg-TrimStack	CCAAAA.psum	1241;2,1494;5	2	7	234	10.989	1435;1	1	1	68	-4.06753		0	5		0	1	112.845	11.0251	156.946	68.7446
08-08-2005_Ce1500atg-TrimStack	CCCAAA.psum	1476;1,1494;5	2	6	97	9.27093		0	0	0	0		0	5		0	0	37.0654	6.46479	62.9246	11.2062
08-08-2005_Ce1500atg-TrimStack	CCTATA.psum	889;6,1451;5	2	11	41	6.24201		0	0	0	0		0	6		0	0	14.6549	4.22061	31.5374	-2.2275
08-08-2005_Ce1500atg-TrimStack	CTATAA.psum	1434;34	1	34	93	11.0216		0	0	0	0	1434;34	1	34		0	0	31.0855	5.61757	53.5558	8.61524
08-08-2005_Ce1500atg-TrimStack	CTCAAA.psum	921;3,1475;4,1494;6	3	13	189	13.7397		0	0	0	0		0	6		0	0	71.3078	8.56586	105.571	37.0444
08-08-2005_Ce1500atg-TrimStack	CTTCAA.psum	1463;1,1465;1,1472;6,1479;1,1483;8,1493;6	6	23	170	11.6447		0	0	0	0		0	8		0	0	67.2374	8.82481	102.537	31.9382
08-08-2005_Ce1500atg-TrimStack	TATAAA.psum	1233;1,1423;48	2	49	358	30.0969		0	0	0	0	1423;48	1	48		0	0	81.3491	9.192	118.117	44.5811
08-08-2005_Ce1500atg-TrimStack	TCAAAA.psum	399;1,1495;5	2	6	420	14.1188		0	0	0	0		0	5		0	0	208.331	14.992	268.299	148.363
08-08-2005_Ce1500atg-TrimStack	TCAAAC.psum	1359;1,1491;2,1494;4	3	7	131	9.80321		0	0	0	0		0	4		0	0	54.7736	7.77566	85.8763	23.671
08-08-2005_Ce1500atg-TrimStack	TCAGAA.psum	1462;6,1471;1,1473;28	3	35	492	47.7	1423;1	1	1	42	-4.03217	1473;28	1	28		0	1	77.0744	8.69865	111.869	42.2799
08-08-2005_Ce1500atg-TrimStack	TCAGCC.psum	1485;15	1	15	104	21.6265		0	0	0	0		0	15		0	0	15.669	4.08438	32.0066	-0.668525
08-08-2005_Ce1500atg-TrimStack	TCGATT.psum	1365;6,1404;6,1416;2,1419;8,1430;21,1463;1,1465;3,1469;2,1476;5,1486;2,1489;1	11	57	103	6.16799		0	0	0	0		0	21		0	0	57.338	7.40306	86.9503	27.7258
08-08-2005_Ce1500atg-TrimStack	TGCAGA.psum	1484;16	1	16	150	21.6018		0	0	0	0		0	16		0	0	28.4799	5.62548	50.9818	5.97798
08-08-2005_Ce1500atg-TrimStack	TTCAGA.psum	1461;40	1	40	968	90.0561	1361;1,1363;1,1377;1,1379;1	4	4	48	-4.51294	1461;40	1	40		0	1	91.9034	9.72834	130.817	52.9901
08-08-2005_Ce1500atg-TrimStack	TTGCAG.psum	1467;2,1476;24	2	26	250	33.997		0	0	0	0		0	24		0	0	35.3481	6.31385	60.6035	10.0927
08-08-2005_Ce1500atg-TrimStack	TTTCAG.psum	1444;11,1456;45	2	56	1557	121.511	1261;2,1349;6,1360;4,1365;1,1369;2,1373;1	6	16	83	-4.72083	1456;45	1	45		0	6	138.125	11.6769	184.832	91.417

## Sheet: Sc1500atg (atg)
DEFAULT settings - Headspacer:	3
Required Promoter Length:	1500
Backgroung values set with first (bp):	1000
Number of Std_dev plus average PEAK:	4
Number of Std_dev minus average VALLEY:	4
Minimun gap length - gap analysis:	25
Note: Background excludes the first 6 nucleotide positions and the lowest
Note: Valley excludes the first and last 6 nucleotide positions
Folder	Elem	PEAKdat	PEAKs	totalOver	Highest Peak	St_dev above	VALLEYdats	VALLEYs	totalUnder	Lowest Valley	St_dev below	PEAKdatGAP	PEAKsGAP	Longest Peak GAP	VALLEYdatsGAP	VALLEYsGAP	Longest Valley GAP	bg-avg	st_dev	Value Over	Value Under
08-08-2005_Sc1500atg-TrimStack	AAAGAA.psum	1391;35,1428;9,1440;58	3	102	109	11.6832		0	0	0	0	1391;35,1440;58	2	58		0	0	37.7394	6.0994	62.1371	13.3418
08-08-2005_Sc1500atg-TrimStack	AACAAA.psum	1395;5,1407;1,1412;1,1426;1,1430;2,1437;5,1448;2,1453;1,1456;43	9	61	95	12.8004		0	0	0	0	1456;43	1	43		0	0	25.4024	5.43713	47.1509	3.65388
08-08-2005_Sc1500atg-TrimStack	AACACA.psum	1450;4,1460;37	2	41	53	13.8976		0	0	0	0	1460;37	1	37		0	0	10.3179	3.07118	22.6026	-1.9668
08-08-2005_Sc1500atg-TrimStack	AATCAA.psum	1475;3,1480;2,1483;4,1488;9	4	18	49	6.57454		0	0	0	0		0	9		0	0	19.1922	4.53383	37.3275	1.05682
08-08-2005_Sc1500atg-TrimStack	ACAAAA.psum	1383;3,1387;1,1395;14,1413;1,1416;1,1433;4,1455;44	7	68	88	13.1643		0	0	0	0	1455;44	1	44		0	0	24.008	4.86104	43.4522	4.56389
08-08-2005_Sc1500atg-TrimStack	ACAACA.psum	1462;1,1464;1,1473;21	3	23	53	9.9026		0	0	0	0		0	21		0	0	14.4386	3.89406	30.0149	-1.13763
08-08-2005_Sc1500atg-TrimStack	ACACAA.psum	129;1,1456;1,1462;36	3	38	49	12.2243		0	0	0	0	1462;36	1	36		0	0	9.90744	3.19794	22.6992	-2.88433
08-08-2005_Sc1500atg-TrimStack	ACAGAA.psum	1475;1,1477;3,1481;2,1495;1	4	7	37	5.65769		0	0	0	0		0	3		0	0	14.3612	4.00143	30.3669	-1.64454
08-08-2005_Sc1500atg-TrimStack	ACCAAA.psum	1487;1,1494;2	2	3	38	5.08391		0	0	0	0		0	2		0	0	17.1791	4.09546	33.5609	0.79725
08-08-2005_Sc1500atg-TrimStack	AGAAAA.psum	1181;2,1342;1,1352;10,1365;9,1376;1,1378;57,1446;5,1457;43	8	128	124	13.9429		0	0	0	0	1378;57,1457;43	2	57		0	0	37.0664	6.23497	62.0063	12.1265
08-08-2005_Sc1500atg-TrimStack	AGCAAA.psum	1461;38	1	38	67	13.0296		0	0	0	0	1461;38	1	38		0	0	15.6207	3.94326	31.3938	-0.15232
08-08-2005_Sc1500atg-TrimStack	ATCAAA.psum	1466;1,1471;7,1494;3	3	11	52	5.91517		0	0	0	0		0	7		0	0	22.0292	5.06677	42.2963	1.76208
08-08-2005_Sc1500atg-TrimStack	ATCAAC.psum	379;1,821;3,1495;1	3	5	27	4.47916		0	0	0	0		0	3		0	0	12.4688	3.24418	25.4455	-0.507893
08-08-2005_Sc1500atg-TrimStack	ATCGAA.psum	1482;2	1	2	23	4.61112		0	0	0	0		0	2		0	0	9.8008	2.86247	21.2507	-1.64907
08-08-2005_Sc1500atg-TrimStack	CAAACA.psum	1449;3,1455;5,1463;30,1495;1	4	39	49	9.53995		0	0	0	0	1463;30	1	30		0	0	14.2847	3.63894	28.8405	-0.271049
08-08-2005_Sc1500atg-TrimStack	CAACAA.psum	593;1,1475;10	2	11	69	10.8936		0	0	0	0		0	10		0	0	19.9366	4.50386	37.952	1.9212
08-08-2005_Sc1500atg-TrimStack	CAATCA.psum	1490;5	1	5	33	6.71824		0	0	0	0		0	5		0	0	10.9044	3.28889	24.06	-2.25115
08-08-2005_Sc1500atg-TrimStack	CACAAA.psum	1463;26,1492;5	2	31	41	8.16069		0	0	0	0	1463;26	1	26		0	0	11.7485	3.58444	26.0863	-2.58927
08-08-2005_Sc1500atg-TrimStack	CAGAAA.psum	1472;5,1480;1	2	6	40	5.4666		0	0	0	0		0	5		0	0	17.507	4.11461	33.9655	1.04859
08-08-2005_Sc1500atg-TrimStack	CCAAAA.psum	1495;1	1	1	43	5.15519		0	0	0	0		0	1		0	0	18.9245	4.67014	37.6051	0.24399
08-08-2005_Sc1500atg-TrimStack	CCCAAA.psum		0	0	0	0		0	0	0	0		0	0		0	0	9.74145	3.21004	22.5816	-3.09872
08-08-2005_Sc1500atg-TrimStack	CCTATA.psum	1405;1	1	1	16	4.08344		0	0	0	0		0	1		0	0	5.61469	2.54327	15.7878	-4.5584
08-08-2005_Sc1500atg-TrimStack	CTATAA.psum	1186;2,1298;2,1412;1,1485;4	4	9	27	5.91022		0	0	0	0		0	4		0	0	9.35513	2.98548	21.2971	-2.58681
08-08-2005_Sc1500atg-TrimStack	CTCAAA.psum		0	0	0	0		0	0	0	0		0	0		0	0	13.2817	3.61546	27.7435	-1.18015
08-08-2005_Sc1500atg-TrimStack	CTTCAA.psum		0	0	0	0		0	0	0	0		0	0		0	0	19.3853	4.85933	38.8226	-0.0520148
08-08-2005_Sc1500atg-TrimStack	TATAAA.psum	244;1,1187;1,1227;3,1338;1,1342;2,1352;86,1440;3,1444;6,1461;5,1471;4,1478;19	11	131	87	14.9993		0	0	0	0	1352;86	1	86		0	0	18.835	4.54454	37.0132	0.656843
08-08-2005_Sc1500atg-TrimStack	TCAAAA.psum	1495;1	1	1	57	5.27924		0	0	0	0		0	1		0	0	27.327	5.6207	49.8098	4.84415
08-08-2005_Sc1500atg-TrimStack	TCAAAC.psum		0	0	0	0		0	0	0	0		0	0		0	0	12.992	3.3441	26.3684	-0.384466
08-08-2005_Sc1500atg-TrimStack	TCAGAA.psum		0	0	0	0		0	0	0	0		0	0		0	0	12.6318	3.47211	26.5202	-1.25666
08-08-2005_Sc1500atg-TrimStack	TCAGCC.psum		0	0	0	0		0	0	0	0		0	0		0	0	4.35915	2.10508	12.7795	-4.06117
08-08-2005_Sc1500atg-TrimStack	TCGATT.psum		0	0	0	0		0	0	0	0		0	0		0	0	7.77364	2.81525	19.0346	-3.48735
08-08-2005_Sc1500atg-TrimStack	TGCAGA.psum		0	0	0	0		0	0	0	0		0	0		0	0	9.30282	3.12513	21.8033	-3.19771
08-08-2005_Sc1500atg-TrimStack	TTCAGA.psum		0	0	0	0		0	0	0	0		0	0		0	0	12.0664	3.51479	26.1256	-1.99276
08-08-2005_Sc1500atg-TrimStack	TTGCAG.psum		0	0	0	0		0	0	0	0		0	0		0	0	10.0322	3.22418	22.9289	-2.86453
08-08-2005_Sc1500atg-TrimStack	TTTCAG.psum	1331;4	1	4	32	4.71773		0	0	0	0		0	4		0	0	14.3763	3.73564	29.3188	-0.566304

## Sheet: dm1500atg
DEFAULT settings - Headspacer:	3
Required Promoter Length:	1500
Backgroung values set with first (bp):	1000
Number of Std_dev plus average PEAK:	4
Number of Std_dev minus average VALLEY:	4
Minimun gap length - gap analysis:	25
Note: Background excludes the first 6 nucleotide positions and the lowest
Note: Valley excludes the first and last 6 nucleotide positions
Folder	Elem	PEAKdat	PEAKs	totalOver	Highest Peak	St_dev above	VALLEYdats	VALLEYs	totalUnder	Lowest Valley	St_dev below	PEAKdatGAP	PEAKsGAP	Longest Peak GAP	VALLEYdatsGAP	VALLEYsGAP	Longest Valley GAP	bg-avg	st_dev	Value Over	Value Under
08-05-2005_dm1500atg-TrimStack	AAAGAA.psum	1287;1,1341;2,1477;1,1485;6	4	10	92	7.22288		0	0	0	0		0	6		0	0	41.1751	7.03666	69.3217	13.0284
08-05-2005_dm1500atg-TrimStack	AACAAA.psum	1041;3,1075;1,1093;1,1136;2,1139;7,1169;2,1190;1,1256;2,1260;1,1264;2,1267;1,1279;3,1283;1,1319;1,1392;1,1394;3,1421;2,1434;5,1447;1,1449;6,1462;1,1472;21,1494;6	23	74	156	11.0919		0	0	0	0		0	21		0	0	60.4628	8.61326	94.9158	26.0097
08-05-2005_dm1500atg-TrimStack	AACACA.psum	1473;6,1482;1,1484;15	3	22	83	11.1157		0	0	0	0		0	15		0	0	25.6932	5.15547	46.315	5.07127
08-05-2005_dm1500atg-TrimStack	AATCAA.psum	1247;3,1302;1,1362;5,1483;17	4	26	124	13.5865		0	0	0	0		0	17		0	0	36.9366	6.40807	62.5689	11.3043
08-05-2005_dm1500atg-TrimStack	ACAAAA.psum	1094;1,1141;5,1233;1,1250;4,1255;4,1445;2,1449;2,1453;1,1473;6,1483;6,1491;2,1495;2	12	36	113	7.03263		0	0	0	0		0	6		0	0	56.0895	8.09234	88.4589	23.7202
08-05-2005_dm1500atg-TrimStack	ACAACA.psum	1403;2,1431;1,1485;7,1493;4	4	14	66	6.85024		0	0	0	0		0	7		0	0	29.2998	5.35751	50.7298	7.86977
08-05-2005_dm1500atg-TrimStack	ACACAA.psum	1434;1,1476;1,1478;3,1483;1,1493;6	5	12	86	10.896		0	0	0	0		0	6		0	0	26.6881	5.44345	48.4619	4.91434
08-05-2005_dm1500atg-TrimStack	ACAGAA.psum	996;1,1481;10,1494;2	3	13	66	10.2308		0	0	0	0		0	10		0	0	19.3048	4.56417	37.5615	1.04816
08-05-2005_dm1500atg-TrimStack	ACCAAA.psum	817;1,1437;5,1473;6,1481;19	4	31	90	12.2659		0	0	0	0		0	19		0	0	28.0946	5.04697	48.2825	7.90667
08-05-2005_dm1500atg-TrimStack	AGAAAA.psum	1039;1,1048;1,1050;3,1116;6,1146;3,1181;3,1204;3,1217;2,1236;3,1283;6,1292;2,1315;2,1402;1,1411;2,1455;5,1475;5,1485;6	17	54	91	6.99955		0	0	0	0		0	6		0	0	44.7978	6.60074	71.2007	18.3948
08-05-2005_dm1500atg-TrimStack	AGCAAA.psum	1481;8,1494;7	2	15	129	15.6211		0	0	0	0		0	8		0	0	34.0292	6.07963	58.3477	9.71065
08-05-2005_dm1500atg-TrimStack	ATCAAA.psum	1483;8,1495;6	2	14	111	12.3842		0	0	0	0		0	8		0	0	33.5765	6.25182	58.5837	8.5692
08-05-2005_dm1500atg-TrimStack	ATCAAC.psum	709;1,1390;2,1485;4,1492;1,1494;7	5	15	64	12.5287		0	0	0	0		0	7		0	0	16.5533	3.78705	31.7015	1.40513
08-05-2005_dm1500atg-TrimStack	ATCGAA.psum	1336;5,1360;1,1375;4,1394;2,1406;2,1415;4,1420;6,1431;1,1433;2,1466;2,1469;2,1481;2,1485;2,1495;4	14	39	61	6.55808		0	0	0	0		0	6		0	0	25.7767	5.37099	47.2606	4.29271
08-05-2005_dm1500atg-TrimStack	CAAACA.psum	1375;4,1427;6,1474;2,1485;7,1493;1	5	20	74	6.86506		0	0	0	0		0	7		0	0	33.1761	5.94663	56.9626	9.38955
08-05-2005_dm1500atg-TrimStack	CAACAA.psum	1421;1,1477;1,1479;4,1484;8,1494;5	5	19	101	10.5474		0	0	0	0		0	8		0	0	36.6237	6.10351	61.0378	12.2097
08-05-2005_dm1500atg-TrimStack	CAATCA.psum	1463;4,1493;4	2	8	58	8.8424		0	0	0	0		0	4		0	0	19.9598	4.30203	37.1679	2.75165
08-05-2005_dm1500atg-TrimStack	CACAAA.psum	1477;1,1494;7	2	8	118	15.1117		0	0	0	0		0	7		0	0	34.7133	5.5114	56.7589	12.6677
08-05-2005_dm1500atg-TrimStack	CAGAAA.psum	36;1,1230;1,1426;1,1477;12,1494;5	5	20	68	7.22544		0	0	0	0		0	12		0	0	27.2183	5.64418	49.795	4.64159
08-05-2005_dm1500atg-TrimStack	CCAAAA.psum	1484;6,1495;1	2	7	81	6.03418		0	0	0	0		0	6		0	0	42.3803	6.40016	67.9809	16.7796
08-05-2005_dm1500atg-TrimStack	CCCAAA.psum	1487;1,1489;1,1491;1,1494;5	4	8	65	7.9793		0	0	0	0		0	5		0	0	23.6127	5.18684	44.36	2.86532
08-05-2005_dm1500atg-TrimStack	CCTATA.psum	1436;3,1445;7	2	10	25	6.38152		0	0	0	0		0	7		0	0	7.94366	2.67277	18.6347	-2.74742
08-05-2005_dm1500atg-TrimStack	CTATAA.psum	1433;22	1	22	48	7.80918		0	0	0	0		0	22		0	0	16.493	4.03462	32.6314	0.354497
08-05-2005_dm1500atg-TrimStack	CTCAAA.psum	1495;4	1	4	49	6.53676		0	0	0	0		0	4		0	0	19.8722	4.456	37.6962	2.04825
08-05-2005_dm1500atg-TrimStack	CTTCAA.psum	700;1,1494;5	2	6	53	7.508		0	0	0	0		0	5		0	0	20.2626	4.36034	37.7039	2.82123
08-05-2005_dm1500atg-TrimStack	TATAAA.psum	978;1,1000;1,1026;1,1209;10,1220;1,1223;3,1227;3,1231;2,1237;9,1254;2,1257;1,1264;4,1269;1,1274;10,1301;3,1305;1,1325;1,1399;3,1408;2,1418;4,1426;7,1434;28	22	98	134	10.1268		0	0	0	0	1434;28	1	28		0	0	48.5513	8.43784	82.3026	14.8
08-05-2005_dm1500atg-TrimStack	TCAAAA.psum	1021;1,1059;3,1132;6,1167;2,1170;1,1253;9,1275;1,1290;5,1312;2,1393;5,1446;2,1482;1,1486;2	13	40	82	6.36912		0	0	0	0		0	9		0	0	38.7897	6.78434	65.9271	11.6524
08-05-2005_dm1500atg-TrimStack	TCAAAC.psum	1486;6	1	6	45	6.93801		0	0	0	0		0	6		0	0	16.9759	4.03922	33.1327	0.818968
08-05-2005_dm1500atg-TrimStack	TCAGAA.psum	921;1,1425;1,1487;1,1494;5	4	8	42	6.98657		0	0	0	0		0	5		0	0	14.9658	3.86945	30.4436	-0.512021
08-05-2005_dm1500atg-TrimStack	TCAGCC.psum	1248;1,1490;7	2	8	36	7.30787		0	0	0	0		0	7		0	0	11.4618	3.35778	24.8929	-1.96935
08-05-2005_dm1500atg-TrimStack	TCGATT.psum	1361;1,1363;2,1384;2,1404;4	4	9	57	6.16281		0	0	0	0		0	4		0	0	25.8903	5.04796	46.0822	5.69849
08-05-2005_dm1500atg-TrimStack	TGCAGA.psum	405;1,407;2,1495;3	3	6	53	6.91562		0	0	0	0		0	3		0	0	20.5624	4.69048	39.3243	1.80044
08-05-2005_dm1500atg-TrimStack	TTCAGA.psum	1494;4	1	4	45	6.98295		0	0	0	0		0	4		0	0	16.7153	4.05054	32.9174	0.513134
08-05-2005_dm1500atg-TrimStack	TTGCAG.psum	1107;2,1423;2,1427;1,1457;7,1466;33	5	45	74	10.9877		0	0	0	0	1466;33	1	33		0	0	23.3863	4.60641	41.8119	4.9607
08-05-2005_dm1500atg-TrimStack	TTTCAG.psum	1433;1,1474;6,1487;6,1494;2	4	15	60	7.29953		0	0	0	0		0	6		0	0	24.7545	4.82846	44.0684	5.4407

## Sheet: Ce1500tss
DEFAULT settings - Headspacer:	3
Required Promoter Length:	1500
Backgroung values set with first (bp):	1000
Number of Std_dev plus average PEAK:	4
Number of Std_dev minus average VALLEY:	4
Minimun gap length - gap analysis:	25
Note: Background excludes the first 6 nucleotide positions and the lowest
Note: Valley excludes the first and last 6 nucleotide positions
Folder	Elem	PEAKdat	PEAKs	totalOver	Highest Peak	St_dev above	VALLEYdats	VALLEYs	totalUnder	Lowest Valley	St_dev below	PEAKdatGAP	PEAKsGAP	Longest Peak GAP	VALLEYdatsGAP	VALLEYsGAP	Longest Valley GAP	bg-avg	st_dev	Value Over	Value Under
08-08-2005_Ce1500tss-TrimStack	AAATAT.psum	1485;5	1	5	27	6.54166		0	0	0	0		0	5		0	0	8.26157	2.86448	19.7195	-3.19633
08-08-2005_Ce1500tss-TrimStack	AATTTT.psum	1452;1,1482;7,1490;8	3	16	91	16.5288		0	0	0	0		0	8		0	0	19.826	4.30606	37.0502	2.60172
08-08-2005_Ce1500tss-TrimStack	ATATAA.psum	1477;6	1	6	13	6.70539		0	0	0	0		0	6		0	0	2.68209	1.53875	8.83709	-3.4729
08-08-2005_Ce1500tss-TrimStack	ATTAAT.psum	70;2,1475;3,1479;1,1485;3,1489;3	5	12	16	6.16133		0	0	0	0		0	3		0	0	3.68712	1.99841	11.6808	-4.30653
08-08-2005_Ce1500tss-TrimStack	ATTTAA.psum	1477;10	1	10	24	8.04934		0	0	0	0		0	10		0	0	5.56841	2.28983	14.7277	-3.5909
08-08-2005_Ce1500tss-TrimStack	CATTTT.psum	1395;1,1398;1,1400;1,1491;7	4	10	55	14.8355		0	0	0	0		0	7		0	0	9.75956	3.04948	21.9575	-2.43836
08-08-2005_Ce1500tss-TrimStack	CTCTCG.psum	392;1,1314;2,1317;8,1326;1,1328;4,1410;2,1442;6	7	24	9	8.09075		0	0	0	0		0	8		0	0	0.983903	0.990774	4.947	-2.97919
08-08-2005_Ce1500tss-TrimStack	CTCTCT.psum	1147;2,1364;1,1367;2,1376;4,1389;2,1424;5,1445;1,1452;3,1456;6	9	26	12	6.24917		0	0	0	0		0	6		0	0	2.52314	1.5165	8.58913	-3.54285
08-08-2005_Ce1500tss-TrimStack	GGCTAT.psum	391;4,706;1,1066;3,1227;2	4	10	4	6.11142		0	0	0	0		0	4		0	0	0.359155	0.595744	2.74213	-2.02382
08-08-2005_Ce1500tss-TrimStack	GTATAT.psum	1475;6	1	6	10	8.01286		0	0	0	0		0	6		0	0	1.28974	1.08704	5.63788	-3.0584
08-08-2005_Ce1500tss-TrimStack	TAAAAT.psum	314;1,1482;6	2	7	28	6.45313		0	0	0	0		0	6		0	0	8.08249	3.08649	20.4284	-4.26345
08-08-2005_Ce1500tss-TrimStack	TAAATA.psum	1482;6	1	6	17	6.14133		0	0	0	0		0	6		0	0	4.17907	2.08765	12.5297	-4.17152
08-08-2005_Ce1500tss-TrimStack	TAATAA.psum	1479;6	1	6	15	6.6522		0	0	0	0		0	6		0	0	3.23541	1.76852	10.3095	-3.83869
08-08-2005_Ce1500tss-TrimStack	TATATA.psum	980;2,1476;6	2	8	12	6.71537		0	0	0	0		0	6		0	0	2.166	1.4644	8.02361	-3.69162
08-08-2005_Ce1500tss-TrimStack	TCACAC.psum	321;1,323;1,473;2,1005;2,1168;3,1371;3,1478;2	7	14	8	6.27094		0	0	0	0		0	3		0	0	1.23742	1.0784	5.55102	-3.07617
08-08-2005_Ce1500tss-TrimStack	TTAATA.psum	1471;2,1479;6	2	8	14	6.77293		0	0	0	0		0	6		0	0	2.89235	1.64001	9.45238	-3.66767
08-08-2005_Ce1500tss-TrimStack	TTATTT.psum	1429;2,1458;1,1467;1,1487;1,1490;7	5	12	41	10.3359		0	0	0	0		0	7		0	0	9.11368	3.08501	21.4537	-3.22634
08-08-2005_Ce1500tss-TrimStack	TTTATT.psum	1427;1,1453;2,1491;6	3	9	36	8.94391		0	0	0	0		0	6		0	0	8.64688	3.0583	20.8801	-3.5863

## Sheet: dm1500tss
DEFAULT settings - Headspacer:	3
Required Promoter Length:	1500
Backgroung values set with first (bp):	1000
Number of Std_dev plus average PEAK:	4
Number of Std_dev minus average VALLEY:	4
Minimun gap length - gap analysis:	25
Note: Background excludes the first 6 nucleotide positions and the lowest
Note: Valley excludes the first and last 6 nucleotide positions
Folder	Elem	PEAKdat	PEAKs	totalOver	Highest Peak	St_dev above	VALLEYdats	VALLEYs	totalUnder	Lowest Valley	St_dev below	PEAKdatGAP	PEAKsGAP	Longest Peak GAP	VALLEYdatsGAP	VALLEYsGAP	Longest Valley GAP	bg-avg	st_dev	Value Over	Value Under
08-05-2005_dm1500tss-TrimStack	AAATAT.psum	1067;1,1069;7,1098;1,1102;2,1107;1,1144;12,1163;6,1170;14,1185;58,1249;8,1258;11,1271;134,1409;13,1428;2,1431;3,1435;2	16	275	132	10.4951		0	0	0	0	1185;58,1271;134	2	134		0	0	50.6157	7.75448	81.6336	19.5978
08-05-2005_dm1500tss-TrimStack	AATTTT.psum	1040;3,1087;2,1100;1,1107;6,1122;4,1138;13,1155;1,1165;9,1176;1,1178;3,1184;6,1197;1,1199;3,1208;8,1217;1,1220;17,1241;1,1243;7,1257;14,1275;12,1288;29,1322;22,1345;11,1357;57	24	232	121	10.6679		0	0	0	0	1288;29,1357;57	2	57		0	0	43.7435	7.24198	72.7114	14.7755
08-05-2005_dm1500tss-TrimStack	ATATAA.psum	928;1,1054;8,1124;1,1133;2,1165;9,1185;11,1197;2,1200;3,1218;6,1230;5,1245;18,1264;14,1281;1,1283;10,1299;26,1326;13,1341;23,1366;7,1375;1,1382;1,1384;13,1398;1,1416;4,1469;10	24	190	130	18.0236		0	0	0	0	1299;26	1	26		0	0	29.1046	5.59796	51.4965	6.71279
08-05-2005_dm1500tss-TrimStack	ATTAAT.psum	1065;2,1134;1,1136;6,1156;3,1174;3,1178;1,1184;1,1196;3,1212;1,1238;5,1252;2,1288;1,1290;4,1295;4,1316;22,1343;2,1346;1,1348;20,1370;1,1372;1,1374;2,1388;6,1396;1,1398;2,1401;1	25	96	72	7.63934		0	0	0	0		0	22		0	0	30.0493	5.4914	52.0149	8.08368
08-05-2005_dm1500tss-TrimStack	ATTTAA.psum	1048;1,1065;3,1074;5,1097;2,1105;6,1114;1,1116;2,1125;6,1138;14,1163;5,1174;46,1224;6,1231;14,1246;25,1275;8,1284;129,1420;15	17	288	116	11.5583		0	0	0	0	1174;46,1246;25,1284;129	3	129		0	0	41.6258	6.43469	67.3645	15.887
08-05-2005_dm1500tss-TrimStack	CATTTT.psum	1062;3,1167;5,1196;6,1210;3,1228;5,1238;1,1243;7,1251;2,1273;1,1310;1,1329;4,1354;7,1379;1,1381;1,1399;2	15	49	78	6.42957		0	0	0	0		0	7		0	0	38.0151	6.21891	62.8907	13.1395
08-05-2005_dm1500tss-TrimStack	CTCTCG.psum	1416;5,1429;2	2	7	25	6.21051		0	0	0	0		0	5		0	0	7.64588	2.79432	18.8231	-3.53139
08-05-2005_dm1500tss-TrimStack	CTCTCT.psum	1335;4,1346;1,1354;2,1365;7,1380;2,1383;1,1390;29,1420;17,1461;1	9	64	33	8.09018		0	0	0	0	1390;29	1	29		0	0	9.41549	2.9152	21.0763	-2.24531
08-05-2005_dm1500tss-TrimStack	GGCTAT.psum	1466;9	1	9	41	10.8109		0	0	0	0		0	9		0	0	8.86217	2.97273	20.7531	-3.02876
08-05-2005_dm1500tss-TrimStack	GTATAT.psum	1271;1,1377;3,1410;1,1429;1,1432;11,1454;1,1468;11	7	29	64	11.1824		0	0	0	0		0	11		0	0	17.7314	4.13763	34.2819	1.18086
08-05-2005_dm1500tss-TrimStack	TAAAAT.psum	1100;16,1120;1,1122;4,1127;1,1141;1,1143;4,1149;70,1220;1,1222;29,1253;10,1264;153,1427;1,1430;3,1475;1	14	295	117	12.9848		0	0	0	0	1149;70,1222;29,1264;153	3	153		0	0	39.5624	5.96373	63.4173	15.7075
08-05-2005_dm1500tss-TrimStack	TAAATA.psum	1072;2,1083;5,1135;1,1144;13,1158;3,1163;2,1172;8,1185;10,1196;15,1216;1,1218;9,1230;11,1244;1,1248;24,1273;127,1401;15,1471;8	17	255	117	10.7859		0	0	0	0	1273;127	1	127		0	0	41.2274	7.02515	69.328	13.1268
08-05-2005_dm1500tss-TrimStack	TAATAA.psum	1143;4,1157;5,1176;1,1178;3,1196;1,1210;5,1225;2,1230;1,1233;5,1240;1,1247;23,1271;8,1283;82,1366;1,1369;30,1415;2,1418;3	17	177	87	10.8787		0	0	0	0	1283;82,1369;30	2	82		0	0	28.7153	5.35767	50.146	7.2846
08-05-2005_dm1500tss-TrimStack	TATATA.psum	1055;1,1142;1,1198;1,1252;3,1270;4,1289;4,1298;16,1315;7,1325;28,1354;1,1362;2,1366;1,1369;5,1376;8,1469;9	15	91	110	10.9186		0	0	0	0	1325;28	1	28		0	0	36.172	6.76165	63.2186	9.12543
08-05-2005_dm1500tss-TrimStack	TCACAC.psum	815;1,1455;2,1459;40	3	43	58	15.3407		0	0	0	0	1459;40	1	40		0	0	9.97988	3.13024	22.5008	-2.54107
08-05-2005_dm1500tss-TrimStack	TTAATA.psum	1066;3,1149;1,1151;2,1154;8,1182;1,1189;4,1205;3,1212;6,1225;1,1227;1,1233;11,1246;1,1248;1,1251;18,1271;7,1282;84,1370;27,1407;8	18	187	82	10.2965		0	0	0	0	1282;84,1370;27	2	84		0	0	27.0463	5.33711	48.3947	5.69782
08-05-2005_dm1500tss-TrimStack	TTATTT.psum	962;1,1110;1,1128;2,1133;1,1135;5,1153;1,1160;1,1162;4,1170;9,1180;1,1182;2,1196;1,1198;3,1203;11,1215;2,1218;1,1225;3,1229;4,1249;1,1251;22,1285;2,1289;114,1408;3,1419;2	24	197	136	10.2037		0	0	0	0	1289;114	1	114		0	0	49.9728	8.43094	83.6966	16.2491
08-05-2005_dm1500tss-TrimStack	TTTATT.psum	1065;2,1091;2,1094;2,1121;8,1131;6,1155;2,1158;2,1172;8,1198;8,1230;1,1235;1,1238;2,1248;9,1258;2,1261;6,1268;2,1272;3,1276;7,1284;2,1287;18,1309;59,1369;18,1391;6,1400;1,1405;7	25	184	130	10.4297		0	0	0	0	1309;59	1	59		0	0	48.3078	7.83262	79.6383	16.9774

## Sheet: Sc1500atg (tss)
DEFAULT settings - Headspacer:	3
Required Promoter Length:	1500
Backgroung values set with first (bp):	1000
Number of Std_dev plus average PEAK:	4
Number of Std_dev minus average VALLEY:	4
Minimun gap length - gap analysis:	25
Note: Background excludes the first 6 nucleotide positions and the lowest
Note: Valley excludes the first and last 6 nucleotide positions
Folder	Elem	PEAKdat	PEAKs	totalOver	Highest Peak	St_dev above	VALLEYdats	VALLEYs	totalUnder	Lowest Valley	St_dev below	PEAKdatGAP	PEAKsGAP	Longest Peak GAP	VALLEYdatsGAP	VALLEYsGAP	Longest Valley GAP	bg-avg	st_dev	Value Over	Value Under
08-08-2005_Sc1500atg-TrimStack	AAATAT.psum	1232;3,1374;1,1386;11,1403;2,1412;6,1429;1,1433;5,1467;1,1484;9	9	39	74	8.62131		0	0	0	0		0	11		0	0	28.2163	5.31053	49.4584	6.97419
08-08-2005_Sc1500atg-TrimStack	AATTTT.psum	1314;2,1318;7,1326;1,1331;47,1379;20,1401;7	6	84	95	9.5601		0	0	0	0	1331;47	1	47		0	0	35.2113	6.25398	60.2272	10.1953
08-08-2005_Sc1500atg-TrimStack	ATATAA.psum	1201;2,1212;2,1225;6,1233;1,1235;3,1242;6,1253;2,1276;1,1287;2,1300;1,1309;4,1314;1,1321;14,1342;1,1350;92,1443;2,1448;1,1460;5,1470;27	19	173	87	15.1409		0	0	0	0	1350;92,1470;27	2	92		0	0	19.1549	4.48092	37.0786	1.23126
08-08-2005_Sc1500atg-TrimStack	ATTAAT.psum	94;1,1299;1,1424;2,1433;4	4	8	37	5.66864		0	0	0	0		0	4		0	0	15.3692	3.81587	30.6327	0.105736
08-08-2005_Sc1500atg-TrimStack	ATTTAA.psum	1394;1,1397;1,1399;1,1411;2,1415;1,1428;1,1431;2	7	9	37	4.45898		0	0	0	0		0	2		0	0	17.0282	4.47902	34.9442	-0.887893
08-08-2005_Sc1500atg-TrimStack	CATTTT.psum	997;1,1233;1,1235;1,1240;1,1244;1,1278;1,1322;2,1325;2,1335;8,1346;15,1363;10,1390;2,1427;1	13	46	62	7.63763		0	0	0	0		0	15		0	0	26.2394	4.68215	44.968	7.51083
08-08-2005_Sc1500atg-TrimStack	CTCTCG.psum		0	0	0	0		0	0	0	0		0	0		0	0	3.22535	1.74349	10.1993	-3.74861
08-08-2005_Sc1500atg-TrimStack	CTCTCT.psum	1317;1,1358;1	2	2	20	4.18975		0	0	0	0		0	1		0	0	7.94769	2.87662	19.4542	-3.55878
08-08-2005_Sc1500atg-TrimStack	GGCTAT.psum	1263;1	1	1	14	4.25329		0	0	0	0		0	1		0	0	5.16499	2.07722	13.4739	-3.14388
08-08-2005_Sc1500atg-TrimStack	GTATAT.psum	1184;2,1232;2,1236;1,1243;3,1248;1,1258;26,1301;3,1319;11,1340;4,1345;2,1348;6,1368;2,1375;8,1388;2,1397;3,1404;7,1412;2,1416;6,1425;8,1462;6	20	105	43	7.80913		0	0	0	0	1258;26	1	26		0	0	13.9537	3.71953	28.8318	-0.924385
08-08-2005_Sc1500atg-TrimStack	TAAAAT.psum	1239;1,1339;1,1473;2,1484;1,1486;4	5	9	43	4.54526		0	0	0	0		0	4		0	0	21.7233	4.68107	40.4476	2.99907
08-08-2005_Sc1500atg-TrimStack	TAAATA.psum	995;4,1174;3,1187;2,1195;3,1228;6,1235;1,1249;6,1256;3,1267;3,1271;3,1276;1,1278;1,1283;1,1296;9,1321;12,1355;2,1371;3,1376;1,1380;18,1400;1,1405;1,1407;3,1412;16,1434;1,1447;6,1474;5,1484;9	27	124	53	8.07475		0	0	0	0		0	18		0	0	17.4819	4.39867	35.0766	-0.112773
08-08-2005_Sc1500atg-TrimStack	TAATAA.psum	1387;6,1411;13,1450;5,1472;1,1480;15	5	40	52	7.28469		0	0	0	0		0	15		0	0	19.3239	4.48558	37.2663	1.38163
08-08-2005_Sc1500atg-TrimStack	TATATA.psum	1024;1,1064;2,1093;1,1096;1,1107;8,1136;5,1159;9,1172;1,1175;20,1199;6,1208;1,1210;1,1217;99,1317;121,1459;1,1464;1,1467;1,1480;1,1486;9	19	289	98	16.2789		0	0	0	0	1217;99,1317;121	2	121		0	0	21.5231	4.69791	40.3148	2.73149
08-08-2005_Sc1500atg-TrimStack	TCACAC.psum	1167;1,1369;2,1492;4	3	7	16	5.2214		0	0	0	0		0	4		0	0	4.69718	2.16471	13.356	-3.96166
08-08-2005_Sc1500atg-TrimStack	TTAATA.psum	412;1,1282;1,1301;1,1314;2,1339;2,1377;3,1399;1,1401;3,1410;2,1413;2,1418;6,1425;1,1428;1,1430;10,1447;1,1455;5,1482;7,1495;1	18	50	37	6.49341		0	0	0	0		0	10		0	0	14.9416	3.39704	28.5298	1.35351
08-08-2005_Sc1500atg-TrimStack	TTATTT.psum	1180;3,1202;1,1224;1,1226;3,1244;3,1280;11,1294;6,1301;3,1315;19,1335;2,1338;31,1371;2,1374;12,1392;2,1446;1	15	100	75	8.39976		0	0	0	0	1338;31	1	31		0	0	27.5211	5.65241	50.1308	4.91148
08-08-2005_Sc1500atg-TrimStack	TTTATT.psum	1074;1,1137;1,1157;1,1165;2,1177;1,1180;1,1216;1,1235;1,1242;3,1262;6,1325;6,1333;2,1336;46,1403;2,1406;1,1429;13,1445;1	17	89	70	7.64618		0	0	0	0	1336;46	1	46		0	0	28.674	5.40478	50.2932	7.05492

## Sheet: at1500tss
DEFAULT settings - Headspacer:	3
Required Promoter Length:	1500
Backgroung values set with first (bp):	1000
Number of Std_dev plus average PEAK:	4
Number of Std_dev minus average VALLEY:	4
Minimun gap length - gap analysis:	25
Note: Background excludes the first 6 nucleotide positions and the lowest
Note: Valley excludes the first and last 6 nucleotide positions
Folder	Elem	PEAKdat	PEAKs	totalOver	Highest Peak	St_dev above	VALLEYdats	VALLEYs	totalUnder	Lowest Valley	St_dev below	PEAKdatGAP	PEAKsGAP	Longest Peak GAP	VALLEYdatsGAP	VALLEYsGAP	Longest Valley GAP	bg-avg	st_dev	Value Over	Value Under
08-04-2005_atTSS-1500-TrimStack	AAATAT.psum	1030;1,1096;1,1151;2,1178;1,1193;2,1213;1,1215;3,1288;1,1304;1,1343;3,1378;1,1470;6	12	23	289	8.16092	1480;13	1	13	52	-5.10259		0	6		0	13	143.176	17.8686	214.65	71.7018
08-04-2005_atTSS-1500-TrimStack	AATTTT.psum	980;1,1106;2,1169;2,1190;8,1202;9,1225;1,1230;1,1234;1,1263;1,1266;1,1274;1,1276;2,1289;1,1323;1	14	32	285	6.28515		0	0	0	0		0	9		0	0	152.616	21.063	236.868	68.3636
08-04-2005_atTSS-1500-TrimStack	ATATAA.psum	1225;1,1228;3,1232;2,1459;19	4	25	1053	67.7155	1482;13	1	13	39	-5.01872		0	19		0	13	108.967	13.9412	164.731	53.2021
08-04-2005_atTSS-1500-TrimStack	ATTAAT.psum	1204;1,1207;1,1211;2,1236;6,1255;7,1270;2,1273;3,1277;1,1282;2,1299;4,1316;1,1318;1,1323;1,1334;1,1345;8,1390;6,1405;7,1413;2	18	56	176	6.05586		0	0	0	0		0	8		0	0	95.4557	13.3002	148.657	42.2548
08-04-2005_atTSS-1500-TrimStack	ATTTAA.psum	1158;3,1240;1,1242;2,1247;1,1275;2,1287;1,1295;1,1468;7	8	18	246	9.83534	1490;5	1	5	23	-5.10283		0	7		0	5	99.1761	14.9282	158.889	39.4632
08-04-2005_atTSS-1500-TrimStack	CATTTT.psum	795;1,1223;4,1491;5	3	10	172	6.51211		0	0	0	0		0	5		0	0	94.0412	11.9713	141.927	46.1559
08-04-2005_atTSS-1500-TrimStack	CTCTCG.psum	1463;1,1477;15,1493;4	3	20	58	9.41367		0	0	0	0		0	15		0	0	12.3551	4.84878	31.7503	-7.04
08-04-2005_atTSS-1500-TrimStack	CTCTCT.psum	1372;1,1408;3,1415;9,1426;74	4	87	380	43.2949		0	0	0	0	1426;74	1	74		0	0	44.2998	7.7538	75.315	13.2846
08-04-2005_atTSS-1500-TrimStack	GGCTAT.psum	1465;6	1	6	49	9.21188		0	0	0	0		0	6		0	0	11.9256	4.02463	28.0241	-4.17298
08-04-2005_atTSS-1500-TrimStack	GTATAT.psum	1232;2,1465;9	2	11	285	25.7909	1477;1,1488;4	2	5	13	-4.39945		0	9		0	4	52.6368	9.00949	88.6748	16.5989
08-04-2005_atTSS-1500-TrimStack	TAAAAT.psum	1139;2,1155;12,1168;1,1195;2,1198;2,1212;1,1217;1,1219;2,1222;1,1234;1,1236;3,1242;6,1257;12,1270;1,1302;2,1322;1,1339;2,1344;1,1348;7,1358;8,1367;1,1371;1,1381;4,1400;6,1407;13,1426;5,1470;6	27	104	294	8.77739		0	0	0	0		0	13		0	0	131.435	18.5209	205.518	57.3509
08-04-2005_atTSS-1500-TrimStack	TAAATA.psum	1092;2,1115;3,1154;1,1181;1,1276;5,1296;6,1313;1,1316;6,1344;6,1352;6,1371;1,1373;4,1378;6,1389;7,1397;1,1402;1,1405;12,1418;1,1426;1,1432;4,1442;7,1450;6,1463;15	23	103	680	41.4303	1486;4	1	4	39	-4.14861		0	15		0	4	97.3441	14.0635	153.598	41.0899
08-04-2005_atTSS-1500-TrimStack	TAATAA.psum	1136;2,1150;1,1196;3,1207;10,1233;1,1240;1,1247;2,1265;6,1281;1,1283;2,1290;6,1297;1,1304;2,1307;8,1318;6,1326;5,1336;6,1343;13,1366;5,1372;7,1382;44,1428;14,1443;1,1467;9	24	156	214	8.98015		0	0	0	0	1382;44	1	44		0	0	90.7364	13.7262	145.641	35.8315
08-04-2005_atTSS-1500-TrimStack	TATATA.psum	1159;1,1231;2,1455;22	3	25	1405	81.5836	1480;15	1	15	45	-5.90113		0	22		0	15	136.736	15.5456	198.919	74.5541
08-04-2005_atTSS-1500-TrimStack	TCACAC.psum	1336;1,1432;3,1437;1,1445;8,1455;7,1478;19	6	39	62	7.09567		0	0	0	0		0	19		0	0	21.8179	5.6629	44.4695	-0.833698
08-04-2005_atTSS-1500-TrimStack	TTAATA.psum	1140;2,1208;5,1278;1,1311;2,1382;1,1386;1,1408;5,1414;1,1469;5	9	23	159	6.26004	1490;1,1492;3	2	4	31	-4.46303		0	5		0	3	84.2746	11.9369	132.022	36.5272
08-04-2005_atTSS-1500-TrimStack	TTATTT.psum	1011;1,1034;4,1151;1,1155;2,1185;2,1193;2,1238;2,1246;4,1253;1,1290;6,1342;1,1417;6,1468;5	13	37	261	6.25885		0	0	0	0		0	6		0	0	144.966	18.5392	219.123	70.8089
08-04-2005_atTSS-1500-TrimStack	TTTATT.psum	1184;2,1251;2,1387;1,1417;1,1467;6	5	12	253	6.08388		0	0	0	0		0	6		0	0	139.089	18.7235	213.983	64.1945
