# Supplementary material for: Cis-motifs upstream of the transcription and translation initiation sites are effectively revealed by their positional disequilibrium in eukaryote genomes using frequency distribution curves
Source: BMC Bioinformatics. 2006 Nov 30;7:522. doi: 10.1186/1471-2105-7-522 (PMC1698937; doi:10.1186/1471-2105-7-522)
Supplement: Additional File 7 — Raw data for Table 1. Contains the .psum-data for all of the motifs used in the D. melanogaster dataset comparisons between Ohler et al., (2002, [21]) and GenBank (2005). [file 1471-2105-7-522-S7.xls]

## Sheet: Ohler-Dm250set
Promoter Point Map (5-prime at the top!) of motif: TCAG in sequence set with 1941 number of sequences.C:\Motif-Mapper\StackedSeqs\09-19-2005_Ohler-Dm250set-TrimStack.txt	Promoter Point Map (5-prime at the top!) of motif: TATA in sequence set with 1941 number of sequences.C:\Motif-Mapper\StackedSeqs\09-19-2005_Ohler-Dm250set-TrimStack.txt	Promoter Point Map (5-prime at the top!) of motif: CATG in sequence set with 1941 number of sequences.C:\Motif-Mapper\StackedSeqs\09-19-2005_Ohler-Dm250set-TrimStack.txt	Promoter Point Map (5-prime at the top!) of motif: ATAA in sequence set with 1941 number of sequences.C:\Motif-Mapper\StackedSeqs\09-19-2005_Ohler-Dm250set-TrimStack.txt	Promoter Point Map (5-prime at the top!) of motif: TCAT in sequence set with 1941 number of sequences.C:\Motif-Mapper\StackedSeqs\09-19-2005_Ohler-Dm250set-TrimStack.txt
TCAG	TATA	CATG	ATAA	TCAT
8	22	6	24	4
16	41	11	52	13
22	50	18	75	19
28	61	24	82	26
22	52	21	82	30
19	50	20	69	30
18	55	19	71	32
19	57	14	88	32
23	61	20	80	33
20	61	20	85	29
17	66	20	83	28
17	67	21	70	28
16	66	20	77	28
28	56	22	79	31
28	58	18	74	32
25	64	19	85	36
30	67	23	77	34
19	73	21	85	33
27	56	24	87	32
30	55	27	74	29
26	51	17	84	31
27	55	20	76	31
22	61	17	83	31
19	55	16	98	30
18	51	17	94	34
19	47	19	91	35
22	56	20	89	36
24	60	19	89	37
25	62	25	84	31
23	68	19	82	31
18	62	20	76	37
19	60	23	70	35
23	64	20	72	38
22	62	24	74	38
24	65	23	76	30
21	67	20	70	33
15	64	20	71	37
18	60	18	66	41
23	62	16	66	41
27	61	18	76	39
27	65	17	77	33
26	61	16	85	32
25	61	22	89	33
18	62	24	89	36
20	58	25	90	36
20	67	27	86	31
18	70	25	80	33
21	77	24	73	36
21	81	26	79	33
19	76	22	82	33
20	73	21	80	35
19	54	19	88	30
22	52	15	77	33
25	52	18	69	32
24	48	17	64	28
28	58	17	66	31
23	64	21	68	34
22	67	24	87	38
19	66	27	93	34
16	68	23	90	29
21	63	21	96	23
20	63	14	89	25
23	65	12	90	29
22	66	14	88	33
20	63	12	85	35
20	64	14	75	33
17	72	15	75	32
17	67	18	82	27
16	66	22	78	28
17	64	23	85	24
16	56	23	87	28
21	57	21	79	28
22	68	18	80	31
22	77	18	80	38
27	83	18	87	35
27	87	19	90	36
26	77	19	101	34
28	66	21	98	28
27	66	17	94	30
23	60	22	86	27
23	69	21	85	34
25	72	16	88	35
25	68	18	88	34
30	72	14	92	35
26	65	14	86	29
23	62	15	80	31
22	60	17	78	30
18	60	18	82	36
22	57	25	79	33
25	61	26	87	32
23	64	27	85	34
21	65	30	85	33
21	62	24	83	31
18	60	24	79	31
20	58	25	74	30
21	60	18	71	31
21	65	16	73	36
23	65	21	74	38
22	69	20	76	33
25	68	18	78	33
26	73	21	75	36
21	73	18	70	37
21	65	18	73	40
20	67	21	78	37
19	71	21	85	31
24	66	22	90	26
23	71	20	86	27
23	68	21	86	25
22	53	19	87	27
21	54	19	84	26
26	53	17	94	24
21	52	19	95	29
24	56	20	92	26
22	54	19	86	29
18	54	26	72	36
22	58	27	65	31
20	66	28	66	30
23	81	29	72	32
20	83	23	85	27
21	82	21	87	30
20	71	18	86	34
21	60	22	85	33
22	57	24	77	32
21	55	27	71	28
21	61	29	77	24
19	63	23	81	25
19	61	20	86	25
23	61	16	89	30
22	64	21	89	35
21	65	20	82	31
22	66	22	83	34
16	63	20	75	29
18	66	15	66	32
18	61	19	73	28
18	60	18	62	26
18	62	21	74	31
17	52	21	80	26
18	54	20	80	29
19	58	23	80	29
23	56	23	80	28
23	57	22	76	32
21	61	23	77	36
22	60	22	78	34
20	59	19	79	35
23	58	19	81	29
22	49	14	82	28
23	49	13	93	29
23	51	11	89	30
21	56	16	87	31
26	62	17	81	30
23	57	16	77	27
22	60	19	74	25
23	54	17	75	26
18	56	16	74	28
21	56	22	79	32
19	50	20	77	29
19	56	18	72	26
23	50	26	74	20
23	54	22	63	21
27	55	24	70	22
27	57	24	71	24
31	56	22	70	30
29	53	22	67	29
27	49	24	62	29
29	48	21	56	30
21	46	20	62	28
24	47	21	69	28
28	48	17	70	25
24	44	17	77	23
27	53	16	69	22
23	50	15	63	23
20	51	17	62	29
21	51	18	53	29
21	51	18	54	28
28	56	18	56	31
28	50	22	54	30
27	43	28	63	32
27	33	28	67	32
23	36	27	68	26
23	42	23	67	22
22	45	21	61	21
25	54	21	55	19
25	48	22	58	19
23	45	23	58	18
27	45	25	60	23
24	40	27	58	26
23	38	28	60	27
23	39	25	60	29
19	38	25	59	22
23	39	23	54	22
29	39	18	46	23
32	41	19	41	21
36	44	15	47	22
33	46	15	51	22
28	48	17	54	21
33	46	16	57	23
28	38	15	59	22
26	35	16	60	19
25	33	16	60	22
20	30	17	56	21
30	37	17	50	25
31	33	16	46	26
31	27	17	42	27
30	28	21	44	32
23	28	24	39	32
24	28	25	38	33
22	27	21	39	27
27	30	20	40	21
31	26	19	41	19
27	24	17	42	21
29	27	21	40	22
25	21	20	39	25
24	22	26	39	26
27	21	25	40	25
25	22	26	35	29
26	30	27	35	29
19	35	21	35	28
22	56	17	40	32
30	86	21	63	33
29	126	20	93	29
31	159	21	134	32
30	189	25	176	26
23	209	22	211	22
23	185	19	220	24
28	160	17	193	21
24	132	17	165	21
26	85	14	125	24
29	68	14	86	26
29	51	18	77	24
33	27	16	61	27
32	22	17	45	20
25	23	24	42	15
20	23	17	36	17
18	26	17	30	11
22	25	17	32	10
30	15	12	32	12
34	17	13	30	10
40	14	16	29	13
40	14	16	26	18
44	18	17	24	16
45	13	14	29	14
44	15	14	30	18
44	17	12	37	17
37	14	10	41	19
37	19	11	38	22
32	16	8	35	19
30	12	11	23	16
109	14	9	18	32
216	15	11	15	67
266	18	11	18	91
280	18	10	21	103
253	25	12	25	104
181	21	12	21	81
163	24	11	22	67
175	27	9	28	68
135	29	8	28	62
110	37	10	33	53
87	34	10	36	45
73	33	12	34	35
72	23	11	29	30
61	12	11	27	25
57	14	12	19	26
52	12	11	19	29
43	10	13	20	24
43	13	10	17	25
42	9	13	19	25
37	7	15	14	26
34	10	16	14	34
32	10	18	16	36
35	8	18	18	35
32	11	17	17	30
35	8	15	27	22
36	5	13	30	17
27	9	12	30	14
27	11	13	32	15
31	14	13	28	16
31	17	16	25	19
34	16	18	22	18
37	13	22	23	17
33	10	25	21	18
37	9	23	26	22
42	8	24	28	26
38	9	19	32	25
38	14	23	30	22
36	16	21	28	19
33	23	18	29	16
28	23	18	28	15
24	23	14	33	16
22	23	14	35	14
18	19	12	39	15
28	25	13	43	17
30	26	9	39	18
28	27	11	43	19
34	29	13	50	20
29	21	12	48	18
26	21	13	48	17
29	27	11	46	14
18	20	7	29	8
12	19	3	19	6
8	11	1	12	2

## Sheet: Dm250-50tss
Promoter Point Map (5-prime at the top!) of motif: TCAG in sequence set with 7954 number of sequences.C:\Motif-Mapper\StackedSeqs\09-19-2005_Dm250-50tss-TrimStack.txt	Promoter Point Map (5-prime at the top!) of motif: TATA in sequence set with 7954 number of sequences.C:\Motif-Mapper\StackedSeqs\09-19-2005_Dm250-50tss-TrimStack.txt	Promoter Point Map (5-prime at the top!) of motif: CATG in sequence set with 7954 number of sequences.C:\Motif-Mapper\StackedSeqs\09-19-2005_Dm250-50tss-TrimStack.txt	Promoter Point Map (5-prime at the top!) of motif: ATAA in sequence set with 7954 number of sequences.C:\Motif-Mapper\StackedSeqs\09-19-2005_Dm250-50tss-TrimStack.txt	Promoter Point Map (5-prime at the top!) of motif: TCAT in sequence set with 7954 number of sequences.C:\Motif-Mapper\StackedSeqs\09-19-2005_Dm250-50tss-TrimStack.txt
26	83	29	76	36
44	170	50	178	62
70	224	71	264	91
90	287	88	344	121
83	269	82	349	120
84	237	86	335	121
81	233	87	334	126
78	235	95	335	129
81	244	89	325	123
85	251	84	319	126
91	270	84	305	125
97	283	77	303	127
97	278	83	310	125
99	265	88	302	134
93	253	87	298	131
90	242	91	309	126
92	239	90	300	135
88	259	92	305	126
90	267	99	323	125
93	264	99	321	124
85	261	93	322	113
90	243	88	316	123
88	243	79	301	124
83	239	75	302	135
92	225	78	312	149
96	238	82	319	136
90	245	83	326	140
99	263	82	327	119
95	279	83	316	110
90	278	86	327	121
96	268	77	334	120
87	237	80	343	126
89	236	76	346	128
77	239	64	347	125
74	250	69	350	122
73	260	67	350	125
73	257	79	358	125
90	251	81	342	126
93	246	86	342	120
95	248	88	347	118
90	248	82	352	123
79	255	75	354	125
71	254	80	351	143
69	246	79	336	133
74	259	72	327	135
71	246	87	330	128
75	250	74	309	119
81	286	84	304	135
84	282	89	307	123
89	296	83	322	119
89	279	88	349	115
82	261	80	343	112
68	255	90	350	114
76	261	87	330	113
81	271	89	318	111
86	264	89	315	114
92	263	77	328	118
90	248	85	341	130
84	251	90	338	136
88	264	87	334	133
97	269	89	326	132
99	268	88	330	117
104	266	76	337	118
103	259	75	347	126
101	270	76	337	125
90	278	68	325	129
84	308	67	331	129
91	313	72	354	130
87	291	72	354	126
88	301	73	359	131
91	275	82	351	131
85	274	90	326	125
88	286	87	327	128
97	298	84	329	121
103	289	84	348	123
99	291	81	360	118
94	313	85	368	115
92	306	87	370	125
93	314	82	358	107
91	311	69	364	112
92	292	64	357	121
91	273	63	371	115
76	280	64	376	116
76	286	67	377	117
77	297	70	380	113
79	294	68	369	112
82	284	71	361	121
80	278	72	350	111
80	249	63	356	120
74	247	71	340	111
80	259	74	333	107
85	270	76	323	120
83	288	85	322	113
80	305	88	341	116
81	289	76	350	119
80	279	69	358	115
73	293	59	351	111
83	277	52	355	121
93	284	60	342	133
94	289	64	356	132
98	266	72	374	132
92	277	69	362	137
78	277	64	373	128
86	268	64	365	137
100	257	68	358	140
101	249	74	364	142
102	245	82	381	132
85	243	78	390	134
73	251	76	390	127
74	263	71	375	121
75	270	65	370	135
86	274	72	359	128
91	280	64	345	134
98	285	72	352	127
113	257	69	351	132
115	253	68	332	125
108	253	77	330	125
95	248	71	338	124
89	266	73	321	115
90	264	68	343	116
94	255	65	346	122
89	246	67	340	127
82	255	80	360	126
77	256	89	353	122
74	284	86	351	114
81	285	80	348	115
79	282	72	331	121
78	288	65	341	126
82	261	67	370	124
73	250	72	370	108
76	242	67	365	107
75	234	72	359	100
71	251	74	329	99
88	251	77	338	116
90	248	80	342	121
81	247	73	340	127
86	232	70	352	135
89	228	71	349	126
85	241	66	344	115
100	236	67	327	119
98	240	78	333	104
91	239	71	325	114
94	230	83	340	107
87	231	79	351	100
92	233	68	321	109
84	251	66	347	107
83	250	56	339	124
90	250	62	332	133
88	247	63	351	131
93	242	66	298	118
96	236	67	297	108
84	225	69	301	97
86	224	79	290	108
86	221	96	314	111
79	244	103	313	106
84	242	101	317	111
75	239	95	300	96
79	235	83	280	103
74	219	75	289	106
71	221	71	282	108
77	213	71	290	115
73	212	77	298	116
79	195	85	293	112
90	211	88	288	120
88	209	82	292	110
95	211	79	298	106
97	213	69	284	111
89	210	78	288	95
92	207	83	297	105
83	201	74	277	101
90	216	77	267	99
105	207	67	265	105
100	201	67	249	101
89	204	76	248	105
90	188	79	263	104
84	187	87	247	109
87	201	93	248	109
102	184	91	273	106
96	192	87	254	116
89	202	89	263	102
98	189	80	259	100
104	215	74	243	103
103	203	79	240	91
109	188	83	224	102
109	195	97	246	105
105	187	97	240	106
103	192	96	251	108
102	203	83	244	107
108	202	75	218	112
121	189	70	213	109
130	181	73	211	113
127	169	77	219	103
125	177	66	226	101
110	175	70	232	100
106	188	60	230	101
114	186	57	241	107
105	184	73	235	100
105	183	75	253	98
112	181	82	254	101
104	200	94	241	107
112	188	83	253	103
113	194	88	233	109
108	185	93	232	113
109	175	86	239	108
99	181	97	223	117
98	193	97	226	125
102	209	85	233	109
93	201	83	255	111
94	193	81	253	113
106	182	72	254	110
104	162	77	242	118
127	161	74	219	120
129	167	70	215	117
122	163	82	208	108
134	161	84	213	101
117	155	87	196	95
116	172	80	193	97
123	234	80	201	112
102	310	82	254	127
117	392	77	312	137
117	447	79	386	141
115	440	75	461	136
132	403	70	458	125
128	335	66	466	113
145	263	67	413	106
161	222	60	341	102
175	190	63	283	111
180	175	65	228	121
191	163	64	212	130
191	136	60	190	130
195	141	56	181	125
200	134	63	177	134
202	137	66	174	130
206	144	71	171	141
212	131	77	176	141
216	138	65	169	132
215	127	64	172	141
226	117	63	166	132
212	114	66	157	136
214	108	82	157	130
202	107	80	150	129
176	114	77	155	127
170	121	69	149	122
158	125	67	163	127
161	139	63	154	121
164	140	69	170	123
180	118	65	164	123
187	114	58	138	108
559	86	50	159	211
628	83	48	118	251
611	84	44	133	235
665	69	37	149	268
345	84	41	123	179
288	79	42	141	149
297	95	55	137	168
266	108	55	145	156
229	124	69	156	140
216	123	62	186	116
197	111	52	180	117
177	117	58	159	119
149	98	53	159	113
162	101	58	147	121
169	100	60	160	117
159	95	59	165	108
148	92	56	171	116
124	92	61	161	125
126	99	69	148	136
120	98	71	155	127
132	108	75	150	121
139	102	65	153	111
126	99	57	168	99
119	95	56	176	102
109	89	57	176	95
94	98	57	184	89
90	105	59	200	83
115	107	69	190	92
124	116	70	192	94
142	107	79	193	101
155	115	93	169	97
138	113	77	171	90
137	108	79	175	106
132	117	86	161	108
129	109	77	180	118
129	116	83	196	120
132	123	75	200	106
128	121	66	215	103
113	141	60	207	97
114	138	65	206	97
110	138	66	208	96
107	144	60	215	99
118	118	52	210	104
118	124	42	198	102
116	122	32	203	106
121	120	37	191	110
119	129	45	209	103
107	143	46	224	106
114	145	54	221	104
82	113	38	175	74
55	81	24	112	55
35	34	14	54	25

## Sheet: Dm250-50atg
Promoter Point Map (5-prime at the top!) of motif: TCAG in sequence set with 10672 number of sequences.C:\Motif-Mapper\StackedSeqs\09-19-2005_Dm250-50atg-TrimStack.txt	Promoter Point Map (5-prime at the top!) of motif: TATA in sequence set with 10672 number of sequences.C:\Motif-Mapper\StackedSeqs\09-19-2005_Dm250-50atg-TrimStack.txt	Promoter Point Map (5-prime at the top!) of motif: CATG in sequence set with 10672 number of sequences.C:\Motif-Mapper\StackedSeqs\09-19-2005_Dm250-50atg-TrimStack.txt	Promoter Point Map (5-prime at the top!) of motif: ATAA in sequence set with 10672 number of sequences.C:\Motif-Mapper\StackedSeqs\09-19-2005_Dm250-50atg-TrimStack.txt	Promoter Point Map (5-prime at the top!) of motif: TCAT in sequence set with 10672 number of sequences.C:\Motif-Mapper\StackedSeqs\09-19-2005_Dm250-50atg-TrimStack.txt
36	94	23	105	49
60	181	45	210	88
82	257	70	327	125
119	351	97	422	176
120	327	95	426	175
126	318	104	403	174
136	324	101	387	176
124	315	97	408	163
115	325	101	411	149
116	321	97	443	157
121	312	108	442	157
130	308	111	425	163
139	297	113	424	169
143	306	108	421	167
138	313	103	424	163
132	327	102	444	165
138	336	95	447	167
142	334	100	423	180
150	330	102	429	178
158	308	97	440	177
143	324	101	434	188
146	325	102	461	171
140	325	95	449	192
131	318	100	413	182
136	317	95	416	161
129	317	95	414	168
129	315	105	407	156
124	340	105	433	166
111	340	114	441	171
107	341	114	422	166
104	338	110	435	171
118	306	115	423	159
126	285	105	401	164
136	281	92	407	169
138	304	91	413	164
138	314	89	420	183
141	319	93	405	183
142	327	111	413	170
142	298	99	399	176
134	289	99	367	168
142	294	101	384	160
144	267	86	371	163
145	273	92	387	152
152	293	93	399	151
146	289	94	405	154
129	298	100	409	149
126	297	89	402	154
124	308	92	411	151
130	319	95	405	166
135	320	96	405	167
134	327	106	431	160
136	314	99	437	149
130	304	84	453	140
128	305	89	468	142
123	322	85	424	150
119	295	87	430	164
124	294	97	414	159
130	306	91	409	168
137	284	94	414	154
143	307	92	423	146
134	295	84	423	135
130	294	85	401	140
134	286	90	414	144
150	277	85	383	140
158	289	92	372	156
164	281	98	381	145
150	289	91	389	153
138	304	94	386	162
133	308	106	407	151
133	315	92	420	150
141	314	96	401	147
127	296	92	413	151
132	281	83	396	160
131	273	97	390	167
127	271	93	390	157
138	277	95	393	144
135	270	88	368	147
141	274	76	353	145
157	297	85	358	154
171	293	89	358	163
179	300	98	374	168
166	299	103	373	168
155	269	99	371	165
147	274	92	370	170
144	270	89	384	161
146	254	93	397	155
151	263	88	401	162
141	253	96	396	149
136	256	100	389	139
136	268	97	376	150
146	268	99	363	153
152	266	95	353	162
148	255	86	346	184
155	257	88	359	169
156	248	102	387	168
146	246	115	384	172
170	245	121	385	163
169	230	119	372	172
167	234	102	346	173
169	254	81	350	164
157	251	89	372	152
160	253	89	359	142
151	254	101	357	138
160	235	114	365	142
165	252	99	353	154
171	250	97	378	158
166	248	90	374	153
158	258	90	374	163
152	253	100	377	156
160	262	101	374	169
167	257	103	395	172
167	243	98	402	168
152	250	87	390	166
136	248	87	367	167
138	252	83	354	168
146	258	86	365	171
161	248	100	363	185
157	248	96	374	183
161	253	99	360	189
163	252	92	327	186
172	256	82	322	179
173	244	94	316	161
171	234	105	324	148
168	238	109	316	138
167	242	117	340	144
167	234	106	352	156
177	239	88	351	153
181	240	84	361	155
176	240	79	350	148
181	255	82	354	146
164	252	88	364	154
165	252	96	377	153
163	253	98	376	156
166	256	102	362	155
175	257	106	363	153
177	248	112	341	163
182	236	105	338	153
187	228	99	351	148
183	228	95	339	144
204	256	84	330	127
200	263	90	348	130
184	259	93	344	143
182	257	100	350	150
156	237	101	350	151
160	229	103	326	161
169	237	109	322	171
181	248	105	310	178
176	251	101	329	181
169	250	97	335	177
162	250	86	337	158
153	226	82	330	153
163	208	81	319	156
170	200	84	311	167
186	191	89	301	170
191	201	95	314	175
184	216	99	315	173
180	213	95	320	169
174	226	95	317	165
174	221	85	327	155
176	223	86	327	161
183	238	86	323	162
177	219	93	332	174
185	216	99	324	182
181	221	101	321	179
175	232	102	322	176
196	243	90	318	162
190	250	90	316	166
191	232	82	329	177
188	220	79	337	171
167	215	79	344	171
173	207	76	353	160
185	208	73	343	152
178	215	79	332	152
190	209	76	327	151
185	229	73	310	161
172	228	82	320	156
189	220	85	337	154
173	232	90	352	168
164	203	92	366	165
171	207	88	347	162
162	192	80	331	170
176	193	76	317	169
192	223	85	290	171
196	237	81	304	172
192	260	85	317	174
186	261	87	329	166
177	252	76	342	167
176	252	80	362	174
183	246	70	363	168
179	250	61	363	178
173	255	64	369	180
160	259	62	363	178
162	272	55	372	177
162	269	61	350	169
161	280	61	358	164
174	289	66	353	171
176	287	73	356	173
181	292	71	372	168
193	279	75	368	158
186	270	70	361	147
177	251	69	347	132
167	241	63	325	134
159	239	49	323	145
150	245	53	329	161
164	260	48	334	169
172	274	53	361	187
168	289	61	364	181
183	283	49	368	172
174	275	58	353	177
186	267	54	342	165
197	249	49	321	161
177	237	55	311	169
191	242	46	302	172
184	238	52	309	173
169	237	61	328	179
182	228	52	327	163
175	219	55	327	151
165	211	50	309	147
190	206	41	294	156
216	197	49	276	174
210	191	50	284	177
208	194	52	305	173
194	186	49	303	163
189	195	54	301	163
191	203	60	290	152
208	211	55	283	149
215	225	59	290	147
210	222	50	282	130
214	215	36	277	143
202	206	44	270	143
183	209	43	277	144
171	207	39	307	137
153	204	45	321	136
149	213	38	334	132
153	208	26	369	125
171	217	27	372	122
183	223	26	412	118
200	207	21	417	124
206	188	35	361	120
199	171	43	352	137
203	165	37	322	121
208	171	44	301	123
230	167	56	301	146
195	169	50	278	114
194	166	61	319	102
243	134	52	350	142
200	151	27	319	99
180	161	19	567	89
132	118	4	438	628
26	100	2806	333	551
2	50	2804	304	546
2	0	2805	0	546
1	0	2805	1	2
57	18	14	29	54
82	24	30	96	84
122	45	95	96	106
145	65	114	138	129
128	53	112	166	125
145	65	162	99	119
134	77	109	156	114
147	72	106	176	154
168	95	143	123	126
153	101	93	164	114
167	77	90	159	131
168	86	124	99	93
138	79	93	149	89
149	68	84	160	132
154	97	126	111	117
141	97	91	150	110
154	85	90	139	153
157	100	124	96	114
133	80	99	126	116
144	66	97	118	159
155	79	143	79	121
137	73	117	107	121
158	67	100	115	155
172	91	144	90	113
136	86	103	144	105
154	78	94	146	142
155	86	145	120	106
134	77	115	142	104
148	86	108	137	151
165	96	161	110	110
137	96	120	135	107
145	87	102	143	160
161	82	153	98	129
129	79	113	123	124
155	77	101	131	168
163	81	167	97	124
130	87	128	134	112
132	93	117	138	166
120	103	175	103	125
97	104	133	142	115
143	91	117	138	155
168	90	177	108	111
161	86	139	133	113
194	84	117	118	158
132	69	107	78	101
79	43	39	67	82
54	19	11	29	61

## Sheet: dm1500tss
Promoter Point Map (5-prime at the top!) of motif: TCAG in sequence set with 7953 number of sequences.D:\Kenneth\mm-analysis\droso\StackedSeqs\08-05-2005_dm1500tss-TrimStack.txt	Promoter Point Map (5-prime at the top!) of motif: TATA in sequence set with 7953 number of sequences.D:\Kenneth\mm-analysis\droso\StackedSeqs\08-05-2005_dm1500tss-TrimStack.txt	Promoter Point Map (5-prime at the top!) of motif: CATG in sequence set with 7953 number of sequences.D:\Kenneth\mm-analysis\droso\StackedSeqs\08-05-2005_dm1500tss-TrimStack.txt	Promoter Point Map (5-prime at the top!) of motif: ATAA in sequence set with 7953 number of sequences.D:\Kenneth\mm-analysis\droso\StackedSeqs\08-05-2005_dm1500tss-TrimStack.txt	Promoter Point Map (5-prime at the top!) of motif: TCAT in sequence set with 7953 number of sequences.D:\Kenneth\mm-analysis\droso\StackedSeqs\08-05-2005_dm1500tss-TrimStack.txt
TCAG	TATA	CATG	ATAA	TCAT
20	39	32	43	28
45	78	53	88	51
83	123	75	138	83
113	153	92	182	110
123	148	87	178	127
118	149	93	159	138
111	152	97	150	139
113	164	100	160	137
119	168	92	168	109
123	166	89	186	109
114	148	93	194	111
111	143	102	184	126
108	158	108	193	145
103	157	115	200	143
106	172	114	196	143
104	171	112	202	133
93	160	113	181	138
104	167	110	191	140
105	162	109	199	135
112	166	112	204	139
121	154	117	216	131
119	158	119	191	127
116	163	115	190	122
108	170	101	188	113
95	177	101	206	115
92	173	91	221	129
88	166	93	221	131
87	160	106	217	139
91	160	104	203	134
82	153	116	205	127
83	169	109	194	129
82	164	101	199	128
86	165	104	195	128
92	177	97	190	127
87	159	101	195	125
89	157	107	194	130
93	154	106	191	134
90	134	113	186	123
107	126	108	190	121
102	131	104	186	121
95	135	105	195	127
107	149	97	194	140
103	151	109	194	146
103	149	111	190	132
100	145	114	187	124
93	147	116	186	120
94	142	107	203	118
102	143	114	195	121
113	141	101	189	131
112	140	103	186	128
104	155	115	180	141
100	150	107	197	145
95	159	111	193	132
94	148	106	200	133
100	144	100	181	134
100	152	99	175	132
102	153	95	179	135
107	156	97	177	129
106	148	95	200	119
108	153	98	186	119
98	141	106	198	114
99	141	122	194	116
107	150	120	182	120
103	146	125	196	123
119	148	125	199	133
120	154	112	208	132
114	158	112	204	121
117	149	115	207	123
115	149	113	185	110
111	148	115	182	107
116	151	116	185	110
129	160	101	195	107
121	175	100	206	116
117	167	90	204	131
107	157	104	199	136
97	153	110	186	144
92	152	115	190	142
88	149	115	198	135
93	150	102	194	119
96	147	104	199	114
107	150	95	204	113
116	157	94	212	121
124	157	94	210	132
121	158	97	211	131
116	164	111	192	124
111	174	113	192	117
107	180	112	203	116
103	179	111	198	119
106	159	106	208	133
105	147	111	192	133
102	147	106	185	133
107	142	108	186	132
112	146	106	192	117
111	172	96	200	120
106	165	103	210	119
108	167	98	212	112
100	169	97	199	127
112	139	117	198	120
119	148	121	192	129
112	142	129	184	136
112	140	125	193	142
102	158	119	196	143
94	148	112	194	127
103	155	100	198	125
106	142	104	192	105
117	131	103	188	119
117	135	105	187	125
113	137	103	193	111
115	148	95	190	123
108	140	91	184	104
107	144	101	183	108
109	148	110	175	126
98	149	119	175	123
101	161	130	186	126
100	166	119	193	136
89	179	111	205	133
94	185	108	218	131
96	180	97	211	129
102	165	91	202	123
104	157	96	195	114
106	150	92	189	113
106	153	104	191	115
106	159	117	202	120
100	147	119	197	126
95	142	119	202	134
94	140	107	199	134
102	137	106	198	132
103	139	107	199	139
98	149	107	189	134
93	151	112	201	147
85	155	115	185	138
90	155	109	177	135
102	156	117	177	125
104	161	119	163	119
106	156	116	174	124
101	166	119	185	123
105	167	116	184	140
108	163	118	189	138
111	172	116	205	130
124	165	118	199	122
123	156	114	197	118
120	164	107	191	116
107	166	119	168	119
113	165	118	165	112
102	172	118	171	117
100	156	117	179	128
110	151	99	192	131
94	147	102	198	140
98	154	104	209	137
106	169	113	208	126
98	158	126	196	125
107	167	123	190	133
115	162	128	191	129
118	153	124	195	123
126	171	107	200	135
121	161	109	203	132
122	149	103	204	138
124	139	91	197	139
114	135	97	206	143
117	138	99	205	143
113	149	108	192	130
110	163	123	193	139
117	156	127	206	121
111	164	129	210	121
102	171	114	213	126
94	160	109	219	119
94	172	111	191	125
89	165	103	187	128
89	153	99	188	123
89	157	104	180	118
95	143	103	194	114
103	136	112	200	120
120	136	126	203	134
121	136	123	206	140
119	135	127	198	138
110	157	113	205	119
99	160	113	200	122
95	165	107	198	122
85	165	95	204	127
100	143	112	196	140
100	133	109	194	129
102	119	112	182	143
115	128	121	170	136
107	133	107	167	126
117	134	107	176	115
119	140	116	187	94
108	147	108	200	106
111	148	102	216	127
94	156	110	214	136
95	159	105	214	143
108	157	112	193	132
107	164	125	190	120
115	167	116	176	125
116	163	114	182	130
101	159	113	196	143
107	160	111	197	141
112	153	104	208	138
110	159	101	205	136
116	159	95	208	132
104	157	106	198	131
108	159	117	207	129
113	184	115	211	127
124	178	119	212	134
137	174	105	209	129
122	163	98	205	131
111	140	102	193	132
115	137	103	190	129
116	142	104	190	130
121	153	115	179	127
131	168	113	182	135
118	177	112	183	126
118	172	112	179	134
114	187	103	175	138
107	169	103	175	139
105	168	107	175	148
103	167	113	173	140
102	147	112	185	138
95	143	111	182	128
96	140	103	178	123
98	142	96	180	137
116	138	108	172	137
122	150	115	177	131
122	142	112	177	131
110	146	108	173	114
103	145	96	184	120
113	140	87	170	129
115	143	94	165	115
127	146	94	166	124
113	152	96	151	119
104	149	104	158	123
96	144	119	173	150
90	160	124	175	145
97	157	126	188	146
93	166	127	193	150
86	179	113	193	124
82	156	115	212	133
86	168	114	220	132
98	159	116	229	122
108	147	110	216	126
117	157	122	206	115
107	147	123	194	108
96	133	117	180	110
96	146	126	179	122
86	144	117	177	134
87	140	117	172	127
95	169	111	192	124
96	161	101	207	130
101	151	103	199	121
100	142	104	212	135
100	130	110	194	134
110	136	113	191	124
102	144	108	190	129
111	165	99	178	122
111	157	95	185	123
95	159	98	179	126
92	153	100	183	122
88	160	110	183	142
76	168	113	182	147
86	157	117	193	149
96	159	112	205	147
109	147	106	203	128
120	147	98	201	133
124	146	100	189	122
133	141	102	181	119
127	144	103	185	120
129	132	113	181	113
119	143	107	182	107
113	148	98	185	121
109	146	105	190	119
104	153	102	204	108
102	152	94	203	116
103	148	108	197	106
101	152	104	191	115
105	162	98	192	121
105	156	106	196	116
99	167	104	190	116
106	175	110	192	120
94	157	117	188	115
102	167	114	176	123
101	168	112	184	135
96	153	107	192	126
109	157	110	190	140
105	161	110	197	133
107	148	109	190	122
104	158	125	180	126
97	156	127	183	115
93	145	128	196	121
93	139	132	205	119
89	118	117	215	120
93	135	117	210	114
102	127	113	194	108
104	139	111	196	118
109	158	115	193	119
112	150	120	190	137
105	162	124	192	144
109	157	112	183	134
107	143	105	178	123
104	138	88	165	116
106	136	94	173	118
97	142	99	180	120
99	158	104	172	126
102	157	107	186	131
102	155	94	183	129
113	151	101	170	131
115	141	99	183	139
112	141	103	178	132
113	143	115	175	130
97	153	111	185	124
103	160	104	176	121
100	173	104	179	136
99	173	106	181	133
107	166	108	188	134
96	164	109	197	135
97	145	109	201	123
97	151	109	203	119
103	138	116	198	123
108	138	114	190	123
114	149	112	175	125
118	142	107	174	123
108	141	93	166	124
102	132	102	170	117
100	141	108	178	111
95	140	99	179	109
98	154	105	187	119
100	154	114	197	117
101	152	108	203	119
107	152	125	206	123
116	145	126	213	115
123	149	114	209	118
119	141	119	195	119
113	141	116	207	117
99	142	117	200	107
90	143	126	191	122
83	142	124	208	124
84	142	116	181	135
93	145	114	194	135
88	148	105	200	121
103	146	102	210	117
100	135	104	227	112
106	131	104	210	119
113	123	104	206	109
99	128	105	213	115
102	133	112	208	122
97	138	113	218	124
97	137	124	224	126
101	134	123	207	124
94	131	119	205	124
93	132	119	192	127
93	150	117	190	127
103	157	110	192	121
106	158	102	195	116
95	149	92	192	108
105	137	79	184	117
93	138	88	180	128
97	147	98	185	130
100	144	107	203	129
86	147	102	200	129
91	132	96	207	117
90	124	90	190	120
98	133	94	183	118
108	131	108	184	109
99	146	108	172	106
111	161	105	178	94
100	162	103	191	107
97	178	92	194	118
104	162	99	208	119
90	160	102	207	134
111	164	105	191	118
109	149	101	185	113
104	155	95	181	129
101	152	98	197	114
91	150	92	198	122
92	150	98	193	129
99	151	101	179	132
102	145	96	162	133
101	147	98	169	133
104	146	97	191	125
102	153	102	214	115
107	158	106	218	129
113	153	109	213	133
118	157	114	204	141
120	145	114	193	141
125	144	110	192	140
111	148	105	194	146
103	137	113	187	140
101	139	104	171	130
95	139	97	172	125
99	153	104	172	115
95	161	103	184	109
97	167	106	193	113
108	164	115	186	108
112	147	112	178	108
130	136	104	168	114
124	137	96	174	116
113	139	90	182	111
112	136	84	187	116
100	146	94	190	128
103	138	113	188	135
104	139	125	190	156
110	141	130	190	153
112	137	128	189	141
117	153	122	182	130
120	155	117	175	117
109	150	118	177	116
103	157	106	169	119
100	157	111	175	132
95	156	115	190	142
99	169	120	183	144
100	173	121	192	144
101	166	117	193	138
105	162	121	188	133
108	155	119	200	127
105	153	121	196	128
100	146	116	212	132
90	157	108	200	135
93	153	99	198	140
98	151	96	197	137
102	158	93	179	134
105	145	96	181	137
94	146	105	172	146
88	142	115	180	150
96	130	116	181	144
94	141	117	179	136
106	148	117	187	140
108	145	122	190	137
116	153	132	186	145
127	155	125	185	144
119	156	132	187	122
131	158	134	169	117
115	170	135	172	119
114	158	143	189	119
115	151	134	169	128
107	155	129	188	129
108	155	123	193	109
97	160	117	186	115
96	161	116	202	111
90	148	97	212	114
93	140	98	206	127
105	153	92	202	124
102	156	88	207	128
113	171	97	182	127
118	158	92	191	133
114	142	98	190	125
127	143	96	184	117
111	140	101	200	113
105	148	103	194	100
104	148	115	201	105
100	148	128	209	113
109	146	125	213	125
104	149	132	198	139
105	146	112	202	144
102	156	97	182	146
111	161	99	173	137
117	160	84	192	124
123	154	99	189	126
119	137	103	202	139
108	135	98	203	142
101	145	102	203	167
98	164	103	211	174
95	175	113	233	152
96	178	110	237	151
104	163	110	229	132
102	152	101	208	110
116	157	92	186	121
125	148	103	191	120
117	151	108	184	126
110	149	112	202	135
104	132	116	199	123
103	139	106	179	130
103	132	115	191	127
98	138	113	175	126
97	146	113	181	135
90	142	124	190	133
82	153	115	183	136
99	147	113	183	134
94	145	106	174	127
92	153	107	169	123
104	158	99	170	116
92	168	105	173	123
99	161	113	174	133
97	152	104	190	131
96	142	118	191	130
96	146	105	189	129
93	148	101	189	123
95	151	103	180	123
90	161	90	186	117
89	147	101	180	126
86	149	97	176	127
97	151	99	162	122
98	145	105	166	135
103	143	105	177	128
110	144	107	182	126
107	144	115	195	145
116	162	123	181	147
121	183	128	190	151
111	174	136	202	149
95	174	126	203	137
90	159	108	208	126
93	147	104	186	117
101	164	99	173	127
115	158	107	183	131
110	160	111	190	136
111	155	115	198	138
107	155	109	207	133
109	161	108	205	118
113	152	115	199	125
97	152	106	206	116
99	149	110	204	107
99	143	106	181	118
102	149	98	173	116
110	154	106	175	125
120	166	119	176	131
112	160	117	201	133
108	166	123	215	122
109	166	111	232	115
88	160	99	223	115
93	169	112	213	119
100	161	117	212	127
96	162	131	198	129
106	150	121	195	128
114	158	103	186	125
108	166	101	199	125
121	174	97	195	119
128	182	111	209	121
121	165	115	225	118
126	169	118	205	121
109	155	114	204	127
102	151	103	189	125
103	174	103	164	120
98	172	102	174	111
100	184	99	176	104
93	192	104	180	109
84	180	109	198	113
86	172	106	190	117
92	165	109	187	128
104	162	115	188	120
107	159	112	180	128
109	160	112	187	131
118	162	122	182	125
110	152	116	192	138
111	161	115	187	129
115	163	110	188	126
108	151	107	202	125
108	143	110	193	126
104	135	110	194	122
95	138	111	187	120
100	154	105	180	121
110	173	103	168	112
118	169	104	198	117
113	161	108	193	125
104	161	103	186	144
102	154	108	201	145
99	161	104	185	146
101	181	105	189	140
110	173	115	199	127
100	162	110	200	135
98	160	113	191	144
94	141	104	200	149
83	136	102	191	148
95	144	103	183	138
98	133	102	184	128
105	130	97	169	118
111	136	102	170	116
104	147	91	165	120
103	160	96	184	121
108	158	111	197	132
103	158	102	186	141
108	150	119	204	137
101	143	117	195	140
99	147	110	198	133
109	140	113	206	120
99	140	97	207	120
102	142	93	204	114
95	149	87	192	114
88	151	87	193	128
89	144	99	178	146
88	155	118	171	163
100	144	129	196	168
105	144	132	192	160
110	152	132	192	142
121	138	117	200	129
109	153	121	187	133
99	162	111	193	124
101	160	111	204	133
92	161	102	197	126
100	154	89	186	114
110	150	98	188	120
117	148	91	187	120
120	145	94	197	133
115	141	110	200	136
113	140	96	194	135
107	140	100	193	122
103	152	101	182	113
114	155	96	177	109
112	158	104	177	112
104	158	103	179	116
118	161	94	176	112
115	167	79	184	115
119	173	81	182	111
121	174	85	176	117
111	165	104	185	126
105	162	119	183	132
101	147	115	187	139
103	136	110	188	134
103	140	100	193	124
94	140	98	201	108
90	156	102	201	100
95	171	111	208	105
89	160	123	199	117
107	156	122	179	129
109	148	121	189	127
99	156	119	188	115
106	173	104	193	114
101	180	108	206	115
106	173	107	204	122
127	157	104	193	125
135	143	104	195	122
133	143	103	191	119
129	145	97	206	107
113	153	93	216	110
104	151	94	224	106
100	146	77	229	105
97	146	91	207	124
84	148	92	205	131
83	158	98	194	136
76	152	109	185	136
77	152	98	191	127
93	142	99	186	121
96	142	94	188	119
111	152	102	194	119
112	146	105	193	114
105	161	99	187	121
106	153	103	185	121
107	156	98	181	122
105	160	108	172	128
108	150	114	183	124
119	151	114	188	134
109	142	116	194	135
110	146	109	197	129
117	140	108	200	128
94	141	107	194	109
90	143	97	194	111
95	137	103	204	116
87	138	106	196	104
95	148	101	197	111
111	149	106	210	113
115	162	99	203	109
115	161	98	195	120
112	151	114	202	123
106	162	109	200	121
99	157	110	209	114
96	154	104	211	118
102	165	99	193	118
105	157	108	184	110
102	158	105	177	127
113	168	104	191	117
106	157	98	213	119
98	164	88	205	126
107	172	92	203	124
100	168	98	190	136
105	172	98	179	135
110	159	110	185	137
105	152	105	203	131
93	157	109	215	128
95	162	103	213	119
97	176	91	205	103
93	173	95	193	117
113	173	84	196	122
110	177	86	201	121
104	169	87	218	144
98	161	85	219	135
98	161	95	206	122
94	150	102	210	122
93	144	117	206	117
109	157	118	202	110
107	167	108	215	112
124	167	104	214	114
124	160	93	207	107
116	156	92	207	108
109	146	94	206	118
100	148	93	202	120
103	160	101	221	115
106	165	104	218	117
106	170	107	204	117
97	164	112	202	119
102	159	113	187	126
88	161	116	191	135
87	154	123	203	125
101	165	126	210	125
100	156	128	212	123
111	146	130	197	114
107	135	132	202	111
100	134	126	192	112
100	139	122	186	115
102	141	108	199	112
108	150	97	195	117
118	145	99	192	110
113	145	93	206	110
112	151	98	197	107
120	158	107	199	101
109	157	111	196	104
106	163	120	187	95
99	165	122	201	101
93	155	111	197	120
91	157	106	198	133
93	165	99	188	145
106	174	114	183	136
106	174	116	176	125
105	177	119	189	109
105	180	112	192	104
99	167	95	200	110
99	175	105	202	111
106	179	102	192	131
111	166	112	197	132
112	160	110	197	136
113	156	99	201	134
106	152	100	195	126
102	156	101	198	122
102	168	98	208	114
108	177	91	202	110
112	186	92	214	110
110	183	89	207	112
111	169	92	203	130
107	168	103	211	137
105	161	105	205	128
110	151	98	204	132
103	153	101	181	119
104	150	102	186	113
108	150	87	184	116
95	165	95	180	117
87	170	96	190	113
80	175	89	183	116
79	169	98	173	123
93	153	101	180	120
109	151	105	168	124
108	149	109	163	120
106	156	109	179	107
101	174	106	184	115
97	176	106	200	117
97	175	113	201	109
95	183	112	216	116
98	174	113	209	97
98	171	103	211	110
104	160	95	214	127
112	141	96	198	139
104	152	97	208	151
107	141	95	212	146
103	137	107	207	147
108	143	105	203	142
112	138	99	192	145
99	163	100	188	135
99	167	89	200	128
88	174	89	196	128
101	176	91	203	138
103	166	93	203	140
107	165	89	202	147
103	162	97	207	134
90	159	93	206	124
92	154	97	207	124
85	156	111	199	113
88	159	105	197	125
82	158	114	188	115
92	162	112	184	119
105	166	106	184	133
105	156	107	193	125
116	147	98	197	124
108	154	100	189	118
95	171	105	189	104
97	188	105	190	103
99	192	108	184	111
99	178	103	172	119
106	163	99	167	127
108	148	95	161	123
104	139	92	167	130
107	143	103	182	142
101	160	105	200	134
98	160	104	205	137
96	171	108	204	136
95	166	114	204	118
91	143	112	193	125
93	144	123	186	137
87	150	126	195	130
92	156	120	201	131
100	183	115	209	122
95	181	106	221	113
106	170	106	207	117
105	182	101	203	125
97	165	100	191	132
97	166	110	184	134
102	166	112	180	123
99	149	109	186	117
110	146	111	191	126
121	158	108	180	134
116	161	104	200	141
120	172	107	190	145
111	172	104	195	134
99	157	98	215	142
88	159	92	205	142
82	148	90	207	130
94	140	91	189	143
96	145	105	185	123
106	142	106	177	127
119	155	108	179	137
111	161	109	202	128
118	160	111	189	136
114	169	119	205	135
101	168	117	210	135
98	174	117	210	132
95	165	92	226	135
99	164	89	224	139
100	161	92	219	133
101	154	100	214	145
94	163	110	211	132
90	169	112	198	132
86	167	117	205	139
86	161	114	194	124
86	159	116	182	123
86	145	115	204	115
94	153	103	192	119
101	162	104	198	123
111	158	107	201	132
106	170	103	180	134
106	165	114	187	117
107	165	107	179	127
110	177	102	183	129
110	173	115	192	126
105	167	107	186	135
110	170	105	194	131
101	157	105	210	125
104	149	90	205	128
111	154	85	218	124
94	145	93	223	110
91	156	87	203	116
98	160	92	225	111
94	176	96	208	117
100	177	91	199	123
111	182	100	202	134
112	181	98	180	141
104	160	95	192	145
114	179	98	193	152
102	167	94	199	137
93	178	99	192	127
106	185	95	202	118
106	172	98	211	117
116	166	105	208	110
118	153	102	214	122
114	148	112	211	137
108	155	111	215	140
101	155	97	228	144
100	152	91	242	137
105	155	98	212	132
94	156	97	193	116
95	164	100	185	118
93	178	109	175	112
81	183	113	195	113
85	173	111	216	130
87	176	114	204	135
84	170	108	204	142
98	168	99	212	139
94	168	100	209	140
94	164	100	209	143
96	152	105	226	142
88	155	103	239	139
99	153	102	242	133
103	153	100	247	129
114	154	101	235	138
114	147	103	212	133
114	140	101	208	124
121	142	99	205	123
111	153	100	213	116
108	150	92	220	120
100	161	92	206	133
90	166	99	208	132
93	155	96	198	142
100	163	103	181	138
117	163	104	188	130
122	156	98	197	130
123	168	98	188	127
114	156	90	197	138
94	146	95	195	136
95	148	103	184	133
94	151	98	183	127
101	166	116	188	119
107	181	113	184	116
100	190	108	194	116
104	189	111	210	117
103	183	99	202	113
102	184	99	215	110
89	177	104	206	122
95	169	106	201	120
97	163	107	207	125
108	163	108	206	130
126	158	102	204	123
116	168	99	203	130
115	169	104	189	128
101	163	106	192	128
98	177	105	195	118
107	170	107	199	115
101	171	100	206	110
103	188	99	196	115
96	180	97	212	123
94	187	93	207	114
94	175	90	230	115
96	163	80	216	106
97	162	83	197	120
101	155	98	203	139
115	154	104	194	145
117	157	114	222	154
128	157	109	222	129
117	166	92	213	117
106	197	91	206	108
112	208	83	202	99
107	198	89	205	101
111	189	83	199	96
124	172	82	203	103
110	157	79	198	108
98	169	78	191	108
100	173	86	197	113
87	182	87	185	112
90	180	92	193	121
96	178	95	204	133
84	171	94	193	137
85	163	96	218	140
93	167	97	213	127
97	164	83	217	118
103	174	87	232	115
108	192	90	224	120
101	171	89	239	128
109	186	102	236	135
114	195	102	243	134
104	188	99	239	133
107	199	102	224	136
90	188	102	224	137
84	192	98	223	136
88	185	92	221	138
84	190	92	216	140
86	187	101	218	143
79	170	106	217	144
89	170	116	211	136
91	171	109	220	135
96	176	97	226	122
111	183	94	212	118
98	178	86	210	118
99	183	94	191	113
97	174	99	196	127
95	160	100	191	120
99	173	102	195	122
100	181	98	210	116
105	188	92	202	114
99	194	93	218	118
104	195	87	231	115
105	191	89	231	117
104	199	85	233	111
107	198	91	229	120
103	188	96	214	131
109	191	112	213	127
105	188	115	209	125
103	194	103	207	127
106	186	98	217	117
100	169	75	222	128
104	163	85	219	137
104	163	93	223	130
92	172	103	214	120
88	176	100	212	116
86	184	88	226	106
85	191	82	234	109
97	191	79	241	120
100	203	88	239	119
96	217	92	225	117
96	207	96	209	115
87	195	95	208	114
87	180	100	202	112
96	168	106	200	116
103	155	111	205	123
105	161	111	190	123
101	165	106	190	120
114	159	100	203	131
109	174	100	207	139
116	171	98	231	142
128	175	93	235	145
119	185	94	253	123
110	185	89	259	96
108	193	91	241	89
102	186	106	244	93
84	166	114	217	98
101	166	115	216	110
91	170	111	199	109
94	184	101	195	106
107	199	90	194	116
112	205	80	195	114
120	197	91	231	115
120	186	94	228	110
121	186	103	222	104
102	180	110	218	117
102	182	106	206	120
97	181	109	214	130
99	179	103	221	130
101	184	96	237	119
88	181	97	229	120
102	200	92	227	127
94	202	98	237	117
95	195	98	220	114
108	200	93	246	117
98	192	95	232	111
97	176	90	225	119
95	183	96	231	125
96	188	101	217	120
94	188	103	242	113
106	196	96	246	126
117	200	99	243	127
113	198	96	248	141
114	194	96	233	140
105	204	109	226	132
104	192	109	232	120
103	196	103	241	114
96	177	97	246	115
94	170	85	223	111
89	163	81	224	107
88	165	85	212	98
99	184	84	223	103
103	188	88	248	113
103	192	95	252	128
104	183	92	238	136
103	165	92	234	131
108	163	90	227	121
99	170	82	221	113
104	166	82	227	105
99	178	80	196	115
92	189	80	207	116
98	190	86	216	122
92	184	88	228	129
87	172	95	250	126
81	175	101	254	124
78	170	93	247	125
75	194	92	244	129
81	206	90	247	125
89	187	89	256	124
89	183	95	250	124
90	163	102	244	120
82	151	99	243	118
82	155	98	225	121
98	160	91	239	117
109	162	88	239	122
113	173	95	239	119
111	166	94	246	116
104	173	101	238	117
105	184	105	249	112
109	189	111	252	117
116	193	111	252	122
117	197	112	244	125
101	183	103	234	118
101	180	92	225	121
92	192	95	229	113
88	184	92	246	117
97	200	88	251	123
88	203	81	263	115
86	196	72	262	129
80	220	69	248	118
83	217	81	244	119
94	224	90	234	132
93	224	92	236	126
105	202	95	241	138
104	208	83	230	134
95	207	85	249	130
102	212	93	232	136
99	217	93	230	119
96	200	94	245	114
105	194	87	225	107
100	188	90	231	102
102	188	89	226	107
111	197	97	233	107
98	200	92	231	108
103	205	81	229	114
102	207	79	240	124
90	215	80	244	129
100	205	89	246	130
93	207	86	242	117
86	191	94	247	108
79	178	96	227	105
78	196	101	239	106
75	213	107	252	111
75	235	100	244	110
79	234	88	265	116
82	239	88	259	121
92	218	89	271	135
93	200	92	270	141
104	211	104	260	133
102	182	102	266	137
96	197	107	260	134
92	204	114	258	132
89	202	113	263	131
81	228	110	264	127
88	209	103	251	117
89	204	96	250	117
94	206	91	232	129
99	193	95	231	117
94	211	98	243	131
105	207	96	246	138
104	197	96	261	134
109	194	92	266	142
113	175	91	256	129
101	190	84	259	118
99	192	83	269	117
91	194	74	254	116
84	204	77	263	119
91	210	79	261	125
90	203	81	254	131
92	206	94	270	128
91	200	90	263	133
86	196	102	266	135
87	206	102	266	133
92	208	96	263	137
92	209	100	262	135
89	195	93	266	131
90	193	97	269	136
88	203	107	258	129
88	197	109	272	118
106	197	113	255	124
111	203	108	241	113
107	206	95	241	119
106	221	94	236	129
89	230	91	262	142
77	221	92	271	139
75	213	94	282	141
83	217	92	290	140
88	202	94	272	121
93	215	85	271	126
104	214	82	270	115
104	203	78	253	117
115	225	72	268	123
117	218	79	267	126
127	219	86	282	138
126	216	98	302	128
115	210	107	276	114
122	209	104	278	108
120	207	96	261	106
115	213	87	245	112
122	210	78	256	121
121	211	79	260	131
112	213	83	269	125
118	221	85	267	126
119	226	92	263	134
112	217	97	272	121
104	228	100	266	122
104	224	101	271	123
99	216	96	293	114
97	232	93	273	120
94	224	94	258	113
90	218	87	264	104
81	223	80	253	108
83	230	82	269	97
86	231	78	293	107
110	230	81	295	118
117	227	85	294	114
118	218	79	290	131
128	214	82	293	131
109	221	87	286	113
117	226	95	316	110
107	227	96	326	112
111	218	95	320	125
112	220	94	325	138
102	215	87	300	130
111	217	91	296	120
97	225	88	292	100
83	208	79	290	106
86	225	83	287	115
81	223	81	291	105
81	220	82	302	112
90	245	83	294	113
83	238	79	324	109
88	244	78	325	117
93	250	78	303	119
99	224	78	320	109
98	215	83	305	116
84	206	88	295	121
92	204	90	305	117
86	213	87	294	112
103	218	84	278	109
111	213	75	277	114
95	220	73	278	125
101	230	88	278	133
88	235	87	290	139
89	246	95	294	126
89	240	94	288	122
74	252	92	305	120
78	258	91	299	113
76	264	91	306	118
81	263	92	312	120
88	254	84	286	123
90	248	89	292	140
100	239	83	285	135
104	246	87	298	133
102	247	88	318	141
104	251	83	318	137
101	251	82	313	148
103	241	77	298	153
104	236	77	295	141
99	232	83	289	132
96	244	88	284	134
100	238	95	302	130
102	255	103	303	130
103	249	99	320	134
102	240	99	321	129
97	245	89	318	123
94	228	78	309	124
89	239	74	289	129
90	251	72	303	131
83	249	75	312	139
84	242	75	325	137
95	222	78	331	120
95	222	79	318	115
90	223	82	299	100
86	230	84	272	100
88	234	89	262	113
91	218	93	269	117
97	235	94	252	121
110	229	89	287	127
100	236	83	280	122
91	258	78	281	122
93	254	78	308	132
82	261	80	289	131
90	263	80	304	130
96	240	78	303	122
96	254	79	299	116
97	243	82	313	121
85	234	82	302	120
93	238	77	311	123
92	223	71	306	118
96	237	75	297	123
99	251	84	311	126
93	258	93	301	134
86	260	100	302	140
74	264	89	318	130
74	254	86	320	123
70	251	88	314	120
76	267	82	308	119
83	262	90	293	130
88	263	80	291	130
90	253	80	308	124
87	240	84	298	117
91	243	89	298	104
85	255	94	316	113
93	261	104	307	120
96	257	103	318	122
104	247	101	341	119
107	225	101	320	117
102	223	90	312	116
108	215	86	319	122
99	219	85	296	130
99	229	86	292	137
98	240	92	299	140
89	259	94	318	134
94	256	92	325	128
90	264	88	334	120
83	259	82	343	119
84	239	86	335	121
81	233	87	335	126
78	234	95	334	129
81	244	89	323	123
85	251	84	318	126
91	269	84	306	125
97	282	77	305	127
97	278	83	312	125
99	265	88	302	134
93	253	87	297	131
90	242	91	308	126
92	240	90	299	135
88	260	92	305	126
90	267	99	323	125
93	264	99	321	124
85	261	93	322	113
90	243	88	316	123
88	243	79	301	124
83	239	75	302	135
92	225	78	312	149
96	238	82	319	136
90	245	83	326	140
99	263	82	327	119
95	279	83	316	110
90	278	86	327	121
96	268	77	334	120
87	237	80	343	126
89	236	76	346	128
77	239	64	347	125
74	250	69	350	122
73	260	67	350	125
73	257	79	358	125
90	251	81	342	126
93	246	86	342	120
95	248	88	347	118
90	248	82	352	123
79	255	75	354	125
71	254	80	351	143
69	246	79	336	133
74	259	72	327	135
71	246	87	330	128
75	250	74	309	119
81	286	84	304	135
84	282	89	307	123
89	296	83	322	119
89	279	88	349	115
82	261	80	343	112
68	255	90	350	114
76	261	87	330	113
81	271	89	318	111
86	264	89	315	114
92	263	77	328	118
90	248	85	341	130
84	251	90	338	136
88	264	87	334	133
97	269	89	326	132
99	268	88	330	117
104	266	76	337	118
103	259	75	347	126
101	270	76	337	125
90	278	68	325	129
84	308	67	331	129
91	313	72	354	130
87	291	72	354	126
88	301	73	359	131
91	275	82	351	131
85	274	90	326	125
88	286	87	327	128
97	298	84	329	121
103	289	84	348	123
99	291	81	360	118
94	313	85	368	115
92	306	87	370	125
93	314	82	358	107
91	311	69	364	112
92	292	64	357	121
91	273	63	371	115
76	280	64	376	116
76	286	67	377	117
77	297	70	380	113
79	294	68	369	112
82	284	71	361	121
80	278	72	350	111
80	249	63	356	120
74	247	71	340	111
80	259	74	333	107
85	270	76	323	120
83	288	85	322	113
80	305	88	341	116
81	289	76	350	119
80	279	69	358	115
73	293	59	351	111
83	277	52	355	121
93	284	60	342	133
94	289	64	356	132
98	266	72	374	132
92	277	69	362	137
78	277	64	373	128
86	268	64	365	137
100	257	68	358	140
101	249	74	364	142
102	245	82	381	132
85	243	78	390	134
73	251	76	390	127
74	263	71	375	121
75	270	65	370	135
86	274	72	359	128
91	280	64	345	134
98	285	72	352	127
113	257	69	351	132
115	253	68	332	125
108	253	77	330	125
95	248	71	338	124
89	266	73	321	115
90	264	68	343	116
94	255	65	346	122
89	246	67	340	127
82	255	80	360	126
77	256	89	353	122
74	284	86	351	114
81	285	80	348	115
79	282	72	331	121
78	288	65	341	126
82	261	67	370	124
73	250	72	370	108
76	242	67	365	107
75	234	72	359	100
71	251	74	329	99
88	251	77	338	116
90	248	80	342	121
81	247	73	340	126
86	232	70	352	134
89	228	71	349	125
85	241	66	344	114
100	236	67	327	119
98	240	78	333	104
91	239	71	325	114
94	230	83	340	107
87	231	79	351	100
92	233	68	321	109
84	251	66	347	107
83	250	56	339	124
90	250	62	332	133
88	247	63	351	131
93	242	66	298	118
96	236	67	297	108
84	225	69	301	97
86	224	79	290	108
86	221	96	314	111
79	244	103	313	106
84	242	101	317	111
75	239	95	300	96
79	235	83	280	103
74	219	75	289	106
71	221	71	282	108
77	213	71	290	115
73	212	77	298	116
79	195	85	293	112
90	211	88	288	120
88	209	82	292	110
95	211	79	298	106
97	213	69	284	111
89	210	78	288	95
92	207	83	297	105
83	201	74	277	101
90	216	77	267	99
105	207	67	265	105
100	201	67	249	101
89	204	76	248	105
90	188	79	263	104
84	187	87	247	109
87	201	93	248	109
102	184	91	273	106
96	192	87	254	116
89	202	89	263	102
98	189	80	259	100
104	215	74	243	103
103	203	79	240	91
109	188	83	224	102
109	195	97	246	105
105	187	97	240	106
103	192	96	251	108
102	203	83	244	107
108	202	75	218	112
121	189	70	213	109
130	181	73	211	113
127	169	77	219	103
125	177	66	226	101
110	175	70	232	100
106	188	60	230	101
114	186	57	241	107
105	184	73	235	100
105	183	75	253	98
112	181	82	254	101
104	200	94	241	107
112	188	83	253	103
113	194	88	233	109
108	185	93	232	113
109	175	86	239	108
99	181	97	223	117
98	193	97	226	125
102	209	85	233	109
93	201	83	255	111
94	193	81	253	113
106	182	72	254	110
104	162	77	242	118
127	161	74	219	120
129	167	70	215	117
122	163	82	208	108
133	161	84	213	101
116	155	87	196	95
115	172	80	193	97
122	234	80	201	112
102	310	82	254	127
117	392	77	312	137
117	447	79	386	141
115	440	75	461	136
132	403	70	458	125
128	335	66	466	113
145	263	67	413	106
161	222	60	341	102
175	190	63	283	111
180	175	65	228	121
191	163	64	212	130
191	136	60	190	130
195	141	56	181	125
200	134	63	177	134
202	137	66	174	130
206	144	71	171	141
212	131	77	176	141
216	138	65	169	132
215	127	64	172	141
226	117	63	166	132
212	114	66	157	136
214	108	82	157	130
202	107	80	150	129
176	114	77	155	127
170	121	69	149	122
158	125	67	163	127
161	139	63	154	121
164	140	69	170	123
180	118	65	164	123
144	85	43	113	91
99	47	30	80	58
58	14	12	27	28

## Sheet: dm1500atg
Promoter Point Map (5-prime at the top!) of motif: TCAG in sequence set with 10671 number of sequences.D:\Kenneth\mm-analysis\droso\StackedSeqs\08-05-2005_dm1500atg-TrimStack.txt	Promoter Point Map (5-prime at the top!) of motif: TATA in sequence set with 10671 number of sequences.D:\Kenneth\mm-analysis\droso\StackedSeqs\08-05-2005_dm1500atg-TrimStack.txt	Promoter Point Map (5-prime at the top!) of motif: CATG in sequence set with 10671 number of sequences.D:\Kenneth\mm-analysis\droso\StackedSeqs\08-05-2005_dm1500atg-TrimStack.txt	Promoter Point Map (5-prime at the top!) of motif: ATAA in sequence set with 10671 number of sequences.D:\Kenneth\mm-analysis\droso\StackedSeqs\08-05-2005_dm1500atg-TrimStack.txt	Promoter Point Map (5-prime at the top!) of motif: TCAT in sequence set with 10671 number of sequences.D:\Kenneth\mm-analysis\droso\StackedSeqs\08-05-2005_dm1500atg-TrimStack.txt
TCAG	TATA	CATG	ATAA	TCAT
52	60	34	66	43
85	121	64	129	93
117	171	99	192	139
159	230	137	263	174
137	219	130	268	169
144	219	138	265	168
150	226	126	282	152
138	220	110	278	149
154	249	111	269	151
151	242	117	296	156
142	237	127	289	165
146	238	142	284	173
131	212	160	292	171
134	199	151	263	160
142	200	153	261	161
149	187	160	258	150
148	186	134	257	148
148	198	136	261	161
149	199	139	258	160
132	213	135	275	171
124	221	146	290	174
117	228	141	290	161
101	227	145	287	164
112	217	138	280	167
124	216	141	275	166
121	199	139	284	162
133	188	145	288	156
128	206	145	282	156
120	201	147	268	160
123	209	146	263	174
131	210	143	267	183
144	195	149	266	194
151	193	151	278	191
155	198	160	282	181
143	200	157	278	178
132	203	155	265	171
137	206	147	253	177
144	222	145	251	174
145	231	143	265	174
148	240	142	283	158
154	232	149	281	148
146	196	141	279	146
159	196	132	250	146
156	189	127	255	154
140	190	128	262	159
150	218	137	260	174
137	215	148	275	180
127	202	149	269	180
140	205	153	248	186
125	189	143	259	171
134	200	137	257	167
145	215	141	245	185
145	221	143	265	184
144	232	156	249	182
149	224	157	254	174
145	229	146	266	167
139	241	144	255	167
153	241	148	282	179
147	244	153	269	177
141	250	155	271	176
151	232	157	276	179
150	220	151	263	185
142	219	147	279	186
162	199	153	267	177
160	203	138	265	176
157	215	136	263	160
166	209	125	247	174
160	216	126	248	184
160	196	131	251	176
163	194	132	250	179
161	203	134	264	179
163	209	145	265	164
156	218	151	270	160
142	219	159	258	161
143	206	171	243	156
129	202	153	247	169
120	218	148	254	175
128	208	133	285	173
134	224	125	293	173
142	213	137	301	173
144	209	141	292	179
148	209	153	268	194
130	197	145	274	180
125	197	133	277	178
135	195	145	284	178
131	205	138	290	167
131	193	148	285	180
139	199	158	262	178
132	204	131	267	169
125	202	137	264	170
131	229	145	256	165
131	231	151	287	165
125	220	175	270	156
123	210	171	255	146
120	191	172	262	150
113	197	170	251	141
126	215	147	244	147
136	221	137	266	151
137	235	126	284	149
135	229	113	281	150
130	218	119	294	153
129	228	135	285	152
137	231	134	274	152
146	236	142	267	152
151	233	141	272	161
146	222	130	274	172
155	218	143	267	166
155	201	147	277	167
148	192	145	258	165
152	198	149	243	162
152	194	142	241	168
154	208	138	251	169
156	221	132	259	175
158	226	128	285	165
144	231	136	292	176
147	226	134	277	185
144	214	152	283	192
141	214	168	262	189
142	219	159	261	179
137	229	167	263	179
148	249	154	255	158
151	248	141	266	171
142	255	136	269	166
139	253	132	271	156
136	237	146	278	154
131	241	138	270	158
138	225	141	272	154
153	216	142	275	162
151	225	132	278	158
151	212	131	280	148
153	199	132	273	152
132	218	133	276	153
132	223	135	279	180
143	217	141	290	179
138	233	154	296	186
136	214	151	291	186
140	201	167	293	170
127	199	170	275	168
143	206	160	273	173
151	215	163	253	168
137	223	136	253	174
145	217	140	288	181
135	215	142	288	191
142	209	142	305	189
156	195	142	312	189
151	218	137	292	193
149	202	129	278	174
139	207	124	278	162
136	226	134	265	150
140	220	136	260	146
149	226	156	286	160
149	215	151	287	181
144	204	156	286	177
146	210	157	283	173
133	201	148	260	162
136	219	143	259	158
149	225	145	264	168
151	227	138	271	164
141	228	130	285	164
144	206	144	288	164
138	209	129	270	174
134	190	125	281	173
155	213	130	283	171
154	229	114	284	172
152	224	122	304	168
145	241	137	294	164
130	223	128	272	167
128	228	137	269	168
133	231	137	270	175
132	234	139	258	190
137	235	146	272	196
132	238	145	266	195
125	244	150	269	194
128	237	147	280	195
130	243	146	282	190
144	233	151	275	190
147	223	155	259	184
148	226	153	251	183
138	236	151	253	173
122	231	146	281	166
117	223	141	282	166
106	220	137	289	166
131	212	141	287	175
148	216	154	265	191
147	236	145	275	210
157	225	148	271	197
150	214	140	264	206
149	221	139	261	181
153	224	139	266	156
142	218	140	272	167
137	207	144	268	173
130	192	141	283	194
127	189	159	268	183
133	210	148	271	176
129	222	149	284	151
133	229	151	278	145
136	222	136	283	147
137	214	142	285	154
154	214	133	277	167
150	217	122	300	167
141	208	121	302	189
153	201	119	296	195
138	199	141	292	196
144	198	163	266	203
149	205	167	258	183
143	206	170	256	173
143	217	155	276	169
146	215	128	283	166
149	216	139	284	165
154	210	132	291	162
149	206	120	270	162
152	208	130	267	168
153	206	122	278	171
150	217	118	266	165
154	206	123	279	163
140	201	123	272	157
139	198	124	268	159
130	195	143	270	167
129	203	148	261	173
129	205	155	259	175
117	207	155	248	170
120	204	141	248	176
125	206	142	243	175
122	220	136	251	165
144	212	136	274	173
161	225	139	268	166
155	224	145	276	153
153	202	141	287	157
136	219	138	272	171
115	218	144	286	178
126	228	149	298	199
131	252	156	273	202
130	244	165	277	193
146	240	160	260	187
148	228	154	268	177
158	221	153	273	177
163	214	142	279	166
165	201	146	280	171
155	197	136	248	165
156	185	135	245	152
160	195	143	234	153
153	218	143	253	157
165	214	148	277	168
152	228	142	286	169
157	225	148	290	181
150	223	153	300	175
139	227	140	298	165
139	214	135	294	168
132	210	116	294	161
144	190	108	270	169
144	191	124	260	177
142	194	141	256	189
137	199	158	262	187
137	211	159	273	181
130	221	144	275	174
135	214	135	287	162
132	200	126	275	166
124	211	138	269	148
128	207	148	257	169
134	222	145	244	168
144	227	153	258	161
133	222	143	257	181
139	223	141	263	161
130	219	146	290	169
131	214	138	277	162
148	205	139	269	164
152	205	142	284	165
163	207	136	265	161
155	230	132	279	172
152	228	127	325	178
153	234	139	318	169
137	238	144	313	163
133	234	147	290	176
138	240	141	262	163
126	237	128	265	174
138	222	130	272	184
148	224	123	274	166
137	220	122	268	162
138	220	136	263	159
127	226	137	257	154
124	215	158	266	148
134	212	177	264	158
135	212	179	252	151
129	211	164	260	166
121	222	162	262	176
111	221	148	266	167
115	226	136	271	180
131	231	141	275	176
139	207	128	269	186
132	208	133	252	178
120	197	126	272	187
115	198	137	254	184
112	207	141	255	190
126	221	152	253	193
135	239	160	242	173
136	233	150	249	166
138	242	145	240	139
140	229	139	265	142
134	216	131	250	151
131	218	138	266	140
124	200	141	279	155
126	209	129	280	170
145	226	142	289	161
147	224	131	278	175
154	246	128	267	167
144	238	137	256	157
142	216	129	251	163
144	216	130	235	169
136	214	129	251	176
134	208	128	259	175
118	218	124	260	169
117	229	131	290	173
130	233	141	289	174
133	229	139	279	179
134	211	149	281	182
141	199	146	275	170
136	184	140	268	176
129	193	139	257	173
126	203	137	266	188
121	207	140	264	176
123	221	134	255	173
125	216	143	258	187
125	215	139	260	168
134	217	142	264	183
138	214	149	282	174
138	217	140	292	161
152	219	133	276	167
147	205	130	269	167
146	192	126	262	167
147	201	135	253	173
135	194	149	264	183
132	212	156	264	182
134	209	167	264	188
138	217	159	265	187
143	213	156	266	185
141	211	147	268	178
142	217	133	257	185
142	206	143	267	165
149	209	136	264	163
159	208	137	254	171
156	212	151	263	164
157	206	153	258	168
150	218	155	254	167
146	212	166	264	173
140	214	161	271	170
138	221	144	290	187
147	198	149	316	199
141	203	140	308	200
147	204	130	305	209
152	209	136	302	200
143	228	133	296	173
147	238	134	308	158
142	217	140	310	160
145	211	138	288	157
138	199	130	276	167
135	173	128	272	167
139	191	135	260	143
141	194	131	258	152
153	219	132	253	138
143	224	124	260	153
143	222	122	258	170
127	213	131	268	168
125	209	141	266	192
125	213	150	251	187
129	220	149	281	179
137	226	147	293	167
129	224	142	299	163
140	229	143	310	164
144	234	153	290	167
146	224	154	280	168
164	214	164	266	173
165	216	159	255	173
151	210	145	259	162
156	222	136	255	175
143	233	132	265	158
144	223	132	252	155
148	224	136	236	160
137	225	149	253	160
135	210	140	267	176
127	204	155	297	174
130	206	142	304	183
138	210	151	297	186
148	224	162	288	178
145	251	150	276	184
139	269	159	286	186
126	264	141	277	170
119	256	140	267	163
125	244	143	274	152
136	226	144	261	150
150	243	141	264	160
149	263	134	275	166
149	268	132	269	159
132	264	128	273	146
124	246	135	270	140
124	235	149	263	138
128	232	148	251	149
135	225	162	266	162
136	232	159	261	166
137	219	142	259	166
135	213	141	267	171
146	217	122	260	182
147	209	130	269	182
148	204	125	268	192
154	210	132	271	183
144	201	139	270	156
151	202	137	252	150
145	214	144	265	146
148	200	144	275	149
149	221	155	273	174
136	220	140	283	179
144	219	141	289	180
142	214	134	293	182
137	201	123	278	183
136	209	140	274	178
137	207	142	262	170
131	212	134	247	165
129	213	147	242	163
132	208	145	242	177
144	218	158	247	174
141	232	166	247	178
143	227	160	276	158
147	243	157	286	147
127	240	141	287	150
139	237	146	293	154
142	239	131	271	174
149	216	134	286	178
155	209	135	282	179
154	202	135	287	181
151	223	138	293	175
146	218	138	277	187
136	207	147	268	193
126	224	144	254	195
143	203	150	263	200
150	208	155	255	193
153	213	158	272	193
153	194	159	281	185
141	199	162	269	181
129	208	154	275	191
133	221	150	258	173
136	236	146	259	175
129	239	148	264	165
131	235	144	277	145
134	236	142	276	161
137	229	140	266	150
140	223	134	259	160
130	213	137	258	169
132	213	129	264	165
124	204	129	264	172
124	216	127	282	166
137	222	126	288	165
138	213	134	284	159
123	216	144	287	152
129	198	143	285	159
119	210	144	264	157
116	211	132	270	162
141	209	126	276	175
142	230	132	268	177
141	233	128	284	182
128	226	140	274	180
115	241	140	288	161
113	233	141	275	178
131	234	152	261	159
146	251	146	278	170
159	234	155	260	192
153	245	161	278	173
152	234	156	294	187
143	224	160	301	188
142	221	153	304	181
151	213	136	299	198
150	207	133	283	195
153	209	129	264	188
141	218	129	257	196
143	214	141	257	187
140	224	144	259	176
135	212	140	278	181
149	216	134	294	184
146	209	119	295	178
142	203	116	289	190
153	229	116	282	178
151	235	119	290	166
147	250	132	290	154
145	264	147	310	156
139	263	148	312	154
129	260	148	310	155
129	240	161	302	153
133	241	141	280	151
134	227	139	285	164
127	234	143	262	173
129	245	138	286	187
121	230	144	301	190
130	235	160	291	194
145	233	158	292	201
145	240	148	290	185
155	233	160	278	179
158	229	156	288	174
147	215	158	285	158
149	197	161	267	172
140	192	142	267	176
121	205	138	257	168
121	215	134	275	174
122	225	140	282	167
134	245	138	292	180
148	230	135	302	180
146	221	141	293	176
150	218	135	296	170
136	200	136	308	155
130	209	144	288	156
126	212	144	274	145
115	214	133	264	150
115	240	141	256	154
109	234	147	245	164
126	221	142	278	163
142	222	151	286	154
155	201	148	287	159
165	197	131	310	165
166	206	128	295	173
147	198	127	287	181
150	198	132	275	169
145	192	142	274	174
134	207	146	264	178
149	207	142	273	189
141	213	135	276	192
147	227	127	272	178
156	200	118	292	176
138	201	121	287	163
134	207	124	289	175
127	209	137	268	177
114	225	152	248	181
127	229	158	257	188
130	225	157	244	173
124	195	146	277	164
135	193	136	276	168
132	176	133	268	159
133	176	130	298	165
139	198	138	277	166
126	208	134	284	163
133	223	128	311	169
128	221	135	273	182
134	212	133	286	178
141	199	133	287	175
137	196	139	267	172
136	187	131	291	162
130	204	133	283	163
122	209	143	295	160
123	226	147	292	166
129	236	158	287	155
136	228	138	295	163
137	225	138	275	155
129	208	135	268	158
123	204	131	262	166
127	202	137	269	161
143	208	127	282	168
150	221	123	284	168
152	228	129	296	165
151	251	140	282	165
149	274	138	273	170
145	278	133	285	162
147	274	126	281	173
140	258	124	285	177
141	225	128	283	169
132	220	129	280	175
133	235	126	286	171
138	228	116	294	167
139	243	126	289	168
151	249	128	289	166
157	233	131	276	161
149	238	143	265	163
143	235	141	265	172
144	224	148	260	176
141	208	144	264	175
143	206	139	266	175
153	219	134	275	169
149	230	127	274	163
146	247	127	282	156
151	240	122	278	162
141	224	128	277	163
145	212	127	284	161
153	225	134	284	168
146	233	147	287	158
142	242	141	289	159
139	242	140	286	162
132	230	131	281	167
143	226	118	285	186
146	216	132	282	189
137	222	139	286	181
142	220	139	273	196
126	216	144	261	181
121	211	133	276	182
130	212	129	261	188
128	218	133	284	165
124	230	142	302	167
134	230	148	297	176
138	223	147	304	175
134	226	142	283	169
146	219	128	282	168
147	241	118	283	155
160	256	123	276	169
159	258	138	296	171
144	264	143	293	163
135	250	146	299	153
112	241	151	309	146
110	237	138	297	156
121	238	130	292	168
121	247	137	265	171
124	243	124	250	159
130	237	128	252	151
129	230	134	264	149
136	235	131	280	165
134	233	130	286	174
126	238	134	291	180
122	238	142	291	175
112	223	144	280	163
115	229	149	277	155
129	236	134	271	151
133	235	121	246	158
145	228	117	261	166
150	228	114	283	176
137	220	127	286	186
131	221	127	297	182
134	229	116	296	187
136	222	124	288	188
145	220	115	291	181
148	225	128	297	172
138	207	135	299	154
136	215	126	288	159
136	214	142	290	158
141	211	138	287	160
149	213	142	279	169
139	209	149	291	156
134	207	144	294	162
136	212	141	286	160
146	235	135	286	148
147	242	132	284	155
157	246	129	293	169
157	244	139	291	175
144	238	142	308	194
146	234	145	311	197
141	236	151	308	180
143	236	146	314	182
135	217	143	296	169
137	211	136	287	176
137	198	143	281	171
138	196	131	297	158
141	221	123	314	168
134	225	139	319	158
124	246	121	311	164
112	251	133	293	170
118	255	145	276	168
124	256	129	268	165
129	239	123	258	160
134	229	126	257	164
135	219	132	259	165
136	230	141	265	173
138	234	153	282	181
145	240	154	284	186
149	237	144	274	179
146	219	134	278	168
144	214	145	264	163
146	220	140	275	158
132	229	141	305	161
135	232	147	289	168
135	239	125	279	161
138	241	121	272	157
150	226	124	259	149
150	230	134	257	135
147	235	147	272	139
133	228	147	266	147
130	236	143	262	148
128	229	131	270	161
145	216	132	281	170
156	219	137	274	174
157	215	145	269	188
156	213	149	271	189
143	228	145	261	171
137	230	131	279	177
134	240	131	290	163
134	241	138	303	168
136	235	142	306	181
131	220	147	305	164
132	209	133	299	172
133	212	119	299	161
120	206	112	291	163
134	214	122	271	176
146	218	128	279	180
138	218	142	267	185
143	228	141	286	192
133	221	137	306	179
121	225	138	290	161
129	225	136	293	160
138	221	153	278	143
144	229	160	275	163
143	230	167	286	173
141	241	163	290	181
138	238	147	282	184
138	236	143	284	174
135	223	142	267	179
140	222	140	283	159
140	223	137	304	168
127	214	140	302	162
120	230	136	315	151
127	212	130	296	164
123	209	127	286	153
134	218	105	273	158
144	206	97	280	166
135	213	106	294	154
132	206	126	286	155
130	216	129	290	163
120	226	143	278	166
120	240	140	266	179
125	258	134	276	187
124	250	134	279	184
133	255	135	291	181
137	249	132	306	181
136	247	125	301	187
126	267	142	311	183
127	250	130	308	186
127	243	130	287	186
135	226	127	291	163
151	213	110	299	162
152	228	117	295	153
151	235	116	314	148
150	262	115	312	161
144	268	133	322	153
137	261	123	326	159
142	246	125	310	156
141	242	124	304	159
148	235	127	278	169
151	241	135	263	151
141	260	126	264	157
133	245	133	272	162
136	236	122	275	160
136	220	132	292	169
139	226	139	283	167
140	238	141	274	161
130	230	141	268	153
129	234	126	265	171
128	224	136	274	176
131	229	136	280	174
124	244	138	291	188
130	244	150	287	189
135	230	153	273	184
132	247	144	275	184
143	250	143	288	177
137	247	131	296	175
135	264	119	308	190
135	238	125	332	189
124	235	125	300	190
126	249	123	301	180
127	262	122	322	172
128	259	128	305	174
137	246	130	313	168
142	247	134	305	175
132	233	139	296	162
134	244	131	288	163
141	258	124	308	174
134	252	129	308	169
146	236	138	311	182
154	236	137	305	187
139	233	140	290	176
146	238	132	308	176
133	241	115	286	162
116	230	119	289	150
124	219	124	272	154
119	211	134	251	144
124	214	139	264	152
131	216	142	270	154
139	218	142	290	159
134	227	134	290	190
137	239	140	300	198
143	241	143	299	197
124	245	132	301	195
136	235	145	302	181
141	220	133	293	182
139	221	126	282	171
151	227	135	287	178
143	234	127	286	171
139	246	132	285	168
130	251	136	306	201
123	247	129	306	190
125	252	124	313	189
132	244	124	297	191
129	240	118	289	174
140	237	118	286	169
143	229	119	284	168
137	236	117	301	154
150	227	114	310	150
144	237	119	324	159
139	242	130	336	168
136	227	131	339	168
122	227	142	322	164
112	233	142	322	161
110	228	129	310	150
103	229	131	302	156
114	228	136	323	156
127	207	142	318	147
132	208	138	295	158
143	214	134	289	160
138	223	125	273	149
135	248	125	260	148
130	255	135	277	134
123	270	135	292	130
126	261	128	287	142
123	235	122	287	164
123	236	125	288	167
127	215	126	295	179
126	226	136	300	178
136	236	133	300	162
142	227	126	295	157
137	246	130	275	148
146	236	127	275	160
142	245	132	264	161
140	251	135	279	164
154	252	123	280	169
146	252	124	285	166
137	254	124	292	171
143	255	128	306	167
140	250	142	302	166
140	254	131	296	170
151	241	119	314	161
139	238	117	292	178
142	251	110	298	163
136	256	112	301	157
126	266	125	285	165
135	281	121	281	158
129	265	127	301	179
138	259	141	297	186
142	246	139	298	190
147	220	135	295	195
150	221	131	275	177
141	224	120	282	170
134	227	124	288	171
130	222	136	324	161
127	216	131	329	163
131	217	132	319	156
139	226	138	320	143
140	249	132	293	151
133	261	137	293	155
143	248	136	304	156
142	241	122	304	153
144	225	123	301	167
154	232	131	305	170
151	249	132	299	174
145	254	134	309	177
138	263	126	309	170
124	258	120	311	166
128	252	127	335	165
127	258	123	316	176
118	256	129	318	170
120	251	125	308	154
117	263	119	292	159
121	252	126	288	148
120	252	109	287	134
131	257	109	301	151
119	244	109	302	152
122	247	110	312	153
127	261	111	309	153
130	256	111	302	148
131	252	113	297	156
130	253	107	298	163
139	220	116	309	185
135	225	111	295	197
142	233	110	302	182
149	240	107	323	186
143	249	126	317	176
125	251	142	331	165
126	263	150	332	174
118	260	153	329	173
129	263	152	332	167
145	262	145	341	172
157	253	134	330	166
155	258	133	307	166
142	287	117	307	180
153	283	107	303	172
135	281	102	320	178
127	266	95	332	174
130	247	102	332	155
114	249	119	313	158
122	249	123	311	161
130	257	125	315	160
136	244	116	320	163
144	237	110	304	165
144	235	105	296	161
158	236	118	293	170
153	241	133	294	169
152	232	128	328	176
141	250	133	312	178
135	245	137	308	157
124	250	125	316	156
115	267	131	305	160
131	249	136	335	147
129	254	128	321	162
136	253	136	312	166
135	249	126	315	152
134	259	128	318	158
130	258	129	339	155
136	271	127	327	157
140	274	134	342	157
135	264	139	318	168
137	249	143	311	163
128	236	136	307	186
129	229	147	299	188
118	230	140	297	197
118	238	133	289	196
113	243	139	308	178
110	244	125	318	179
121	247	122	331	170
122	247	136	348	174
132	224	134	332	170
136	214	138	322	171
138	219	137	310	156
135	229	120	323	165
132	259	126	333	173
133	264	131	333	169
126	268	137	355	174
127	277	136	337	174
134	268	139	354	159
127	277	126	353	156
132	257	119	340	154
146	243	128	337	139
139	244	117	340	148
141	246	120	332	151
135	263	117	328	137
117	279	109	342	147
123	268	122	342	143
113	246	126	344	158
114	219	134	340	170
123	201	135	326	157
121	211	125	289	151
143	216	125	281	139
144	226	117	286	150
147	230	121	280	163
143	226	115	312	170
139	243	125	323	185
132	243	132	306	172
118	238	135	297	170
126	239	151	275	179
132	219	143	298	157
136	227	146	319	172
141	229	149	330	163
136	225	135	326	166
131	234	131	300	192
132	235	131	288	179
141	250	125	288	188
141	260	122	300	173
136	253	118	308	154
147	255	117	304	157
139	240	114	309	168
142	239	120	316	182
140	260	130	326	179
133	262	116	356	171
143	260	129	351	151
147	270	130	347	135
156	269	123	348	139
153	272	125	345	158
137	269	123	357	158
132	266	113	348	165
126	267	116	324	171
133	262	125	324	156
131	276	108	317	152
141	280	112	339	163
144	261	110	336	164
135	248	108	327	162
143	244	117	331	178
127	250	126	313	171
123	251	119	336	158
127	270	116	336	169
135	278	113	337	157
140	269	104	344	158
129	280	115	334	161
124	275	120	328	157
111	266	107	333	163
105	250	112	322	161
113	259	114	320	169
118	270	111	323	185
119	267	122	314	192
124	284	120	308	191
121	283	112	329	190
118	278	121	332	175
129	298	122	341	174
115	288	125	360	166
128	291	124	331	177
139	295	112	334	181
135	281	123	332	173
143	291	114	325	175
133	291	109	342	159
128	278	114	334	160
120	269	104	315	160
125	264	111	312	167
142	251	112	309	167
130	249	112	305	168
135	253	121	307	184
140	241	119	314	180
129	238	128	313	188
131	237	131	318	191
139	251	138	329	173
128	255	139	336	176
127	259	129	333	172
125	265	121	342	158
124	250	108	347	160
142	266	117	330	162
131	258	121	338	157
141	258	121	341	168
132	255	121	342	193
121	247	107	345	204
131	262	114	352	206
128	263	122	355	199
132	270	117	356	180
131	260	126	367	172
120	262	120	361	171
121	252	108	358	170
129	263	109	352	171
144	274	100	365	157
165	266	100	367	149
166	275	108	373	145
156	266	108	388	137
150	257	111	381	138
140	254	107	380	146
148	253	111	356	139
141	254	108	339	149
129	258	106	341	160
122	272	119	338	173
119	279	111	360	186
130	282	113	363	185
134	299	120	334	176
137	282	116	332	168
136	282	122	319	164
130	290	126	314	146
128	269	119	344	153
124	278	118	344	147
120	268	120	359	154
115	251	128	367	181
122	265	139	343	191
132	262	149	342	186
132	277	140	329	190
134	274	134	322	184
132	278	127	342	162
145	278	122	358	171
141	268	134	368	158
152	272	136	363	155
160	266	138	350	169
136	271	125	339	179
138	284	120	330	179
131	303	116	358	170
118	300	124	361	164
121	292	140	357	155
130	297	132	373	167
134	293	133	363	174
130	286	121	383	169
138	308	119	382	161
138	283	127	379	145
133	260	119	367	148
137	265	116	332	161
135	263	103	339	170
131	270	102	328	169
132	290	112	335	172
130	302	114	364	167
133	288	117	369	158
129	276	117	369	166
139	264	116	371	155
145	254	127	352	151
139	257	126	338	170
131	269	121	342	174
123	277	115	334	178
120	281	97	342	185
133	283	109	363	178
138	286	114	363	184
136	285	116	372	187
134	289	123	380	182
121	273	113	355	172
131	277	110	350	155
129	279	118	360	137
123	273	129	370	141
117	292	128	381	139
110	282	131	412	134
108	278	120	399	157
113	292	109	402	145
117	282	113	429	135
120	296	108	403	152
116	296	111	407	131
131	283	108	393	141
144	317	116	391	149
142	308	106	400	143
156	302	97	389	158
139	306	99	391	159
124	269	84	381	166
119	286	90	396	181
111	296	101	398	192
114	292	96	378	189
118	308	104	377	182
122	306	107	361	177
129	294	113	362	169
131	307	124	386	164
128	300	118	374	176
127	303	118	363	183
119	329	114	384	167
125	311	112	378	158
122	318	117	371	146
130	316	127	369	127
124	298	118	349	147
113	301	118	333	161
134	306	116	335	184
128	287	109	352	182
136	287	115	342	172
150	293	116	359	174
141	282	114	368	161
141	287	114	366	162
141	290	110	392	166
133	283	114	394	167
131	292	115	405	169
122	299	119	401	179
127	297	122	392	170
121	297	110	385	168
127	285	110	377	155
140	291	96	371	147
141	295	100	371	142
148	294	104	371	135
142	301	98	370	146
130	285	104	374	153
127	295	99	371	178
118	290	104	384	188
118	281	107	375	190
120	285	109	368	186
117	277	118	373	168
121	296	110	370	163
115	298	121	391	159
123	300	123	392	159
123	303	105	385	163
140	288	110	395	167
139	294	106	377	171
137	316	104	369	168
142	306	117	388	179
125	314	121	367	186
125	316	125	370	180
135	283	124	372	183
129	278	120	344	185
131	275	108	354	178
130	257	102	355	178
121	265	110	369	179
125	268	104	373	163
128	274	114	362	158
140	302	110	383	157
141	303	115	383	155
143	306	123	395	158
138	303	132	392	160
121	292	127	378	154
114	291	106	387	156
115	287	94	387	150
118	276	81	408	139
141	267	87	394	142
150	268	98	380	137
143	258	107	398	143
143	271	97	383	166
138	269	105	418	180
130	273	103	418	189
132	280	105	403	188
134	286	122	415	173
127	285	115	383	171
121	291	126	381	178
123	292	115	396	165
114	280	108	382	171
124	290	98	384	160
140	272	93	390	143
133	276	101	374	150
146	279	90	373	139
140	286	96	388	143
129	292	92	396	159
131	289	110	406	175
127	288	123	405	186
117	286	132	399	184
135	294	126	383	174
130	328	113	367	162
123	333	108	391	151
126	326	105	392	154
125	316	105	409	147
138	290	101	412	155
146	278	108	400	163
157	276	103	400	155
151	299	109	388	163
143	297	110	409	155
140	314	105	400	154
128	316	102	421	154
123	298	107	415	148
125	297	105	390	149
133	297	112	390	139
134	295	116	362	135
128	286	116	362	138
136	314	129	373	147
123	302	122	377	158
127	292	129	375	164
128	299	130	392	168
122	268	119	386	166
122	261	119	382	152
119	277	118	375	157
119	270	112	367	154
112	280	118	362	158
125	284	124	378	169
131	266	122	410	171
129	281	124	397	166
132	257	123	404	152
123	259	115	383	155
111	281	114	354	154
110	274	115	380	147
111	297	109	374	158
117	309	121	372	153
119	328	123	379	158
120	325	114	386	165
123	341	110	389	172
125	329	103	405	184
137	321	101	408	179
140	308	101	396	182
141	282	100	414	166
142	283	106	426	157
140	285	98	423	154
131	308	103	436	154
133	316	109	432	164
124	321	96	420	171
126	294	108	432	177
138	296	104	403	172
144	294	100	422	169
135	288	99	448	168
134	307	99	450	157
121	294	94	462	166
104	306	101	419	169
119	307	112	417	165
111	298	100	411	168
115	301	103	421	162
122	300	90	438	159
119	298	84	415	142
118	314	88	421	154
121	326	94	402	159
120	317	96	397	173
122	325	102	392	198
127	313	98	409	183
128	310	95	421	181
135	318	95	440	164
129	344	101	454	158
129	357	101	448	167
122	355	104	468	174
122	349	102	458	177
117	333	90	442	180
114	321	97	440	183
123	331	88	424	181
127	330	93	421	174
146	315	100	432	173
148	303	101	422	164
143	296	109	428	162
131	321	105	408	178
114	328	93	427	171
112	339	85	420	172
112	342	90	403	171
118	313	94	416	165
116	308	96	395	165
107	311	101	404	164
119	325	97	405	174
120	319	95	419	174
126	322	104	401	173
136	326	101	391	176
124	314	97	409	163
115	325	101	411	149
116	321	97	442	157
121	312	108	442	157
130	307	111	426	163
139	296	113	425	169
143	306	108	421	167
138	312	103	423	163
132	326	102	443	165
138	338	95	447	167
142	336	100	424	180
150	330	102	430	178
158	308	97	440	177
143	324	101	433	188
146	325	102	460	171
140	325	95	449	192
131	318	100	414	182
136	317	95	417	161
129	317	95	414	168
129	315	105	406	156
124	340	105	432	166
111	340	114	441	171
107	341	114	423	166
104	337	110	436	171
118	305	115	423	159
126	285	105	400	164
136	281	92	406	169
138	304	91	413	164
138	314	89	421	183
141	319	93	406	183
142	327	111	413	170
142	298	99	398	176
134	289	99	366	168
142	294	101	384	160
144	267	86	372	163
145	273	92	388	152
152	293	93	399	151
146	289	94	404	154
129	298	100	408	149
126	297	89	402	154
124	308	92	412	151
130	319	95	406	166
135	320	96	405	167
134	327	106	430	160
136	314	99	436	149
130	304	84	453	140
128	305	89	469	142
123	322	85	425	150
119	295	87	430	164
124	294	97	413	159
130	306	91	408	168
137	284	94	414	154
143	307	92	424	146
134	295	84	424	135
130	294	85	401	140
134	286	90	413	144
150	277	85	382	140
158	289	92	372	156
164	281	98	382	145
150	289	91	390	153
138	304	94	386	162
133	308	106	406	151
133	315	92	419	150
141	314	96	401	147
127	296	92	414	151
132	281	83	397	160
131	273	97	390	167
127	271	93	389	157
138	277	95	392	144
135	270	88	368	147
141	274	76	354	145
157	297	85	359	154
171	293	89	358	163
179	300	98	373	168
166	299	103	372	168
155	269	99	371	165
147	274	92	371	170
144	270	89	385	161
146	254	93	397	155
151	263	88	400	162
141	253	96	395	149
136	256	100	389	139
136	268	97	377	150
146	268	99	364	153
152	266	95	353	162
148	255	86	345	184
155	257	88	358	169
156	248	102	387	168
146	246	115	385	172
170	245	121	386	163
169	230	119	372	172
167	234	102	345	173
169	254	81	349	164
157	251	89	372	152
160	253	89	360	142
151	254	101	358	138
160	235	114	365	142
165	252	99	352	154
171	250	97	377	158
166	248	90	374	153
158	258	90	375	163
152	253	100	378	156
160	262	101	374	169
167	257	103	394	172
167	243	98	401	168
152	250	87	390	166
136	248	87	368	167
138	252	83	355	168
146	258	86	365	171
161	248	100	362	185
157	248	96	373	183
161	253	99	360	189
163	252	92	328	186
172	256	82	323	179
173	244	94	316	161
171	234	105	323	148
168	238	109	315	138
167	242	117	340	144
167	234	106	353	156
177	239	88	352	153
181	240	84	361	155
176	240	79	349	148
181	255	82	353	146
164	252	88	364	154
165	252	96	378	153
163	253	98	377	156
166	256	102	362	155
175	257	106	362	153
177	248	112	340	162
182	236	105	338	152
187	228	99	352	147
183	228	95	340	143
204	256	84	330	127
200	263	90	347	130
184	259	93	343	143
182	257	100	350	150
156	237	101	351	151
160	229	103	327	161
169	237	109	322	171
181	248	105	309	178
176	251	101	328	181
169	250	97	334	177
162	250	86	337	158
153	226	82	330	153
163	208	81	319	156
170	200	84	311	167
186	191	89	301	170
191	201	95	314	175
184	216	99	315	173
180	213	95	320	169
174	226	95	317	165
174	221	85	327	155
176	223	86	327	161
183	238	86	323	162
177	219	93	332	174
185	216	99	324	182
181	221	101	321	179
175	232	102	322	176
196	243	90	318	162
190	250	90	316	166
191	232	82	329	177
188	220	79	337	171
167	215	79	344	171
173	207	76	353	160
185	208	73	343	152
178	215	79	332	152
190	209	76	327	151
185	229	73	310	161
172	228	82	320	156
189	220	85	337	154
173	232	90	352	168
164	203	92	366	165
171	207	88	347	162
162	192	80	331	170
176	193	76	317	169
192	223	85	290	171
196	237	81	304	172
192	260	85	317	174
186	261	87	329	166
177	252	76	342	167
176	252	80	362	174
183	246	70	363	168
179	250	61	363	178
173	255	64	369	180
160	259	62	363	178
162	272	55	372	177
162	269	61	350	169
161	280	61	358	164
174	289	66	353	171
176	287	73	356	173
181	292	71	372	168
193	279	75	368	158
186	270	70	361	147
177	251	69	347	132
167	241	63	325	134
159	239	49	323	145
150	245	53	329	161
164	260	48	334	169
172	274	53	361	187
168	289	61	364	181
183	283	49	368	172
174	275	58	353	177
186	267	54	342	165
197	249	49	321	161
177	237	55	311	169
191	242	46	302	172
184	238	52	309	173
168	237	61	328	179
181	228	52	327	163
174	219	55	327	151
164	211	50	309	147
190	206	41	294	156
216	197	49	276	174
210	191	50	284	177
208	194	52	305	173
194	186	49	303	163
189	195	54	301	163
191	203	60	290	152
208	211	55	283	149
215	225	59	290	147
210	222	50	282	130
214	215	36	277	143
202	206	44	270	143
183	209	43	277	144
171	207	39	307	137
153	204	45	321	136
149	213	38	334	132
153	208	26	369	125
171	217	27	372	122
183	223	26	412	118
200	207	21	417	124
206	188	35	361	120
199	171	43	352	137
203	165	37	322	121
208	171	44	301	123
230	167	56	301	146
195	169	50	278	114
194	166	61	319	102
243	134	52	350	142
200	151	27	319	99
180	111	19	263	89
131	68	4	134	84
24	50	2	29	7

## Sheet: Dm1500-50tss
Promoter Point Map (5-prime at the top!) of motif: TCAG in sequence set with 7954 number of sequences.C:\Motif-Mapper\StackedSeqs\09-19-2005_Dm1500-50tss-TrimStack.txt	Promoter Point Map (5-prime at the top!) of motif: TATA in sequence set with 7954 number of sequences.C:\Motif-Mapper\StackedSeqs\09-19-2005_Dm1500-50tss-TrimStack.txt	Promoter Point Map (5-prime at the top!) of motif: CATG in sequence set with 7954 number of sequences.C:\Motif-Mapper\StackedSeqs\09-19-2005_Dm1500-50tss-TrimStack.txt	Promoter Point Map (5-prime at the top!) of motif: ATAA in sequence set with 7954 number of sequences.C:\Motif-Mapper\StackedSeqs\09-19-2005_Dm1500-50tss-TrimStack.txt	Promoter Point Map (5-prime at the top!) of motif: TCAT in sequence set with 7954 number of sequences.C:\Motif-Mapper\StackedSeqs\09-19-2005_Dm1500-50tss-TrimStack.txt
25	39	21	45	23
63	89	43	95	55
93	119	60	140	83
123	151	87	179	128
118	152	93	160	139
111	150	97	151	140
113	162	100	160	137
119	168	92	168	109
123	166	89	186	109
114	148	93	194	111
111	143	102	184	126
108	158	108	193	145
103	157	115	200	143
106	172	114	196	143
104	171	112	202	133
93	160	113	181	138
104	167	110	191	140
105	162	109	199	135
112	166	112	204	139
121	154	117	216	131
119	158	119	191	127
116	163	115	190	122
108	170	101	188	113
95	177	101	206	115
92	173	91	221	129
88	166	93	221	131
87	160	106	217	139
91	160	104	203	134
82	153	116	205	127
83	169	109	194	129
82	164	101	199	128
86	165	104	195	128
92	177	97	190	127
87	159	101	195	125
89	157	107	194	130
93	154	106	191	134
90	134	113	186	123
107	126	108	190	121
102	131	104	186	121
96	135	105	195	127
108	149	97	194	140
104	151	109	194	146
104	149	111	190	132
100	145	114	187	124
93	147	116	186	120
94	142	107	203	118
102	143	114	195	121
113	141	101	189	131
112	140	103	186	128
104	155	115	180	141
100	150	107	197	145
95	159	111	193	132
94	148	106	200	133
100	144	100	181	134
100	152	99	175	132
102	153	95	179	135
107	156	97	177	129
106	148	95	200	119
108	153	98	186	119
98	141	106	198	114
99	141	122	194	116
107	150	120	182	120
103	146	125	196	123
119	148	125	199	133
120	154	112	208	132
114	158	112	204	121
117	149	115	207	123
115	149	113	185	110
111	148	115	182	107
116	151	116	185	110
129	160	101	195	107
121	175	100	206	116
117	167	90	204	131
107	157	104	199	136
97	153	110	186	144
92	152	115	190	142
88	149	115	198	135
93	150	102	194	119
96	147	104	199	114
107	150	95	204	113
116	157	94	212	121
124	157	94	210	132
121	158	97	211	131
116	164	111	192	124
111	174	113	192	117
107	180	112	203	116
103	179	111	198	119
106	159	106	208	133
105	147	111	192	133
102	147	106	185	133
107	142	108	186	132
112	146	106	192	117
111	172	96	200	120
106	166	103	210	119
108	168	98	213	112
100	170	97	200	127
112	140	117	199	120
119	148	121	193	129
112	142	129	184	136
112	140	125	193	142
102	158	119	196	143
94	148	112	194	127
103	155	100	198	125
106	142	104	192	105
117	131	103	188	119
117	135	105	187	125
113	137	103	193	111
115	148	95	190	123
108	140	91	184	104
107	144	101	183	108
109	148	110	175	126
98	149	119	175	123
101	161	130	186	126
100	166	119	193	136
89	179	111	205	133
94	185	108	218	131
96	180	97	211	129
102	165	91	202	123
104	157	96	195	114
106	150	92	189	113
106	153	104	191	115
106	159	117	202	120
100	147	119	197	126
95	142	119	202	134
94	140	107	199	134
102	137	106	198	132
103	139	107	199	139
98	149	107	189	134
93	151	112	201	147
85	155	115	185	138
90	155	109	177	135
102	156	117	177	125
104	161	119	163	119
106	156	116	174	124
101	166	119	185	123
105	167	116	184	140
108	163	119	189	138
111	172	117	205	130
124	165	119	199	122
123	156	115	197	118
120	164	107	191	116
107	166	119	168	119
113	165	118	165	112
102	172	118	171	117
100	156	117	179	128
110	151	99	192	131
94	147	102	198	140
98	154	104	209	137
106	169	113	208	126
98	158	126	196	125
107	167	123	190	133
115	162	128	191	129
118	153	124	195	123
126	171	107	200	135
121	161	109	203	132
122	149	103	204	138
124	139	91	197	139
114	135	97	206	143
117	138	99	205	143
113	149	108	192	130
110	163	123	193	139
117	156	127	206	121
111	164	129	210	121
102	171	114	213	126
94	160	109	219	119
94	172	111	191	125
89	165	103	187	128
89	153	99	188	123
89	157	104	180	118
95	143	103	194	114
103	136	112	200	120
120	136	126	203	134
121	136	123	206	140
120	135	127	198	138
111	157	113	205	119
100	160	113	200	122
96	165	107	198	122
85	165	95	204	127
100	143	112	196	140
100	133	109	194	129
102	119	112	182	143
115	128	121	170	136
107	133	107	167	126
117	134	107	176	115
119	140	116	187	94
108	147	108	200	106
111	148	102	216	127
94	156	110	214	136
95	159	105	214	143
108	157	112	193	132
107	164	125	190	120
115	167	116	176	125
116	163	114	182	130
101	159	113	196	143
107	160	111	197	141
112	153	104	208	138
110	159	101	205	136
116	159	95	208	132
104	157	106	198	131
108	159	117	207	129
113	184	115	211	127
124	178	119	212	134
137	174	105	209	129
122	163	98	205	131
111	140	102	193	132
115	137	103	190	129
116	142	104	190	130
121	153	115	179	127
131	168	113	182	135
118	177	112	183	126
118	172	112	179	134
114	187	103	175	138
107	169	103	175	139
105	168	107	175	148
103	167	113	173	140
102	147	112	185	138
95	143	111	182	128
96	140	103	178	123
98	142	96	180	137
116	138	108	172	137
122	150	115	177	131
122	142	112	177	131
110	146	108	173	114
103	145	96	184	120
113	140	87	170	129
115	143	94	165	115
127	146	94	166	124
113	152	96	151	119
104	149	104	158	123
96	144	119	173	150
90	160	124	175	145
97	157	126	188	146
93	166	127	193	150
86	179	113	193	124
82	156	115	212	133
86	168	114	220	132
98	159	116	229	122
108	147	110	216	126
117	157	122	206	115
107	147	123	194	108
96	133	117	180	110
96	146	126	179	122
86	144	117	177	134
87	140	117	172	127
95	169	111	192	124
96	161	101	207	130
101	151	103	199	121
100	142	104	212	135
100	130	110	194	134
110	136	113	191	124
102	144	108	190	129
111	165	99	178	122
111	157	95	185	123
95	159	98	179	126
92	153	100	183	122
88	160	110	183	142
76	168	113	182	147
86	157	117	193	149
96	159	112	205	147
109	147	106	203	128
120	147	98	201	133
124	146	100	189	122
133	141	102	181	119
127	144	103	185	120
129	132	113	181	113
119	143	107	182	107
113	148	98	185	121
109	146	105	190	119
104	153	102	204	108
102	152	94	203	116
103	148	108	197	106
101	152	104	191	115
105	162	98	192	121
105	156	106	196	116
99	167	104	190	116
106	175	110	192	120
94	157	117	188	115
102	167	114	176	123
101	168	112	184	135
96	153	107	192	126
109	157	110	190	140
105	161	110	197	133
107	148	109	190	122
104	158	125	180	126
97	156	127	183	115
93	145	128	196	121
93	139	132	205	119
89	118	117	215	120
93	135	117	210	114
102	127	113	194	108
104	139	111	196	118
109	158	115	193	119
112	150	120	190	137
105	162	124	192	144
109	157	112	183	134
107	143	105	178	123
104	138	88	165	116
106	136	94	173	118
97	142	99	180	120
99	158	104	172	126
102	157	107	186	131
102	155	94	183	129
113	151	101	170	131
115	141	99	183	139
112	141	103	178	132
113	143	115	175	130
97	153	111	185	124
103	160	104	176	121
100	173	104	179	136
99	173	106	181	133
107	166	108	188	134
96	164	109	197	135
97	145	109	201	123
97	151	109	203	119
103	138	116	198	123
108	138	114	190	123
114	149	112	175	125
118	142	107	174	123
108	141	93	166	124
102	132	102	170	117
100	141	108	178	111
95	140	99	179	109
98	154	105	187	119
100	154	114	197	117
101	152	108	203	119
107	152	125	206	123
116	145	126	213	115
123	149	114	209	118
119	141	119	195	119
113	141	116	207	117
99	142	117	200	107
90	143	126	191	122
83	142	124	208	124
84	142	116	181	135
93	145	114	194	135
88	148	105	200	121
103	146	102	210	117
101	135	104	227	112
107	131	104	210	119
114	123	104	206	109
100	128	105	213	115
102	133	112	208	122
97	138	113	218	124
97	137	124	224	126
101	134	123	207	124
94	131	119	205	124
93	132	119	192	127
93	150	117	190	127
103	157	110	192	121
106	158	102	195	116
95	149	92	192	108
105	137	79	184	117
93	138	88	180	128
97	147	98	185	130
100	144	107	203	129
86	147	102	200	129
91	132	96	207	117
90	124	90	190	121
98	133	94	183	119
108	131	108	184	110
99	146	108	172	107
111	161	105	178	94
100	162	103	191	107
97	178	92	194	118
104	162	99	208	119
90	160	102	207	134
111	164	105	191	118
109	149	101	185	113
104	155	95	181	129
101	152	98	197	114
91	150	92	198	122
92	150	98	193	129
99	151	101	179	132
102	145	96	162	133
101	147	98	169	133
104	146	97	191	125
102	153	102	214	115
107	158	106	218	129
113	153	109	213	133
118	157	114	204	141
120	145	114	193	141
125	144	110	192	140
111	148	105	194	146
103	137	113	187	140
101	139	104	171	130
95	139	97	172	125
99	153	104	172	115
95	161	103	184	109
97	167	106	193	113
108	164	115	186	108
112	147	112	178	108
130	136	104	168	114
124	137	96	174	116
113	139	90	182	111
112	136	84	187	116
100	146	94	190	128
103	138	113	188	135
104	139	125	190	156
110	141	130	190	153
112	137	128	189	141
117	153	122	182	130
120	155	117	175	117
109	150	118	177	116
103	157	106	169	119
100	157	111	175	132
95	156	115	190	142
99	169	120	183	144
100	173	121	192	144
101	166	117	193	138
105	162	121	188	133
108	155	119	200	127
105	153	121	196	128
100	146	116	212	132
90	157	108	200	135
93	153	99	198	140
98	151	96	197	137
102	158	93	179	134
105	145	96	181	137
94	146	105	172	146
88	142	115	180	150
96	130	116	181	144
94	141	117	179	136
106	148	117	187	140
108	145	122	190	137
116	153	132	186	145
127	155	125	185	144
119	156	132	187	122
131	158	134	169	117
115	170	135	172	119
114	158	143	189	119
115	151	134	169	128
107	155	129	188	129
108	155	123	193	109
97	160	117	186	115
96	161	116	202	111
90	148	97	212	114
94	140	98	206	127
106	153	92	202	124
103	156	88	207	128
114	171	97	182	127
118	158	92	191	133
114	142	98	190	125
127	143	96	184	117
111	140	101	200	113
105	148	103	194	100
104	148	115	201	105
100	148	128	209	113
109	146	125	213	125
104	149	132	198	139
105	146	112	202	144
102	156	97	182	146
111	161	99	173	137
117	160	84	192	124
123	154	99	189	126
119	137	103	202	139
108	135	98	203	142
101	145	102	203	167
98	164	103	211	174
95	175	113	233	152
96	178	110	237	151
104	163	110	229	132
102	152	101	208	110
116	157	92	186	121
125	148	103	191	120
117	151	108	184	126
110	149	112	202	135
104	132	116	199	123
103	139	106	179	130
103	132	115	191	127
98	138	113	175	126
97	146	113	181	135
90	142	124	190	133
82	153	115	183	136
99	147	113	183	134
94	145	106	174	127
92	153	107	169	123
104	158	99	170	116
92	168	105	173	123
99	161	113	174	133
97	152	104	190	131
96	142	118	191	130
96	146	105	189	129
93	148	101	189	123
95	151	103	180	123
90	161	90	186	117
89	147	101	180	126
86	149	97	176	127
97	151	99	162	122
98	145	105	166	135
103	143	105	177	128
110	144	107	182	126
107	144	115	195	145
116	162	123	181	147
121	183	128	190	151
111	174	136	202	149
95	174	126	203	137
90	159	108	208	126
93	147	104	186	117
101	164	99	173	127
115	158	107	183	131
110	160	111	190	136
111	155	115	198	138
107	155	109	207	133
109	161	108	205	118
113	152	115	199	125
97	152	106	206	116
99	149	110	204	107
99	143	106	181	118
102	149	98	173	116
110	154	106	175	125
120	166	119	176	131
112	160	117	201	133
108	166	123	215	122
109	166	111	232	115
88	160	99	223	115
93	169	112	213	119
100	161	117	212	127
96	162	131	198	129
106	150	121	195	128
114	158	103	186	125
108	166	101	199	125
121	174	97	195	119
128	182	111	209	121
121	165	115	225	118
126	169	118	205	121
109	155	114	204	127
102	151	103	189	125
103	174	103	164	120
98	172	102	174	111
100	184	99	176	104
93	192	104	180	109
84	180	109	198	113
86	172	106	190	117
92	165	109	187	128
104	162	115	188	120
107	159	112	180	128
109	160	112	187	131
118	162	122	182	125
110	152	116	192	138
111	161	115	187	129
115	163	110	188	126
108	151	107	202	125
108	143	110	193	126
105	135	110	194	122
96	138	111	187	120
101	154	105	180	121
111	173	103	168	112
118	169	104	198	117
113	161	108	193	125
104	161	103	186	144
102	154	108	201	145
99	161	104	185	146
101	181	105	189	140
110	173	115	199	127
100	162	110	200	135
98	160	113	191	144
94	141	104	200	149
83	136	102	191	148
95	144	103	183	138
98	133	102	184	128
105	130	97	169	118
111	136	102	170	116
104	147	91	165	120
103	160	96	184	121
108	158	111	197	132
103	158	102	186	141
108	150	119	204	137
101	143	117	195	140
99	147	110	198	133
109	140	113	206	120
99	140	97	207	120
102	142	93	204	114
95	149	87	192	114
88	151	87	193	128
89	144	99	178	146
88	155	118	171	163
100	144	129	196	168
105	144	132	192	160
110	152	132	192	142
121	138	117	200	129
109	153	121	187	133
99	162	111	193	124
101	160	111	204	133
92	161	102	197	126
100	154	89	186	114
110	150	98	188	120
117	148	91	187	120
120	145	94	197	133
115	141	110	200	136
113	140	96	194	135
107	140	100	193	122
103	152	101	182	113
114	155	96	177	109
112	158	104	177	112
104	158	103	179	116
118	161	94	176	112
115	167	79	184	115
119	173	81	182	111
121	174	85	176	117
111	165	104	185	126
105	162	119	183	132
101	147	115	187	139
103	136	110	188	134
103	140	100	193	124
94	140	98	201	108
90	156	102	201	100
95	171	111	208	105
89	160	123	199	117
107	156	122	179	129
109	148	121	189	127
99	156	119	188	115
106	173	104	193	114
101	180	108	206	115
106	173	107	204	122
127	157	104	193	125
135	143	104	195	122
133	143	103	191	119
129	145	97	206	107
113	153	93	216	110
104	151	94	224	106
100	146	77	229	105
97	146	91	207	124
84	148	92	205	131
83	158	98	194	136
76	152	109	185	136
77	152	98	191	127
93	142	99	186	121
96	142	94	188	119
111	152	102	194	119
112	146	105	193	114
105	161	99	187	121
106	153	103	185	121
107	156	98	181	122
105	160	108	172	128
108	150	114	183	124
119	151	114	188	134
109	142	116	194	135
110	146	109	197	129
117	140	108	200	128
94	141	107	194	109
90	143	97	194	111
95	137	103	204	116
87	138	106	196	104
95	148	101	198	111
111	149	106	211	113
115	162	99	204	109
115	161	98	196	120
112	151	114	202	123
106	162	109	200	121
99	157	110	209	114
96	154	104	211	118
102	165	99	193	118
105	157	108	184	110
102	158	105	177	127
113	168	104	191	117
106	157	98	213	119
98	164	88	205	126
107	172	92	203	124
100	168	98	190	136
105	172	98	179	135
110	159	110	185	137
105	152	105	203	131
93	157	109	215	128
95	162	103	213	119
97	176	91	205	103
93	173	95	193	117
113	173	84	196	122
110	177	86	201	121
104	169	87	218	144
98	161	85	219	135
98	161	95	206	122
94	150	102	210	122
93	144	117	206	117
109	157	118	202	110
107	167	108	215	112
124	167	104	214	114
124	160	93	207	107
116	156	92	207	108
109	146	94	206	118
100	148	93	202	120
103	160	101	221	115
106	165	104	218	117
106	170	107	204	117
97	164	112	202	119
102	159	113	187	126
88	161	116	191	135
87	154	123	203	125
101	165	126	210	125
100	156	128	212	123
111	146	130	197	114
107	135	132	202	111
100	134	126	192	112
100	139	122	186	115
102	141	108	199	112
108	150	97	195	117
118	145	99	192	110
113	145	93	206	110
112	151	98	197	107
120	158	107	199	101
109	157	111	196	104
106	163	120	187	95
99	165	122	201	101
93	155	111	197	120
91	157	106	198	133
93	165	99	188	145
106	174	114	183	136
106	174	116	176	125
105	177	119	189	109
105	180	112	192	104
99	167	95	200	110
99	175	105	202	111
106	179	102	192	131
111	166	112	197	132
112	160	110	197	136
113	156	99	201	134
106	152	100	195	126
102	156	101	198	122
102	168	98	208	114
108	177	91	202	110
112	186	92	214	110
110	183	89	207	112
111	169	92	203	130
107	168	103	211	137
105	161	105	205	128
110	151	98	204	132
103	153	101	181	119
104	150	102	186	113
108	150	87	184	116
95	165	95	180	117
87	170	96	190	113
80	175	89	183	116
79	169	98	173	123
93	153	101	180	120
109	151	105	168	124
108	149	109	163	120
106	156	109	179	107
101	174	106	184	115
97	176	106	200	117
97	175	113	201	109
95	183	112	216	116
98	174	113	209	97
98	171	103	211	110
104	160	95	214	127
112	141	96	198	139
104	152	97	208	151
107	141	95	212	146
103	137	107	207	147
108	143	105	203	142
112	138	99	192	145
99	163	100	188	135
99	167	89	200	128
88	174	89	196	128
101	176	91	203	138
103	166	93	203	140
107	165	89	202	147
103	162	97	207	134
90	159	93	206	124
92	154	97	207	124
85	156	111	199	113
88	159	105	197	125
82	158	114	188	115
92	162	112	184	119
105	166	106	184	133
105	156	107	193	125
116	147	98	197	124
108	154	100	189	118
95	171	105	189	104
97	188	105	190	103
99	192	108	184	111
99	178	103	172	119
106	163	99	167	127
108	148	95	161	123
104	139	92	167	130
107	143	103	182	142
101	160	105	200	134
98	160	104	205	137
96	171	108	204	136
95	166	114	204	118
91	143	112	193	125
93	144	123	186	137
87	150	126	195	130
92	156	120	201	131
100	183	115	209	122
95	181	106	221	113
106	170	106	207	117
105	182	101	203	125
97	165	100	191	132
97	166	110	184	134
102	166	112	180	123
99	149	109	186	117
110	146	111	191	126
121	158	108	180	134
116	161	104	200	141
120	172	107	190	145
111	172	104	195	134
99	157	98	215	142
88	159	92	205	142
82	148	90	207	130
94	140	91	189	143
96	145	105	185	123
106	142	106	177	127
119	155	108	179	137
111	161	109	202	128
118	160	111	189	136
114	169	119	205	135
101	168	117	210	135
98	174	117	210	132
95	165	92	226	135
99	164	89	224	139
100	161	92	219	133
101	154	100	214	145
94	163	110	211	132
90	169	112	198	132
86	167	117	205	139
86	161	114	194	124
86	159	116	182	123
86	145	115	204	115
94	153	103	192	119
101	162	104	198	123
111	158	107	201	132
106	170	103	180	134
106	165	114	187	117
107	165	107	179	127
110	177	102	183	129
110	173	115	192	126
105	167	107	186	135
110	170	105	194	131
101	157	105	210	125
104	149	90	205	128
111	154	85	218	124
94	145	93	223	110
91	156	87	203	116
98	160	92	225	111
94	176	96	208	117
100	177	91	199	123
111	182	100	202	134
112	181	98	180	141
104	160	95	192	145
114	179	98	193	152
102	167	94	199	137
93	178	99	192	127
106	185	95	202	118
106	172	98	211	117
116	166	105	208	110
118	153	102	214	122
114	148	112	211	137
108	155	111	215	140
101	155	97	228	144
100	152	91	242	137
105	155	98	212	132
94	156	97	193	116
95	164	100	185	118
93	178	109	175	112
81	183	113	195	113
85	173	111	216	130
87	176	114	204	135
84	170	108	204	142
98	168	99	212	139
94	168	100	209	140
94	164	100	209	143
96	152	105	226	142
88	155	103	239	139
99	153	102	242	133
103	153	100	247	129
114	154	101	235	138
114	147	103	212	133
114	140	101	208	124
121	142	99	205	123
111	153	100	213	116
108	150	92	220	120
100	161	92	206	133
90	166	99	208	132
93	155	96	198	142
100	163	103	181	138
117	163	104	188	130
122	156	98	197	130
123	168	98	188	127
114	156	90	197	138
94	146	95	195	136
95	148	103	184	133
94	151	98	183	127
101	166	116	188	119
107	181	113	184	116
100	190	108	194	116
104	189	111	210	117
103	183	99	202	113
102	184	99	215	110
89	177	104	206	122
95	169	106	201	120
97	163	107	207	125
108	163	108	206	130
126	158	102	204	123
116	168	99	203	130
115	169	104	189	128
101	163	106	192	128
98	177	105	195	118
107	170	107	199	115
101	171	100	206	110
103	188	99	196	115
96	180	97	212	123
94	187	93	207	114
94	175	90	230	115
96	163	80	216	106
97	162	83	197	120
101	155	98	203	139
115	154	104	194	145
117	157	114	222	154
128	157	109	222	129
117	166	92	213	117
106	197	91	206	108
112	208	83	202	99
107	198	89	205	101
111	189	83	199	96
124	172	82	203	103
110	157	79	198	108
98	169	78	191	108
100	173	86	197	113
87	182	87	185	112
90	180	92	193	121
96	178	95	204	133
84	171	94	193	137
85	163	96	218	140
93	167	97	213	127
97	164	83	217	118
103	174	87	232	115
108	192	90	224	120
101	171	89	239	128
109	186	102	236	135
114	195	102	243	134
104	188	99	239	133
107	199	102	224	136
90	188	102	224	137
84	192	98	223	136
88	185	92	221	138
84	190	92	216	140
86	187	101	218	143
79	170	106	217	144
89	170	116	211	136
91	171	109	220	135
96	176	97	226	122
111	183	94	212	118
98	178	86	210	118
99	183	94	191	113
97	174	99	196	127
95	160	100	191	120
99	173	102	195	122
100	181	98	210	116
105	188	92	202	114
99	194	93	218	118
104	195	87	231	115
105	191	89	231	117
104	199	85	233	111
107	198	91	229	120
103	188	96	214	131
109	191	112	213	127
105	188	115	209	125
103	194	103	207	127
106	186	98	217	117
100	169	75	222	128
104	163	85	219	137
104	163	93	223	130
92	172	103	214	120
88	176	100	212	116
86	184	88	226	106
85	191	82	234	109
97	191	79	241	120
100	203	88	239	119
96	217	92	225	117
96	207	96	209	115
87	195	95	208	114
87	180	100	202	112
96	168	106	200	116
103	155	111	205	123
105	161	111	190	123
101	165	106	190	120
114	159	100	203	131
109	174	100	207	139
116	171	98	231	142
128	175	93	235	145
119	185	94	253	123
110	185	89	259	96
108	193	91	241	89
102	186	106	244	93
84	166	114	217	98
101	166	115	216	110
91	170	111	199	109
94	184	101	195	106
107	199	90	194	116
112	205	80	195	114
120	197	91	231	115
120	186	94	228	110
121	186	103	222	104
102	180	110	218	117
102	182	106	206	120
97	181	109	214	130
99	179	103	221	130
101	184	96	237	119
88	181	97	229	120
102	200	92	227	127
94	202	98	237	117
95	195	98	220	114
108	200	93	246	117
98	192	95	232	111
97	176	90	225	119
95	183	96	231	125
96	188	101	217	120
94	188	103	242	113
106	196	96	246	126
117	200	99	243	127
113	198	96	248	141
114	194	96	233	140
105	204	109	226	132
104	192	109	232	120
103	196	103	241	114
96	177	97	246	115
94	170	85	223	111
89	163	81	224	108
88	165	85	212	99
99	184	84	223	104
103	188	88	248	114
103	192	95	252	128
104	183	92	238	136
103	165	92	234	131
108	163	90	227	121
99	170	82	221	113
104	166	82	227	105
99	178	80	196	116
92	189	80	207	117
98	190	86	216	123
92	184	88	228	130
87	172	95	250	126
81	175	101	254	124
78	170	93	247	125
75	194	92	244	129
81	206	90	247	125
89	187	89	256	124
89	183	95	250	124
90	163	102	244	120
82	151	99	243	118
82	155	98	225	121
98	160	91	239	117
109	162	88	239	122
113	173	95	239	119
111	166	94	246	116
104	173	101	238	117
105	184	105	249	112
109	189	111	252	117
116	193	111	252	122
117	197	112	244	125
101	183	103	234	118
101	180	92	225	121
92	192	95	229	113
88	184	92	246	117
97	200	88	251	123
88	203	81	263	115
86	196	72	262	129
80	220	69	248	118
83	217	81	244	119
94	224	90	234	132
93	224	92	236	126
105	202	95	241	138
104	208	83	230	134
95	207	85	249	130
102	212	93	232	136
99	217	93	230	119
96	200	94	245	114
105	194	87	225	107
100	188	90	231	102
102	188	89	226	107
111	197	97	233	107
98	200	92	231	108
103	205	81	229	114
102	207	79	240	124
90	215	80	244	129
100	205	89	246	130
93	207	86	242	117
86	191	94	247	108
79	178	96	227	105
78	196	101	239	106
75	213	107	252	111
75	235	100	244	110
79	234	88	265	116
82	239	88	259	121
92	218	89	271	135
93	200	92	270	141
104	211	104	260	133
102	182	102	266	137
96	197	107	260	134
92	204	114	258	132
89	202	113	263	131
81	228	110	264	127
88	209	103	251	117
89	204	96	250	117
94	206	91	232	129
99	193	95	231	117
94	211	98	243	131
105	207	96	246	138
104	197	96	261	134
109	194	92	266	142
113	175	91	256	129
101	190	84	259	118
99	192	83	269	117
91	194	74	254	116
84	204	77	263	119
91	210	79	261	125
90	203	81	254	131
92	206	94	270	128
91	200	90	263	133
86	196	102	266	135
87	206	102	266	133
92	208	96	263	137
92	209	100	262	135
89	195	93	266	131
90	193	97	269	136
88	203	107	258	129
88	197	109	272	118
106	197	113	255	124
111	203	108	241	113
107	206	95	241	119
106	221	94	236	129
89	230	91	262	142
77	221	92	271	139
75	213	94	282	141
83	217	92	290	140
88	202	94	272	121
93	215	85	271	126
104	214	82	270	115
104	203	78	253	117
115	225	72	268	123
117	218	79	267	126
127	219	86	282	138
126	216	98	302	128
115	210	107	276	114
122	209	104	278	108
120	207	96	261	106
115	213	87	245	112
122	210	78	256	121
121	211	79	260	131
112	213	83	269	125
118	221	85	267	126
119	226	92	263	134
112	217	97	272	121
104	228	100	266	122
104	224	101	271	123
99	216	96	293	114
97	232	93	273	120
94	224	94	258	113
90	218	87	264	104
81	223	80	253	108
83	230	82	269	97
86	231	78	293	107
110	230	81	295	118
117	227	85	294	114
118	218	79	290	131
128	214	82	293	131
109	221	87	286	113
117	226	95	316	110
107	227	96	326	112
111	218	95	320	125
112	220	94	325	138
102	215	87	300	130
111	217	91	296	120
97	225	88	292	100
83	208	79	290	106
86	225	83	287	115
81	223	81	291	105
81	220	82	302	112
90	245	83	294	113
83	238	79	324	109
88	244	78	325	117
93	250	78	303	119
99	224	78	320	109
98	215	83	305	116
84	206	88	295	121
92	204	90	305	117
86	213	87	294	112
103	218	84	278	109
111	213	75	277	114
95	220	73	278	125
101	230	88	278	133
88	235	87	290	139
89	246	95	294	126
89	240	94	288	122
74	252	92	305	120
78	258	91	299	113
76	264	91	306	118
81	263	92	312	120
88	254	84	286	123
90	248	89	292	140
100	239	83	285	135
104	246	87	298	133
102	247	88	318	141
104	251	83	318	137
101	251	82	313	148
103	241	77	298	153
104	236	77	295	141
99	232	83	289	132
96	244	88	284	134
100	238	95	302	130
102	255	103	303	130
103	249	99	320	134
102	240	99	321	129
97	245	89	318	123
94	228	78	309	124
89	239	74	289	129
90	251	72	303	131
83	249	75	312	139
84	242	75	325	137
95	222	78	331	120
95	222	79	318	115
90	223	82	299	100
86	230	84	272	100
88	234	89	262	113
91	218	93	269	117
97	235	94	252	121
110	229	89	287	127
100	236	83	280	122
91	258	78	281	122
93	254	78	308	132
82	261	80	289	131
90	263	80	304	130
96	240	78	303	122
96	254	79	299	116
97	243	82	313	121
85	234	82	302	120
93	238	77	311	123
92	223	71	306	118
96	237	75	297	123
99	251	84	311	126
93	258	93	301	134
86	260	100	302	140
74	264	89	318	130
74	254	86	320	123
70	251	88	314	120
76	267	82	308	119
83	262	90	293	130
88	263	80	291	130
90	253	80	308	124
87	240	84	298	117
91	243	89	298	104
85	255	94	316	113
93	261	104	307	120
96	257	103	318	122
104	247	101	341	119
107	225	101	320	117
102	223	90	312	116
108	215	86	319	122
99	219	85	296	130
99	229	86	292	137
98	240	92	299	140
89	259	94	318	134
94	256	92	325	128
90	264	88	334	120
83	259	82	343	119
84	239	86	335	121
81	233	87	335	126
78	234	95	334	129
81	244	89	323	123
85	251	84	318	126
91	269	84	306	125
97	282	77	305	127
97	278	83	312	125
99	265	88	302	134
93	253	87	297	131
90	242	91	308	126
92	240	90	299	135
88	260	92	305	126
90	267	99	323	125
93	264	99	321	124
85	261	93	322	113
90	243	88	316	123
88	243	79	301	124
83	239	75	302	135
92	225	78	312	149
96	238	82	319	136
90	245	83	326	140
99	263	82	327	119
95	279	83	316	110
90	278	86	327	121
96	268	77	334	120
87	237	80	343	126
89	236	76	346	128
77	239	64	347	125
74	250	69	350	122
73	260	67	350	125
73	257	79	358	125
90	251	81	342	126
93	246	86	342	120
95	248	88	347	118
90	248	82	352	123
79	255	75	354	125
71	254	80	351	143
69	246	79	336	133
74	259	72	327	135
71	246	87	330	128
75	250	74	309	119
81	286	84	304	135
84	282	89	307	123
89	296	83	322	119
89	279	88	349	115
82	261	80	343	112
68	255	90	350	114
76	261	87	330	113
81	271	89	318	111
86	264	89	315	114
92	263	77	328	118
90	248	85	341	130
84	251	90	338	136
88	264	87	334	133
97	269	89	326	132
99	268	88	330	117
104	266	76	337	118
103	259	75	347	126
101	270	76	337	125
90	278	68	325	129
84	308	67	331	129
91	313	72	354	130
87	291	72	354	126
88	301	73	359	131
91	275	82	351	131
85	274	90	326	125
88	286	87	327	128
97	298	84	329	121
103	289	84	348	123
99	291	81	360	118
94	313	85	368	115
92	306	87	370	125
93	314	82	358	107
91	311	69	364	112
92	292	64	357	121
91	273	63	371	115
76	280	64	376	116
76	286	67	377	117
77	297	70	380	113
79	294	68	369	112
82	284	71	361	121
80	278	72	350	111
80	249	63	356	120
74	247	71	340	111
80	259	74	333	107
85	270	76	323	120
83	288	85	322	113
80	305	88	341	116
81	289	76	350	119
80	279	69	358	115
73	293	59	351	111
83	277	52	355	121
93	284	60	342	133
94	289	64	356	132
98	266	72	374	132
92	277	69	362	137
78	277	64	373	128
86	268	64	365	137
100	257	68	358	140
101	249	74	364	142
102	245	82	381	132
85	243	78	390	134
73	251	76	390	127
74	263	71	375	121
75	270	65	370	135
86	274	72	359	128
91	280	64	345	134
98	285	72	352	127
113	257	69	351	132
115	253	68	332	125
108	253	77	330	125
95	248	71	338	124
89	266	73	321	115
90	264	68	343	116
94	255	65	346	122
89	246	67	340	127
82	255	80	360	126
77	256	89	353	122
74	284	86	351	114
81	285	80	348	115
79	282	72	331	121
78	288	65	341	126
82	261	67	370	124
73	250	72	370	108
76	242	67	365	107
75	234	72	359	100
71	251	74	329	99
88	251	77	338	116
90	248	80	342	121
81	247	73	340	127
86	232	70	352	135
89	228	71	349	126
85	241	66	344	115
100	236	67	327	119
98	240	78	333	104
91	239	71	325	114
94	230	83	340	107
87	231	79	351	100
92	233	68	321	109
84	251	66	347	107
83	250	56	339	124
90	250	62	332	133
88	247	63	351	131
93	242	66	298	118
96	236	67	297	108
84	225	69	301	97
86	224	79	290	108
86	221	96	314	111
79	244	103	313	106
84	242	101	317	111
75	239	95	300	96
79	235	83	280	103
74	219	75	289	106
71	221	71	282	108
77	213	71	290	115
73	212	77	298	116
79	195	85	293	112
90	211	88	288	120
88	209	82	292	110
95	211	79	298	106
97	213	69	284	111
89	210	78	288	95
92	207	83	297	105
83	201	74	277	101
90	216	77	267	99
105	207	67	265	105
100	201	67	249	101
89	204	76	248	105
90	188	79	263	104
84	187	87	247	109
87	201	93	248	109
102	184	91	273	106
96	192	87	254	116
89	202	89	263	102
98	189	80	259	100
104	215	74	243	103
103	203	79	240	91
109	188	83	224	102
109	195	97	246	105
105	187	97	240	106
103	192	96	251	108
102	203	83	244	107
108	202	75	218	112
121	189	70	213	109
130	181	73	211	113
127	169	77	219	103
125	177	66	226	101
110	175	70	232	100
106	188	60	230	101
114	186	57	241	107
105	184	73	235	100
105	183	75	253	98
112	181	82	254	101
104	200	94	241	107
112	188	83	253	103
113	194	88	233	109
108	185	93	232	113
109	175	86	239	108
99	181	97	223	117
98	193	97	226	125
102	209	85	233	109
93	201	83	255	111
94	193	81	253	113
106	182	72	254	110
104	162	77	242	118
127	161	74	219	120
129	167	70	215	117
122	163	82	208	108
134	161	84	213	101
117	155	87	196	95
116	172	80	193	97
123	234	80	201	112
102	310	82	254	127
117	392	77	312	137
117	447	79	386	141
115	440	75	461	136
132	403	70	458	125
128	335	66	466	113
145	263	67	413	106
161	222	60	341	102
175	190	63	283	111
180	175	65	228	121
191	163	64	212	130
191	136	60	190	130
195	141	56	181	125
200	134	63	177	134
202	137	66	174	130
206	144	71	171	141
212	131	77	176	141
216	138	65	169	132
215	127	64	172	141
226	117	63	166	132
212	114	66	157	136
214	108	82	157	130
202	107	80	150	129
176	114	77	155	127
170	121	69	149	122
158	125	67	163	127
161	139	63	154	121
164	140	69	170	123
180	118	65	164	123
187	114	58	138	108
559	86	50	159	211
628	83	48	118	251
611	84	44	133	235
665	69	37	149	268
345	84	41	123	179
288	79	42	141	149
297	95	55	137	168
266	108	55	145	156
229	124	69	156	140
216	123	62	186	116
197	111	52	180	117
177	117	58	159	119
149	98	53	159	113
162	101	58	147	121
169	100	60	160	117
159	95	59	165	108
148	92	56	171	116
124	92	61	161	125
126	99	69	148	136
120	98	71	155	127
132	108	75	150	121
139	102	65	153	111
126	99	57	168	99
119	95	56	176	102
109	89	57	176	95
94	98	57	184	89
90	105	59	200	83
115	107	69	190	92
124	116	70	192	94
142	107	79	193	101
155	115	93	169	97
138	113	77	171	90
137	108	79	175	106
132	117	86	161	108
129	109	77	180	118
129	116	83	196	120
132	123	75	200	106
128	121	66	215	103
113	141	60	207	97
114	138	65	206	97
110	138	66	208	96
107	144	60	215	99
118	118	52	210	104
118	124	42	198	102
116	122	32	203	106
121	120	37	191	110
119	129	45	209	103
107	143	46	224	106
114	145	54	221	104
101	149	49	229	107
74	117	35	166	88
54	70	25	108	58
19	36	11	54	33

## Sheet: Dm1500-50atg
Promoter Point Map (5-prime at the top!) of motif: TCAG in sequence set with 10672 number of sequences.C:\Motif-Mapper\StackedSeqs\09-19-2005_Dm1500-50atg-TrimStack.txt	Promoter Point Map (5-prime at the top!) of motif: TATA in sequence set with 10672 number of sequences.C:\Motif-Mapper\StackedSeqs\09-19-2005_Dm1500-50atg-TrimStack.txt	Promoter Point Map (5-prime at the top!) of motif: CATG in sequence set with 10672 number of sequences.C:\Motif-Mapper\StackedSeqs\09-19-2005_Dm1500-50atg-TrimStack.txt	Promoter Point Map (5-prime at the top!) of motif: ATAA in sequence set with 10672 number of sequences.C:\Motif-Mapper\StackedSeqs\09-19-2005_Dm1500-50atg-TrimStack.txt	Promoter Point Map (5-prime at the top!) of motif: TCAT in sequence set with 10672 number of sequences.C:\Motif-Mapper\StackedSeqs\09-19-2005_Dm1500-50atg-TrimStack.txt
33	61	30	63	50
65	121	65	126	96
107	180	103	198	132
137	226	130	269	170
144	226	138	266	169
150	225	126	283	153
138	219	110	278	149
154	250	111	269	151
151	243	117	296	156
142	236	127	289	165
146	237	142	284	173
131	212	160	292	171
134	199	151	263	160
142	200	153	261	161
149	187	160	258	150
148	186	134	257	148
148	198	136	261	161
149	199	139	258	160
132	213	135	275	171
124	221	146	290	174
117	228	141	290	161
101	227	145	287	164
112	217	138	280	167
124	216	141	275	166
121	199	139	284	162
133	188	145	288	156
128	206	145	282	156
120	201	147	268	160
123	209	146	263	174
131	210	143	267	183
144	195	149	266	194
151	193	151	278	191
155	198	160	282	181
143	200	157	278	178
132	203	155	265	171
137	206	147	253	177
144	222	145	251	174
145	231	143	265	174
148	240	142	283	158
155	232	149	281	148
147	196	141	279	146
160	196	132	250	146
157	189	127	255	154
140	190	128	262	159
150	218	137	260	174
137	215	148	275	180
127	202	149	269	180
140	205	153	248	186
125	189	143	259	171
134	200	137	257	167
145	215	141	245	185
145	221	143	265	184
144	232	156	249	182
149	224	157	254	174
145	229	146	266	167
139	241	144	255	167
153	241	148	282	179
147	244	153	269	177
141	250	155	271	176
151	232	157	276	179
150	220	151	263	185
142	219	147	279	186
162	199	153	267	177
160	203	138	265	176
157	215	136	263	160
166	209	125	247	174
160	216	126	248	184
160	196	131	251	176
163	194	132	250	179
161	203	134	264	179
163	209	145	265	164
156	218	151	270	160
142	219	159	258	161
143	206	171	243	156
129	202	153	247	169
120	218	148	254	175
128	208	133	285	173
134	224	125	293	173
142	213	137	301	173
144	209	141	292	179
148	209	153	268	194
130	197	145	274	180
125	197	133	277	178
135	195	145	284	178
131	205	138	290	167
131	193	148	285	180
139	199	158	262	178
132	204	131	267	169
125	202	137	264	170
131	229	145	256	165
131	231	151	287	165
125	220	175	270	156
123	210	171	255	146
120	192	172	262	150
113	198	170	252	141
126	216	147	245	147
136	222	137	267	151
137	235	126	285	149
135	229	113	281	150
130	218	119	294	153
129	228	135	285	152
137	231	134	274	152
146	236	142	267	152
151	233	141	272	161
146	222	130	274	172
155	218	143	267	166
155	201	147	277	167
148	192	145	258	165
152	198	149	243	162
152	194	142	241	168
154	208	138	251	169
156	221	132	259	175
158	226	128	285	165
144	231	136	292	176
147	226	134	277	185
144	214	152	283	192
141	214	168	262	189
142	219	159	261	179
137	229	167	263	179
148	249	154	255	158
151	248	141	266	171
142	255	136	269	166
139	253	132	271	156
136	237	146	278	154
131	241	138	270	158
138	225	141	272	154
153	216	142	275	162
151	225	132	278	158
151	212	131	280	148
153	199	132	273	152
132	218	133	276	153
132	223	135	279	180
143	217	141	290	179
138	233	154	296	186
136	214	151	291	186
140	201	167	293	170
127	199	171	275	168
143	206	161	273	173
151	215	164	253	168
137	223	137	253	174
145	217	140	288	181
135	215	142	288	191
142	209	142	305	189
156	195	142	312	189
151	218	137	292	193
149	202	129	278	174
139	207	124	278	162
136	226	134	265	150
140	220	136	260	146
149	226	156	286	160
149	215	151	287	181
144	204	156	286	177
146	210	157	283	173
133	201	148	260	162
136	219	143	259	158
149	225	145	264	168
151	227	138	271	164
141	228	130	285	164
144	206	144	288	164
138	209	129	270	174
134	190	125	281	173
155	213	130	283	171
154	229	114	284	172
152	224	122	304	168
145	241	137	294	164
130	223	128	272	167
128	228	137	269	168
133	231	137	270	175
132	234	139	258	190
137	235	146	272	196
132	238	145	266	195
125	244	150	269	194
128	237	147	280	195
131	243	146	282	190
145	233	151	275	190
148	223	155	259	184
149	226	153	251	183
138	236	151	253	173
122	231	146	281	166
117	223	141	282	166
106	220	137	289	166
131	212	141	287	175
148	216	154	265	191
147	236	145	275	210
157	225	148	271	197
150	214	140	264	206
149	221	139	261	181
153	224	139	266	156
142	218	140	272	167
137	207	144	268	173
130	192	141	283	194
127	189	159	268	183
133	210	148	271	176
129	222	149	284	151
133	229	151	278	145
136	222	136	283	147
137	214	142	285	154
154	214	133	277	167
150	217	122	300	167
141	208	121	302	189
153	201	119	296	195
138	199	141	292	196
144	198	163	266	203
149	205	167	258	183
143	206	170	256	173
143	217	155	276	169
146	215	128	283	166
149	216	139	284	165
154	210	132	291	162
149	206	120	270	162
152	208	130	267	168
153	206	122	278	171
150	217	118	266	165
154	206	123	279	163
140	201	123	272	157
139	198	124	268	159
130	195	143	270	167
129	203	148	261	173
129	205	155	259	175
117	207	155	248	170
120	204	141	248	176
125	206	142	243	175
122	220	136	251	165
144	212	136	274	173
161	225	139	268	166
155	224	145	276	153
153	202	141	287	157
136	219	138	272	171
115	218	144	286	178
126	228	149	298	199
131	252	156	273	202
130	244	165	277	193
146	240	160	260	187
148	228	154	268	177
158	221	153	273	177
163	214	142	279	166
165	201	146	280	171
155	197	136	248	165
156	185	135	245	152
160	195	143	234	153
153	218	143	253	157
165	214	148	277	168
152	228	142	286	169
157	225	148	290	181
150	223	153	300	175
139	227	140	298	165
139	214	135	294	168
132	210	116	294	161
144	190	108	270	169
144	191	124	260	177
142	194	141	256	189
137	199	158	262	187
137	211	159	273	181
130	221	144	275	174
135	214	135	287	162
132	200	126	275	166
124	211	138	269	148
128	207	148	257	169
134	222	145	244	168
144	227	153	258	161
133	222	143	257	181
139	223	141	263	161
130	219	146	290	169
131	214	138	277	162
148	205	139	269	164
152	205	142	284	165
163	207	136	265	161
155	230	132	279	172
152	228	127	325	178
153	234	139	318	169
137	238	144	313	163
133	234	147	290	176
138	240	141	262	163
126	237	128	265	174
138	222	130	272	184
148	224	123	274	166
137	220	122	268	162
138	220	136	263	159
127	226	137	257	154
124	215	158	266	148
134	212	177	264	158
135	212	179	252	151
129	211	164	260	166
121	222	162	262	176
111	221	148	266	167
115	226	136	271	180
131	231	141	275	176
139	207	128	269	186
132	208	133	252	178
120	197	126	272	187
115	198	137	254	184
112	207	141	255	190
126	221	152	253	193
135	239	160	242	173
136	233	150	249	166
138	242	145	240	139
140	229	139	265	142
134	216	131	250	151
131	218	138	266	140
124	200	141	279	155
126	209	129	280	170
145	226	142	289	161
147	224	131	278	175
154	246	128	267	167
144	238	137	256	157
142	216	129	251	163
144	216	130	235	169
136	214	129	251	176
134	208	128	259	175
118	218	124	260	169
117	229	131	290	173
130	233	141	289	174
133	229	139	279	179
134	211	149	281	182
141	199	146	275	170
136	184	140	268	176
129	193	139	257	173
126	203	137	266	188
121	207	140	264	176
123	221	134	255	173
125	216	143	258	187
125	215	139	260	168
134	217	142	264	183
138	214	149	282	174
138	217	140	292	161
152	219	133	276	167
147	205	130	269	167
146	192	126	262	167
147	201	135	253	173
135	194	149	264	183
132	212	156	264	182
134	209	167	264	188
138	217	159	265	187
143	213	156	266	185
141	211	147	268	178
142	217	133	257	185
142	206	143	267	165
150	209	136	264	163
160	208	137	254	171
157	212	151	263	164
158	206	153	258	168
150	218	155	254	167
146	212	166	264	173
140	214	161	271	170
138	221	144	290	187
147	198	149	316	199
141	203	140	308	200
147	204	130	305	209
152	209	136	302	200
143	228	133	296	173
147	238	134	308	158
142	217	140	310	160
145	211	138	288	157
138	199	130	276	167
135	173	128	272	167
139	191	135	260	143
141	194	131	258	152
153	219	132	253	139
143	224	124	260	154
143	222	122	258	171
127	213	131	268	169
125	209	141	266	192
125	213	150	251	187
129	220	149	281	179
137	226	147	293	167
129	224	142	299	163
140	229	143	310	164
144	234	153	290	167
146	224	154	280	168
164	214	164	266	173
165	216	159	255	173
151	210	145	259	162
156	222	136	255	175
143	233	132	265	158
144	223	132	252	155
148	224	136	236	160
137	225	149	253	160
135	210	140	267	176
127	204	155	297	174
130	206	142	304	183
138	210	151	297	186
148	224	162	288	178
145	251	150	276	184
139	269	159	286	186
126	264	141	277	170
119	256	140	267	163
125	244	143	274	152
136	226	144	261	150
150	243	141	264	160
149	263	134	275	166
149	268	132	269	159
132	264	128	273	146
124	246	135	270	140
124	235	149	263	138
128	232	148	251	149
135	225	162	266	162
136	232	159	261	166
137	219	142	259	166
135	213	141	267	171
146	217	122	260	182
147	209	130	269	182
148	204	125	268	192
154	210	132	271	183
144	201	139	270	156
151	202	137	252	150
145	214	144	265	146
148	200	144	275	149
149	221	155	273	174
136	220	140	283	179
144	219	141	289	180
142	214	134	293	182
137	201	123	278	183
136	209	140	274	178
137	207	142	262	170
131	212	134	247	165
129	213	147	242	163
132	208	145	242	177
144	218	158	247	174
141	232	166	247	178
143	227	160	276	158
147	243	157	286	147
127	240	141	287	150
139	237	146	293	154
142	239	131	271	174
149	216	134	286	178
155	209	135	282	179
154	202	135	287	181
151	223	138	293	175
146	218	138	277	187
136	207	147	268	193
126	224	144	254	195
143	203	150	263	200
150	208	155	255	193
153	213	158	272	193
153	194	159	281	185
141	199	162	269	181
130	208	154	275	191
134	221	150	258	173
137	236	146	259	175
130	239	148	264	165
131	235	144	277	145
134	236	142	276	161
137	229	140	266	150
140	223	134	259	160
130	213	137	258	169
132	213	129	264	165
124	204	129	264	172
124	216	127	282	166
137	222	126	288	165
138	213	134	284	159
123	216	144	287	152
129	198	143	285	159
119	210	144	264	157
116	211	132	270	162
141	209	126	276	175
142	230	132	268	177
141	233	128	284	182
128	226	140	274	180
115	241	140	288	161
113	233	141	275	178
131	234	152	261	159
146	251	146	278	170
159	234	155	260	192
153	245	161	278	173
152	234	156	294	187
143	224	160	301	188
142	221	153	304	181
151	213	136	299	198
150	207	133	283	195
153	209	129	264	188
141	218	129	257	196
143	214	141	257	187
140	224	144	259	176
135	212	140	278	181
149	216	134	294	184
146	209	119	295	178
142	203	116	289	190
153	229	116	282	178
151	235	119	290	166
147	250	132	290	154
145	264	147	310	156
139	263	148	312	154
129	260	148	310	155
129	240	161	302	153
133	241	141	280	151
134	227	139	285	164
127	234	143	262	173
129	245	138	286	187
121	230	144	301	190
130	235	160	291	194
145	233	158	292	201
145	240	148	290	185
155	233	160	278	179
158	229	156	288	174
147	215	158	285	158
149	197	161	267	172
140	192	142	267	176
121	205	138	257	168
121	215	134	275	174
122	225	140	282	167
134	245	138	292	180
148	230	135	302	180
146	221	141	293	176
150	218	135	296	170
136	200	136	308	155
130	209	144	288	156
126	212	144	274	145
115	214	133	264	150
115	240	141	256	154
109	234	147	245	164
126	221	142	278	163
142	222	151	286	154
155	201	148	287	159
165	197	131	310	165
166	206	128	295	173
147	198	127	287	181
150	198	132	275	169
145	192	142	274	174
134	207	146	264	178
149	207	142	273	189
141	213	135	276	192
147	227	127	272	178
156	200	118	292	176
138	201	121	287	163
134	207	124	289	175
127	209	137	268	177
114	225	152	248	181
127	229	158	257	188
130	225	157	244	173
124	195	146	277	164
135	193	136	276	168
132	176	133	268	159
133	176	130	298	165
139	198	138	277	166
126	208	134	284	163
133	223	128	311	169
128	221	135	273	182
134	212	133	286	178
141	199	133	287	175
137	196	139	267	172
136	187	131	291	162
130	204	133	283	163
122	209	143	295	160
124	226	147	292	166
130	236	158	287	155
137	228	138	295	163
138	225	138	275	155
129	208	135	268	158
123	204	131	262	166
127	202	137	269	161
143	208	127	282	168
150	221	123	284	168
152	228	129	296	165
151	251	140	282	165
149	274	138	273	170
145	278	133	285	162
147	274	126	281	173
140	258	124	285	177
141	225	128	283	169
132	220	129	280	175
133	235	126	286	171
138	228	116	294	167
139	243	126	289	168
151	249	128	289	166
157	233	131	276	161
149	238	143	265	163
143	235	141	265	172
144	224	148	260	176
141	208	144	264	175
143	206	139	266	175
153	219	134	275	169
149	230	127	274	163
146	247	127	282	156
151	240	122	278	162
141	224	128	277	163
145	212	127	284	161
153	225	134	284	168
146	233	147	287	158
142	242	141	289	159
139	242	140	286	162
132	230	131	281	167
143	226	118	285	186
146	216	132	282	189
137	222	139	286	181
142	220	139	273	196
126	216	144	261	181
121	211	133	276	182
130	212	129	261	188
128	218	133	284	165
124	230	142	302	167
134	230	148	297	176
138	223	147	304	175
134	226	142	283	169
146	219	128	282	168
147	241	118	283	155
160	256	123	276	169
159	258	138	296	171
144	264	143	293	163
135	250	146	299	153
112	241	151	309	146
110	237	138	297	156
121	238	130	292	168
121	247	137	265	171
124	243	124	250	159
130	237	128	252	151
129	230	134	264	149
136	235	131	280	165
134	233	130	286	174
126	238	134	291	180
122	238	142	291	175
112	223	144	280	163
115	229	149	277	155
129	236	134	271	151
133	235	121	246	158
145	228	117	261	166
150	228	114	283	176
137	220	127	286	186
131	221	127	297	182
134	229	116	296	187
136	222	124	288	188
145	220	115	291	181
148	225	128	297	172
138	207	135	299	154
136	215	126	288	159
136	214	142	290	158
141	211	138	287	160
149	213	142	279	169
139	209	149	291	156
134	207	144	294	162
136	212	141	286	160
146	235	135	286	148
147	242	132	284	155
157	246	129	293	169
157	244	139	291	175
144	238	142	308	194
146	234	145	311	197
141	236	151	308	180
143	236	146	314	182
135	217	143	296	169
137	211	136	287	176
137	198	143	281	171
138	196	131	297	158
141	221	123	314	168
134	225	139	320	158
124	246	121	312	164
112	251	133	294	170
118	255	145	277	168
124	256	129	268	165
129	239	123	258	160
134	229	126	257	164
135	219	132	259	165
136	230	141	265	173
138	234	153	282	181
145	240	154	284	186
149	237	144	274	179
146	219	134	278	168
144	214	145	264	163
146	220	140	275	158
132	229	141	305	161
135	232	147	289	168
135	239	125	279	161
138	241	121	272	157
150	226	124	259	149
150	230	134	257	135
147	235	147	272	139
133	228	147	266	147
130	236	143	262	148
128	229	131	270	161
145	216	132	281	170
156	219	137	274	174
157	215	145	269	188
156	213	149	271	189
143	228	145	261	171
137	230	131	279	177
134	240	131	290	163
134	241	138	303	168
136	235	142	306	181
131	220	147	305	164
132	209	133	299	172
133	212	119	299	161
120	206	112	291	163
134	214	122	271	176
146	218	128	279	180
138	218	142	267	185
143	228	141	286	192
133	221	137	306	179
121	225	138	290	161
129	225	136	293	160
138	221	153	278	143
144	229	160	275	163
143	230	167	286	173
141	241	163	290	181
138	238	147	282	184
138	236	143	284	174
135	223	142	267	179
140	222	140	283	159
140	223	137	304	168
127	214	140	302	162
120	230	136	315	151
127	212	130	296	164
123	209	127	286	153
134	218	105	273	158
144	206	97	280	166
135	213	106	294	154
132	206	126	286	155
130	216	129	290	163
120	226	143	278	166
120	240	140	266	179
125	258	134	276	187
124	250	134	279	184
133	255	135	291	181
137	249	132	306	181
136	247	125	301	187
126	267	142	311	183
127	250	130	308	186
127	243	130	287	186
135	226	127	291	163
151	213	110	299	162
152	228	117	295	153
151	235	116	314	148
150	262	115	312	161
144	268	133	322	153
137	261	123	326	159
142	246	125	310	156
141	242	124	304	159
148	235	127	278	169
151	241	135	263	151
141	260	126	264	157
133	245	133	272	162
136	236	122	275	160
136	220	132	292	169
139	226	139	283	167
140	238	141	274	161
130	230	141	268	153
129	234	126	265	171
128	224	136	274	176
131	229	136	280	174
124	244	138	291	188
130	244	150	287	189
135	230	153	273	184
132	247	144	275	184
143	250	143	288	177
137	247	131	296	175
135	264	119	308	190
135	238	125	332	189
124	235	125	300	190
126	249	123	301	180
127	262	122	322	172
128	259	128	305	174
137	246	130	313	168
142	247	134	305	175
132	233	139	296	162
134	244	131	288	163
141	258	124	308	174
134	252	129	308	169
146	236	138	311	182
154	236	137	305	187
139	233	140	290	176
146	238	132	308	176
133	241	115	286	162
116	230	119	289	150
124	219	124	272	154
119	211	134	251	144
124	214	139	264	152
131	216	142	270	154
139	218	142	290	159
134	227	134	290	190
137	239	140	300	198
143	241	143	299	197
124	245	132	301	195
136	235	145	302	181
141	220	133	293	182
139	221	126	282	171
151	227	135	287	178
143	234	127	286	171
139	246	132	285	168
130	251	136	306	201
123	247	129	306	190
125	252	124	313	189
132	244	124	297	191
129	240	118	289	174
140	237	118	286	169
143	229	119	284	168
137	236	117	301	154
150	227	114	310	150
144	237	119	324	159
139	242	130	336	168
136	227	131	339	168
122	227	142	322	164
112	233	142	322	161
110	228	129	310	150
103	229	131	302	156
114	228	136	323	156
127	207	142	318	147
132	208	138	295	158
143	214	134	289	160
138	223	125	273	149
135	248	125	260	148
130	255	135	277	134
123	270	135	292	130
126	261	128	287	142
123	235	122	287	164
123	236	125	288	167
127	215	126	295	179
126	226	136	300	178
136	236	133	300	162
142	227	126	295	157
137	246	130	275	148
146	236	127	275	160
142	245	132	264	161
140	251	135	279	164
154	252	123	280	169
146	252	124	285	166
137	254	124	292	171
143	255	128	306	167
140	250	142	302	166
140	254	131	296	170
151	241	119	314	161
139	238	117	292	178
142	251	110	298	163
136	256	112	301	157
126	266	125	285	165
135	281	121	281	158
129	265	127	301	179
138	259	141	297	186
142	246	139	298	190
147	220	135	295	195
150	221	131	275	177
141	224	120	282	170
134	227	124	288	171
130	222	136	324	161
127	216	131	329	163
131	217	132	319	156
139	226	138	320	143
140	249	132	293	151
133	261	137	293	155
143	248	136	304	156
142	241	122	304	153
144	225	123	301	167
154	232	131	305	170
151	249	132	299	174
145	254	134	309	177
138	263	126	309	170
124	258	120	311	166
128	252	127	335	165
127	258	123	316	176
118	256	129	318	170
120	251	125	308	154
117	263	119	292	159
121	252	126	288	148
120	252	109	287	134
131	257	109	301	151
119	244	109	302	152
122	247	110	312	153
127	261	111	309	153
130	256	111	302	148
131	252	113	297	156
130	253	107	298	163
139	220	116	309	185
135	225	111	295	197
142	233	110	302	182
149	240	107	323	186
143	249	126	317	176
125	251	142	331	165
126	263	150	332	174
118	260	153	329	173
129	263	152	332	167
145	262	145	341	172
157	253	134	330	166
155	258	133	307	166
142	287	117	307	180
153	283	107	303	172
135	281	102	320	178
127	266	95	332	174
130	247	102	332	155
114	249	119	313	158
122	249	123	311	161
130	257	125	315	160
136	244	116	320	163
144	237	110	304	165
144	235	105	296	161
158	236	118	293	170
153	241	133	294	169
152	232	128	328	176
141	250	133	312	178
135	245	137	308	157
124	250	125	316	156
115	267	131	305	160
131	249	136	335	147
129	254	128	321	162
136	253	136	312	166
135	249	126	315	152
134	259	128	318	158
130	258	129	339	155
136	271	127	327	157
140	274	134	342	157
135	264	139	318	168
137	249	143	311	163
128	236	136	307	186
129	229	147	299	188
118	230	140	297	197
118	238	133	289	196
113	243	139	308	178
110	244	125	318	179
121	247	122	331	170
122	247	136	348	174
132	224	134	332	170
136	214	138	322	171
138	219	137	310	156
135	229	120	323	165
132	259	126	333	173
133	264	131	333	169
126	268	137	355	174
127	277	136	337	174
134	268	139	354	159
127	277	126	353	156
132	257	119	340	154
146	243	128	337	139
139	244	117	340	148
141	246	120	332	151
135	263	117	328	137
117	279	109	342	147
123	268	122	342	143
113	246	126	344	158
114	219	134	340	170
123	201	135	326	157
121	211	125	289	151
143	216	125	281	139
144	226	117	286	150
147	230	121	280	163
143	226	115	312	170
139	243	125	323	185
132	243	132	306	172
118	238	135	297	170
126	239	151	275	179
132	219	143	298	157
136	227	146	319	172
141	229	149	330	163
136	225	135	326	166
131	234	131	300	192
132	235	131	288	179
141	250	125	288	188
141	260	122	300	173
136	253	118	308	154
147	255	117	304	157
139	240	114	309	168
142	239	120	316	182
140	260	130	326	179
133	262	116	356	171
143	260	129	351	151
147	270	130	347	135
156	269	123	348	139
153	272	125	345	158
137	269	123	357	158
132	266	113	348	165
126	267	116	324	171
133	262	125	324	156
131	276	108	317	152
141	280	112	339	163
144	261	110	336	164
135	248	108	327	162
143	244	117	331	178
127	250	126	313	171
123	251	119	336	158
127	270	116	336	169
135	278	113	337	157
140	269	104	344	158
129	280	115	334	161
124	275	120	328	157
111	266	107	333	163
105	250	112	322	161
113	259	114	320	169
118	270	111	323	185
119	267	122	314	192
124	284	120	308	191
121	283	112	329	190
118	278	121	332	175
129	298	122	341	174
115	288	125	360	166
128	291	124	331	177
139	295	112	334	181
135	281	123	332	173
143	291	114	325	175
133	291	109	342	159
128	278	114	334	160
120	269	104	315	160
125	264	111	312	167
142	251	112	309	167
130	249	112	305	168
135	253	121	307	184
140	241	119	314	180
129	238	128	313	188
131	237	131	318	191
139	251	138	329	173
128	255	139	336	176
127	259	129	333	172
125	265	121	342	158
124	250	108	347	160
142	266	117	330	162
131	258	121	338	157
141	258	121	341	168
132	255	121	342	193
121	247	107	345	204
131	262	114	352	206
128	263	122	355	199
132	270	117	356	180
131	260	126	367	172
120	262	120	361	171
121	252	108	358	170
129	263	109	352	171
144	274	100	365	157
165	266	100	367	149
166	275	108	373	145
156	266	108	388	137
150	257	111	381	138
140	254	107	380	146
148	253	111	356	140
141	254	108	339	150
129	258	106	341	161
122	272	119	338	174
119	279	111	360	186
130	282	113	363	185
134	299	120	334	176
137	282	116	332	168
136	282	122	319	164
130	290	126	314	146
128	269	119	344	154
124	278	118	344	148
120	268	120	359	155
115	251	128	367	182
122	265	139	343	191
132	262	149	342	186
132	277	140	329	190
134	274	134	322	184
132	278	127	342	162
145	278	122	358	171
141	268	134	368	158
152	272	136	363	155
160	266	138	350	169
136	271	125	339	179
138	284	120	330	179
131	303	116	358	170
118	300	124	361	164
121	292	140	357	155
130	297	132	373	167
134	293	133	363	174
130	286	121	383	169
138	308	119	382	161
138	283	127	379	145
133	260	119	367	148
137	265	116	332	161
135	263	103	339	170
131	270	102	328	169
132	290	112	335	172
130	302	114	364	167
133	288	117	369	158
129	276	117	369	166
139	264	116	371	155
145	254	127	352	151
139	257	126	338	170
131	269	121	342	174
123	277	115	334	178
120	281	97	342	185
133	283	109	363	178
138	286	114	363	184
136	285	116	372	187
134	289	123	380	182
121	273	113	355	172
131	277	110	350	155
129	279	118	360	137
123	273	129	370	141
117	292	128	381	139
110	282	131	412	134
108	278	120	399	157
113	292	109	402	145
117	282	113	429	135
120	296	108	403	152
116	296	111	407	131
131	283	108	393	141
144	317	116	391	149
142	308	106	400	143
156	302	97	389	158
139	306	99	391	159
124	269	84	381	166
119	286	90	396	181
111	296	101	398	192
114	292	96	378	189
118	308	104	377	182
122	306	107	361	177
129	294	113	362	169
131	307	124	386	164
128	300	118	374	176
127	303	118	363	183
119	329	114	384	167
125	311	112	378	158
122	318	117	371	146
130	316	127	369	127
124	298	118	349	147
113	301	118	333	161
134	306	116	335	184
128	287	109	352	182
136	287	115	342	172
150	293	116	359	174
141	282	114	368	161
141	287	114	366	162
141	290	110	392	166
133	283	114	394	167
131	292	115	405	169
122	299	119	401	179
127	297	122	392	170
121	297	110	385	168
127	285	110	377	155
140	291	96	371	147
141	295	100	371	142
148	294	104	371	135
142	301	98	370	146
130	285	104	374	153
127	295	99	371	178
118	290	104	384	188
118	281	107	375	190
120	285	109	368	186
117	277	118	373	168
121	296	110	370	163
115	298	121	391	159
123	300	123	392	159
123	303	105	385	163
140	288	110	395	167
139	294	106	377	171
137	316	104	369	168
142	306	117	388	179
125	314	121	367	186
125	316	125	370	180
135	283	124	372	183
129	278	120	344	185
131	275	108	354	178
130	257	102	355	178
121	265	110	369	179
125	268	104	373	163
128	274	114	362	158
140	302	110	383	157
141	303	115	383	155
143	306	123	395	158
138	303	132	392	160
121	292	127	378	154
114	291	106	387	156
115	287	94	387	150
118	276	81	408	139
141	267	87	394	142
150	268	98	380	137
143	258	107	398	143
143	271	97	383	166
138	269	105	418	180
130	273	103	418	189
132	280	105	403	188
134	286	122	415	173
127	285	115	383	171
121	291	126	381	178
123	292	115	396	165
114	280	108	382	171
124	290	98	384	160
140	272	93	390	143
133	276	101	374	150
146	279	90	373	139
140	286	96	388	143
129	292	92	396	159
131	289	110	406	175
127	288	123	405	186
117	286	132	399	184
135	294	126	383	174
130	328	113	367	162
123	333	108	391	151
126	326	105	392	154
125	316	105	409	147
138	290	101	412	155
146	278	108	400	163
157	276	103	400	155
151	299	109	388	163
143	297	110	409	155
140	314	105	400	154
128	316	102	421	154
123	298	107	415	148
125	297	105	390	149
133	297	112	390	139
134	295	116	362	135
128	286	116	362	138
136	314	129	373	147
123	302	122	377	158
127	292	129	375	164
128	299	130	392	168
122	268	119	386	166
122	261	119	382	152
119	277	118	375	157
119	270	112	367	154
112	280	118	362	158
125	284	124	378	169
131	266	122	410	171
129	281	124	397	166
132	257	123	404	152
123	259	115	383	155
111	281	114	354	154
110	274	115	380	147
111	297	109	374	158
117	309	121	372	153
119	328	123	379	158
120	325	114	386	165
123	341	110	389	172
125	329	103	405	184
137	321	101	408	179
140	308	101	396	182
141	282	100	414	166
142	283	106	426	157
140	285	98	423	154
131	308	103	436	154
133	316	109	432	164
124	321	96	420	171
126	294	108	432	177
138	296	104	403	172
144	294	100	422	169
135	288	99	448	168
134	307	99	450	157
121	294	94	462	166
104	306	101	419	169
119	307	112	417	165
111	298	100	411	168
115	301	103	421	162
122	300	90	438	159
119	298	84	415	142
118	314	88	421	154
121	326	94	402	159
120	317	96	397	173
122	325	102	392	198
127	313	98	409	183
128	310	95	421	181
135	318	95	440	164
129	344	101	454	158
129	357	101	448	167
122	355	104	468	174
122	349	102	458	177
117	333	90	442	180
114	321	97	440	183
123	331	88	424	181
127	330	93	421	174
146	315	100	432	173
148	303	101	422	164
143	296	109	428	162
131	321	105	408	178
114	328	93	427	171
112	339	85	420	172
112	342	90	403	171
118	313	94	416	165
116	308	96	395	165
107	311	101	404	164
119	325	97	405	174
120	319	95	419	174
126	322	104	401	173
136	326	101	391	176
124	314	97	409	163
115	325	101	411	149
116	321	97	442	157
121	312	108	442	157
130	307	111	426	163
139	296	113	425	169
143	306	108	421	167
138	312	103	423	163
132	326	102	443	165
138	338	95	447	167
142	336	100	424	180
150	330	102	430	178
158	308	97	440	177
143	324	101	433	188
146	325	102	460	171
140	325	95	449	192
131	318	100	414	182
136	317	95	417	161
129	317	95	414	168
129	315	105	406	156
124	340	105	432	166
111	340	114	441	171
107	341	114	423	166
104	337	110	436	171
118	305	115	423	159
126	285	105	400	164
136	281	92	406	169
138	304	91	413	164
138	314	89	421	183
141	319	93	406	183
142	327	111	413	170
142	298	99	398	176
134	289	99	366	168
142	294	101	384	160
144	267	86	372	163
145	273	92	388	152
152	293	93	399	151
146	289	94	404	154
129	298	100	408	149
126	297	89	402	154
124	308	92	412	151
130	319	95	406	166
135	320	96	405	167
134	327	106	430	160
136	314	99	436	149
130	304	84	453	140
128	305	89	469	142
123	322	85	425	150
119	295	87	430	164
124	294	97	413	159
130	306	91	408	168
137	284	94	414	154
143	307	92	424	146
134	295	84	424	135
130	294	85	401	140
134	286	90	413	144
150	277	85	382	140
158	289	92	372	156
164	281	98	382	145
150	289	91	390	153
138	304	94	386	162
133	308	106	406	151
133	315	92	419	150
141	314	96	401	147
127	296	92	414	151
132	281	83	397	160
131	273	97	390	167
127	271	93	389	157
138	277	95	392	144
135	270	88	368	147
141	274	76	354	145
157	297	85	359	154
171	293	89	358	163
179	300	98	373	168
166	299	103	372	168
155	269	99	371	165
147	274	92	371	170
144	270	89	385	161
146	254	93	397	155
151	263	88	400	162
141	253	96	395	149
136	256	100	389	139
136	268	97	377	150
146	268	99	364	153
152	266	95	353	162
148	255	86	345	184
155	257	88	358	169
156	248	102	387	168
146	246	115	385	172
170	245	121	386	163
169	230	119	372	172
167	234	102	345	173
169	254	81	349	164
157	251	89	372	152
160	253	89	360	142
151	254	101	358	138
160	235	114	365	142
165	252	99	352	154
171	250	97	377	158
166	248	90	374	153
158	258	90	375	163
152	253	100	378	156
160	262	101	374	169
167	257	103	394	172
167	243	98	401	168
152	250	87	390	166
136	248	87	368	167
138	252	83	355	168
146	258	86	365	171
161	248	100	362	185
157	248	96	373	183
161	253	99	360	189
163	252	92	328	186
172	256	82	323	179
173	244	94	316	161
171	234	105	323	148
168	238	109	315	138
167	242	117	340	144
167	234	106	353	156
177	239	88	352	153
181	240	84	361	155
176	240	79	349	148
181	255	82	353	146
164	252	88	364	154
165	252	96	378	153
163	253	98	377	156
166	256	102	362	155
175	257	106	362	153
177	248	112	340	163
182	236	105	338	153
187	228	99	352	148
183	228	95	340	144
204	256	84	330	127
200	263	90	347	130
184	259	93	343	143
182	257	100	350	150
156	237	101	351	151
160	229	103	327	161
169	237	109	322	171
181	248	105	309	178
176	251	101	328	181
169	250	97	334	177
162	250	86	337	158
153	226	82	330	153
163	208	81	319	156
170	200	84	311	167
186	191	89	301	170
191	201	95	314	175
184	216	99	315	173
180	213	95	320	169
174	226	95	317	165
174	221	85	327	155
176	223	86	327	161
183	238	86	323	162
177	219	93	332	174
185	216	99	324	182
181	221	101	321	179
175	232	102	322	176
196	243	90	318	162
190	250	90	316	166
191	232	82	329	177
188	220	79	337	171
167	215	79	344	171
173	207	76	353	160
185	208	73	343	152
178	215	79	332	152
190	209	76	327	151
185	229	73	310	161
172	228	82	320	156
189	220	85	337	154
173	232	90	352	168
164	203	92	366	165
171	207	88	347	162
162	192	80	331	170
176	193	76	317	169
192	223	85	290	171
196	237	81	304	172
192	260	85	317	174
186	261	87	329	166
177	252	76	342	167
176	252	80	362	174
183	246	70	363	168
179	250	61	363	178
173	255	64	369	180
160	259	62	363	178
162	272	55	372	177
162	269	61	350	169
161	280	61	358	164
174	289	66	353	171
176	287	73	356	173
181	292	71	372	168
193	279	75	368	158
186	270	70	361	147
177	251	69	347	132
167	241	63	325	134
159	239	49	323	145
150	245	53	329	161
164	260	48	334	169
172	274	53	361	187
168	289	61	364	181
183	283	49	368	172
174	275	58	353	177
186	267	54	342	165
197	249	49	321	161
177	237	55	311	169
191	242	46	302	172
184	238	52	309	173
169	237	61	328	179
182	228	52	327	163
175	219	55	327	151
165	211	50	309	147
190	206	41	294	156
216	197	49	276	174
210	191	50	284	177
208	194	52	305	173
194	186	49	303	163
189	195	54	301	163
191	203	60	290	152
208	211	55	283	149
215	225	59	290	147
210	222	50	282	130
214	215	36	277	143
202	206	44	270	143
183	209	43	277	144
171	207	39	307	137
153	204	45	321	136
149	213	38	334	132
153	208	26	369	125
171	217	27	372	122
183	223	26	412	118
200	207	21	417	124
206	188	35	361	120
199	171	43	352	137
203	165	37	322	121
208	171	44	301	123
230	167	56	301	146
195	169	50	278	114
194	166	61	319	102
243	134	52	350	142
200	151	27	319	99
180	161	19	567	89
132	118	4	438	628
26	100	2806	333	551
2	50	2804	304	546
2	0	2805	0	546
1	0	2805	1	2
57	18	14	29	54
82	24	30	96	84
122	45	95	96	106
145	65	114	138	129
128	53	112	166	125
145	65	162	99	119
134	77	109	156	114
147	72	106	176	154
168	95	143	123	126
153	101	93	164	114
167	77	90	159	131
168	86	124	99	93
138	79	93	149	89
149	68	84	160	132
154	97	126	111	117
141	97	91	150	110
154	85	90	139	153
157	100	124	96	114
133	80	99	126	116
144	66	97	118	159
155	79	143	79	121
137	73	117	107	121
158	67	100	115	155
172	91	144	90	113
136	86	103	144	105
154	78	94	146	142
155	86	145	120	106
134	77	115	142	104
148	86	108	137	151
165	96	161	110	110
137	96	120	135	107
145	87	102	143	160
161	82	153	98	129
129	79	113	123	124
155	77	101	131	168
163	81	167	97	124
130	87	128	134	112
132	93	117	138	166
120	103	175	103	125
97	104	133	142	115
143	91	117	138	155
168	90	177	108	111
161	86	139	133	113
194	84	117	118	158
192	99	169	91	127
139	73	101	80	108
114	49	73	42	87
60	30	62	13	26
