# Supplementary material for: Cis-motifs upstream of the transcription and translation initiation sites are effectively revealed by their positional disequilibrium in eukaryote genomes using frequency distribution curves
Source: BMC Bioinformatics. 2006 Nov 30;7:522. doi: 10.1186/1471-2105-7-522 (PMC1698937; doi:10.1186/1471-2105-7-522)
Supplement: Additional File 8 — Peak analysis for Table 1. Peak analysis of 4-mer motifs used for D. melanogaster dataset comparisons between Ohler et al., (2002, [21]) and GenBank (2005), based on the raw information [see Additional file 7]. [file 1471-2105-7-522-S8.xls]

## Sheet: TATAcomparisons-full250set
DEFAULT settings - Headspacer:	3
Required Promoter Length:	300
Backgroung values set with first (bp):	300
Number of Std_dev plus average PEAK:	4
Number of Std_dev minus average VALLEY:	4
Minimun gap length - gap analysis:	15
Note: Background excludes the first 6 nucleotide positions and the lowest
Note: Valley excludes the first and last 6 nucleotide positions
Folder	Elem	PEAKdat	PEAKs	totalOver	Highest Peak	St_dev above	VALLEYdats	VALLEYs	totalUnder	Lowest Valley	St_dev below	PEAKdatGAP	PEAKsGAP	Longest Peak GAP	VALLEYdatsGAP	VALLEYsGAP	Longest Valley GAP	bg-avg	st_dev	Value Over	Value Under
09-19-2005_Ohler-Dm250set-TrimStack	ATAA.psum	223;3	1	3	220	5.2719		0	0	0	0		0	3		0	0	65.1565	29.3715	182.642	-52.3294
09-19-2005_Ohler-Dm250set-TrimStack	ATAT.psum		0	0	0	0		0	0	0	0		0	0		0	0	59.1633	24.0153	155.225	-36.898
09-19-2005_Ohler-Dm250set-TrimStack	CATG.psum		0	0	0	0		0	0	0	0		0	0		0	0	18.6803	4.84029	38.0414	-0.680879
09-19-2005_Ohler-Dm250set-TrimStack	TATA.psum	222;3	1	3	209	5.77601		0	0	0	0		0	3		0	0	49.7279	27.5748	160.027	-60.5712
09-19-2005_Ohler-Dm250set-TrimStack	TCAG.psum	249;7	1	7	280	7.60914		0	0	0	0		0	7		0	0	31.2823	32.6867	162.029	-99.4645
09-19-2005_Ohler-Dm250set-TrimStack	TCAT.psum	250;4	1	4	104	6.61472		0	0	0	0		0	4		0	0	28.932	11.3486	74.3265	-16.4625
Folder	Elem	PEAKdat	PEAKs	totalOver	Highest Peak	St_dev above	VALLEYdats	VALLEYs	totalUnder	Lowest Valley	St_dev below	PEAKdatGAP	PEAKsGAP	Longest Peak GAP	VALLEYdatsGAP	VALLEYsGAP	Longest Valley GAP	bg-avg	st_dev	Value Over	Value Under
09-19-2005_Dm250-50atg-TrimStack	ATAA.psum		0	0	0	0		0	0	0	0		0	0		0	0	322.35	102.415	732.009	-87.3083
09-19-2005_Dm250-50atg-TrimStack	ATAT.psum		0	0	0	0		0	0	0	0		0	0		0	0	281.041	93.774	656.137	-94.055
09-19-2005_Dm250-50atg-TrimStack	CATG.psum	250;4	1	4	2806	8.48731		0	0	0	0		0	4		0	0	124.81	315.906	1388.43	-1138.81
09-19-2005_Dm250-50atg-TrimStack	TATA.psum		0	0	0	0		0	0	0	0		0	0		0	0	224.639	79.7525	543.649	-94.3704
09-19-2005_Dm250-50atg-TrimStack	TCAG.psum		0	0	0	0	250;4	1	4	1	-4.91103		0	0		0	4	156.956	31.7562	283.981	29.9309
09-19-2005_Dm250-50atg-TrimStack	TCAT.psum	249;4	1	4	628	8.69631		0	0	0	0		0	4		0	0	157.759	54.0737	374.053	-58.5363
Folder	Elem	PEAKdat	PEAKs	totalOver	Highest Peak	St_dev above	VALLEYdats	VALLEYs	totalUnder	Lowest Valley	St_dev below	PEAKdatGAP	PEAKsGAP	Longest Peak GAP	VALLEYdatsGAP	VALLEYsGAP	Longest Valley GAP	bg-avg	st_dev	Value Over	Value Under
09-19-2005_Dm250-50tss-TrimStack	ATAA.psum		0	0	0	0		0	0	0	0		0	0		0	0	279.735	77.4183	589.408	-29.9386
09-19-2005_Dm250-50tss-TrimStack	ATAT.psum		0	0	0	0		0	0	0	0		0	0		0	0	264.044	71.8885	551.598	-23.5099
09-19-2005_Dm250-50tss-TrimStack	CATG.psum		0	0	0	0		0	0	0	0		0	0		0	0	73.4762	13.2731	126.569	20.3839
09-19-2005_Dm250-50tss-TrimStack	TATA.psum		0	0	0	0		0	0	0	0		0	0		0	0	213.286	69.72	492.166	-65.5945
09-19-2005_Dm250-50tss-TrimStack	TCAG.psum	249;4	1	4	665	7.67591		0	0	0	0		0	4		0	0	115.452	71.5938	401.828	-170.923
09-19-2005_Dm250-50tss-TrimStack	TCAT.psum	249;4	1	4	268	7.13017		0	0	0	0		0	4		0	0	118.82	20.9224	202.509	35.1302
Folder	Elem	PEAKdat	PEAKs	totalOver	Highest Peak	St_dev above	VALLEYdats	VALLEYs	totalUnder	Lowest Valley	St_dev below	PEAKdatGAP	PEAKsGAP	Longest Peak GAP	VALLEYdatsGAP	VALLEYsGAP	Longest Valley GAP	bg-avg	st_dev	Value Over	Value Under
08-05-2005_dm1500atg-TrimStack	ATAA.psum	1015;3,1048;2,1068;1,1073;15,1092;1,1095;1,1107;6,1120;1,1125;4,1131;1,1141;4,1146;17,1165;6,1172;13,1190;3,1197;4,1202;1,1206;84,1291;1,1293;22,1316;11,1335;5,1345;3,1361;3,1487;2	25	214	469	7.83733		0	0	0	0	1073;15,1146;17,1206;84,1293;22	4	84		0	0	285.196	23.4524	379.006	191.387
08-05-2005_dm1500atg-TrimStack	ATAT.psum	1096;1,1100;1,1108;2,1134;1,1141;1,1170;3,1186;1,1188;1,1204;4,1209;4,1220;1,1222;4,1228;16,1248;8,1260;3,1265;12,1279;2,1282;1,1306;2,1324;1	20	69	434	6.22893	1494;1	1	1	175	-4.89483	1228;16	1	16		0	1	288.969	23.2835	382.103	195.835
08-05-2005_dm1500atg-TrimStack	CATG.psum		0	0	0	0	1148;1,1323;1,1328;1,1350;1,1365;1,1371;1,1379;2,1401;2,1418;9,1431;2,1434;1,1437;58	12	80	21	-8.81099		0	0	1437;58	1	58	136.155	13.0695	188.433	83.8771
08-05-2005_dm1500atg-TrimStack	TATA.psum	1081;1,1095;1,1097;2,1130;1,1132;2,1171;4,1180;2,1187;1,1205;5,1215;2,1229;5,1235;10,1247;5,1254;8,1265;5,1271;11,1286;3,1299;4,1305;1,1320;2	20	75	357	6.15635		0	0	0	0		0	11		0	0	227.732	20.9974	311.722	143.743
08-05-2005_dm1500atg-TrimStack	TCAG.psum	1388;5,1404;3,1411;1,1413;1,1416;4,1422;1,1424;2,1427;1,1433;4,1439;1,1449;2,1458;1,1460;2,1463;2,1469;13,1487;11	16	54	243	9.41517		0	0	0	0		0	13		0	0	137.369	11.2192	182.246	92.4924
08-05-2005_dm1500atg-TrimStack	TCAT.psum		0	0	0	0	1494;1	1	1	114	-4.18901		0	0		0	1	169.081	13.1491	221.678	116.485
Folder	Elem	PEAKdat	PEAKs	totalOver	Highest Peak	St_dev above	VALLEYdats	VALLEYs	totalUnder	Lowest Valley	St_dev below	PEAKdatGAP	PEAKsGAP	Longest Peak GAP	VALLEYdatsGAP	VALLEYsGAP	Longest Valley GAP	bg-avg	st_dev	Value Over	Value Under
08-05-2005_dm1500tss-TrimStack	ATAA.psum	982;1,1056;2,1083;10,1099;2,1102;2,1105;2,1108;10,1122;7,1130;7,1139;11,1151;65,1217;206,1425;1,1428;1,1430;2,1470;8	16	337	466	17.5988		0	0	0	0	1151;65,1217;206	2	206		0	0	196.065	15.3382	257.418	134.713
08-05-2005_dm1500tss-TrimStack	ATAT.psum	1069;1,1085;1,1097;4,1115;3,1123;1,1129;4,1142;9,1155;4,1163;6,1173;4,1183;22,1206;215,1422;1,1431;1,1433;2,1471;4	16	282	388	10.8135		0	0	0	0	1183;22,1206;215	2	215		0	0	201.306	17.2649	270.366	132.246
08-05-2005_dm1500tss-TrimStack	CATG.psum		0	0	0	0	1332;1,1339;1,1347;3,1397;3,1445;2,1476;2,1480;3,1488;1	8	16	52	-5.08517		0	0		0	3	105.667	10.5536	147.882	63.4525
08-05-2005_dm1500tss-TrimStack	TATA.psum	969;1,1058;4,1066;1,1082;4,1092;1,1121;3,1125;1,1130;3,1141;5,1147;9,1157;5,1163;2,1166;8,1178;1,1180;68,1249;162,1468;9	17	287	447	19.5568		0	0	0	0	1180;68,1249;162	2	162		0	0	157.851	14.7851	216.992	98.7107
08-05-2005_dm1500tss-TrimStack	TCAG.psum	1475;23	1	23	226	12.019		0	0	0	0	1475;23	1	23		0	0	103.644	10.1803	144.365	62.9228
08-05-2005_dm1500tss-TrimStack	TCAT.psum	459;1	1	1	174	4.23591		0	0	0	0		0	1		0	0	125.47	11.4568	171.297	79.6425
Folder	Elem	PEAKdat	PEAKs	totalOver	Highest Peak	St_dev above	VALLEYdats	VALLEYs	totalUnder	Lowest Valley	St_dev below	PEAKdatGAP	PEAKsGAP	Longest Peak GAP	VALLEYdatsGAP	VALLEYsGAP	Longest Valley GAP	bg-avg	st_dev	Value Over	Value Under
09-19-2005_Dm1500-50atg-TrimStack	ATAA.psum	1014;3,1047;2,1067;1,1072;15,1091;1,1094;1,1106;6,1119;1,1124;4,1130;1,1140;4,1145;17,1164;6,1171;13,1189;3,1196;4,1201;1,1205;84,1290;1,1292;22,1315;11,1334;5,1344;3,1360;3,1486;2,1497;2	26	216	567	11.9836	1501;44	1	44	0	-12.1334	1072;15,1145;17,1205;84,1292;22	4	84	1501;44	1	44	285.261	23.5103	379.302	191.219
09-19-2005_Dm1500-50atg-TrimStack	ATAT.psum	1095;1,1099;1,1107;2,1133;1,1140;1,1169;3,1185;1,1187;1,1203;4,1208;4,1219;1,1221;4,1227;16,1247;8,1259;3,1264;12,1278;2,1281;1,1305;2,1323;1,1498;4	21	73	601	13.3895	1493;5,1502;43	2	48	1	-12.3638	1227;16	1	16	1502;43	1	43	289.051	23.2981	382.244	195.859
09-19-2005_Dm1500-50atg-TrimStack	CATG.psum	1499;4	1	4	2806	204.101	1147;1,1322;1,1327;1,1349;1,1364;1,1370;1,1378;2,1400;2,1417;9,1430;2,1433;1,1436;63,1503;2	13	87	4	-10.1028		0	4	1436;63	1	63	136.154	13.081	188.478	83.83
09-19-2005_Dm1500-50atg-TrimStack	TATA.psum	1080;1,1094;1,1096;2,1129;1,1131;2,1170;4,1179;2,1186;1,1204;5,1214;2,1228;5,1234;10,1246;5,1253;8,1264;5,1270;11,1285;3,1298;4,1304;1,1319;2	20	75	357	6.1491	1495;1,1498;47	2	48	0	-10.8376		0	11	1498;47	1	47	227.768	21.0165	311.833	143.702
09-19-2005_Dm1500-50atg-TrimStack	TCAG.psum	1387;5,1403;3,1410;1,1412;1,1415;4,1421;1,1423;2,1426;1,1432;4,1438;1,1448;2,1457;1,1459;2,1462;2,1468;13,1486;11,1546;2	17	56	243	9.41056	1499;6	1	6	1	-12.1492		0	13		0	6	137.37	11.2246	182.269	92.4718
09-19-2005_Dm1500-50atg-TrimStack	TCAT.psum	1498;4	1	4	628	34.9246	1493;2,1496;2,1502;4,1509;1,1512;1,1514;2,1518;1,1520;2,1526;2,1529;2,1532;2,1539;1,1542;1,1544;1	14	24	2	-12.7162		0	4		0	4	169.091	13.14	221.651	116.531
Folder	Elem	PEAKdat	PEAKs	totalOver	Highest Peak	St_dev above	VALLEYdats	VALLEYs	totalUnder	Lowest Valley	St_dev below	PEAKdatGAP	PEAKsGAP	Longest Peak GAP	VALLEYdatsGAP	VALLEYsGAP	Longest Valley GAP	bg-avg	st_dev	Value Over	Value Under
09-19-2005_Dm1500-50tss-TrimStack	ATAA.psum	981;1,1055;2,1082;10,1098;2,1101;2,1104;2,1107;10,1121;7,1129;7,1138;11,1150;65,1216;206,1424;1,1427;1,1429;2,1469;8	16	337	466	17.6066	1499;2,1502;1	2	3	118	-5.0999	1150;65,1216;206	2	206		0	2	196.161	15.326	257.465	134.857
09-19-2005_Dm1500-50tss-TrimStack	ATAT.psum	1068;1,1084;1,1096;4,1114;3,1122;1,1128;4,1141;9,1154;4,1162;6,1172;4,1182;22,1205;215,1421;1,1430;1,1432;2,1470;4	16	282	388	10.7933	1497;1,1499;2,1502;1,1520;3	4	7	115	-4.99407	1182;22,1205;215	2	215		0	3	201.359	17.2923	270.529	132.19
09-19-2005_Dm1500-50tss-TrimStack	CATG.psum		0	0	0	0	1331;1,1338;1,1346;3,1396;3,1444;2,1475;2,1479;3,1487;1,1494;1,1497;9,1507;9,1520;5,1536;1,1539;6	14	47	32	-6.97839		0	0		0	9	105.672	10.5572	147.901	63.4434
09-19-2005_Dm1500-50tss-TrimStack	TATA.psum	1057;1,1059;2,1081;4,1091;1,1120;3,1129;3,1140;2,1143;2,1146;9,1156;5,1163;1,1165;8,1177;1,1179;68,1248;162,1467;9	16	281	447	19.4677	1498;7,1510;1,1513;3,1517;1,1521;3	5	15	69	-5.98674	1179;68,1248;162	2	162		0	7	157.903	14.85	217.304	98.5032
09-19-2005_Dm1500-50tss-TrimStack	TCAG.psum	1474;41,1528;1	2	42	665	55.1266		0	0	0	0	1474;41	1	41		0	0	103.647	10.183	144.379	62.9149
09-19-2005_Dm1500-50tss-TrimStack	TCAT.psum	458;1,1498;5	2	6	268	12.452		0	0	0	0		0	5		0	0	125.452	11.4478	171.243	79.6604
