# Supplementary material for: Cis-motifs upstream of the transcription and translation initiation sites are effectively revealed by their positional disequilibrium in eukaryote genomes using frequency distribution curves
Source: BMC Bioinformatics. 2006 Nov 30;7:522. doi: 10.1186/1471-2105-7-522 (PMC1698937; doi:10.1186/1471-2105-7-522)
Supplement: Additional File 9 — TATA-hexanucleotide comparison curves. Contains the .psum files and graphs for the elements TATATA and TATAAA for all genomes analyzed. [file 1471-2105-7-522-S9.xls]

## Sheet: TATATA (sc atg)
Promoter Point Map (5-prime at the top!) of motif: TATATA in sequence set with 5361 number of sequences.D:\Kenneth\mm-analysis\Sc080805\ScTS\08-08-2005_Sc1500atg-TrimStack.txt
4
9
11
13
15
19
18
16
19
21
23
23
24
25
22
20
16
19
19
19
21
22
22
17
15
13
14
13
20
20
22
24
24
25
20
21
22
21
19
18
19
19
17
18
17
17
16
15
16
16
17
17
21
22
19
20
19
19
14
19
22
22
24
26
26
21
17
15
14
13
16
18
22
24
21
21
21
17
17
13
16
23
24
27
29
29
26
23
19
20
18
18
26
27
33
29
27
27
23
17
12
16
20
21
22
30
30
27
28
27
23
16
17
16
13
15
14
17
18
20
19
21
22
25
22
21
18
14
18
15
17
18
21
29
27
23
22
24
25
22
23
27
31
33
32
28
28
26
24
20
20
21
24
23
24
26
24
24
19
22
18
18
21
20
19
18
19
20
19
24
25
24
24
25
28
25
29
31
31
29
24
21
16
13
11
9
15
15
19
22
26
25
22
23
23
20
20
18
16
16
12
12
11
13
16
17
18
21
22
24
27
25
27
25
24
22
16
19
18
18
20
22
24
23
28
30
29
32
38
37
31
31
32
25
23
25
29
26
22
27
26
26
24
24
28
30
30
29
28
33
31
33
33
36
37
33
33
26
23
20
20
20
20
20
18
17
17
16
13
15
14
15
14
14
16
16
19
21
23
23
22
23
21
20
16
18
18
15
15
15
17
14
13
18
17
17
20
24
26
25
28
26
23
21
20
19
19
23
23
21
22
19
22
19
17
16
17
19
16
16
19
19
19
16
20
21
20
23
23
24
17
17
17
18
17
18
20
21
21
21
22
23
23
20
23
25
23
20
20
21
17
17
21
27
28
26
24
24
23
22
20
24
31
29
32
27
27
24
20
21
17
18
19
23
20
19
19
22
22
21
25
20
18
15
16
16
17
19
22
21
20
18
17
18
15
20
20
18
17
16
21
20
21
23
22
22
18
17
14
13
16
18
22
22
23
24
20
22
23
25
24
24
24
20
19
14
17
19
21
24
26
28
28
28
32
31
30
29
27
28
26
23
19
23
24
18
18
21
24
22
25
28
26
30
26
26
23
20
19
15
17
15
18
22
22
21
22
22
21
19
22
23
23
25
24
23
18
17
15
16
17
21
24
22
22
19
17
18
17
18
18
18
18
14
17
21
21
23
23
23
20
17
19
20
21
24
26
27
26
26
24
24
23
21
21
18
20
19
22
21
19
20
17
19
17
18
17
19
21
18
21
24
26
27
30
31
26
24
25
20
17
15
14
15
16
19
19
21
23
21
18
17
19
18
19
20
24
23
20
26
27
26
21
25
26
22
17
20
20
21
23
22
24
22
23
17
17
20
22
26
27
28
24
20
17
13
13
13
15
14
16
15
16
18
17
20
22
25
23
22
23
20
17
15
14
12
13
15
14
12
11
14
11
8
10
13
14
16
17
22
22
22
24
23
25
26
25
26
26
28
26
23
26
24
24
18
18
20
16
17
14
16
18
13
16
14
16
20
20
24
25
23
24
26
22
21
19
23
25
18
20
20
19
16
16
14
15
14
15
18
18
20
18
16
17
14
15
15
18
23
20
23
20
23
22
17
21
20
20
19
19
19
16
16
16
16
15
21
24
21
20
20
22
22
20
23
22
24
24
20
23
21
25
22
20
22
24
28
24
22
25
22
18
19
21
24
21
21
22
20
22
23
23
22
22
23
19
17
19
25
24
25
24
25
26
21
18
15
17
15
16
16
20
22
23
25
23
25
20
19
21
22
21
22
24
22
21
18
18
16
20
21
17
19
20
22
21
19
23
22
19
18
17
22
20
20
24
24
23
22
23
22
18
19
19
17
17
15
19
20
20
21
20
25
21
15
16
19
20
18
22
22
24
19
16
18
15
19
16
17
22
21
20
20
19
17
16
15
17
18
22
24
28
31
36
36
32
34
29
24
21
19
21
19
18
23
23
22
20
19
23
22
18
20
22
25
22
21
23
22
19
16
18
17
19
21
26
25
24
23
25
24
28
28
27
29
24
25
21
24
26
24
24
23
22
26
27
29
28
28
26
24
20
23
25
23
22
22
22
23
28
30
31
29
31
28
25
26
27
28
28
28
25
23
23
20
18
16
19
19
18
19
19
22
23
25
31
30
34
31
31
33
28
28
27
32
32
26
24
25
25
25
21
23
27
28
28
28
29
31
26
23
23
20
20
21
24
24
24
28
27
26
25
28
27
20
21
22
23
23
23
23
22
22
19
22
23
27
30
32
32
29
28
31
31
29
32
34
34
30
26
22
19
19
20
19
23
24
28
26
24
23
21
22
26
27
31
30
33
33
24
23
20
23
21
20
25
25
30
32
36
38
39
41
36
35
32
29
26
24
24
24
25
30
32
32
31
30
29
25
25
27
28
26
25
29
31
30
29
31
32
32
32
31
34
34
33
32
29
35
35
35
37
41
43
38
39
39
35
34
35
31
29
27
30
30
29
33
35
37
39
35
32
33
32
32
27
33
39
35
36
39
45
36
33
41
39
38
34
35
37
32
35
35
35
39
41
44
43
44
49
43
42
41
39
40
34
39
36
32
31
28
29
29
27
27
26
24
28
30
29
31
33
38
40
41
44
42
45
41
39
40
36
38
35
37
33
28
37
34
34
31
31
30
26
29
32
40
43
46
46
50
49
46
42
41
41
39
38
34
38
41
39
38
41
42
44
42
47
50
51
52
52
53
51
48
42
41
41
43
44
44
46
41
37
33
34
36
43
52
52
51
46
44
40
36
36
42
40
43
40
38
38
31
35
40
42
44
41
45
44
41
46
46
49
50
52
48
46
47
56
59
58
57
63
63
60
56
58
64
53
54
52
57
61
61
60
62
63
56
55
57
62
60
58
63
67
66
62
64
67
69
61
61
63
65
64
68
72
71
69
68
68
67
63
55
58
56
52
47
49
57
56
55
55
56
54
55
54
65
68
63
64
57
62
47
51
55
60
61
61
66
62
61
53
58
54
60
62
61
59
53
51
46
41
38
42
43
53
53
55
58
65
69
66
73
75
76
75
74
72
66
65
61
57
56
50
46
45
52
52
56
59
57
55
52
52
49
48
54
59
61
62
60
66
65
64
61
51
56
54
59
59
63
71
72
75
74
70
63
70
68
69
64
71
79
76
77
76
79
73
72
71
63
67
70
76
74
76
84
77
72
70
70
79
81
92
98
96
94
83
78
73
70
70
73
70
71
68
69
69
67
74
69
68
65
64
64
58
55
53
53
52
52
44
51
51
51
53
50
56
55
49
44
43
44
41
35
37
35
33
34
35
35
34
38
35
31
29
32
31
27
27
30
35
35
36
36
42
39
36
38
38
41
38
36
41
37
39
35
33
38
34
34
34
38
38
39
38
41
39
37
38
32
40
43
44
47
55
58
54
51
49
44
36
30
20
13
8
5

## Sheet: TATAAA (sc atg)
Promoter Point Map (5-prime at the top!) of motif: TATAAA in sequence set with 5361 number of sequences.D:\Kenneth\mm-analysis\Sc080805\ScTS\08-08-2005_Sc1500atg-TrimStack.txt
3
3
5
11
16
16
17
21
22
18
15
18
15
14
15
15
15
18
20
21
21
22
23
18
20
18
16
18
18
20
16
17
20
18
18
20
23
21
22
22
25
22
22
24
20
25
22
25
26
28
31
28
34
33
29
27
27
23
15
13
18
18
18
17
21
23
17
17
15
18
16
15
19
21
20
23
23
22
21
18
19
15
15
16
16
17
18
19
19
19
16
17
14
18
20
18
23
22
25
21
20
21
18
17
15
13
12
13
12
15
16
19
18
18
21
19
17
17
19
19
18
20
24
24
21
22
21
16
11
9
12
13
11
13
16
16
14
11
13
17
17
20
22
25
25
23
21
19
22
21
23
20
22
21
16
15
13
12
14
13
15
15
17
22
23
24
24
23
24
22
19
20
19
20
18
18
18
15
16
16
17
21
22
27
24
25
24
21
19
23
26
24
27
25
26
19
18
19
16
17
15
18
18
19
19
20
26
22
22
20
22
23
20
24
24
25
21
18
18
16
17
16
18
19
19
18
17
17
16
16
17
18
17
17
17
15
12
11
13
18
26
31
36
38
37
35
29
24
18
15
13
11
10
13
15
15
19
20
18
15
14
15
15
15
18
17
20
20
22
20
16
20
17
17
12
13
16
17
15
19
23
22
22
20
22
16
11
12
14
13
17
21
29
31
31
33
31
30
24
25
22
21
21
23
20
17
16
21
24
23
23
21
21
19
15
14
15
17
17
15
19
19
23
22
22
19
12
14
13
15
15
14
16
14
12
10
15
16
17
20
21
21
16
22
25
22
20
22
23
21
21
21
24
24
29
27
27
25
22
20
21
25
20
24
28
29
26
25
29
30
30
30
27
23
23
21
17
18
20
19
16
14
16
13
10
11
13
12
11
13
16
16
15
16
17
16
15
17
15
13
11
10
12
15
18
22
32
34
31
27
26
24
16
18
20
19
17
18
17
16
18
22
23
26
30
29
25
23
23
21
17
17
18
18
19
19
22
20
20
19
19
18
17
18
17
17
16
16
16
16
16
18
20
19
19
19
18
17
16
17
15
19
20
18
17
16
16
11
11
11
14
14
15
19
22
22
17
17
18
16
17
20
24
28
28
29
30
28
27
23
22
22
18
17
14
14
12
10
10
9
10
13
15
15
17
20
21
20
22
23
19
17
19
20
19
19
20
24
25
23
25
26
27
25
24
22
17
19
18
16
15
20
21
21
22
21
20
18
20
17
19
21
21
18
16
15
14
15
18
22
21
21
20
21
19
17
20
23
23
19
18
18
16
14
16
18
22
22
25
25
23
21
18
16
11
12
11
12
11
14
14
13
14
15
17
17
20
18
21
19
17
16
15
15
13
17
18
17
19
18
16
12
13
14
11
13
15
17
14
14
18
20
18
16
19
19
19
17
18
19
17
19
18
20
17
17
18
15
12
11
14
14
14
15
15
17
15
16
15
14
19
17
17
16
15
14
14
19
22
25
28
34
32
26
25
24
22
17
17
19
16
17
22
24
22
22
23
20
15
13
14
11
13
16
14
15
12
14
12
10
14
15
17
19
20
21
22
20
24
24
23
24
20
22
18
14
17
13
15
16
17
17
16
18
18
16
16
17
16
17
14
17
19
17
16
16
17
13
9
11
14
14
16
17
19
21
19
17
18
16
17
14
18
21
19
23
20
21
17
19
18
18
22
24
24
20
22
18
15
12
14
16
14
15
19
22
22
19
20
18
14
10
7
6
7
11
11
17
20
23
22
21
21
17
16
15
17
16
17
17
24
25
27
28
26
28
21
20
17
15
18
16
13
11
10
13
10
13
13
16
17
16
16
14
17
16
18
17
21
22
23
25
22
22
21
19
17
18
22
23
21
21
22
18
15
15
20
18
18
22
23
25
22
24
28
26
24
25
22
26
23
22
23
18
19
17
15
16
14
15
14
15
15
14
19
21
22
20
22
21
15
11
10
11
12
13
16
19
19
19
21
23
21
22
24
21
17
19
20
20
18
19
22
17
18
18
21
23
21
23
23
21
20
18
17
17
16
17
18
19
19
18
18
20
17
16
17
19
20
21
22
25
24
22
20
15
21
19
18
21
21
26
19
18
16
16
16
13
15
18
23
19
19
22
21
19
18
16
17
17
22
24
23
27
28
23
17
13
15
15
15
17
18
23
24
21
22
26
24
20
19
21
22
19
21
23
19
17
13
13
14
12
17
17
19
20
22
21
17
18
17
13
8
11
17
16
18
22
26
22
18
21
21
19
19
20
17
17
20
20
21
22
27
25
19
19
18
21
18
18
20
20
19
18
18
20
20
18
17
18
18
17
18
20
19
19
19
19
17
20
22
27
31
34
37
36
35
29
24
21
20
15
16
18
22
22
22
27
29
25
23
21
20
19
18
19
22
23
23
23
24
24
26
28
28
25
22
21
19
21
20
24
27
25
21
19
20
16
18
20
19
18
23
29
25
31
33
32
28
23
24
18
16
19
19
20
20
20
24
22
21
19
18
17
14
15
16
21
24
28
29
28
25
21
19
17
17
20
21
26
24
25
28
24
25
19
21
23
19
28
33
37
33
31
29
28
26
23
28
26
27
19
17
22
19
22
26
29
29
25
25
25
23
22
21
21
25
23
23
22
19
19
18
20
20
23
25
25
29
27
26
25
27
29
25
24
23
22
21
18
16
20
26
25
29
37
38
37
33
33
31
26
28
26
25
23
21
20
18
18
23
26
25
28
32
34
29
30
31
30
27
24
33
34
33
27
26
28
20
17
18
20
18
19
26
32
39
39
40
37
31
27
25
27
27
31
32
31
29
32
35
34
34
33
30
31
28
31
28
26
24
26
27
29
31
34
34
27
30
27
29
30
34
37
33
28
24
25
24
23
27
30
31
28
26
27
27
29
28
32
32
32
29
28
30
26
28
27
27
26
25
27
25
23
26
28
32
35
37
37
37
33
26
26
25
22
19
24
26
27
30
35
35
30
33
29
27
28
28
32
34
31
35
34
36
35
31
32
28
29
28
25
27
30
29
27
30
38
36
36
37
40
39
31
32
32
30
32
37
36
37
38
46
44
39
45
46
41
43
46
47
47
51
55
53
50
49
51
51
55
61
58
63
67
63
62
53
59
56
49
58
61
66
66
66
65
68
68
72
68
68
78
72
70
60
62
67
66
68
75
85
87
83
73
67
63
53
55
55
59
62
58
63
64
64
64
62
69
69
61
61
57
55
47
46
50
44
45
46
53
48
48
51
52
46
43
42
37
37
42
45
39
36
43
48
40
40
38
41
32
23
22
25
24
24
24
30
33
30
35
42
44
43
39
39
36
28
35
34
35
39
42
46
40
37
35
36
44
46
47
54
60
56
52
48
48
48
47
48
39
38
40
38
41
42
39
35
27
18
9

## Sheet: TATATA (dm tss)
Promoter Point Map (5-prime at the top!) of motif: TATATA in sequence set with 7953 number of sequences.D:\Kenneth\mm-analysis\droso\StackedSeqs\08-05-2005_dm1500tss-TrimStack.txt
5
6
15
18
25
31
32
40
38
41
40
38
43
38
36
38
35
34
28
28
30
32
35
35
34
35
31
25
23
26
31
34
34
38
41
39
39
32
32
28
25
28
24
32
33
38
35
31
29
22
26
22
25
26
27
32
31
29
33
34
41
41
40
44
39
48
41
43
39
40
42
35
36
32
37
36
41
40
47
46
44
43
38
43
34
35
40
36
38
35
39
40
37
44
44
42
44
42
43
41
38
39
32
30
23
28
31
29
32
31
34
32
34
33
33
41
45
42
37
41
40
36
32
31
31
29
30
35
34
35
35
33
36
34
38
35
42
47
41
35
34
40
36
30
36
35
39
38
37
40
40
43
41
36
32
33
31
32
27
27
31
29
31
34
36
37
40
40
34
29
32
30
29
28
30
35
37
38
33
32
31
26
19
22
22
19
23
27
30
26
32
38
36
36
36
40
38
42
48
44
41
46
43
40
35
39
42
40
42
40
38
35
37
34
33
34
36
37
36
37
34
32
28
28
23
19
19
20
20
21
20
20
23
28
33
30
31
32
31
26
29
28
30
31
30
35
29
33
35
34
38
32
33
34
35
35
36
38
36
37
38
40
38
35
35
34
33
35
37
39
41
40
37
36
35
35
36
34
35
29
26
26
28
27
29
33
37
34
29
35
31
34
31
35
37
32
35
31
30
29
29
27
28
28
30
28
30
33
33
35
32
35
35
31
30
28
31
35
35
36
34
33
32
28
25
31
29
28
26
26
27
24
32
35
41
41
42
42
37
37
36
34
30
30
28
28
25
22
29
29
33
29
31
33
36
36
35
37
33
34
27
27
31
31
39
40
41
46
42
42
38
38
37
30
31
32
29
30
28
32
34
32
32
32
30
26
22
29
29
26
30
31
31
30
30
32
36
36
39
33
36
37
39
43
42
45
45
43
40
37
34
34
31
34
34
34
35
36
37
35
30
28
30
29
30
32
34
35
32
35
35
33
35
37
40
38
35
36
39
38
35
31
30
27
21
24
23
26
26
27
26
25
28
25
27
26
25
24
24
29
32
35
41
44
43
39
40
36
36
35
32
33
30
34
31
30
36
42
44
44
43
41
37
30
33
37
41
45
44
48
39
31
29
26
29
25
27
34
33
33
34
37
38
33
35
33
30
30
33
35
35
37
36
33
32
31
28
26
30
32
32
34
39
43
43
42
44
42
38
37
38
38
39
38
43
46
44
45
40
43
39
34
32
34
37
34
39
40
43
42
42
47
43
47
45
41
38
33
30
25
24
29
31
33
32
30
34
31
29
27
29
28
25
26
28
27
29
32
34
35
35
39
37
34
29
30
30
29
31
36
42
41
43
41
38
36
34
35
36
35
35
36
38
35
34
34
39
41
39
38
36
38
35
38
36
39
34
35
34
25
28
24
31
31
33
33
30
33
27
32
29
32
37
38
39
32
34
36
33
29
32
36
35
35
34
40
42
38
37
41
44
39
37
42
50
43
41
46
45
43
35
40
41
37
38
39
43
38
39
40
41
39
37
38
38
38
36
41
44
44
41
44
46
40
35
37
38
35
35
32
35
30
31
32
30
37
35
40
40
38
37
32
34
38
40
45
54
53
54
53
53
47
44
48
47
43
40
43
43
41
44
46
44
43
40
38
34
36
40
40
43
47
47
41
39
38
34
31
29
31
36
37
36
37
36
33
28
29
28
26
30
29
31
30
32
36
36
43
41
43
44
40
42
40
36
35
39
43
42
39
41
42
38
35
35
42
44
40
38
38
36
29
31
30
27
28
31
32
31
30
31
33
28
25
25
27
26
25
27
27
29
31
37
40
40
42
45
48
44
47
45
45
43
48
52
44
42
45
38
26
22
25
32
30
34
44
47
47
40
40
39
32
30
27
39
39
44
44
48
51
47
51
46
51
46
41
37
31
29
26
32
37
38
42
47
46
43
43
39
38
34
30
34
33
37
36
36
42
34
32
29
28
30
30
35
35
33
33
32
32
32
36
42
45
50
49
49
51
48
52
43
45
43
39
41
37
42
41
38
41
40
45
44
42
42
47
46
42
43
43
49
45
44
47
46
51
49
50
51
48
47
42
45
40
41
34
43
41
44
45
46
52
48
53
45
42
43
41
36
37
40
43
40
40
43
40
38
38
38
40
40
44
47
49
52
51
47
44
37
36
35
33
35
35
38
41
39
44
46
43
44
41
47
42
41
39
40
40
36
42
47
55
57
54
52
52
48
56
54
57
56
55
57
40
38
41
41
44
37
49
55
47
53
45
50
48
43
46
41
46
46
42
42
42
44
40
36
36
36
38
42
40
42
39
41
37
31
30
32
34
28
31
31
37
38
33
40
38
39
36
35
41
46
48
49
53
51
45
40
48
49
47
52
62
64
60
58
61
55
47
50
49
52
50
55
61
53
59
51
50
48
44
44
33
41
41
41
44
43
47
48
49
49
51
55
55
51
51
57
56
56
58
57
58
55
48
49
49
52
49
44
49
47
37
34
44
46
49
50
59
62
54
50
49
49
49
45
47
48
47
47
45
45
44
50
46
45
44
48
46
47
50
50
46
43
44
45
50
46
54
62
65
58
52
60
55
54
51
52
49
41
43
42
48
54
57
61
60
57
51
54
50
54
57
57
61
56
60
53
53
51
49
46
45
46
43
44
40
36
41
43
47
48
52
55
54
57
58
59
60
59
54
54
57
59
56
62
64
60
52
48
52
44
46
53
56
59
53
58
55
53
55
53
54
51
54
53
48
53
56
59
56
53
61
56
52
48
52
55
51
50
54
60
56
52
51
55
50
50
55
53
50
49
52
49
44
48
51
54
57
61
65
66
68
62
63
59
61
61
56
55
53
55
48
45
46
48
54
55
64
65
65
64
57
53
47
54
54
56
58
60
55
54
56
54
54
55
63
64
66
65
64
63
57
52
53
56
65
68
71
71
69
75
71
67
67
64
71
70
68
73
70
73
61
66
66
69
73
67
74
65
60
55
60
65
64
73
79
85
85
88
86
82
82
78
76
74
78
72
69
69
66
73
70
72
76
75
71
69
71
68
66
62
66
58
52
53
53
52
51
58
64
67
62
62
64
58
62
65
66
66
65
70
63
63
65
72
72
72
73
67
66
64
59
53
52
49
50
52
56
54
48
50
52
50
52
55
59
59
58
53
50
52
53
56
51
56
56
53
50
51
50
46
45
50
50
43
46
47
43
40
40
44
44
45
47
42
43
40
43
40
44
45
42
46
40
36
38
43
50
44
45
50
43
42
38
40
39
38
41
41
39
38
38
38
44
40
45
44
46
45
38
38
35
37
37
43
47
69
75
89
105
110
108
87
80
66
45
31
27
25
24
21
18
19
20
17
15
20
23
22
25
27
28
22
19
16
9
6
2

## Sheet: TATAAA (dm tss)
Promoter Point Map (5-prime at the top!) of motif: TATAAA in sequence set with 7953 number of sequences.D:\Kenneth\mm-analysis\droso\StackedSeqs\08-05-2005_dm1500tss-TrimStack.txt
4
9
13
18
20
24
24
25
26
30
33
40
45
44
44
40
45
39
36
38
36
42
39
41
39
39
43
37
37
35
38
37
37
40
40
40
37
35
34
33
29
32
32
31
30
33
35
33
31
33
33
29
29
27
28
28
33
32
29
32
32
29
23
22
27
25
30
29
29
29
32
31
31
33
31
29
26
25
24
28
32
36
36
34
38
41
41
42
39
43
40
40
40
42
43
43
40
34
34
28
33
33
31
30
27
26
22
25
26
26
34
36
34
34
37
39
34
32
33
30
27
33
29
31
31
33
34
23
27
27
25
21
18
21
19
20
20
23
27
28
27
30
32
31
29
30
32
27
31
31
29
30
29
31
26
27
28
29
31
27
28
26
28
29
27
31
33
34
36
36
36
35
32
31
31
30
31
33
32
34
33
28
29
28
28
27
28
31
30
29
33
33
33
32
33
36
38
36
34
37
38
38
31
32
30
31
30
27
28
32
30
26
25
30
30
26
29
30
28
22
24
23
23
23
23
27
26
36
34
34
36
37
36
27
35
36
37
32
31
33
25
22
22
24
29
33
36
39
36
33
31
26
30
26
26
32
33
35
30
31
33
29
28
27
29
27
23
24
26
23
22
28
40
41
36
42
44
42
31
36
41
34
32
32
38
28
28
30
28
28
28
30
28
26
28
26
21
22
23
22
20
24
22
22
16
22
25
22
27
25
28
28
28
27
27
30
29
26
25
25
22
26
28
29
30
33
38
37
38
46
44
44
42
36
38
31
32
31
29
32
31
30
30
33
31
27
24
22
22
18
17
23
26
29
30
30
35
33
34
29
28
30
31
30
28
32
35
37
35
36
36
35
34
29
28
29
27
33
31
32
32
30
31
27
24
25
25
30
31
31
32
32
29
23
24
24
24
25
29
29
27
27
27
23
23
26
27
26
35
46
45
43
45
43
35
27
30
33
27
27
27
23
26
25
26
27
31
33
27
27
28
30
25
25
29
28
32
32
36
36
40
38
36
38
37
39
34
32
32
31
31
32
28
36
38
37
39
37
43
38
38
35
35
42
35
38
40
41
41
31
37
35
31
30
22
22
19
18
21
25
32
38
40
41
38
36
34
32
26
27
26
27
27
32
40
38
39
35
34
30
24
27
26
35
34
34
37
34
36
33
36
38
38
38
35
31
30
27
28
27
31
30
38
39
34
37
36
33
26
29
30
29
25
29
28
23
25
22
26
26
24
26
22
24
24
29
33
34
39
41
41
41
38
40
42
39
36
30
27
22
17
17
20
26
34
33
38
38
37
33
31
36
32
35
33
32
34
30
30
32
34
37
30
28
32
28
27
27
28
28
28
24
25
21
23
25
24
27
27
27
29
27
22
25
25
28
28
30
31
30
33
31
34
34
37
37
34
41
36
39
39
39
39
37
36
36
39
38
36
32
34
31
29
30
32
31
29
32
30
30
28
30
30
27
31
32
37
31
39
44
39
36
35
42
36
35
35
39
38
39
39
39
42
42
42
41
42
41
40
38
36
38
33
31
30
33
35
28
35
34
35
29
28
35
27
28
31
33
32
27
27
23
20
19
19
17
22
27
29
31
32
37
37
33
29
28
29
25
24
29
32
34
36
37
37
36
33
34
32
34
37
38
42
42
42
41
37
31
27
28
31
31
33
36
40
33
30
28
25
26
24
28
29
30
31
34
28
24
20
22
28
24
29
36
39
34
28
30
27
25
26
33
32
28
32
32
29
30
36
37
34
31
35
30
25
30
31
37
30
30
34
32
32
33
37
36
36
34
36
33
30
30
31
35
38
39
41
47
43
45
42
42
42
37
35
30
34
35
35
33
35
35
32
28
29
31
33
30
29
30
28
28
27
31
29
31
37
36
32
30
33
26
23
22
25
27
27
31
36
43
40
39
40
38
28
26
31
37
34
34
38
36
36
31
35
35
35
35
34
30
26
28
28
31
29
30
33
33
31
27
24
26
26
24
32
36
41
41
34
34
24
23
20
19
24
22
30
26
28
28
32
36
30
32
34
33
31
30
36
43
38
38
34
39
35
30
40
40
42
42
48
47
39
40
42
38
31
30
34
32
27
27
30
31
32
37
56
55
58
57
55
55
39
44
40
43
38
35
37
34
35
32
31
32
24
22
24
24
31
30
37
36
33
38
39
41
40
42
42
41
38
38
35
33
33
31
35
38
46
49
48
43
42
36
31
31
27
29
27
29
30
31
37
35
33
31
31
33
37
44
48
53
53
50
49
40
44
40
41
49
49
56
47
50
44
38
40
43
48
46
53
52
47
44
41
41
40
39
38
39
45
45
42
45
47
44
37
40
44
42
42
45
49
48
46
51
52
54
48
45
41
34
33
33
30
30
36
41
45
45
51
60
62
61
56
51
52
50
49
52
55
55
60
57
58
50
47
47
42
43
36
39
40
42
40
36
39
37
40
44
43
49
47
47
41
38
41
36
42
50
56
60
62
63
62
56
53
41
38
42
40
41
39
46
48
44
42
37
39
44
43
43
42
45
43
38
35
35
40
48
53
53
56
62
65
59
56
58
59
59
59
62
58
64
65
64
55
51
59
57
56
48
53
51
47
39
43
47
44
51
57
58
51
52
58
57
56
57
66
64
63
58
57
56
49
49
46
47
49
57
59
64
62
61
57
52
50
44
45
47
43
41
46
47
52
52
59
57
57
59
57
62
57
65
59
57
54
53
58
53
63
62
66
59
51
52
50
49
51
56
62
58
54
56
49
49
47
51
48
55
57
57
53
58
57
52
54
56
70
63
63
65
64
64
54
59
67
70
68
66
69
64
58
51
55
57
55
60
61
62
69
69
71
69
64
68
57
53
51
52
55
56
59
57
60
59
62
60
59
62
62
61
62
62
58
59
58
56
55
53
62
60
58
63
65
66
62
64
66
67
63
61
58
57
58
55
54
58
59
62
58
55
57
58
59
57
59
62
62
66
70
67
67
67
70
63
63
64
61
62
61
57
53
57
61
61
67
72
76
77
78
78
77
80
82
75
67
64
60
54
50
55
62
63
62
63
68
66
65
66
68
70
64
66
70
67
67
75
76
76
74
80
76
68
64
67
64
62
62
60
65
64
66
66
70
75
79
79
77
81
74
73
67
62
64
55
57
54
54
60
63
66
71
71
76
72
70
69
62
61
50
46
44
48
54
48
50
53
49
48
42
48
49
49
52
46
46
48
45
48
45
49
47
41
46
40
46
44
45
42
37
39
31
32
32
35
36
34
37
36
35
41
51
51
52
54
65
61
54
63
62
63
55
60
66
70
81
82
87
87
81
68
61
62
58
55
66
113
153
217
283
325
342
307
268
206
136
93
63
52
45
36
36
37
38
36
32
32
30
24
18
14
16
16
23
20
19
18
14
9

## Sheet: TATATA (dm atg)
Promoter Point Map (5-prime at the top!) of motif: TATATA in sequence set with 10671 number of sequences.D:\Kenneth\mm-analysis\droso\StackedSeqs\08-05-2005_dm1500atg-TrimStack.txt
10
18
21
27
34
42
46
43
47
46
50
49
43
44
47
51
50
49
47
48
46
45
48
48
54
50
51
51
49
49
43
45
44
44
43
46
50
55
57
53
46
44
38
38
39
43
44
46
53
49
57
61
65
68
61
60
53
50
55
52
55
58
52
51
46
49
53
54
54
55
55
57
52
49
54
54
54
45
45
48
46
45
40
44
44
48
48
47
51
51
53
47
45
46
42
43
39
39
44
40
45
47
48
48
40
49
51
43
47
46
48
42
38
42
45
47
45
46
49
46
41
48
53
51
49
49
47
42
38
36
31
38
42
40
43
42
47
41
48
49
48
50
55
56
47
54
50
51
47
48
47
36
43
47
51
51
58
61
56
53
47
47
46
43
52
57
58
59
59
61
55
53
57
57
55
53
52
48
45
41
35
35
41
46
52
54
54
61
59
56
51
48
51
46
43
45
45
47
48
52
51
46
46
46
49
45
46
47
50
51
52
53
56
62
58
63
61
60
57
61
63
57
52
53
55
45
36
39
42
44
46
50
60
58
57
52
45
43
35
36
40
41
43
44
53
57
49
51
50
46
42
38
45
44
47
54
55
57
56
57
50
46
44
37
33
30
39
40
45
47
50
54
52
50
48
49
48
47
51
55
50
54
55
55
48
50
55
54
53
52
55
51
50
50
57
57
52
50
49
47
42
45
51
57
55
51
53
49
51
44
46
47
46
47
40
42
37
39
35
36
43
42
44
44
44
40
39
42
41
45
50
49
41
40
44
48
45
47
51
51
51
49
50
51
52
52
47
47
49
51
51
51
54
49
45
41
40
41
44
47
50
57
55
51
53
51
49
49
53
57
51
51
53
50
49
51
58
58
54
52
56
53
54
56
63
73
72
74
69
72
69
60
56
49
48
44
42
48
52
57
53
52
50
49
42
36
46
42
47
39
46
45
44
51
44
45
41
48
40
45
49
53
57
61
69
63
62
61
59
53
49
48
50
47
47
45
46
44
42
49
49
54
49
50
50
42
46
45
52
52
54
56
47
48
46
43
43
53
54
52
57
61
61
52
56
57
50
50
46
45
42
42
43
41
41
40
40
38
39
44
50
57
57
60
59
63
58
56
59
54
52
44
43
40
39
44
47
46
53
57
59
60
57
58
56
50
53
53
56
62
65
64
61
57
51
49
42
42
37
40
42
38
43
44
48
44
46
44
37
39
37
37
32
33
39
38
37
37
45
44
43
47
51
49
49
51
50
55
55
62
59
63
66
62
68
66
73
72
68
66
66
69
60
62
69
69
66
61
62
58
52
50
52
55
58
59
60
65
59
58
56
54
52
44
44
46
47
46
50
57
54
49
54
61
59
56
55
61
56
50
51
49
51
45
44
45
43
46
45
45
51
51
52
56
55
55
49
48
46
46
53
57
59
58
62
61
60
61
67
71
72
70
73
70
67
66
63
65
60
58
58
49
49
43
40
52
47
58
55
58
60
53
56
52
60
59
56
52
51
51
52
48
57
59
59
58
56
60
52
50
55
59
53
56
60
65
54
51
49
43
42
40
49
49
55
61
59
57
53
54
47
44
45
47
51
47
57
60
60
61
53
55
50
43
44
38
48
54
55
56
59
67
67
61
64
63
61
55
51
49
47
54
53
56
50
52
49
52
53
51
52
56
62
60
57
53
53
53
51
49
49
57
65
60
54
55
57
54
52
53
56
58
58
60
55
62
64
58
60
54
52
49
46
48
43
45
52
50
51
54
57
55
50
45
44
44
46
58
60
70
71
70
67
60
64
61
60
60
62
67
63
63
58
60
61
53
55
54
64
64
65
68
69
67
56
51
49
46
49
49
58
64
60
61
63
67
71
67
66
72
69
70
68
68
76
72
62
57
48
45
37
33
36
39
46
51
59
58
59
50
49
47
39
43
49
56
58
59
70
73
66
69
67
64
51
45
47
45
50
52
64
64
67
64
59
61
56
57
62
66
64
68
69
70
58
59
57
49
45
43
50
50
56
64
64
67
64
62
60
51
51
54
53
52
48
52
59
54
55
55
60
58
53
61
63
61
58
54
49
40
41
43
40
43
46
48
49
49
52
55
59
63
61
65
67
59
57
53
52
46
45
50
55
55
55
55
55
56
47
47
42
41
46
45
46
51
54
57
60
69
68
66
69
72
65
60
63
61
62
65
64
62
66
69
69
69
76
76
76
74
75
68
60
64
61
59
56
60
68
65
65
69
71
72
73
64
61
58
53
52
46
51
56
60
67
65
64
65
60
59
50
53
50
48
54
56
64
60
63
62
61
56
57
56
54
55
58
62
62
62
64
68
66
65
59
62
65
68
64
64
68
69
68
68
66
69
71
67
68
68
71
72
73
71
68
68
68
64
68
69
65
63
59
59
53
56
61
63
67
67
65
66
67
68
66
69
77
84
81
81
85
76
73
66
69
66
68
76
73
73
74
73
72
64
58
59
58
58
61
71
76
76
71
75
74
72
73
70
72
73
71
70
66
72
77
74
75
66
68
69
69
70
64
71
72
64
61
56
71
68
68
75
80
86
77
84
81
72
67
67
64
62
60
64
60
63
64
67
68
71
75
71
71
67
74
71
68
61
61
57
53
52
57
59
51
59
55
60
56
59
63
60
66
64
61
60
64
60
67
65
74
74
75
77
70
69
63
63
59
62
66
66
73
80
85
80
73
77
72
63
58
52
59
53
55
55
54
63
58
68
66
68
78
76
75
70
74
82
74
71
74
76
74
68
67
68
73
73
71
66
80
82
73
71
72
78
71
73
85
90
88
88
92
93
84
81
85
85
77
75
73
76
71
70
75
79
87
82
90
88
88
87
84
89
79
75
67
70
71
71
79
85
86
81
78
72
69
71
76
72
82
86
84
79
75
78
64
60
65
68
69
71
78
78
81
82
78
75
73
71
65
62
70
74
75
76
76
79
87
83
86
87
86
81
69
69
67
71
72
77
72
77
69
72
70
76
80
78
82
79
80
75
73
69
68
60
57
54
56
64
68
67
67
64
62
59
57
55
58
63
70
67
59
70
73
65
57
52
58
53
47
50
51
51
56
56
58
60
64
66
62
61
65
71
64
62
64
68
61
56
56
58
54
57
57
54
61
58
59
59
62
61
59
63
63
56
53
58
54
54
51
51
57
61
69
68
71
68
64
61
56
60
53
54
56
52
53
52
59
60
59
59
56
56
59
58
53
51
48
44
39
39
49
52
61
58
56
61
51
45
39
44
50
53
55
63
65
71
69
65
70
66
70
74
80
82
85
86
85
83
75
72
68
74
74
76
82
79
80
78
74
71
64
64
59
55
57
50
51
47
48
49
45
46
47
51
57
58
59
57
59
61
50
46
49
47
41
38
40
35
28
31
33
28
27
25
22
13
5
4

## Sheet: TATAAA (dm atg)
Promoter Point Map (5-prime at the top!) of motif: TATAAA in sequence set with 10671 number of sequences.D:\Kenneth\mm-analysis\droso\StackedSeqs\08-05-2005_dm1500atg-TrimStack.txt
8
21
30
35
41
51
53
45
49
55
52
48
49
46
40
37
39
41
44
56
54
53
53
51
45
39
38
42
45
47
47
46
48
47
43
39
37
40
42
41
45
44
45
41
37
35
38
39
35
33
35
33
26
30
34
38
46
52
58
54
51
53
43
38
34
33
36
33
35
34
35
38
36
35
34
33
37
39
41
45
49
52
47
45
42
40
34
31
27
26
31
33
37
39
43
48
52
51
51
51
51
49
51
56
58
55
60
56
46
40
41
45
45
50
50
46
41
39
36
34
40
42
49
52
51
54
50
50
43
43
42
38
38
43
48
46
45
43
46
43
43
45
53
60
56
62
59
61
55
53
54
46
44
42
41
42
43
51
56
60
59
58
57
55
52
44
48
44
41
37
33
40
40
43
45
49
54
55
56
58
60
58
57
53
48
42
43
43
43
40
43
47
51
52
50
55
58
56
54
49
51
45
41
38
33
36
37
39
43
43
43
38
36
35
31
38
41
45
46
46
45
45
41
43
40
47
51
47
46
46
56
52
47
50
54
52
42
37
34
41
46
46
52
53
55
50
43
41
37
41
44
43
48
45
44
40
38
41
35
40
45
50
53
51
48
47
44
47
48
43
47
51
51
48
45
47
48
43
42
43
46
44
43
41
45
41
40
40
42
48
44
47
44
47
50
46
50
45
46
42
37
40
40
43
48
50
49
52
49
50
46
48
50
43
39
37
35
34
36
37
39
40
42
42
38
36
34
33
32
36
34
35
42
45
44
36
43
47
41
38
39
41
41
37
41
49
49
50
47
52
52
47
47
49
48
45
41
39
41
42
41
42
45
50
53
49
52
51
50
44
37
34
37
34
34
32
38
43
40
43
43
46
45
50
51
49
49
50
51
47
47
51
59
60
52
55
49
48
39
40
44
37
44
46
46
43
48
48
43
43
48
44
41
43
44
38
34
43
43
43
44
58
65
61
62
63
70
64
60
60
53
53
48
44
40
40
46
50
46
42
43
41
39
29
31
29
34
36
38
42
45
51
46
46
46
55
57
56
60
61
61
52
47
51
48
47
43
45
46
40
41
41
45
45
47
49
48
43
45
43
46
47
50
53
47
50
41
43
41
46
54
52
57
59
59
52
45
40
39
32
37
42
44
51
57
62
55
53
58
57
50
45
49
49
49
45
45
48
46
54
45
49
53
51
52
44
47
46
40
44
39
44
42
46
55
56
56
53
58
56
45
43
46
46
50
50
56
52
53
48
47
43
42
42
45
46
44
51
52
52
50
51
50
48
44
43
43
46
43
41
47
52
50
50
51
49
45
48
49
53
49
48
45
45
47
39
48
54
56
48
50
58
50
50
56
67
67
61
65
58
52
48
46
45
46
50
49
46
46
51
50
46
57
57
58
57
56
60
51
51
45
45
51
50
50
49
52
49
40
40
38
41
40
37
43
44
45
42
41
42
40
42
44
43
45
48
50
54
58
59
57
61
62
53
48
47
48
47
48
50
48
55
55
45
38
44
49
44
46
53
53
48
43
46
43
45
48
52
55
54
54
47
46
38
39
36
42
51
50
53
51
56
51
52
51
51
51
44
47
43
46
45
48
52
48
43
45
50
46
48
50
58
50
48
55
54
51
45
57
58
58
58
67
69
59
58
48
47
41
40
43
40
41
40
39
39
41
47
53
49
48
53
51
45
43
44
44
45
48
55
54
57
59
57
64
59
55
52
58
57
48
45
48
53
46
46
44
49
53
54
51
50
48
48
40
38
46
48
54
55
59
58
57
51
47
45
44
44
41
45
47
45
50
51
48
48
50
56
53
54
54
53
54
54
54
57
60
64
68
61
66
59
65
61
56
59
56
57
56
59
55
54
53
56
48
40
41
36
36
32
40
42
42
42
45
45
43
46
48
51
45
51
49
49
50
57
57
55
59
56
57
52
61
58
54
60
56
53
50
50
52
56
56
57
52
52
53
48
47
49
54
59
56
52
58
57
53
50
50
49
47
50
57
55
53
59
60
53
52
53
56
53
48
51
45
47
43
45
50
52
50
50
50
49
48
47
53
47
50
49
51
50
52
57
61
59
55
58
53
51
50
58
66
63
62
64
62
56
46
48
50
50
49
49
55
56
52
52
47
50
53
55
59
58
63
61
54
51
52
55
57
63
66
69
77
74
82
74
73
72
68
69
60
66
64
68
64
66
65
63
61
56
60
61
67
75
82
84
80
79
79
72
67
65
62
61
58
52
51
48
51
53
46
49
59
66
70
69
76
83
78
77
67
70
67
62
62
52
59
62
63
65
61
71
69
63
61
57
58
53
58
58
61
67
66
84
82
77
78
72
74
61
58
61
63
67
64
62
66
68
64
58
61
66
67
71
74
72
71
67
61
57
58
61
65
67
72
68
62
67
68
70
64
72
72
71
62
53
54
49
48
50
53
56
59
62
68
67
75
77
81
74
74
82
76
78
76
77
77
71
70
66
65
78
76
70
75
80
78
66
67
67
70
66
67
74
76
74
71
69
71
67
63
69
66
73
72
73
75
75
74
70
72
71
73
74
78
77
71
74
66
58
58
60
62
57
63
66
57
57
57
57
53
55
63
56
61
60
63
63
58
72
65
76
80
76
75
68
72
63
57
56
57
54
60
61
64
73
74
75
70
72
77
71
73
72
70
77
67
71
65
63
61
53
55
49
56
61
65
60
61
63
60
55
52
56
55
66
63
62
71
66
68
63
71
73
72
77
86
85
85
93
97
101
99
101
95
93
81
84
75
71
87
83
83
78
85
90
83
80
86
86
81
80
73
81
85
92
93
99
102
102
96
93
89
75
78
75
71
71
74
80
75
86
83
79
83
77
78
68
73
80
78
88
86
88
91
81
85
75
80
80
82
88
86
90
92
96
92
93
91
87
85
76
77
68
66
70
65
73
72
71
66
66
66
56
65
73
75
81
87
99
89
82
90
81
78
71
70
76
62
61
62
59
58
57
68
71
74
75
79
79
78
81
83
82
78
74
77
71
65
67
65
63
53
53
54
55
61
59
66
68
63
63
55
58
53
50
49
51
50
51
50
52
52
44
51
59
68
73
76
79
78
71
65
58
55
56
60
58
60
64
63
61
55
56
53
61
66
71
74
78
79
69
69
63
66
62
66
76
78
80
75
78
75
70
76
81
83
88
86
82
70
69
74
69
69
83
84
79
71
70
69
59
67
72
79
83
94
91
87
82
79
77
77
84
90
91
90
96
93
89
82
96
104
95
104
116
119
117
122
134
129
116
123
124
117
113
112
119
110
111
111
116
112
108
118
110
101
88
83
78
60
57
61
57
57
51
57
50
47
45
43
47
42
48
44
44
44
45
51
54
65
75
79
75
67
60
49
41
36
38
45
57
67
61
55
47
36
16

## Sheet: TATATA (ce tss)
Promoter Point Map (5-prime at the top!) of motif: TATATA in sequence set with 885 number of sequences.D:\Kenneth\mm-analysis\Ce080805\CeTS\08-08-2005_Ce1500tss-TrimStack.txt
0
0
0
1
1
2
2
2
2
1
2
2
3
3
4
4
3
2
1
1
0
1
1
2
2
2
2
1
1
1
1
1
1
1
2
2
2
2
2
3
3
3
5
5
5
5
4
4
2
2
2
2
2
1
1
2
2
2
3
3
3
2
2
2
2
2
2
3
4
3
2
2
2
1
0
0
1
1
1
2
2
2
1
2
3
2
2
2
2
3
3
3
3
3
3
1
0
0
0
0
0
1
1
1
1
1
2
1
1
1
1
2
1
1
1
1
1
0
0
1
1
1
1
1
1
0
1
1
1
2
2
2
1
1
1
1
2
2
2
2
2
1
0
0
1
1
1
1
2
3
2
3
3
3
2
1
2
1
2
3
3
3
2
2
1
1
1
2
3
3
4
6
7
6
6
6
5
2
1
3
3
3
3
3
3
2
2
2
2
3
4
3
2
2
2
2
1
1
1
1
1
0
0
0
0
0
0
1
2
2
4
4
4
3
2
3
1
1
3
4
4
5
5
6
5
5
5
3
3
2
1
3
3
3
3
3
3
0
1
1
1
3
3
3
2
2
2
2
2
2
2
2
3
1
1
1
1
1
0
2
2
2
4
4
4
3
3
3
2
3
3
3
3
3
2
1
1
1
2
2
3
3
3
2
1
1
0
0
1
1
1
2
2
2
2
3
4
3
4
4
3
2
1
4
4
4
4
4
4
2
1
1
1
2
2
1
2
3
3
2
3
5
4
3
4
4
6
4
4
4
3
3
0
0
1
2
2
2
3
3
2
1
1
1
0
0
0
0
0
1
2
2
3
3
3
2
1
1
1
1
1
1
2
3
2
3
3
3
2
1
3
2
2
2
2
2
0
0
1
1
1
2
2
2
2
2
2
1
2
2
2
2
2
3
2
3
2
2
3
2
2
1
1
1
0
0
0
0
0
2
3
4
4
6
6
5
4
3
3
1
2
1
2
2
3
3
4
4
3
5
4
4
2
3
4
2
2
2
3
4
3
4
4
4
5
3
3
3
3
3
2
2
2
2
2
2
2
3
3
2
3
3
2
1
1
1
0
0
0
0
0
1
2
3
5
5
5
4
4
3
1
1
1
1
0
1
1
1
1
1
2
2
2
3
3
3
2
1
1
0
0
0
0
0
0
0
0
0
0
0
0
0
1
1
2
2
2
2
2
2
1
2
2
2
1
1
1
0
0
2
2
2
2
2
2
1
1
1
1
2
2
1
1
1
2
3
4
4
4
4
3
1
0
0
1
3
3
4
4
4
3
2
2
1
1
3
3
3
3
3
3
2
3
2
2
2
2
1
0
0
0
1
1
1
1
1
2
1
1
1
1
1
0
1
1
1
2
2
4
4
5
5
5
5
3
2
2
2
1
2
2
2
2
3
3
2
2
2
1
2
2
3
4
5
5
3
3
4
3
4
4
4
4
2
2
0
0
0
1
1
1
1
2
2
1
1
1
2
2
2
2
2
2
1
0
1
1
1
1
1
1
0
0
1
1
1
1
1
1
0
0
1
3
4
4
4
4
3
1
1
1
2
2
2
2
1
1
0
0
0
0
1
1
1
1
1
1
0
0
0
0
0
0
0
0
1
2
2
2
3
3
2
1
1
2
1
1
1
1
2
2
3
3
4
4
3
2
1
2
2
2
2
2
2
1
0
1
1
1
1
1
1
0
0
0
3
3
3
5
5
5
2
2
3
1
1
1
1
2
1
2
2
2
2
1
3
2
2
2
2
2
0
0
0
0
3
5
5
5
6
6
5
4
4
4
3
3
2
2
2
3
3
4
3
2
2
1
1
0
0
0
0
3
4
4
4
4
5
2
2
2
2
3
2
2
1
2
2
1
1
3
3
2
2
2
2
2
3
3
4
4
4
3
3
3
4
4
4
4
3
3
1
3
4
4
4
4
4
2
1
0
1
2
3
3
3
3
2
2
2
3
4
4
5
5
4
3
2
2
1
0
1
1
2
2
3
5
5
5
5
5
4
2
1
1
1
1
1
1
1
1
2
2
4
4
4
5
4
5
3
4
4
4
3
3
4
4
5
6
6
5
4
3
2
1
1
1
1
1
1
0
0
0
0
0
1
1
1
1
1
2
2
2
2
3
3
2
1
1
1
1
2
5
5
5
5
5
4
3
3
5
5
4
4
2
3
1
1
2
4
4
3
3
3
2
0
0
2
2
2
2
2
2
0
2
3
4
5
6
10
9
8
7
6
5
1
1
1
3
3
3
3
2
2
0
1
2
2
2
2
2
1
1
1
1
2
4
4
3
4
4
3
1
2
2
1
1
1
1
0
1
2
3
4
4
4
5
4
3
2
2
2
0
1
1
2
2
2
3
2
4
3
4
4
3
3
1
1
0
0
2
2
2
3
3
3
1
2
2
1
1
3
6
5
5
5
5
3
1
1
1
1
2
3
2
3
3
3
2
1
2
1
1
1
2
2
1
1
2
2
2
2
2
3
4
4
3
4
4
3
2
2
3
2
2
3
4
5
4
4
4
3
2
1
1
1
1
2
2
3
4
5
5
4
3
2
1
0
0
1
1
2
3
3
3
2
2
1
3
4
4
4
4
4
1
1
1
1
3
3
4
3
3
3
2
2
1
2
3
3
3
4
4
4
4
5
4
3
3
3
3
3
4
4
4
3
4
3
3
3
3
3
2
3
2
2
2
3
3
2
2
2
2
3
4
5
5
6
6
4
3
2
2
1
1
1
0
0
0
0
0
1
1
2
2
2
2
1
1
0
0
0
1
1
1
2
2
2
1
1
1
1
2
2
4
7
8
7
6
7
5
4
3
4
4
3
3
2
2
1
1
1
1
0
0
0
1
2
2
3
3
3
4
3
3
2
3
4
2
2
2
2
1
0
1
1
2
2
2
2
2
3
2
2
2
2
1
0
0
0
0
0
1
1
1
1
2
2
4
4
4
4
5
5
3
3
3
4
2
3
3
3
3
3
3
2
2
2
3
2
2
2
3
3
2
3
3
5
3
3
4
3
3
1
2
2
1
1
2
4
3
3
4
4
4
2
2
3
3
3
2
2
2
2
1
2
3
5
5
4
5
4
3
1
1
2
1
1
3
4
4
3
4
4
3
3
3
3
2
3
3
2
2
3
3
2
1
2
2
1
1
1
1
0
0
0
0
1
1
1
1
1
1
0
0
0
2
2
2
2
3
5
3
3
4
5
6
5
5
6
8
8
7
6
6
6
3
2
1
1
1
0
0
0
2
2
3
4
4
4
2
3
4
3
3
4
4
3
1
1
1
0
0
0
0
1
2
3
3
3
3
2
1
2
3
3
3
4
4
5
4
7
8
7
8
11
12
10
10
10
9
6
5
4
4
5
5
2
2
2
1
0
0
0
0
0
0
0
0
0

## Sheet: TATAAA (ce tss)
Promoter Point Map (5-prime at the top!) of motif: TATAAA in sequence set with 885 number of sequences.D:\Kenneth\mm-analysis\Ce080805\CeTS\08-08-2005_Ce1500tss-TrimStack.txt
0
1
1
2
2
2
2
1
1
0
0
0
2
2
2
2
3
4
4
5
6
6
5
4
3
3
3
3
4
5
5
4
3
3
4
3
3
3
3
3
1
3
2
3
3
3
3
1
1
0
2
2
2
2
3
3
1
2
2
5
5
5
5
5
7
4
4
6
6
7
6
7
7
5
5
4
3
2
1
2
2
2
2
2
2
2
4
4
4
6
6
7
6
5
5
3
4
4
4
4
4
4
3
1
0
2
2
5
5
5
5
3
4
2
4
4
4
5
4
3
2
3
4
5
6
7
6
5
6
4
4
5
6
6
4
5
4
3
2
3
3
4
4
4
4
6
7
5
5
6
7
4
3
5
5
3
3
4
4
2
2
2
1
1
1
1
1
2
2
1
2
5
5
4
5
5
5
2
2
2
1
3
2
2
2
2
3
1
1
1
1
2
3
3
3
3
4
5
3
3
4
4
4
3
3
3
2
4
3
2
4
5
6
5
5
6
5
4
3
2
5
6
5
5
6
6
5
4
5
6
5
5
3
3
2
4
4
5
7
7
8
5
6
7
5
4
3
3
2
0
0
2
2
3
4
4
4
2
4
4
3
3
3
3
1
0
1
1
1
1
3
6
7
7
7
8
7
4
2
2
2
2
2
2
3
3
3
3
2
4
3
3
3
2
2
1
2
3
4
4
5
4
3
3
2
2
1
3
5
4
4
5
5
3
1
1
1
0
1
3
5
5
6
7
6
5
3
5
4
4
4
3
3
1
2
1
1
2
2
3
3
3
3
2
2
2
2
4
4
4
4
4
5
3
4
4
4
3
1
1
1
1
1
2
2
2
2
3
3
4
4
5
5
4
4
2
3
5
4
4
4
4
5
4
6
6
6
7
7
5
3
5
6
6
4
6
6
4
3
2
3
2
3
3
3
4
3
3
4
5
5
5
5
4
3
3
4
5
7
7
6
5
6
4
3
4
4
4
5
5
5
4
5
5
2
2
2
3
2
3
5
5
6
5
7
7
9
11
10
10
9
9
7
5
6
8
8
8
6
6
4
4
5
5
5
7
7
6
4
3
4
2
2
1
1
3
2
2
3
3
4
2
4
7
6
6
6
8
7
4
4
4
3
1
0
0
1
1
2
2
3
4
3
3
3
4
3
3
4
6
5
4
5
4
3
2
2
2
1
2
3
2
4
5
6
8
7
8
7
7
6
4
5
4
4
4
4
3
3
3
2
1
1
3
2
2
3
3
5
3
4
4
4
4
4
5
6
7
7
7
5
4
2
1
0
0
0
0
0
2
2
3
3
4
5
3
3
2
2
3
2
3
4
5
6
4
4
4
3
2
1
3
5
4
4
5
5
3
1
1
2
1
1
1
1
1
1
1
4
4
6
6
5
5
3
3
2
2
3
6
5
6
5
6
5
4
4
3
3
3
3
2
4
5
5
4
7
7
7
6
6
6
4
4
2
3
3
4
3
2
2
3
4
3
4
4
4
2
1
2
2
2
2
2
2
1
0
1
1
2
2
3
4
3
6
6
7
6
6
7
5
4
3
4
4
4
4
4
4
4
3
2
1
2
2
2
2
2
3
2
2
1
2
3
3
3
3
3
2
2
1
2
2
2
2
1
2
1
2
2
2
3
2
3
2
3
5
4
5
4
5
4
2
4
3
4
3
4
5
4
4
3
4
3
2
1
1
1
0
1
2
2
4
4
5
5
4
4
2
2
1
0
1
2
2
2
3
4
3
2
2
2
2
1
1
2
2
2
1
2
2
1
3
4
4
4
4
4
2
1
2
1
3
3
4
6
6
6
4
4
3
1
0
0
1
2
2
2
2
2
1
1
2
3
4
4
4
5
4
3
2
3
5
4
5
5
5
4
2
1
1
2
2
3
3
4
3
2
2
2
3
3
4
4
6
6
5
4
3
3
2
2
2
3
3
3
2
3
3
2
3
4
4
2
3
4
3
3
4
4
5
4
5
6
5
7
6
9
10
8
8
6
6
3
2
3
4
5
4
5
5
6
5
4
5
4
4
2
4
5
5
5
6
6
8
7
6
7
6
6
4
6
7
8
7
9
9
7
6
4
5
4
3
4
4
4
3
2
1
0
0
1
1
2
2
3
4
3
3
2
2
1
0
0
1
3
3
3
4
5
4
2
2
2
2
1
1
2
2
2
2
4
4
4
4
5
4
5
5
5
6
5
5
2
2
3
2
2
2
2
2
2
4
7
7
9
10
8
6
4
5
4
3
4
4
5
4
3
3
2
2
0
1
3
3
4
4
4
5
4
4
3
3
3
1
1
1
1
1
1
1
5
5
5
5
5
5
1
2
3
3
5
6
5
5
4
6
4
3
3
3
4
3
4
6
6
5
8
8
7
6
7
8
4
5
6
6
6
5
5
3
4
3
3
4
6
7
5
5
6
5
3
3
4
5
5
6
7
6
5
4
3
2
5
7
8
9
8
9
7
7
7
6
6
5
4
2
1
2
2
2
3
5
6
5
5
5
3
2
2
2
3
3
3
2
2
2
1
1
2
2
1
1
1
1
0
0
1
2
2
2
2
4
4
3
3
3
3
1
1
1
1
1
1
1
0
0
0
0
3
3
3
3
3
4
1
1
1
1
2
1
2
3
3
4
3
3
2
1
3
2
2
2
3
3
2
2
2
3
3
3
3
3
3
2
2
2
1
2
2
2
1
2
5
4
4
6
6
6
3
3
3
1
2
1
1
1
1
1
1
2
3
3
3
3
2
1
2
2
3
3
3
3
1
1
1
2
2
2
3
3
3
2
4
5
5
6
5
6
4
3
2
1
3
2
2
4
5
5
4
5
5
5
5
5
4
4
4
3
3
5
5
4
5
5
7
5
6
6
5
5
2
2
1
2
3
3
4
5
5
5
4
3
2
2
2
2
3
4
4
3
4
3
2
1
1
1
0
0
0
0
1
2
2
2
3
3
3
2
4
4
3
4
4
4
2
2
2
2
1
2
2
2
2
2
2
2
3
3
3
2
2
2
1
1
2
2
3
3
4
4
5
5
5
4
3
4
2
2
1
2
2
1
2
2
3
4
4
6
5
5
6
5
6
7
8
9
8
8
9
7
6
6
6
6
5
5
6
5
6
5
5
4
4
5
3
4
4
4
3
2
3
2
3
4
4
6
5
5
3
2
3
1
1
1
1
2
1
1
1
2
2
1
1
1
1
1
1
1
2
2
3
3
4
4
3
3
3
2
1
1
1
1
1
2
2
3
3
3
3
2
3
2
3
5
5
7
7
8
7
5
4
2
2
2
3
3
5
9
8
7
6
8
6
3
6
9
10
10
13
13
13
10
11
11
9
8
8
11
11
10
11
13
11
8
8
8
8
6
5
5
3
2
0
0
0
0
0
0
0

## Sheet: TATATA (ce atg)
Promoter Point Map (5-prime at the top!) of motif: TATATA in sequence set with 19179 number of sequences.D:\Kenneth\mm-analysis\Ce080805\CeTS\08-08-2005_Ce1500atg-TrimStack.txt
6
11
21
25
39
44
40
41
37
36
30
34
41
38
38
40
38
35
35
39
41
44
47
48
50
49
50
49
41
40
33
35
41
43
47
45
46
43
39
42
45
47
54
56
52
48
47
49
42
44
46
44
44
44
49
42
46
46
48
47
46
50
46
48
44
43
40
45
39
38
44
44
42
42
44
40
33
34
35
27
28
32
33
32
35
34
35
34
35
32
31
30
33
36
48
50
51
56
54
52
41
40
38
36
35
37
34
39
37
41
40
40
43
42
42
41
41
42
42
40
48
54
57
55
59
60
53
48
47
45
44
44
49
45
41
42
35
33
29
35
35
34
42
41
47
39
43
50
48
50
47
56
53
51
45
44
44
45
48
44
47
50
48
39
41
43
46
45
45
46
43
40
37
42
41
42
48
46
47
39
41
44
35
39
38
37
35
35
44
44
47
50
52
48
41
46
47
47
47
46
49
44
42
44
44
52
56
54
55
52
45
47
43
44
42
47
51
47
49
53
54
47
49
48
45
39
35
40
42
44
45
46
47
47
46
42
38
38
36
40
43
41
41
40
43
40
35
39
45
46
53
52
53
48
44
45
35
38
39
42
40
41
44
39
35
34
36
33
37
37
47
49
49
52
51
55
46
45
46
45
38
33
32
32
32
35
43
45
54
54
58
53
50
49
41
38
36
38
42
49
54
57
53
52
48
51
46
49
50
51
49
40
40
39
35
32
32
37
36
37
42
46
50
47
56
53
47
45
40
40
33
34
41
42
45
46
46
43
38
37
36
34
43
44
50
53
53
52
43
43
40
35
37
39
41
41
42
44
45
44
48
51
48
52
55
56
49
53
61
60
54
56
60
51
46
49
52
47
42
41
46
38
37
39
43
47
45
50
52
59
62
62
57
57
59
50
47
49
45
42
40
45
43
38
42
44
41
37
45
46
49
46
44
46
41
43
42
44
46
48
45
42
39
40
38
34
39
48
54
51
50
52
50
49
50
54
59
58
60
60
56
57
59
61
57
57
57
53
55
54
55
49
46
49
44
45
47
45
44
41
45
44
40
45
49
53
46
41
38
36
38
35
38
44
55
56
51
54
53
47
43
46
48
46
45
43
44
44
49
52
56
61
57
53
54
54
51
50
46
51
46
40
46
46
50
43
48
55
54
53
50
54
50
45
45
49
55
49
52
54
48
44
41
46
43
41
45
48
49
50
47
45
43
41
47
44
44
50
47
49
41
44
42
41
45
49
54
49
54
52
48
40
32
36
34
32
32
32
36
29
29
28
29
35
37
44
44
46
49
51
50
50
53
52
51
51
51
54
48
48
42
41
35
33
36
35
41
41
48
45
46
47
46
48
51
53
57
61
60
52
51
49
43
37
33
33
30
28
27
31
35
38
36
43
45
47
51
48
51
49
48
50
49
59
57
53
52
51
58
50
52
54
58
53
41
39
40
44
42
44
46
54
52
48
49
48
50
45
46
51
53
56
53
57
59
55
51
49
52
46
43
44
48
46
47
44
44
44
37
41
40
47
46
45
47
48
46
44
38
42
46
42
44
42
49
45
49
52
48
54
54
59
58
57
63
63
59
55
50
51
46
43
44
46
46
43
48
49
55
55
55
56
55
54
50
48
46
47
50
52
52
51
57
59
50
48
49
48
41
33
37
34
32
37
39
42
42
40
41
36
38
39
38
43
42
40
42
43
44
42
44
47
43
45
43
48
47
48
51
54
59
56
55
51
48
44
47
43
45
48
53
50
43
51
50
56
50
51
57
47
49
44
46
50
43
50
52
54
55
56
63
64
69
67
63
57
52
51
45
43
49
52
60
53
51
51
47
44
37
40
42
42
43
43
49
49
44
39
39
42
38
39
44
47
53
54
49
51
48
52
48
42
39
39
37
37
36
39
48
45
45
46
45
44
42
41
43
45
49
49
48
50
47
47
45
49
52
57
63
59
59
55
60
57
59
58
60
58
50
52
46
55
53
55
51
49
52
48
47
50
59
59
59
58
62
60
54
50
47
51
66
79
78
79
81
76
57
44
48
51
52
49
45
48
44
47
48
55
59
61
60
52
46
46
47
44
53
51
58
52
51
52
49
53
48
47
47
43
39
39
40
40
41
37
39
42
42
49
53
59
62
60
60
55
49
48
44
42
46
49
44
43
41
44
40
40
46
49
54
53
57
50
49
42
35
36
32
42
41
47
50
49
49
42
47
51
50
49
46
47
44
47
49
51
55
61
65
56
58
59
55
45
41
44
46
43
52
56
55
58
52
56
53
53
50
46
47
49
47
45
47
45
49
46
44
44
45
50
44
42
45
47
47
43
45
53
47
44
43
47
46
37
42
43
48
53
58
60
58
63
64
62
54
54
60
53
53
50
55
53
53
55
54
53
52
53
51
53
51
48
62
60
53
55
52
51
38
42
44
45
43
44
45
46
53
50
53
54
56
52
53
55
56
59
59
66
59
56
57
54
52
46
50
52
52
56
58
59
54
56
58
52
50
54
58
53
51
51
51
47
45
49
47
45
44
43
46
47
45
51
51
51
47
41
43
37
40
40
46
45
41
44
39
43
42
39
49
46
46
43
39
44
37
40
41
40
46
46
51
55
56
59
54
56
53
49
47
47
54
54
55
63
74
69
63
61
64
54
43
48
53
59
55
57
54
57
50
46
45
43
54
47
53
57
57
55
48
48
42
37
41
52
53
53
55
60
58
54
52
51
50
44
46
43
42
45
39
46
45
44
46
46
49
53
50
48
52
55
63
53
57
59
57
55
52
55
50
56
60
61
58
61
61
56
57
57
55
51
54
57
49
46
48
42
41
38
42
44
44
49
49
52
52
50
56
58
62
59
58
57
50
50
53
55
57
68
69
71
63
66
60
50
54
54
57
55
56
60
59
52
48
44
50
50
49
53
53
58
52
49
49
52
53
52
55
57
53
55
57
49
53
55
58
52
50
53
50
40
38
38
33
38
40
43
46
49
54
50
46
51
53
52
55
56
55
56
59
56
55
55
57
53
47
44
50
58
56
57
55
60
50
43
46
46
50
52
51
49
45
54
52
46
47
48
50
40
40
42
46
48
46
50
55
54
52
49
54
57
55
56
57
54
56
53
52
50
53
56
53
47
41
47
46
46
44
50
58
57
61
63
59
57
48
45
40
41
48
48
56
57
61
60
54
56
51
55
51
49
59
56
54
54
52
54
50
54
56
57
67
73
69
64
70
75
70
69
81
84
80
74
73
66
56
57
60
69
72
77
79
80
78
83
87
93
100
114
116
107
106
102
95
89
98
104
105
119
128
118
114
111
108
105
95
103
100
90
88
75
79
70
67
65
59
58
51
48
44
49
47
40
40
45
42
35
38
43
43
34
36
32
25
21
18
17
15
13
12
8
4
3

## Sheet: TATAAA (ce atg)
Promoter Point Map (5-prime at the top!) of motif: TATAAA in sequence set with 19179 number of sequences.D:\Kenneth\mm-analysis\Ce080805\CeTS\08-08-2005_Ce1500atg-TrimStack.txt
18
34
50
63
79
91
83
81
73
75
76
83
82
77
88
83
72
65
69
72
63
68
75
80
76
78
77
73
71
68
74
69
72
75
80
77
75
76
82
78
76
77
71
70
63
76
84
85
90
94
95
86
69
65
63
66
67
65
77
79
85
87
93
93
94
101
95
96
93
92
86
79
88
81
71
72
77
77
69
74
79
76
78
80
84
84
88
92
87
90
87
87
88
85
84
75
76
79
79
81
74
79
75
67
62
61
73
78
81
80
81
84
84
89
86
91
89
89
83
76
77
77
70
75
77
76
83
82
88
87
83
81
73
80
84
79
82
82
81
69
71
78
76
74
88
89
82
76
77
77
68
66
66
64
60
59
60
61
62
64
76
77
75
74
78
75
69
75
71
73
72
75
72
66
72
78
76
71
70
70
70
66
76
81
82
83
81
85
81
80
81
78
78
73
71
75
76
82
85
87
79
73
71
71
74
74
82
87
91
94
95
93
94
92
93
90
87
94
94
96
103
110
108
104
97
97
88
89
82
78
82
78
72
65
71
69
67
65
65
65
67
70
77
78
82
82
80
80
85
88
84
84
84
90
81
78
90
89
95
91
93
93
87
88
80
76
75
76
76
72
75
78
79
82
79
80
81
78
74
65
73
78
77
80
88
95
89
89
86
88
84
82
83
75
78
73
78
79
71
73
74
75
69
67
72
77
69
69
68
71
73
69
81
85
84
83
86
81
77
69
83
81
87
87
85
91
77
81
75
79
77
77
75
73
74
80
90
94
104
104
99
90
79
72
67
64
72
79
80
78
73
73
61
56
56
57
65
65
82
90
89
89
84
90
77
67
71
72
73
83
92
102
102
102
97
84
71
68
64
63
68
68
71
74
79
88
82
83
88
84
77
72
82
84
78
84
90
91
86
77
84
81
79
83
84
88
81
78
77
73
76
77
86
78
80
75
72
72
64
74
79
90
85
85
89
91
88
82
85
90
90
83
85
88
91
91
85
83
75
68
67
64
72
83
91
93
99
100
104
95
92
100
94
91
91
91
95
83
79
79
69
71
68
67
70
73
73
71
69
75
76
78
78
79
83
82
81
80
80
80
72
70
73
80
89
85
84
82
73
58
56
62
70
77
81
80
72
72
75
75
72
74
78
82
75
79
80
82
88
82
88
92
93
98
90
92
84
75
82
77
81
78
86
82
78
82
79
80
78
86
88
89
81
81
79
74
75
76
81
82
77
73
69
70
71
70
81
86
92
85
89
93
89
95
92
99
99
95
89
87
86
78
71
73
78
76
72
78
81
87
83
76
82
78
80
72
83
85
83
82
76
80
69
69
69
73
80
76
79
81
77
77
74
77
82
82
83
90
95
90
86
91
94
89
88
95
90
86
90
82
79
82
80
84
77
88
85
82
91
90
86
79
79
75
69
69
78
85
88
90
100
93
90
80
79
80
77
82
84
86
92
80
74
73
69
69
62
70
76
74
77
83
87
83
79
79
77
72
71
74
83
84
86
92
89
91
85
87
84
79
79
75
70
67
68
68
69
77
73
77
74
72
80
79
86
86
89
97
94
92
92
80
84
79
87
83
86
99
92
91
80
80
75
74
84
82
88
95
95
87
89
92
79
77
86
93
90
89
99
100
90
83
74
71
67
59
57
64
78
78
76
79
85
79
70
71
80
79
78
79
81
88
83
83
87
87
84
77
83
84
76
83
80
86
74
78
77
72
80
80
87
93
93
102
95
94
88
79
84
77
75
81
88
89
85
82
93
81
80
80
86
95
88
95
93
91
87
78
78
70
69
71
71
77
78
83
87
89
87
81
80
72
66
61
67
72
70
74
76
82
80
83
82
86
83
78
85
79
80
86
89
102
101
105
108
99
105
94
83
77
78
71
63
69
71
74
69
84
86
84
87
94
93
92
92
94
88
75
78
76
82
72
74
74
78
81
76
82
87
88
87
78
85
82
78
91
86
90
86
85
88
81
92
97
93
91
90
91
87
82
89
90
91
89
86
85
81
85
86
81
80
82
83
79
83
89
96
93
89
90
88
89
80
84
87
93
91
90
94
87
85
79
79
73
75
77
78
83
80
81
83
86
87
82
80
82
72
71
72
78
82
78
90
93
100
95
90
107
103
105
96
94
100
88
86
86
84
79
80
79
78
73
78
86
82
79
80
85
88
89
86
94
95
87
81
79
88
85
91
99
102
105
101
108
99
98
106
106
106
97
96
93
82
79
73
77
81
83
87
92
93
88
81
84
81
77
79
83
87
86
81
89
88
87
92
92
90
79
86
85
79
75
82
84
76
77
81
77
77
83
90
99
100
101
98
97
102
98
95
99
104
108
105
95
97
98
96
98
89
92
90
84
90
78
80
77
74
74
70
69
65
77
82
78
73
76
78
71
72
84
81
80
85
91
87
80
85
87
84
82
80
85
83
78
86
88
95
89
92
93
85
81
74
83
82
86
88
92
92
84
82
79
80
75
77
80
88
90
96
99
97
94
82
88
88
84
89
96
109
104
97
94
92
93
88
88
83
85
88
83
77
80
85
91
90
92
98
97
93
90
87
88
87
82
86
84
79
85
83
88
84
80
85
79
81
75
78
81
81
80
86
91
96
92
99
106
100
98
91
96
90
85
86
89
96
92
85
76
75
82
83
92
99
100
101
92
78
82
89
90
85
78
88
75
68
72
76
82
79
78
80
82
78
88
86
92
93
88
87
77
80
74
79
79
86
91
85
91
84
85
88
79
91
85
85
90
78
78
78
86
83
80
87
88
78
78
77
84
90
100
110
111
122
117
110
107
105
106
98
106
101
100
93
85
93
80
84
86
94
97
92
98
96
93
95
94
88
86
89
87
87
84
88
90
88
95
93
98
97
89
87
82
77
76
82
87
93
91
93
90
85
88
83
88
89
99
98
94
96
94
90
79
77
80
81
76
80
87
83
81
84
84
91
90
95
98
96
97
86
85
86
83
84
84
90
83
87
82
83
83
82
86
88
90
86
91
83
82
71
72
72
73
75
78
86
81
88
90
93
88
86
86
78
75
80
80
83
90
91
89
86
101
97
101
99
101
102
98
101
97
101
102
102
98
101
103
112
110
110
107
102
100
97
106
105
108
113
115
117
104
101
105
94
95
82
83
82
75
81
76
81
85
91
93
97
102
97
97
91
99
98
95
96
93
95
93
83
85
94
92
98
98
104
98
96
94
90
87
89
95
106
114
123
136
134
142
144
145
144
138
147
139
140
151
158
164
180
200
193
182
188
201
192
188
198
224
218
207
212
210
222
211
217
247
272
297
323
344
358
345
319
309
275
251
226
202
191
167
142
119
106
96
84
91
93
98
99
96
99
83
81
80
86
87
85
86
95
93
91
86
82
78
74
88
93
84
76
66
47
23

[truncated: 4 more sheets: TATAAA (at tss), TATATA (at tss), TATAAA (at atg), TATATA (at atg)]
