# Supplementary material for: Cis-motifs upstream of the transcription and translation initiation sites are effectively revealed by their positional disequilibrium in eukaryote genomes using frequency distribution curves
Source: BMC Bioinformatics. 2006 Nov 30;7:522. doi: 10.1186/1471-2105-7-522 (PMC1698937; doi:10.1186/1471-2105-7-522)
Supplement: Additional File 10 — Peak analysis for the TATA-hexanucleotide comparison. Peak analysis files used for TATATA and TATAAA permutation analysis, including the summary table. [file 1471-2105-7-522-S10.xls]

## Sheet: summary
St_dev above
Elem	at1500tss	at1500patg	sc1500atg	dm1500tss	dm1500atg	ce1500tss	ce1500atg
TATAAA	95.9247	11.1622	14.9993	49.594	10.1268	5.04537	30.0969
TATATA	81.5836	11.1377	16.2789	10.9186	4.76025	6.71537	10.8764
ATATAA	67.7155	6.76422	15.1409	18.0236	5.24885	6.70539	15.5333
ATAAAT	51.983	4.889	8.27989	12.1876	6.00324	4.6865	5.88339
ATATAT	43.6979	4.18494	10.1453	10.1404	6.39024	0	4.67356
TAAATA	41.4303	4.01919	8.07475	10.7859	7.59323	6.14133	5.05688
TTATAT	26.9688	0	7.21035	9.73978	4.73126	5.69527	8.1318
TTTATA	22.9294	0	6.75822	8.64071	5.35236	5.23377	5.27892
TTATAA	22.5168	0	6.17727	8.69704	6.26359	4.83625	4.18471
TATTTA	19.4779	4.11097	7.55815	9.57863	6.76657	4.33649	6.43952
AATATA	14.0756	0	13.5404	11.3747	6.34743	0	4.506
TATATT	13.0785	0	8.46658	10.2112	6.90769	5.52596	8.45416
TTTAAA	12.84	0	5.08389	15.1295	6.34905	5.07235	4.5222
TATAAT	12.3373	0	5.36504	7.90995	5.30921	4.81655	5.92816
TTAAAA	12.1362	0	7.90496	12.6821	7.47941	0	4.15452
ATTATA	11.3502	0	9.04247	8.08113	5.59609	0	0
ATTTAA	9.83534	4.64623	4.45898	11.5583	6.56888	8.04934	6.0886
ATTTAT	9.74631	0	5.98441	8.02176	5.16578	4.42741	7.62999
TTAAAT	9.05645	0	5.09454	12.4072	6.83795	5.30445	4.71588
TAATAA	8.98015	0	7.28469	10.8787	7.08406	6.6522	4.51881
TAAAAT	8.77739	0	4.54526	12.9848	6.64061	6.45313	4.61563
ATTAAA	8.45972	0	6.73525	9.60274	6.473	4.39311	0
TAAATT	8.35663	0	0	11.6519	5.53411	5.96473	8.10136
AAATAT	8.16092	0	8.62131	10.4951	5.50187	6.54166	0
TATTAA	8.1152	0	6.79704	9.57288	6.32832	4.16056	4.48462
AATTAA	7.73781	4.2139	9.70986	10.0442	5.79121	4.60644	4.46157
ATAATA	7.46182	0	8.89011	9.3218	6.63086	4.92084	0
AATTTT	6.28515	0	9.5601	10.6679	5.54566	16.5288	7.65621
TTAATA	6.26004	0	6.49341	10.2965	7.0061	6.77293	4.60517
TTTTAA	6.1633	0	5.97699	11.815	6.57156	5.88997	4.86975
ATTAAT	6.05586	4.30148	5.66864	7.63934	5.81838	6.16133	6.61803
ATATTA	5.93291	0	5.73693	9.79683	6.16523	4.13164	4.00063
AATAAT	5.93172	0	5.8756	8.75323	5.82964	7.24668	6.3398
TTATTA	5.87984	0	5.39344	8.67983	5.47572	0	6.25421
TTAATT	5.74408	4.3098	4.7818	8.83699	5.46188	11.5618	11.1971
TAATTA	5.66952	4.07008	6.54365	7.43146	5.93713	5.22891	5.26056
AAATTA	5.6307	0	6.16781	10.0305	5.90024	0	0
ATAATT	5.33848	4.40473	5.85123	9.32495	5.50792	5.66591	6.6788
AAAATT	5.26815	0	10.5991	10.0472	6.80076	4.49528	0
TTTAAT	5.14061	4.03215	4.69172	9.82288	7.29464	6.68897	8.38949
ATTATT	4.97337	0	6.31631	9.4619	6.16303	5.15828	9.29098
AAATTT	4.91527	0	8.85614	9.54464	6.76358	9.28706	5.97091
TATTAT	4.81018	0	7.25741	8.2143	5.63778	4.69031	5.57162
AATATT	4.7969	0	5.66965	9.57604	6.13279	9.46991	7.96559
TAATAT	4.76715	0	7.69536	8.50111	7.62852	5.86834	5.72211
ATTTTA	4.72183	0	5.30024	9.8205	7.29372	4.68706	7.27072
AATTAT	4.56526	0	4.56901	8.02718	5.54195	5.18214	5.3974
ATATTT	4.34906	0	7.77938	9.93118	6.32951	7.99896	8.49758
TAATTT	4.33737	0	5.10626	11.0757	5.95526	14.3395	11.5413
AATTTA	4.31291	4.14228	0	9.6582	7.43022	5.67006	7.15336
average	15.3317	1.60778	7.20076	10.9438	6.27946	5.58017	6.29176
standard deviation	19.9978	2.80461	3.10689	5.88871	0.917713	3.15433	4.62711

## Sheet: 08-04-2005_AtTSS-1500
DEFAULT settings - Headspacer:	3
Required Promoter Length:	1500
Backgroung values set with first (bp):	1000
Number of Std_dev plus average PEAK:	4
Number of Std_dev minus average VALLEY:	4
Minimun gap length - gap analysis:	25
Note: Background excludes the first 6 nucleotide positions and the lowest
Note: Valley excludes the first and last 6 nucleotide positions
Folder	Elem	PEAKdat	PEAKs	totalOver	Highest Peak	St_dev above	VALLEYdats	VALLEYs	totalUnder	Lowest Valley	St_dev below	PEAKdatGAP	PEAKsGAP	Longest Peak GAP	VALLEYdatsGAP	VALLEYsGAP	Longest Valley GAP	bg-avg	st_dev	Value Over	Value Under
08-04-2005_AtTSS-1500-TrimStack	TATAAA.psum	1065;4,1142;3,1201;1,1203;1,1230;2,1233;2,1259;4,1446;1,1448;30	9	48	1499	95.9247	1488;4	1	4	46	-4.5252	1448;30	1	30		0	4	111.457	14.4649	169.316	53.597
08-04-2005_AtTSS-1500-TrimStack	TATATA.psum	1159;1,1231;2,1455;22	3	25	1405	81.5836	1480;15	1	15	45	-5.90113		0	22		0	15	136.736	15.5456	198.919	74.5541
08-04-2005_AtTSS-1500-TrimStack	ATATAA.psum	1225;1,1228;3,1232;2,1459;19	4	25	1053	67.7155	1482;13	1	13	39	-5.01872		0	19		0	13	108.967	13.9412	164.731	53.2021
08-04-2005_AtTSS-1500-TrimStack	ATAAAT.psum	1069;1,1072;1,1143;2,1172;2,1175;1,1188;3,1198;1,1201;2,1211;1,1226;10,1263;1,1270;1,1272;1,1274;4,1285;1,1295;7,1304;7,1312;1,1315;3,1319;2,1333;1,1338;1,1353;6,1389;8,1409;1,1412;1,1442;1,1455;1,1457;21	29	93	876	51.983	1490;2	1	2	53	-4.07988		0	21		0	2	112.892	14.6799	171.612	54.1726
08-04-2005_AtTSS-1500-TrimStack	ATATAT.psum	1464;13	1	13	882	43.6979	1479;16	1	16	42	-6.30813		0	13		0	16	147.964	16.798	215.156	80.7719
08-04-2005_AtTSS-1500-TrimStack	TAAATA.psum	1092;2,1115;3,1154;1,1181;1,1276;5,1296;6,1313;1,1316;6,1344;6,1352;6,1371;1,1373;4,1378;6,1389;7,1397;1,1402;1,1405;12,1418;1,1426;1,1432;4,1442;7,1450;6,1463;15	23	103	680	41.4303	1486;4	1	4	39	-4.14861		0	15		0	4	97.3441	14.0635	153.598	41.0899
08-04-2005_AtTSS-1500-TrimStack	TTATAT.psum	1226;1,1464;12	2	13	468	26.9688	1480;15	1	15	24	-6.3023		0	12		0	15	108.104	13.3449	161.483	54.7239
08-04-2005_AtTSS-1500-TrimStack	TTTATA.psum	1106;1,1260;1,1463;13	3	15	424	22.9294	1479;12,1492;3	2	15	43	-4.86327		0	13		0	12	109.669	13.7087	164.504	54.8343
08-04-2005_AtTSS-1500-TrimStack	TTATAA.psum	1465;11	1	11	399	22.5168	1482;1,1484;3	2	4	31	-4.55689		0	11		0	3	92.9396	13.5925	147.31	38.5695
08-04-2005_AtTSS-1500-TrimStack	TATTTA.psum	1240;1,1295;1,1466;9	3	11	384	19.4779	1493;2	1	2	28	-4.72178		0	9		0	2	97.4618	14.7109	156.305	38.618
08-04-2005_AtTSS-1500-TrimStack	AATATA.psum	1099;1,1226;4,1231;1,1235;2,1465;11	5	19	319	14.0756	1480;15	1	15	30	-5.41444		0	11		0	15	110.286	14.8281	169.598	50.9734
08-04-2005_AtTSS-1500-TrimStack	TATATT.psum	1014;2,1145;3,1468;9	3	14	281	13.0785	1481;14	1	14	31	-6.12423		0	9		0	14	110.731	13.019	162.807	58.6554
08-04-2005_AtTSS-1500-TrimStack	TTTAAA.psum	1086;2,1161;3,1165;2,1177;1,1233;8,1243;2,1247;2,1251;1,1374;3,1390;2,1468;8	11	34	368	12.84	1481;4	1	4	56	-4.44709		0	8		0	4	136.262	18.0481	208.454	64.0691
08-04-2005_AtTSS-1500-TrimStack	TATAAT.psum	1007;2,1166;1,1228;6,1242;5,1308;3,1469;8	6	25	245	12.3373	1480;9,1490;1	2	10	28	-4.72462		0	8		0	9	88.0895	12.7184	138.963	37.216
08-04-2005_AtTSS-1500-TrimStack	TTAAAA.psum	1095;2,1134;1,1159;1,1163;2,1178;3,1190;1,1192;2,1219;2,1229;1,1233;12,1246;1,1248;6,1257;2,1261;2,1265;5,1283;6,1301;1,1309;5,1317;5,1337;7,1346;9,1360;9,1370;32,1407;12,1430;7,1469;7	26	143	391	12.1362		0	0	0	0	1370;32	1	32		0	0	148.204	20.0059	228.228	68.1807
08-04-2005_AtTSS-1500-TrimStack	ATTATA.psum	1466;7	1	7	226	11.3502	1478;12,1493;2	2	14	21	-5.45572		0	7		0	12	87.5493	12.1981	136.342	38.757
08-04-2005_AtTSS-1500-TrimStack	ATTTAA.psum	1158;3,1240;1,1242;2,1247;1,1275;2,1287;1,1295;1,1468;7	8	18	246	9.83534	1490;5	1	5	23	-5.10283		0	7		0	5	99.1761	14.9282	158.889	39.4632
08-04-2005_AtTSS-1500-TrimStack	ATTTAT.psum	1258;3,1468;7	2	10	279	9.74631		0	0	0	0		0	7		0	0	110.545	17.2839	179.681	41.4095
08-04-2005_AtTSS-1500-TrimStack	TTAAAT.psum	1116;1,1151;3,1155;1,1164;4,1225;1,1229;2,1271;4,1290;2,1308;5,1314;1,1330;2,1334;1,1338;1,1374;1,1414;2,1431;1,1468;7	17	39	231	9.05645	1487;1	1	1	39	-4.03803		0	7		0	1	98.2082	14.6627	156.859	39.5576
08-04-2005_AtTSS-1500-TrimStack	TAATAA.psum	1136;2,1150;1,1196;3,1207;10,1233;1,1240;1,1247;2,1265;6,1281;1,1283;2,1290;6,1297;1,1304;2,1307;8,1318;6,1326;5,1336;6,1343;13,1366;5,1372;7,1382;44,1428;14,1443;1,1467;9	24	156	214	8.98015		0	0	0	0	1382;44	1	44		0	0	90.7364	13.7262	145.641	35.8315
08-04-2005_AtTSS-1500-TrimStack	TAAAAT.psum	1139;2,1155;12,1168;1,1195;2,1198;2,1212;1,1217;1,1219;2,1222;1,1234;1,1236;3,1242;6,1257;12,1270;1,1302;2,1322;1,1339;2,1344;1,1348;7,1358;8,1367;1,1371;1,1381;4,1400;6,1407;13,1426;5,1470;6	27	104	294	8.77739		0	0	0	0		0	13		0	0	131.435	18.5209	205.518	57.3509
08-04-2005_AtTSS-1500-TrimStack	ATTAAA.psum	1092;3,1178;2,1218;2,1222;5,1250;8,1264;11,1285;7,1294;1,1296;7,1305;9,1315;3,1329;2,1332;23,1361;59,1421;1,1424;20,1449;1,1451;2,1468;7	19	173	239	8.45972		0	0	0	0	1361;59	1	59		0	0	111.364	15.0875	171.714	51.0143
08-04-2005_AtTSS-1500-TrimStack	TAAATT.psum	1144;2,1158;1,1199;2,1202;4,1207;1,1226;13,1245;1,1260;4,1289;2,1293;1,1300;1,1308;6,1319;5,1372;2,1471;5	15	50	235	8.35663	1489;1,1491;4	2	5	40	-4.62143		0	13		0	4	109.439	15.0254	169.54	49.3372
08-04-2005_AtTSS-1500-TrimStack	AAATAT.psum	1030;1,1096;1,1151;2,1178;1,1193;2,1213;1,1215;3,1288;1,1304;1,1343;3,1378;1,1470;6	12	23	289	8.16092	1480;13	1	13	52	-5.10259		0	6		0	13	143.176	17.8686	214.65	71.7018
08-04-2005_AtTSS-1500-TrimStack	TATTAA.psum	732;1,1151;4,1208;1,1251;1,1254;1,1316;2,1342;4,1383;1,1391;1,1393;3,1409;2,1468;6	12	27	184	8.1152	1494;1	1	1	30	-4.26661		0	6		0	1	83.0664	12.4376	132.817	33.316
08-04-2005_AtTSS-1500-TrimStack	AATTAA.psum	1230;2,1234;2,1238;2,1242;2,1246;1,1256;1,1264;10,1289;6,1298;3,1311;2,1315;8,1326;1,1328;6,1335;7,1343;13,1362;2,1366;13,1382;36,1423;1,1425;4,1431;13,1448;1	22	136	248	7.73781		0	0	0	0	1382;36	1	36		0	0	114.041	17.3122	183.29	44.7923
08-04-2005_AtTSS-1500-TrimStack	ATAATA.psum	1099;1,1101;1,1124;1,1229;3,1242;1,1245;2,1253;1,1302;3,1325;1,1352;4,1391;1,1402;2,1414;1,1423;2,1427;1,1429;3,1468;8	17	36	193	7.46182		0	0	0	0		0	8		0	0	87.9406	14.0796	144.259	31.6223
08-04-2005_AtTSS-1500-TrimStack	AATTTT.psum	980;1,1106;2,1169;2,1190;8,1202;9,1225;1,1230;1,1234;1,1263;1,1266;1,1274;1,1276;2,1289;1,1323;1	14	32	285	6.28515		0	0	0	0		0	9		0	0	152.616	21.063	236.868	68.3636
08-04-2005_AtTSS-1500-TrimStack	TTAATA.psum	1140;2,1208;5,1278;1,1311;2,1382;1,1386;1,1408;5,1414;1,1469;5	9	23	159	6.26004	1490;1,1492;3	2	4	31	-4.46303		0	5		0	3	84.2746	11.9369	132.022	36.5272
08-04-2005_AtTSS-1500-TrimStack	TTTTAA.psum	1171;6,1206;2,1233;5,1246;1,1325;4,1389;3,1469;4	7	25	268	6.1633	1479;5	1	5	57	-4.64069		0	6		0	5	147.632	19.5298	225.751	69.5125
08-04-2005_AtTSS-1500-TrimStack	ATTAAT.psum	1204;1,1207;1,1211;2,1236;6,1255;7,1270;2,1273;3,1277;1,1282;2,1299;4,1316;1,1318;1,1323;1,1334;1,1345;8,1390;6,1405;7,1413;2	18	56	176	6.05586		0	0	0	0		0	8		0	0	95.4557	13.3002	148.657	42.2548
08-04-2005_AtTSS-1500-TrimStack	ATATTA.psum	1146;1,1151;1,1153;2,1182;1,1184;3,1469;5	6	13	161	5.93291	1482;2,1488;7	2	9	27	-5.26711		0	5		0	7	90.0171	11.9643	137.874	42.1601
08-04-2005_AtTSS-1500-TrimStack	AATAAT.psum	1122;2,1147;2,1194;1,1210;2,1214;2,1239;1,1241;5,1254;1,1266;6,1286;1,1290;1,1293;1,1297;7,1314;8,1323;2,1326;2,1329;1,1337;1,1344;9,1365;12,1385;1,1389;9,1399;5,1410;5,1416;13,1430;6,1441;2	27	108	202	5.93172		0	0	0	0		0	13		0	0	106.143	16.1601	170.783	41.5025
08-04-2005_AtTSS-1500-TrimStack	TTATTA.psum	1249;2,1269;5,1342;2,1347;1,1395;1,1466;7	6	18	168	5.87984		0	0	0	0		0	7		0	0	90.7394	13.1399	143.299	38.1798
08-04-2005_AtTSS-1500-TrimStack	TTAATT.psum	1199;3,1212;1,1239;4,1244;1,1255;8,1287;7,1319;1,1321;4,1326;1,1336;1,1345;4,1389;5,1408;1,1410;1	14	42	207	5.74408		0	0	0	0		0	8		0	0	113.014	16.3622	178.463	47.5652
08-04-2005_AtTSS-1500-TrimStack	TAATTA.psum	1177;1,1213;2,1217;1,1242;6,1255;1,1260;4,1265;1,1270;1,1285;1,1288;1,1292;9,1302;1,1307;1,1314;4,1322;1,1324;16,1341;15,1365;7,1382;1,1389;2,1392;3,1398;1,1405;8,1419;6,1426;1,1437;2	26	97	182	5.66952	1489;6	1	6	32	-4.68149		0	16		0	6	99.841	14.4913	157.806	41.8757
08-04-2005_AtTSS-1500-TrimStack	AAATTA.psum	1144;4,1200;3,1234;1,1238;1,1242;1,1245;1,1249;2,1252;2,1263;7,1289;1,1297;2,1310;4,1315;3,1351;2,1354;1,1362;2,1365;1,1368;1,1376;1,1388;10,1404;9,1414;2	22	61	231	5.6307		0	0	0	0		0	10		0	0	126.746	18.5152	200.807	52.6856
08-04-2005_AtTSS-1500-TrimStack	ATAATT.psum	1166;1,1169;1,1220;5,1232;4,1241;6,1254;1,1264;1,1266;4,1282;6,1299;3,1304;1,1332;5,1350;1,1365;6,1393;1	15	46	184	5.33848	1485;6	1	6	39	-4.31179		0	6		0	6	103.787	15.0255	163.889	43.6848
08-04-2005_AtTSS-1500-TrimStack	AAAATT.psum	1051;3,1055;1,1144;5,1185;5,1223;1,1225;6,1237;6,1244;22,1353;1,1361;1	10	51	279	5.26815		0	0	0	0		0	22		0	0	156.674	23.2199	249.554	63.7945
08-04-2005_AtTSS-1500-TrimStack	TTTAAT.psum	1209;1,1241;3,1276;1,1287;6,1329;2,1332;1,1381;3,1388;1,1391;3,1470;1	10	22	193	5.14061		0	0	0	0		0	6		0	0	110.756	15.999	174.751	46.7596
08-04-2005_AtTSS-1500-TrimStack	ATTATT.psum	1247;2,1325;2,1344;1	3	5	184	4.97337		0	0	0	0		0	2		0	0	104.936	15.8976	168.526	41.3454
08-04-2005_AtTSS-1500-TrimStack	AAATTT.psum	1141;2,1145;1,1190;1,1209;1,1247;1,1257;1,1261;2,1264;3,1272;3,1276;1	10	16	259	4.91527		0	0	0	0		0	3		0	0	152.831	21.5998	239.23	66.4316
08-04-2005_AtTSS-1500-TrimStack	TATTAT.psum	1111;1,1247;5,1467;2	3	8	151	4.81018		0	0	0	0		0	5		0	0	89.0121	12.8868	140.559	37.4648
08-04-2005_AtTSS-1500-TrimStack	AATATT.psum	1066;1,1152;1,1178;2,1217;3,1222;1,1281;2	6	10	195	4.7969	53;1,1481;5,1490;5	3	11	40	-4.72987		0	3		0	5	116.955	16.2699	182.035	51.8749
08-04-2005_AtTSS-1500-TrimStack	TAATAT.psum	1010;2,1125;1,1129;1,1132;2,1217;1,1290;3,1304;1,1468;5	8	16	151	4.76715	1485;10	1	10	26	-5.29021		0	5		0	10	91.7505	12.4287	141.465	42.0356
08-04-2005_AtTSS-1500-TrimStack	ATTTTA.psum	1062;2,1065;1,1083;5,1122;1,1128;1,1173;5,1231;1,1263;1	8	17	208	4.72183	1482;1	1	1	59	-4.00726		0	5		0	1	127.401	17.0694	195.679	59.124
08-04-2005_AtTSS-1500-TrimStack	AATTAT.psum	947;1,1146;1,1171;3,1198;1,1251;1,1294;2	6	9	175	4.56526	1490;5	1	5	35	-4.37937		0	3		0	5	103.545	15.6518	166.153	40.9379
08-04-2005_AtTSS-1500-TrimStack	ATATTT.psum	1158;2,1187;1,1195;2	3	5	215	4.34906	1486;9	1	9	57	-5.13521		0	2		0	9	142.548	16.6592	209.185	75.9117
08-04-2005_AtTSS-1500-TrimStack	TAATTT.psum	1223;2,1239;1,1259;1,1289;1	4	5	214	4.33737		0	0	0	0		0	2		0	0	126.293	20.2213	207.178	45.4075
08-04-2005_AtTSS-1500-TrimStack	AATTTA.psum	1260;2,1286;1,1294;1	3	4	188	4.31291		0	0	0	0		0	2		0	0	107.327	18.705	182.147	32.5069

## Sheet: 08-04-2005_At1500patg
DEFAULT settings - Headspacer:	3
Required Promoter Length:	1500
Backgroung values set with first (bp):	1000
Number of Std_dev plus average PEAK:	4
Number of Std_dev minus average VALLEY:	4
Minimun gap length - gap analysis:	25
Note: Background excludes the first 6 nucleotide positions and the lowest
Note: Valley excludes the first and last 6 nucleotide positions
Folder	Elem	PEAKdat	PEAKs	totalOver	Highest Peak	St_dev above	VALLEYdats	VALLEYs	totalUnder	Lowest Valley	St_dev below	PEAKdatGAP	PEAKsGAP	Longest Peak GAP	VALLEYdatsGAP	VALLEYsGAP	Longest Valley GAP	bg-avg	st_dev	Value Over	Value Under
08-04-2005_At1500patg-TrimStack	TATAAA.psum	1378;68,1448;2	2	70	374	11.1622	1466;29	1	29	59	-6.80934	1378;68	1	68	1466;29	1	29	178.352	17.5277	248.463	108.241
08-04-2005_At1500patg-TrimStack	TATATA.psum	1381;1,1383;1,1385;64	3	66	400	11.1377	1463;32	1	32	60	-9.11614	1385;64	1	64	1463;32	1	32	213.032	16.787	280.18	145.884
08-04-2005_At1500patg-TrimStack	ATATAA.psum	1388;9,1406;1,1408;12,1424;7	4	29	286	6.76422	1465;30	1	30	54	-7.01554		0	12	1465;30	1	30	172.116	16.8363	239.461	104.771
08-04-2005_At1500patg-TrimStack	ATAAAT.psum	1394;3,1398;6	2	9	276	4.889	1467;28	1	28	44	-6.99158		0	6	1467;28	1	28	180.529	19.5277	258.64	102.419
08-04-2005_At1500patg-TrimStack	ATTTAA.psum	1189;2	1	2	240	4.64623	1428;1,1433;1,1435;1,1442;2,1446;1,1448;1,1450;5,1461;34	8	46	48	-6.41142		0	2	1461;34	1	34	159.325	17.3636	228.779	89.8707
08-04-2005_At1500patg-TrimStack	ATAATT.psum	1203;2	1	2	242	4.40473	1419;2,1422;1,1437;13,1451;1,1459;36	5	53	59	-6.61903		0	2	1459;36	1	36	168.879	16.6005	235.281	102.477
08-04-2005_At1500patg-TrimStack	TTAATT.psum	1245;2	1	2	276	4.3098	1441;3,1480;2,1489;6	3	11	48	-6.57976		0	2		0	6	185.764	20.9375	269.513	102.014
08-04-2005_At1500patg-TrimStack	ATTAAT.psum	1168;2	1	2	226	4.30148	1433;8,1442;1,1453;7,1462;1,1467;28	5	45	42	-6.61281		0	2	1467;28	1	28	153.483	16.8586	220.917	86.0484
08-04-2005_At1500patg-TrimStack	AATTAA.psum	1124;2	1	2	277	4.2139	1432;5,1443;3,1453;2,1456;3,1461;2,1464;1,1469;1,1471;4,1476;1,1480;3,1489;1,1492;1	12	27	80	-4.74177		0	2		0	5	184.306	21.9972	272.295	96.3169
08-04-2005_At1500patg-TrimStack	ATATAT.psum	1407;1	1	1	303	4.18494	1460;35	1	35	60	-10.4		0	1	1460;35	1	35	233.275	16.661	299.919	166.631
08-04-2005_At1500patg-TrimStack	AATTTA.psum	1153;1	1	1	257	4.14228	1416;1,1418;1,1426;6,1452;1,1456;1,1465;13,1482;13	7	36	69	-5.34208		0	1		0	13	174.891	19.8221	254.18	95.6029
08-04-2005_At1500patg-TrimStack	TATTTA.psum	1111;1	1	1	227	4.11097	1449;4,1459;36	2	40	29	-7.89937		0	1	1459;36	1	36	159.227	16.4858	225.171	93.2842
08-04-2005_At1500patg-TrimStack	TAATTA.psum	1257;1	1	1	234	4.07008	1437;13,1451;44	2	57	46	-6.40599		0	1	1451;44	1	44	160.96	17.9457	232.742	89.1771
08-04-2005_At1500patg-TrimStack	TTTAAT.psum	1112;1	1	1	272	4.03215	1441;3,1451;1,1468;2,1472;1,1486;9	5	16	73	-4.97144		0	1		0	9	182.88	22.1023	271.289	94.4711
08-04-2005_At1500patg-TrimStack	TAAATA.psum	1400;1	1	1	231	4.01919	1468;27	1	27	35	-6.83128		0	1	1468;27	1	27	158.398	18.0637	230.653	86.1435
08-04-2005_At1500patg-TrimStack	AAAATT.psum		0	0	0	0		0	0	0	0		0	0		0	0	255.225	31.7012	382.03	128.421
08-04-2005_At1500patg-TrimStack	AAATAT.psum		0	0	0	0	1416;2,1420;1,1435;4,1440;55	4	62	60	-7.49268		0	0	1440;55	1	55	231.057	22.8299	322.377	139.738
08-04-2005_At1500patg-TrimStack	AAATTA.psum		0	0	0	0	1442;1,1463;3,1470;6,1477;1,1479;2,1484;5,1494;1	7	19	99	-4.26697		0	0		0	6	204.774	24.7889	303.929	105.618
08-04-2005_At1500patg-TrimStack	AAATTT.psum		0	0	0	0	1494;1	1	1	121	-4.54082		0	0		0	1	251.002	28.6296	365.521	136.483
08-04-2005_At1500patg-TrimStack	AATAAT.psum		0	0	0	0	1436;6,1455;1,1465;30	3	37	58	-5.71525		0	0	1465;30	1	30	173.013	20.1239	253.509	92.5175
08-04-2005_At1500patg-TrimStack	AATATA.psum		0	0	0	0	1452;43	1	43	54	-7.06619		0	0	1452;43	1	43	176.819	17.3812	246.344	107.294
08-04-2005_At1500patg-TrimStack	AATATT.psum		0	0	0	0	1400;5,1417;78	2	83	54	-7.19207		0	0	1417;78	1	78	192.585	19.2691	269.661	115.508
08-04-2005_At1500patg-TrimStack	AATTAT.psum		0	0	0	0	1421;1,1424;3,1429;1,1432;25,1462;33	5	63	42	-6.94773		0	0	1432;25,1462;33	2	33	166.438	17.9105	238.08	94.7955
08-04-2005_At1500patg-TrimStack	AATTTT.psum		0	0	0	0	1494;1	1	1	135	-4.00119		0	0		0	1	252.358	29.3308	369.681	135.035
08-04-2005_At1500patg-TrimStack	ATAATA.psum		0	0	0	0	1446;1,1464;31	2	32	34	-6.70941		0	0	1464;31	1	31	141.933	16.0867	206.28	77.5856
08-04-2005_At1500patg-TrimStack	ATATTA.psum		0	0	0	0	1414;4,1422;18,1451;44	3	66	43	-6.49229		0	0	1451;44	1	44	144.571	15.6449	207.151	81.9917
08-04-2005_At1500patg-TrimStack	ATATTT.psum		0	0	0	0	1416;6,1432;5,1447;1,1450;1,1459;36	5	49	59	-7.95287		0	0	1459;36	1	36	234.132	22.0212	322.217	146.047
08-04-2005_At1500patg-TrimStack	ATTAAA.psum		0	0	0	0	1462;31	1	31	68	-5.13626		0	0	1462;31,1462;31	2	31	181.857	22.1673	270.526	93.1879
08-04-2005_At1500patg-TrimStack	ATTATA.psum		0	0	0	0	1443;7,1452;1,1455;40	3	48	43	-6.98982		0	0	1455;40	1	40	138.647	13.6837	193.382	83.912
08-04-2005_At1500patg-TrimStack	ATTATT.psum		0	0	0	0	1467;7,1476;19	2	26	41	-6.05799		0	0		0	19	170.525	21.3809	256.049	85.0016
08-04-2005_At1500patg-TrimStack	ATTTAT.psum		0	0	0	0	1448;3,1465;30	2	33	58	-6.6461		0	0	1465;30	1	30	180.234	18.3919	253.802	106.667
08-04-2005_At1500patg-TrimStack	ATTTTA.psum		0	0	0	0	1426;8,1449;6,1459;1,1461;29,1493;2	5	46	86	-5.46931		0	0	1461;29	1	29	209.867	22.6477	300.458	119.276
08-04-2005_At1500patg-TrimStack	TAAAAT.psum		0	0	0	0	1420;1,1438;2,1445;5,1452;1,1464;31	5	40	67	-6.24179		0	0	1464;31	1	31	213.966	23.5455	308.148	119.784
08-04-2005_At1500patg-TrimStack	TAAATT.psum		0	0	0	0	1473;2,1476;12,1491;4	3	18	50	-5.90183		0	0		0	12	176.903	21.5024	262.913	90.8939
08-04-2005_At1500patg-TrimStack	TAATAA.psum		0	0	0	0	1464;25	1	25	47	-5.54301		0	0	1464;25,1464;25	2	25	148.919	18.3869	222.466	75.371
08-04-2005_At1500patg-TrimStack	TAATAT.psum		0	0	0	0	1400;3,1420;12,1433;2,1437;58	4	75	31	-7.89559		0	0	1437;58	1	58	147.427	14.7458	206.41	88.4435
08-04-2005_At1500patg-TrimStack	TAATTT.psum		0	0	0	0	1491;4	1	4	66	-5.95072		0	0		0	4	206.814	23.6634	301.467	112.16
08-04-2005_At1500patg-TrimStack	TATAAT.psum		0	0	0	0	1445;1,1460;35	2	36	38	-7.11898		0	0	1460;35	1	35	140.826	14.4439	198.602	83.0503
08-04-2005_At1500patg-TrimStack	TATATT.psum		0	0	0	0	1451;4,1459;36	2	40	46	-7.58854		0	0	1459;36	1	36	176.386	17.182	245.114	107.658
08-04-2005_At1500patg-TrimStack	TATTAA.psum		0	0	0	0	1421;1,1423;4,1432;2,1460;35	4	42	31	-6.79332		0	0	1460;35	1	35	135.314	15.3554	196.735	73.8925
08-04-2005_At1500patg-TrimStack	TATTAT.psum		0	0	0	0	1437;4,1455;4,1460;35	3	43	41	-6.4029		0	0	1460;35	1	35	142.861	15.9086	206.496	79.2268
08-04-2005_At1500patg-TrimStack	TTAAAA.psum		0	0	0	0	1464;14,1484;9	2	23	105	-5.03		0	0		0	14	242.372	27.3106	351.615	133.13
08-04-2005_At1500patg-TrimStack	TTAAAT.psum		0	0	0	0	1464;31	1	31	40	-6.20608		0	0	1464;31	1	31	160.349	19.3921	237.918	82.7806
08-04-2005_At1500patg-TrimStack	TTAATA.psum		0	0	0	0	1421;3,1435;1,1437;3,1443;1,1445;1,1452;5,1462;33	7	47	33	-6.44872		0	0	1462;33	1	33	136.597	16.0647	200.855	72.3379
08-04-2005_At1500patg-TrimStack	TTATAA.psum		0	0	0	0	1464;31	1	31	46	-7.69389		0	0	1464;31	1	31	148.488	13.3207	201.771	95.2051
08-04-2005_At1500patg-TrimStack	TTATAT.psum		0	0	0	0	1460;35	1	35	63	-6.7716		0	0	1460;35	1	35	170.866	15.9292	234.583	107.149
08-04-2005_At1500patg-TrimStack	TTATTA.psum		0	0	0	0	1464;31	1	31	49	-5.53244		0	0	1464;31	1	31	147.056	17.7239	217.952	76.1608
08-04-2005_At1500patg-TrimStack	TTTAAA.psum		0	0	0	0	1462;32	1	32	99	-5.31246		0	0	1462;32	1	32	221.052	22.9747	312.951	129.153
08-04-2005_At1500patg-TrimStack	TTTATA.psum		0	0	0	0	1464;31	1	31	65	-6.79328		0	0	1464;31	1	31	175.013	16.1944	239.791	110.236
08-04-2005_At1500patg-TrimStack	TTTTAA.psum		0	0	0	0	1427;6,1448;8,1467;3,1476;1,1478;5,1488;5	6	28	117	-4.77266		0	0		0	8	241.939	26.178	346.651	137.227

## Sheet: 08-08-2005_Sc1500atg
DEFAULT settings - Headspacer:	3
Required Promoter Length:	1500
Backgroung values set with first (bp):	1000
Number of Std_dev plus average PEAK:	4
Number of Std_dev minus average VALLEY:	4
Minimun gap length - gap analysis:	25
Note: Background excludes the first 6 nucleotide positions and the lowest
Note: Valley excludes the first and last 6 nucleotide positions
Folder	Elem	PEAKdat	PEAKs	totalOver	Highest Peak	St_dev above	VALLEYdats	VALLEYs	totalUnder	Lowest Valley	St_dev below	PEAKdatGAP	PEAKsGAP	Longest Peak GAP	VALLEYdatsGAP	VALLEYsGAP	Longest Valley GAP	bg-avg	st_dev	Value Over	Value Under
08-08-2005_Sc1500atg-TrimStack	TATATA.psum	1024;1,1064;2,1093;1,1096;1,1107;8,1136;5,1159;9,1172;1,1175;20,1199;6,1208;1,1210;1,1217;99,1317;121,1459;1,1464;1,1467;1,1480;1,1486;9	19	289	98	16.2789		0	0	0	0	1217;99,1317;121	2	121		0	0	21.5231	4.69791	40.3148	2.73149
08-08-2005_Sc1500atg-TrimStack	ATATAA.psum	1201;2,1212;2,1225;6,1233;1,1235;3,1242;6,1253;2,1276;1,1287;2,1300;1,1309;4,1314;1,1321;14,1342;1,1350;92,1443;2,1448;1,1460;5,1470;27	19	173	87	15.1409		0	0	0	0	1350;92,1470;27	2	92		0	0	19.1549	4.48092	37.0786	1.23126
08-08-2005_Sc1500atg-TrimStack	TATAAA.psum	244;1,1187;1,1227;3,1338;1,1342;2,1352;86,1440;3,1444;6,1461;5,1471;4,1478;19	11	131	87	14.9993		0	0	0	0	1352;86	1	86		0	0	18.835	4.54454	37.0132	0.656843
08-08-2005_Sc1500atg-TrimStack	AATATA.psum	1079;2,1207;3,1233;3,1237;1,1271;1,1325;2,1361;6,1369;1,1374;1,1383;3,1387;32,1420;2,1423;1,1428;1,1431;1,1434;6,1443;6,1451;4,1462;35	19	111	83	13.5404		0	0	0	0	1387;32,1462;35	2	35		0	0	21.838	4.51701	39.9061	3.77
08-08-2005_Sc1500atg-TrimStack	AAAATT.psum	1336;7,1344;1,1351;11,1363;55,1425;2,1486;3,1490;3	7	82	98	10.5991		0	0	0	0	1363;55	1	55		0	0	34.837	5.95925	58.674	11
08-08-2005_Sc1500atg-TrimStack	ATATAT.psum	256;1,1079;3,1118;2,1134;1,1136;1,1138;2,1184;1,1187;1,1195;1,1198;1,1215;3,1219;1,1232;53,1287;10,1298;19,1321;97,1419;6,1431;1,1433;1,1468;2,1484;11	21	218	73	10.1453		0	0	0	0	1232;53,1321;97	2	97		0	0	24.2847	4.80175	43.4917	5.07772
08-08-2005_Sc1500atg-TrimStack	AATTAA.psum	1404;6,1415;6,1423;12,1447;1,1465;5,1476;1,1488;10	7	41	55	9.70986		0	0	0	0		0	12		0	0	16.2596	3.98981	32.2188	0.300337
08-08-2005_Sc1500atg-TrimStack	AATTTT.psum	1314;2,1318;7,1326;1,1331;47,1379;20,1401;7	6	84	95	9.5601		0	0	0	0	1331;47	1	47		0	0	35.2113	6.25398	60.2272	10.1953
08-08-2005_Sc1500atg-TrimStack	ATTATA.psum	1224;1,1254;5,1280;1,1293;1,1343;3,1380;1,1396;13,1411;6,1423;7,1467;1,1482;14	11	53	54	9.04247		0	0	0	0		0	14		0	0	16.1519	4.18559	32.8943	-0.590455
08-08-2005_Sc1500atg-TrimStack	ATAATA.psum	1216;3,1235;2,1256;1,1274;1,1295;1,1300;1,1302;3,1387;6,1399;6,1406;16,1441;1,1443;1,1450;6,1457;3,1461;9,1476;22	16	82	62	8.89011		0	0	0	0		0	22		0	0	21.0865	4.60213	39.4951	2.67798
08-08-2005_Sc1500atg-TrimStack	AAATTT.psum	1308;1,1320;5,1335;4,1340;2,1343;1,1345;58,1405;1	7	72	88	8.85614		0	0	0	0	1345;58	1	58		0	0	34	6.09746	58.3899	9.61014
08-08-2005_Sc1500atg-TrimStack	AAATAT.psum	1232;3,1374;1,1386;11,1403;2,1412;6,1429;1,1433;5,1467;1,1484;9	9	39	74	8.62131		0	0	0	0		0	11		0	0	28.2163	5.31053	49.4584	6.97419
08-08-2005_Sc1500atg-TrimStack	TATATT.psum	1082;1,1230;8,1245;2,1248;3,1255;8,1269;1,1277;5,1302;6,1315;4,1320;1,1325;10,1336;19,1356;1,1389;1,1406;6,1415;1,1417;7,1427;6,1439;7,1463;1,1466;1,1487;1,1489;6	23	106	59	8.46658		0	0	0	0		0	19		0	0	21.5785	4.41991	39.2581	3.89884
08-08-2005_Sc1500atg-TrimStack	ATAAAT.psum	1231;1,1366;2,1379;1,1384;8,1394;2,1402;5,1413;10,1476;2,1479;10,1490;1	10	42	57	8.27989		0	0	0	0		0	10		0	0	19.834	4.48871	37.7888	1.87917
08-08-2005_Sc1500atg-TrimStack	TAAATA.psum	995;4,1174;3,1187;2,1195;3,1228;6,1235;1,1249;6,1256;3,1267;3,1271;3,1276;1,1278;1,1283;1,1296;9,1321;12,1355;2,1371;3,1376;1,1380;18,1400;1,1405;1,1407;3,1412;16,1434;1,1447;6,1474;5,1484;9	27	124	53	8.07475		0	0	0	0		0	18		0	0	17.4819	4.39867	35.0766	-0.112773
08-08-2005_Sc1500atg-TrimStack	TTAAAA.psum	1132;1,1193;1,1195;1,1245;1,1334;1,1336;1,1396;1,1407;3,1413;1,1416;3,1420;9,1430;1,1434;5,1453;1,1457;2,1460;3,1468;1,1478;1,1495;2	19	39	61	7.90496		0	0	0	0		0	9		0	0	22.337	4.89097	41.9009	2.77313
08-08-2005_Sc1500atg-TrimStack	ATATTT.psum	1043;1,1086;1,1183;1,1231;1,1247;1,1250;2,1261;1,1270;1,1301;9,1317;2,1340;9,1350;6,1357;1,1371;3,1375;1,1393;2,1405;4,1416;1,1444;1,1449;1,1451;1	21	50	65	7.77938		0	0	0	0		0	9		0	0	28.3742	4.70805	47.2065	9.54203
08-08-2005_Sc1500atg-TrimStack	TAATAT.psum	1297;6,1313;6,1320;1,1322;4,1341;1,1401;1,1403;3,1434;1,1462;1,1478;7,1487;5	11	36	55	7.69536		0	0	0	0		0	7		0	0	19.4588	4.61853	37.9329	0.984644
08-08-2005_Sc1500atg-TrimStack	TATTTA.psum	1208;6,1223;3,1232;1,1243;6,1260;8,1271;1,1273;4,1284;1,1286;3,1291;2,1301;4,1323;1,1325;3,1339;5,1361;2,1368;10,1393;1,1396;9,1406;8,1416;1,1427;1,1441;3	22	83	51	7.55815		0	0	0	0		0	10		0	0	18.326	4.32302	35.618	1.03387
08-08-2005_Sc1500atg-TrimStack	TAATAA.psum	1387;6,1411;13,1450;5,1472;1,1480;15	5	40	52	7.28469		0	0	0	0		0	15		0	0	19.3239	4.48558	37.2663	1.38163
08-08-2005_Sc1500atg-TrimStack	TATTAT.psum	1184;2,1250;1,1261;7,1279;1,1281;1,1290;3,1304;1,1313;7,1326;1,1333;19	10	43	56	7.25741		0	0	0	0		0	19		0	0	21.2052	4.79438	40.3827	2.02772
08-08-2005_Sc1500atg-TrimStack	TTATAT.psum	1181;3,1223;4,1239;1,1247;3,1252;10,1264;11,1276;1,1284;6,1296;6,1303;8,1317;3,1322;1,1327;12,1341;5,1355;3,1364;6,1389;1,1394;1,1396;5,1412;6,1488;2,1491;1	22	99	51	7.21035		0	0	0	0		0	12		0	0	19.7877	4.32882	37.103	2.47247
08-08-2005_Sc1500atg-TrimStack	TATTAA.psum	1208;1,1410;1,1422;4,1433;11,1478;2,1494;1	6	20	42	6.79704		0	0	0	0		0	11		0	0	15.4648	3.90394	31.0805	-0.150953
08-08-2005_Sc1500atg-TrimStack	TTTATA.psum	822;1,1143;2,1155;1,1160;1,1176;2,1179;1,1199;3,1212;5,1232;1,1256;1,1265;12,1278;2,1281;3,1288;7,1296;6,1306;7,1327;3,1335;6,1351;1,1354;1,1360;1,1362;4,1367;1,1379;1,1383;2,1386;1,1388;2,1391;10,1402;1,1404;1,1406;2,1409;1,1411;1,1429;3,1443;1,1445;1	36	99	50	6.75822		0	0	0	0		0	12		0	0	19.0322	4.58224	37.3612	0.703221
08-08-2005_Sc1500atg-TrimStack	ATTAAA.psum	1407;1,1415;5,1425;2,1447;1,1449;2,1462;1,1474;2,1477;3,1494;4	9	21	49	6.73525		0	0	0	0		0	5		0	0	18.4859	4.5305	36.6079	0.363904
08-08-2005_Sc1500atg-TrimStack	TAATTA.psum	1089;1,1092;3,1157;4,1166;1,1188;1,1199;1,1220;6,1227;1,1234;4,1239;1,1249;5,1281;2,1284;1,1344;1,1355;1,1421;10,1442;8,1487;4,1492;2	19	57	34	6.54365		0	0	0	0		0	10		0	0	11.3189	3.46612	25.1834	-2.54557
08-08-2005_Sc1500atg-TrimStack	TTAATA.psum	412;1,1282;1,1301;1,1314;2,1339;2,1377;3,1399;1,1401;3,1410;2,1413;2,1418;6,1425;1,1428;1,1430;10,1447;1,1455;5,1482;7,1495;1	18	50	37	6.49341		0	0	0	0		0	10		0	0	14.9416	3.39704	28.5298	1.35351
08-08-2005_Sc1500atg-TrimStack	ATTATT.psum	1242;2,1293;1,1297;2,1314;2,1317;3,1339;12,1359;1,1418;1	8	24	54	6.31631		0	0	0	0		0	12		0	0	23.6579	4.80377	42.873	4.44289
08-08-2005_Sc1500atg-TrimStack	TTATAA.psum	898;1,1364;1,1382;4,1399;7,1407;3,1420;1,1430;3,1470;1,1492;2	9	23	42	6.17727		0	0	0	0		0	7		0	0	14.7113	4.4176	32.3817	-2.95915
08-08-2005_Sc1500atg-TrimStack	AAATTA.psum	1399;2,1403;8,1426;1,1428;3,1487;5,1493;1	6	20	52	6.16781		0	0	0	0		0	8		0	0	21.3078	4.97618	41.2126	1.40312
08-08-2005_Sc1500atg-TrimStack	ATTTAT.psum	820;2,1261;6,1292;1,1335;1,1371;6	5	16	47	5.98441		0	0	0	0		0	6		0	0	20.7445	4.38732	38.2938	3.19518
08-08-2005_Sc1500atg-TrimStack	TTTTAA.psum	1191;1,1292;2,1296;7,1306;2,1369;6,1384;3,1398;5,1411;7,1428;7,1436;1,1454;4	11	45	52	5.97699		0	0	0	0		0	7		0	0	22.2867	4.97127	42.1718	2.40162
08-08-2005_Sc1500atg-TrimStack	AATAAT.psum	1390;5,1401;5,1416;5,1486;5,1494;2	5	22	51	5.8756		0	0	0	0		0	5		0	0	23.1771	4.73533	42.1184	4.23573
08-08-2005_Sc1500atg-TrimStack	ATAATT.psum	1278;3,1403;4,1444;1,1487;6	4	14	43	5.85123		0	0	0	0		0	6		0	0	18.165	4.24441	35.1426	1.18734
08-08-2005_Sc1500atg-TrimStack	ATATTA.psum	1082;2,1303;1,1339;1,1400;14,1431;2,1438;1,1441;2,1446;1,1480;6,1489;2,1493;1	11	33	46	5.73693		0	0	0	0		0	14		0	0	19.504	4.61849	37.978	1.03006
08-08-2005_Sc1500atg-TrimStack	AATATT.psum	521;1,1302;5,1379;1,1392;6,1401;3,1488;5	6	21	55	5.66965		0	0	0	0		0	6		0	0	26.659	4.99873	46.6539	6.66403
08-08-2005_Sc1500atg-TrimStack	ATTAAT.psum	94;1,1299;1,1424;2,1433;4	4	8	37	5.66864		0	0	0	0		0	4		0	0	15.3692	3.81587	30.6327	0.105736
08-08-2005_Sc1500atg-TrimStack	TTATTA.psum	1164;1,1241;1,1268;1,1318;1,1320;1,1330;1,1332;4,1342;1,1345;1,1347;1,1434;6	11	19	44	5.39344		0	0	0	0		0	6		0	0	19.4326	4.55505	37.6528	1.2124
08-08-2005_Sc1500atg-TrimStack	TATAAT.psum	1251;1,1253;1,1255;4,1260;1,1273;7,1300;7,1308;1,1319;1,1330;3,1359;1,1386;1,1401;3,1409;5,1425;2,1428;2,1436;1,1442;2,1490;3	18	46	37	5.36504		0	0	0	0		0	7		0	0	16.0473	3.90542	31.669	0.425611
08-08-2005_Sc1500atg-TrimStack	ATTTTA.psum	1270;1,1345;3,1369;5,1443;2,1457;3	5	14	48	5.30024		0	0	0	0		0	5		0	0	22.3581	4.83786	41.7096	3.00669
08-08-2005_Sc1500atg-TrimStack	TAATTT.psum	1263;2,1279;3	2	5	45	5.10626		0	0	0	0		0	3		0	0	21.3129	4.63884	39.8682	2.75753
08-08-2005_Sc1500atg-TrimStack	TTAAAT.psum	144;2,1426;5	2	7	38	5.09454		0	0	0	0		0	5		0	0	16.166	4.28577	33.3091	-0.977081
08-08-2005_Sc1500atg-TrimStack	TTTAAA.psum	1239;2,1372;1,1385;4,1395;1,1402;1,1410;1,1416;1,1434;2	8	13	49	5.08389		0	0	0	0		0	4		0	0	23.0101	5.11221	43.4589	2.56121
08-08-2005_Sc1500atg-TrimStack	TTAATT.psum	1250;3,1324;1,1326;1,1421;2	4	7	36	4.7818		0	0	0	0		0	3		0	0	16.5895	4.05924	32.8265	0.352594
08-08-2005_Sc1500atg-TrimStack	TTTAAT.psum	1304;1,1329;1,1413;1,1415;3,1442;1	5	7	40	4.69172		0	0	0	0		0	3		0	0	18.5493	4.57204	36.8374	0.261155
08-08-2005_Sc1500atg-TrimStack	AATTAT.psum	1425;1,1490;2	2	3	41	4.56901		0	0	0	0		0	2		0	0	18.9527	4.8254	38.2543	-0.348883
08-08-2005_Sc1500atg-TrimStack	TAAAAT.psum	1239;1,1339;1,1473;2,1484;1,1486;4	5	9	43	4.54526		0	0	0	0		0	4		0	0	21.7233	4.68107	40.4476	2.99907
08-08-2005_Sc1500atg-TrimStack	ATTTAA.psum	1394;1,1397;1,1399;1,1411;2,1415;1,1428;1,1431;2	7	9	37	4.45898		0	0	0	0		0	2		0	0	17.0282	4.47902	34.9442	-0.887893
08-08-2005_Sc1500atg-TrimStack	AATTTA.psum		0	0	0	0		0	0	0	0		0	0		0	0	18.7656	4.3684	36.2392	1.29201
08-08-2005_Sc1500atg-TrimStack	TAAATT.psum		0	0	0	0		0	0	0	0		0	0		0	0	18.664	4.44684	36.4514	0.87661

## Sheet: 08-05-2005_dm1500tss
DEFAULT settings - Headspacer:	3
Required Promoter Length:	1500
Backgroung values set with first (bp):	1000
Number of Std_dev plus average PEAK:	4
Number of Std_dev minus average VALLEY:	4
Minimun gap length - gap analysis:	25
Note: Background excludes the first 6 nucleotide positions and the lowest
Note: Valley excludes the first and last 6 nucleotide positions
Folder	Elem	PEAKdat	PEAKs	totalOver	Highest Peak	St_dev above	VALLEYdats	VALLEYs	totalUnder	Lowest Valley	St_dev below	PEAKdatGAP	PEAKsGAP	Longest Peak GAP	VALLEYdatsGAP	VALLEYsGAP	Longest Valley GAP	bg-avg	st_dev	Value Over	Value Under
08-05-2005_dm1500tss-TrimStack	TATAAA.psum	929;1,1052;3,1063;1,1065;1,1092;4,1124;3,1128;9,1139;1,1152;1,1155;1,1159;4,1171;4,1187;1,1190;1,1192;1,1194;2,1199;1,1201;4,1211;2,1224;1,1229;6,1236;8,1248;9,1263;1,1265;13,1281;13,1295;1,1298;4,1304;2,1307;15,1325;15,1343;43,1390;11,1447;2,1450;3,1454;12,1467;13	37	217	342	49.594		0	0	0	0	1343;43	1	43		0	0	32.1429	6.24787	57.1344	7.15136
08-05-2005_dm1500tss-TrimStack	ATATAA.psum	928;1,1054;8,1124;1,1133;2,1165;9,1185;11,1197;2,1200;3,1218;6,1230;5,1245;18,1264;14,1281;1,1283;10,1299;26,1326;13,1341;23,1366;7,1375;1,1382;1,1384;13,1398;1,1416;4,1469;10	24	190	130	18.0236		0	0	0	0	1299;26	1	26		0	0	29.1046	5.59796	51.4965	6.71279
08-05-2005_dm1500tss-TrimStack	TTTAAA.psum	1036;2,1066;3,1070;2,1075;2,1078;7,1104;14,1124;9,1139;297,1473;2	9	338	155	15.1295		0	0	0	0	1139;297	1	297		0	0	48.8773	7.01429	76.9344	20.8201
08-05-2005_dm1500tss-TrimStack	TAAAAT.psum	1100;16,1120;1,1122;4,1127;1,1141;1,1143;4,1149;70,1220;1,1222;29,1253;10,1264;153,1427;1,1430;3,1475;1	14	295	117	12.9848		0	0	0	0	1149;70,1222;29,1264;153	3	153		0	0	39.5624	5.96373	63.4173	15.7075
08-05-2005_dm1500tss-TrimStack	TTAAAA.psum	1076;2,1080;1,1100;16,1118;1,1121;6,1128;6,1143;11,1158;106,1267;1,1270;147,1419;16,1436;4,1473;1	13	318	138	12.6821		0	0	0	0	1158;106,1270;147	2	147		0	0	44.9819	7.33461	74.3203	15.6435
08-05-2005_dm1500tss-TrimStack	TTAAAT.psum	1071;2,1116;4,1141;13,1161;9,1174;19,1194;9,1205;6,1212;1,1214;12,1228;18,1249;11,1261;155,1423;1,1425;5	14	265	131	12.4072		0	0	0	0	1261;155	1	155		0	0	41.8511	7.18524	70.5921	13.1101
08-05-2005_dm1500tss-TrimStack	ATAAAT.psum	932;2,1092;5,1132;5,1152;1,1154;1,1159;9,1173;3,1183;6,1198;1,1203;13,1217;1,1221;15,1238;3,1242;2,1245;1,1247;4,1252;1,1254;6,1268;41,1311;74,1387;15,1424;1,1470;8	23	218	125	12.1876		0	0	0	0	1268;41,1311;74	2	74		0	0	41.1992	6.87592	68.7029	13.6955
08-05-2005_dm1500tss-TrimStack	TTTTAA.psum	1011;1,1036;1,1040;1,1067;4,1079;5,1090;1,1103;1,1111;1,1119;1,1121;5,1129;2,1132;1,1142;12,1157;6,1165;74,1240;188	16	304	136	11.815		0	0	0	0	1165;74,1240;188	2	188		0	0	46.7072	7.55755	76.9374	16.4771
08-05-2005_dm1500tss-TrimStack	TAAATT.psum	1005;4,1094;5,1106;2,1109;1,1119;2,1122;1,1137;6,1144;3,1148;2,1153;1,1161;6,1170;2,1173;6,1184;2,1187;1,1195;3,1199;1,1204;1,1206;4,1218;3,1223;11,1236;11,1249;3,1253;1,1255;1,1257;3,1267;30,1298;1,1300;8,1309;108,1423;5,1429;1	32	239	114	11.6519		0	0	0	0	1267;30,1309;108	2	108		0	0	36.5231	6.6493	63.1204	9.92592
08-05-2005_dm1500tss-TrimStack	ATTTAA.psum	1048;1,1065;3,1074;5,1097;2,1105;6,1114;1,1116;2,1125;6,1138;14,1163;5,1174;46,1224;6,1231;14,1246;25,1275;8,1284;129,1420;15	17	288	116	11.5583		0	0	0	0	1174;46,1246;25,1284;129	3	129		0	0	41.6258	6.43469	67.3645	15.887
08-05-2005_dm1500tss-TrimStack	AATATA.psum	929;1,1057;4,1068;1,1083;2,1118;1,1146;6,1161;3,1165;2,1168;7,1178;1,1181;1,1183;15,1199;3,1213;3,1217;8,1226;1,1228;9,1238;3,1243;1,1245;24,1275;19,1295;68,1365;3,1369;3,1373;7,1381;24,1412;10,1430;1	28	231	108	11.3747		0	0	0	0	1295;68	1	68		0	0	35.3632	6.38581	60.9064	9.81994
08-05-2005_dm1500tss-TrimStack	TAATTT.psum	1000;1,1002;1,1066;2,1117;6,1126;1,1128;4,1133;1,1135;10,1148;13,1162;1,1164;1,1168;6,1178;3,1183;4,1188;1,1193;4,1198;7,1214;1,1227;2,1235;5,1244;5,1254;10,1274;19,1294;8,1303;15,1319;93,1420;1	27	225	108	11.0757		0	0	0	0	1319;93	1	93		0	0	37.66	6.35083	63.0633	12.2566
08-05-2005_dm1500tss-TrimStack	TATATA.psum	1055;1,1142;1,1198;1,1252;3,1270;4,1289;4,1298;16,1315;7,1325;28,1354;1,1362;2,1366;1,1369;5,1376;8,1469;9	15	91	110	10.9186		0	0	0	0	1325;28	1	28		0	0	36.172	6.76165	63.2186	9.12543
08-05-2005_dm1500tss-TrimStack	TAATAA.psum	1143;4,1157;5,1176;1,1178;3,1196;1,1210;5,1225;2,1230;1,1233;5,1240;1,1247;23,1271;8,1283;82,1366;1,1369;30,1415;2,1418;3	17	177	87	10.8787		0	0	0	0	1283;82,1369;30	2	82		0	0	28.7153	5.35767	50.146	7.2846
08-05-2005_dm1500tss-TrimStack	TAAATA.psum	1072;2,1083;5,1135;1,1144;13,1158;3,1163;2,1172;8,1185;10,1196;15,1216;1,1218;9,1230;11,1244;1,1248;24,1273;127,1401;15,1471;8	17	255	117	10.7859		0	0	0	0	1273;127	1	127		0	0	41.2274	7.02515	69.328	13.1268
08-05-2005_dm1500tss-TrimStack	AATTTT.psum	1040;3,1087;2,1100;1,1107;6,1122;4,1138;13,1155;1,1165;9,1176;1,1178;3,1184;6,1197;1,1199;3,1208;8,1217;1,1220;17,1241;1,1243;7,1257;14,1275;12,1288;29,1322;22,1345;11,1357;57	24	232	121	10.6679		0	0	0	0	1288;29,1357;57	2	57		0	0	43.7435	7.24198	72.7114	14.7755
08-05-2005_dm1500tss-TrimStack	AAATAT.psum	1067;1,1069;7,1098;1,1102;2,1107;1,1144;12,1163;6,1170;14,1185;58,1249;8,1258;11,1271;134,1409;13,1428;2,1431;3,1435;2	16	275	132	10.4951		0	0	0	0	1185;58,1271;134	2	134		0	0	50.6157	7.75448	81.6336	19.5978
08-05-2005_dm1500tss-TrimStack	TTAATA.psum	1066;3,1149;1,1151;2,1154;8,1182;1,1189;4,1205;3,1212;6,1225;1,1227;1,1233;11,1246;1,1248;1,1251;18,1271;7,1282;84,1370;27,1407;8	18	187	82	10.2965		0	0	0	0	1282;84,1370;27	2	84		0	0	27.0463	5.33711	48.3947	5.69782
08-05-2005_dm1500tss-TrimStack	TATATT.psum	1063;1,1133;3,1144;7,1171;6,1179;3,1183;1,1185;11,1198;6,1214;1,1216;2,1221;8,1232;9,1245;1,1249;6,1261;13,1279;10,1292;67,1361;6,1368;45,1430;6,1438;1	21	213	97	10.2112		0	0	0	0	1292;67,1368;45	2	67		0	0	35.0312	6.06869	59.306	10.7564
08-05-2005_dm1500tss-TrimStack	ATATAT.psum	1057;1,1085;1,1156;2,1187;3,1196;3,1206;3,1223;3,1230;10,1260;4,1278;8,1287;1,1289;1,1291;66,1360;1,1362;4,1367;1,1371;14,1388;1,1390;4,1395;7,1431;1	21	139	111	10.1404		0	0	0	0	1291;66	1	66		0	0	42.3742	6.76754	69.4444	15.3041
08-05-2005_dm1500tss-TrimStack	AAAATT.psum	1101;1,1103;4,1108;6,1119;8,1151;19,1174;12,1194;6,1202;3,1206;10,1225;4,1231;39,1272;2,1275;2,1278;22,1307;9,1317;24,1342;76,1425;1	18	248	112	10.0472		0	0	0	0	1231;39,1342;76	2	76		0	0	43.2082	6.84684	70.5956	15.8209
08-05-2005_dm1500tss-TrimStack	AATTAA.psum	1063;3,1096;6,1169;1,1177;9,1187;1,1190;1,1197;1,1211;6,1236;6,1254;7,1274;8,1284;26,1311;11,1324;74,1408;3	15	163	107	10.0442		0	0	0	0	1284;26,1324;74	2	74		0	0	39.668	6.70359	66.4824	12.8537
08-05-2005_dm1500tss-TrimStack	AAATTA.psum	1062;3,1066;1,1098;3,1102;2,1119;8,1152;3,1156;1,1158;6,1167;2,1171;3,1175;9,1196;3,1212;1,1221;9,1231;29,1266;14,1283;14,1298;7,1308;1,1310;18,1329;2,1332;70,1406;5,1412;6	24	220	100	10.0305		0	0	0	0	1231;29,1332;70	2	70		0	0	38.7022	6.11113	63.1467	14.2577
08-05-2005_dm1500tss-TrimStack	ATATTT.psum	1086;3,1090;1,1095;1,1097;4,1146;6,1166;1,1173;5,1181;1,1183;7,1192;15,1208;2,1212;6,1219;1,1221;6,1228;1,1232;13,1251;6,1262;5,1273;148,1428;6,1442;2	21	240	130	9.93118		0	0	0	0	1273;148	1	148		0	0	50.5805	7.99699	82.5684	18.5925
08-05-2005_dm1500tss-TrimStack	TTTAAT.psum	1080;4,1120;1,1122;4,1128;1,1144;1,1146;7,1162;2,1166;2,1169;3,1177;1,1180;3,1189;3,1193;1,1203;10,1223;3,1232;3,1240;10,1252;10,1267;2,1272;2,1275;123,1400;9,1416;1,1420;1,1423;2	25	209	103	9.82288		0	0	0	0	1275;123	1	123		0	0	39.5563	6.45876	65.3914	13.7213
08-05-2005_dm1500tss-TrimStack	ATTTTA.psum	980;1,1034;8,1077;2,1081;1,1089;2,1100;5,1110;2,1126;1,1128;4,1136;4,1146;6,1164;18,1183;10,1195;22,1218;1,1223;5,1229;11,1241;17,1259;126,1388;30,1433;1	21	277	109	9.8205		0	0	0	0	1259;126,1388;30	2	126		0	0	40.7998	6.94468	68.5785	13.0211
08-05-2005_dm1500tss-TrimStack	ATATTA.psum	1045;6,1116;2,1125;12,1144;8,1163;3,1181;6,1191;1,1194;1,1207;5,1217;8,1233;8,1259;8,1273;18,1294;60,1356;33,1400;3	16	182	79	9.79683		0	0	0	0	1294;60,1356;33	2	60		0	0	26.4879	5.36011	47.9284	5.0475
08-05-2005_dm1500tss-TrimStack	TTATAT.psum	1053;1,1064;1,1094;5,1132;1,1141;8,1165;2,1168;4,1189;9,1213;3,1229;12,1242;5,1250;6,1262;2,1265;1,1269;6,1277;5,1291;1,1295;21,1317;1,1319;24,1344;12,1362;2,1367;6,1376;4,1381;2,1384;6,1398;1	27	151	88	9.73978		0	0	0	0		0	24		0	0	29.2988	6.02696	53.4066	5.19097
08-05-2005_dm1500tss-TrimStack	AATTTA.psum	1016;2,1065;1,1067;1,1095;2,1107;1,1112;2,1121;12,1142;2,1145;1,1165;2,1173;13,1194;18,1215;1,1223;1,1225;1,1236;17,1255;13,1277;2,1280;1,1283;28,1315;97	21	218	100	9.6582		0	0	0	0	1283;28,1315;97	2	97		0	0	38.2767	6.39077	63.8397	12.7136
08-05-2005_dm1500tss-TrimStack	ATTAAA.psum	1066;1,1100;1,1102;5,1114;1,1116;3,1127;5,1147;4,1159;12,1176;13,1203;1,1206;3,1210;2,1222;1,1230;15,1246;1,1256;14,1273;124,1416;1	18	207	103	9.60274		0	0	0	0	1273;124	1	124		0	0	39.5966	6.60264	66.0071	13.186
08-05-2005_dm1500tss-TrimStack	TATTTA.psum	1074;1,1093;5,1119;1,1121;4,1126;1,1137;5,1149;4,1162;10,1175;5,1184;6,1199;14,1214;1,1216;1,1218;1,1220;2,1223;3,1228;2,1231;1,1238;1,1241;2,1250;14,1266;1,1268;17,1288;41,1330;67,1405;7,1419;2,1474;1	28	220	110	9.57863		0	0	0	0	1288;41,1330;67	2	67		0	0	40.8541	7.21876	69.7292	11.9791
08-05-2005_dm1500tss-TrimStack	AATATT.psum	1073;1,1075;1,1096;1,1098;4,1134;2,1144;7,1152;9,1164;4,1175;14,1190;13,1216;9,1227;1,1230;1,1232;6,1253;1,1257;2,1260;6,1267;1,1269;1,1271;133,1405;1,1407;11	22	229	105	9.57604		0	0	0	0	1271;133	1	133		0	0	41.5915	6.62157	68.0778	15.1053
08-05-2005_dm1500tss-TrimStack	TATTAA.psum	1044;2,1114;1,1116;3,1128;4,1145;6,1156;6,1163;6,1172;7,1192;7,1206;6,1215;1,1219;7,1227;1,1239;1,1241;1,1250;7,1258;1,1260;8,1273;12,1288;1,1290;97,1390;6,1397;2,1402;1,1420;4	25	198	80	9.57288		0	0	0	0	1290;97	1	97		0	0	27.3441	5.50053	49.3462	5.34193
08-05-2005_dm1500tss-TrimStack	AAATTT.psum	1092;1,1095;5,1105;8,1123;5,1137;2,1141;5,1151;4,1164;4,1175;1,1177;1,1179;9,1195;6,1204;11,1216;2,1219;33,1259;12,1272;9,1284;16,1303;49,1354;73	20	256	115	9.54464		0	0	0	0	1219;33,1303;49,1354;73	3	73		0	0	43.5272	7.48827	73.4802	13.5741
08-05-2005_dm1500tss-TrimStack	ATTATT.psum	1100;3,1110;1,1128;1,1161;1,1163;1,1170;2,1180;7,1189;1,1193;2,1197;2,1206;7,1214;1,1217;1,1219;1,1223;7,1239;1,1247;11,1259;12,1274;1,1284;86,1374;6,1383;13,1402;4,1419;1	24	173	90	9.4619		0	0	0	0	1284;86	1	86		0	0	34.341	5.88243	57.8708	10.8113
08-05-2005_dm1500tss-TrimStack	ATAATT.psum	1115;1,1143;1,1153;10,1168;1,1170;1,1172;2,1187;1,1194;6,1201;2,1204;4,1216;1,1224;2,1227;1,1244;4,1253;7,1266;1,1277;22,1300;12,1323;15,1344;49,1394;3,1399;1,1401;1,1404;1,1406;1,1408;2	26	152	83	9.32495		0	0	0	0	1344;49	1	49		0	0	30.8622	5.59122	53.227	8.49731
08-05-2005_dm1500tss-TrimStack	ATAATA.psum	1117;2,1156;4,1169;7,1204;1,1220;1,1222;4,1227;1,1233;7,1241;2,1246;1,1249;1,1251;1,1253;1,1255;11,1270;56,1327;35,1363;4,1368;9,1378;22,1416;2	20	172	77	9.3218		0	0	0	0	1270;56,1327;35	2	56		0	0	27.1207	5.35082	48.524	5.71743
08-05-2005_dm1500tss-TrimStack	TTAATT.psum	1092;1,1094;1,1129;1,1134;1,1136;7,1144;6,1151;1,1159;1,1161;1,1163;1,1174;6,1191;2,1194;2,1198;4,1203;1,1207;7,1245;7,1259;3,1264;1,1276;6,1283;9,1293;11,1305;13,1319;62,1382;28	25	183	98	8.83699		0	0	0	0	1319;62,1382;28	2	62		0	0	39.3421	6.63778	65.8932	12.791
08-05-2005_dm1500tss-TrimStack	AATAAT.psum	1088;1,1114;3,1129;1,1143;4,1153;8,1168;3,1193;6,1211;3,1216;1,1237;1,1241;2,1245;2,1248;6,1255;10,1272;3,1276;17,1294;20,1318;2,1321;87	19	180	85	8.75323		0	0	0	0	1321;87	1	87		0	0	33.8431	5.84435	57.2205	10.4656
08-05-2005_dm1500tss-TrimStack	TTATAA.psum	969;1,1035;3,1049;1,1109;2,1112;2,1151;12,1178;1,1181;2,1184;3,1194;2,1202;4,1226;8,1235;3,1239;7,1251;5,1261;4,1267;7,1275;19,1296;1,1298;6,1309;30,1346;2,1349;6,1357;1,1360;25,1389;11,1413;1	27	169	73	8.69704		0	0	0	0	1309;30,1360;25	2	30		0	0	24.8732	5.53369	47.008	2.73847
08-05-2005_dm1500tss-TrimStack	TTATTA.psum	1157;1,1160;1,1162;1,1164;1,1174;1,1177;1,1189;7,1201;5,1208;6,1222;7,1240;1,1242;1,1248;13,1262;1,1264;1,1266;8,1275;1,1277;4,1284;15,1300;1,1304;2,1313;39,1353;11,1365;23,1392;3,1397;1	26	156	77	8.67983		0	0	0	0	1313;39	1	39		0	0	28.1006	5.63368	50.6353	5.56588
08-05-2005_dm1500tss-TrimStack	TTTATA.psum	1083;1,1111;2,1114;1,1128;1,1130;7,1151;6,1164;9,1178;9,1188;3,1202;5,1212;6,1222;7,1230;16,1249;5,1260;28,1295;45,1345;1,1347;10,1360;31,1397;2,1408;1,1414;1	22	197	84	8.64071		0	0	0	0	1260;28,1295;45,1360;31	3	45		0	0	33.3099	5.86643	56.7756	9.84412
08-05-2005_dm1500tss-TrimStack	TAATAT.psum	1148;1,1150;1,1161;4,1174;1,1183;2,1187;3,1191;2,1217;1,1219;2,1226;1,1234;11,1247;2,1256;7,1270;8,1282;7,1292;1,1294;13,1308;58,1369;7,1379;1,1386;17,1406;7	22	157	76	8.50111		0	0	0	0	1308;58	1	58		0	0	25.671	5.92028	49.3521	1.9899
08-05-2005_dm1500tss-TrimStack	TATTAT.psum	1127;5,1151;4,1182;7,1192;1,1208;4,1221;3,1229;2,1260;9,1276;2,1285;14,1300;21,1324;33,1358;12,1376;1,1378;1,1383;6,1402;1	17	126	77	8.2143		0	0	0	0	1324;33	1	33		0	0	26.9416	6.09405	51.3178	2.56545
08-05-2005_dm1500tss-TrimStack	ATTATA.psum	1140;3,1154;1,1188;8,1197;1,1208;4,1225;1,1234;1,1249;6,1265;6,1272;1,1275;6,1290;1,1292;2,1312;8,1326;9,1336;2,1340;2,1344;2,1348;6,1360;9,1370;1,1373;6,1384;4	23	90	69	8.08113		0	0	0	0		0	9		0	0	24.3964	5.51948	46.4743	2.31847
08-05-2005_dm1500tss-TrimStack	AATTAT.psum	1040;2,1062;4,1144;1,1158;2,1171;9,1184;3,1188;2,1196;3,1208;1,1223;3,1248;9,1259;2,1262;3,1275;1,1285;1,1288;2,1311;6,1318;24,1345;9,1355;1,1359;10,1373;6,1380;6,1387;8,1396;1	25	119	80	8.02718		0	0	0	0		0	24		0	0	31.7998	6.00462	55.8183	7.78131
08-05-2005_dm1500tss-TrimStack	ATTTAT.psum	1093;2,1124;7,1166;2,1176;3,1201;1,1203;2,1206;1,1209;3,1220;1,1234;1,1239;6,1248;2,1251;2,1263;1,1272;8,1283;1,1292;46,1340;1,1342;44,1390;1,1394;1,1406;4	22	140	100	8.02176		0	0	0	0	1292;46,1342;44	2	46		0	0	42.0453	7.22469	70.944	13.1465
08-05-2005_dm1500tss-TrimStack	TATAAT.psum	1086;2,1158;2,1169;1,1183;1,1185;2,1206;3,1223;2,1231;1,1235;2,1254;3,1259;1,1262;2,1269;2,1272;3,1276;15,1293;2,1296;3,1300;6,1307;1,1311;14,1326;15,1342;7,1350;1,1353;3,1357;8,1367;9,1382;1,1386;5,1396;1	29	118	65	7.90995		0	0	0	0		0	15		0	0	23.8863	5.19772	44.6772	3.09545
08-05-2005_dm1500tss-TrimStack	ATTAAT.psum	1065;2,1134;1,1136;6,1156;3,1174;3,1178;1,1184;1,1196;3,1212;1,1238;5,1252;2,1288;1,1290;4,1295;4,1316;22,1343;2,1346;1,1348;20,1370;1,1372;1,1374;2,1388;6,1396;1,1398;2,1401;1	25	96	72	7.63934		0	0	0	0		0	22		0	0	30.0493	5.4914	52.0149	8.08368
08-05-2005_dm1500tss-TrimStack	TAATTA.psum	1061;2,1151;1,1155;1,1159;3,1174;6,1187;1,1194;6,1247;5,1257;2,1262;1,1277;5,1287;4,1310;2,1317;2,1323;16,1342;1,1344;13,1358;1,1364;1,1372;6,1379;1,1381;10,1393;2,1397;1,1407;2	25	95	72	7.43146	1492;3	1	3	6	-4.23817		0	16		0	3	29.9698	5.65571	52.5926	7.34699

## Sheet: 08-05-2005_dm1500atg
DEFAULT settings - Headspacer:	3
Required Promoter Length:	1500
Backgroung values set with first (bp):	1000
Number of Std_dev plus average PEAK:	4
Number of Std_dev minus average VALLEY:	4
Minimun gap length - gap analysis:	25
Note: Background excludes the first 6 nucleotide positions and the lowest
Note: Valley excludes the first and last 6 nucleotide positions
Folder	Elem	PEAKdat	PEAKs	totalOver	Highest Peak	St_dev above	VALLEYdats	VALLEYs	totalUnder	Lowest Valley	St_dev below	PEAKdatGAP	PEAKsGAP	Longest Peak GAP	VALLEYdatsGAP	VALLEYsGAP	Longest Valley GAP	bg-avg	st_dev	Value Over	Value Under
08-05-2005_dm1500atg-TrimStack	TATAAA.psum	978;1,1000;1,1026;1,1209;10,1220;1,1223;3,1227;3,1231;2,1237;9,1254;2,1257;1,1264;4,1269;1,1274;10,1301;3,1305;1,1325;1,1399;3,1408;2,1418;4,1426;7,1434;28	22	98	134	10.1268		0	0	0	0	1434;28	1	28		0	0	48.5513	8.43784	82.3026	14.8
08-05-2005_dm1500atg-TrimStack	TAATAT.psum	1122;2,1146;5,1152;1,1154;2,1170;1,1190;1,1202;3,1223;12,1247;3,1265;1,1268;8,1281;2,1284;1,1297;3,1312;2	15	47	86	7.62852		0	0	0	0		0	12		0	0	37.7233	6.32844	63.0371	12.4096
08-05-2005_dm1500atg-TrimStack	TAAATA.psum	1020;1,1057;1,1065;4,1092;2,1105;5,1115;7,1165;1,1167;1,1179;6,1196;3,1211;4,1216;7,1228;6,1235;18,1254;1,1256;4,1261;3,1265;9,1275;7,1294;2,1301;5,1312;4,1324;5	23	106	131	7.59323		0	0	0	0		0	18		0	0	59.8913	9.36475	97.3503	22.4324
08-05-2005_dm1500atg-TrimStack	TTAAAA.psum	1068;10,1097;4,1102;1,1116;5,1128;2,1131;7,1154;1,1166;3,1184;3,1191;6,1200;4,1216;6,1229;7,1240;9,1250;3,1254;50,1305;1,1307;1,1309;2,1314;1,1316;1,1318;1,1321;2,1329;1	24	131	148	7.47941		0	0	0	0	1254;50	1	50		0	0	67.9165	10.7072	110.745	25.0877
08-05-2005_dm1500atg-TrimStack	AATTTA.psum	1078;1,1081;3,1085;2,1130;1,1162;3,1184;5,1235;9,1254;10,1266;6,1288;4,1298;2	11	46	122	7.43022		0	0	0	0		0	10		0	0	56.9145	8.75957	91.9528	21.8762
08-05-2005_dm1500atg-TrimStack	TTTAAT.psum	1143;1,1146;1,1148;4,1156;4,1221;2,1228;1,1243;5,1259;15,1280;1,1283;2,1290;1,1292;1	12	38	124	7.29464		0	0	0	0		0	15		0	0	59.0151	8.90859	94.6494	23.3807
08-05-2005_dm1500atg-TrimStack	ATTTTA.psum	1084;1,1124;2,1134;1,1138;5,1199;6,1220;1,1228;2,1238;8,1252;5,1264;1,1278;1,1285;1,1293;1,1297;4,1312;1,1314;2,1317;1	17	43	133	7.29372		0	0	0	0		0	8		0	0	60.0101	10.0072	100.039	19.9811
08-05-2005_dm1500atg-TrimStack	TAATAA.psum	1165;1,1168;1,1175;6,1189;1,1211;1,1214;14,1230;11,1247;1,1249;1,1251;1,1256;9,1271;7,1292;8,1302;2,1326;2	15	66	91	7.08406		0	0	0	0		0	14		0	0	41.6207	6.97048	69.5026	13.7388
08-05-2005_dm1500atg-TrimStack	TTAATA.psum	1117;1,1146;1,1178;1,1210;1,1225;3,1234;10,1245;4,1250;1,1268;9,1283;3,1291;6	11	40	90	7.0061		0	0	0	0		0	10		0	0	39.4306	7.21792	68.3022	10.5589
08-05-2005_dm1500atg-TrimStack	TATATT.psum	1099;1,1146;4,1173;2,1187;1,1206;1,1209;1,1235;2,1258;2,1266;1,1268;1,1275;12,1313;1	12	29	114	6.90769		0	0	0	0		0	12		0	0	51.7334	9.01409	87.7898	15.677
08-05-2005_dm1500atg-TrimStack	TTAAAT.psum	1104;6,1115;6,1124;1,1186;1,1195;9,1210;2,1215;5,1228;1,1231;3,1236;1,1241;1,1244;8,1253;17,1276;5,1283;7,1291;10,1317;1,1325;1	18	85	129	6.83795		0	0	0	0		0	17		0	0	61.492	9.87255	100.982	22.0018
08-05-2005_dm1500atg-TrimStack	AAAATT.psum	936;1,1067;4,1098;5,1117;6,1133;4,1167;1,1174;5,1198;1,1200;5,1236;1,1239;1,1244;21,1271;8,1285;2,1294;2,1354;4,1451;2,1455;9,1479;6	19	88	134	6.80076		0	0	0	0		0	21		0	0	65.0352	10.1407	105.598	24.4722
08-05-2005_dm1500atg-TrimStack	TATTTA.psum	1045;2,1079;2,1091;5,1108;8,1130;1,1142;2,1145;6,1211;5,1227;3,1232;6,1240;1,1242;4,1251;4,1258;6,1272;7,1286;6,1300;1,1302;1,1304;2,1316;1,1318;5	21	78	119	6.76657		0	0	0	0		0	8		0	0	59.0634	8.85775	94.4944	23.6324
08-05-2005_dm1500atg-TrimStack	AAATTT.psum	1054;2,1077;3,1081;1,1088;1,1101;1,1103;1,1110;3,1114;6,1125;2,1128;1,1134;1,1136;1,1142;1,1163;1,1201;4,1227;2,1234;10,1245;1,1248;1,1250;2,1259;4,1264;3,1268;2,1273;1,1275;4,1286;6,1297;2,1300;1,1302;2,1305;7,1313;3,1318;1,1323;1,1327;1,1331;1,1459;3,1469;5	37	92	130	6.76358		0	0	0	0		0	10		0	0	64.9427	9.61878	103.418	26.4676
08-05-2005_dm1500atg-TrimStack	TAAAAT.psum	952;1,1041;2,1100;1,1105;1,1108;2,1123;3,1156;1,1165;4,1170;1,1173;6,1215;7,1231;1,1234;11,1246;1,1256;2,1260;1,1264;9,1275;15,1292;2,1296;3,1300;2,1303;7,1322;3	23	86	124	6.64061		0	0	0	0		0	15		0	0	59.4266	9.72402	98.3226	20.5305
08-05-2005_dm1500atg-TrimStack	ATAATA.psum	1009;1,1146;1,1206;1,1215;8,1228;12,1246;5,1257;1,1259;3,1269;7,1296;3,1302;1,1310;3,1325;2	13	48	84	6.63086		0	0	0	0		0	12		0	0	39.7938	6.66674	66.4607	13.1268
08-05-2005_dm1500atg-TrimStack	TTTTAA.psum	1055;1,1071;2,1121;1,1143;2,1178;6,1198;6,1219;2,1223;8,1241;25,1274;7,1282;14,1297;1,1318;4	13	79	140	6.57156		0	0	0	0	1241;25	1	25		0	0	69.332	10.7536	112.346	26.3175
08-05-2005_dm1500atg-TrimStack	ATTTAA.psum	1047;1,1083;1,1111;3,1147;4,1162;5,1192;2,1239;3,1243;4,1248;1,1258;15,1274;2,1279;3,1283;2,1288;6,1300;4,1308;1,1312;1	17	58	128	6.56888		0	0	0	0		0	15		0	0	61.7928	10.0789	102.108	21.477
08-05-2005_dm1500atg-TrimStack	ATTAAA.psum	989;1,1038;3,1097;3,1192;5,1198;2,1216;4,1227;1,1231;3,1235;2,1254;11,1266;3,1270;7,1290;9,1328;2,1484;1	15	57	120	6.473		0	0	0	0		0	11		0	0	58.7807	9.45764	96.6112	20.9501
08-05-2005_dm1500atg-TrimStack	ATATAT.psum	1171;1,1186;1,1205;2,1208;1,1230;6,1255;1,1268;8,1277;1,1284;6,1297;2,1300;1,1318;1,1320;2	13	33	117	6.39024		0	0	0	0		0	8		0	0	61.6358	8.66386	96.2913	26.9804
08-05-2005_dm1500atg-TrimStack	TTTAAA.psum	1051;3,1069;1,1103;5,1112;8,1122;1,1127;1,1130;2,1182;4,1194;7,1217;4,1226;7,1236;6,1243;59,1306;1,1308;3,1312;3,1317;8	17	123	148	6.34905		0	0	0	0	1243;59	1	59		0	0	72.7867	11.8464	120.172	25.4012
08-05-2005_dm1500atg-TrimStack	AATATA.psum	979;1,1023;1,1025;2,1034;2,1055;1,1089;1,1127;2,1130;3,1134;2,1181;1,1186;1,1207;1,1226;13,1249;7,1263;13,1278;2,1286;3,1296;5,1312;1,1342;1	20	63	105	6.34743		0	0	0	0		0	13		0	0	52.0362	8.34413	85.4127	18.6597
08-05-2005_dm1500atg-TrimStack	ATATTT.psum	1108;5,1131;1,1141;2,1147;6,1188;3,1204;4,1210;5,1217;1,1233;6,1247;1,1249;6,1264;1,1266;6,1274;1,1277;1,1281;10,1295;5,1309;2	18	66	142	6.32951	1494;1	1	1	27	-4.60534		0	10		0	1	75.4336	10.5168	117.501	33.3663
08-05-2005_dm1500atg-TrimStack	TATTAA.psum	1096;3,1174;4,1198;1,1218;3,1232;1,1234;2,1267;9,1279;2,1290;3,1294;2,1324;5	11	35	88	6.32832		0	0	0	0		0	9		0	0	39.5292	7.65935	70.1666	8.89177
08-05-2005_dm1500atg-TrimStack	TTATAA.psum	1011;1,1013;2,1049;3,1053;1,1073;1,1075;1,1085;1,1087;1,1092;1,1094;1,1096;1,1129;2,1153;1,1172;1,1204;6,1212;6,1231;1,1236;1,1238;14,1268;3,1277;5,1298;5,1320;2	23	61	77	6.26359		0	0	0	0		0	14		0	0	37.2485	6.34644	62.6342	11.8627
08-05-2005_dm1500atg-TrimStack	ATATTA.psum	1186;2,1189;1,1191;1,1231;8,1240;1,1242;3,1259;13,1277;6	8	35	85	6.16523		0	0	0	0		0	13		0	0	38.8944	7.47833	68.8077	8.98104
08-05-2005_dm1500atg-TrimStack	ATTATT.psum	1042;1,1133;8,1145;3,1210;7,1225;1,1244;3,1250;1,1253;13,1275;2,1283;3	10	42	96	6.16303		0	0	0	0		0	13		0	0	49.9567	7.47088	79.8403	20.0732
08-05-2005_dm1500atg-TrimStack	AATATT.psum	1080;1,1082;1,1109;1,1163;4,1201;4,1219;1,1232;4,1241;5,1258;1,1260;14,1278;10,1298;2,1307;1	13	49	122	6.13279		0	0	0	0		0	14		0	0	61.3813	9.88437	100.919	21.8438
08-05-2005_dm1500atg-TrimStack	ATAAAT.psum	1027;1,1077;3,1209;14,1229;3,1235;6,1242;2,1246;6,1253;1,1265;8,1278;9,1289;1,1293;1,1300;6,1308;2,1325;1	15	64	119	6.00324		0	0	0	0		0	14		0	0	61.7384	9.53844	99.8922	23.5847
08-05-2005_dm1500atg-TrimStack	TAATTT.psum	1056;1,1077;2,1080;6,1139;3,1155;1,1174;1,1223;7,1237;4,1250;7,1269;1,1271;1,1290;1,1296;3,1300;2,1303;1,1310;1,1312;1,1314;1,1334;3	19	47	107	5.95526		0	0	0	0		0	7		0	0	57.2072	8.36115	90.6518	23.7627
08-05-2005_dm1500atg-TrimStack	TAATTA.psum	1039;3,1114;2,1124;2,1127;3,1132;1,1136;1,1143;10,1229;1,1238;1,1240;1,1249;1,1263;6,1273;3,1285;5,1295;2,1317;1	16	43	83	5.93713		0	0	0	0		0	10		0	0	43.7918	6.60391	70.2074	17.3761
08-05-2005_dm1500atg-TrimStack	AAATTA.psum	1118;3,1167;3,1238;1,1242;1,1247;1,1253;6,1260;5,1269;5,1295;3	9	28	113	5.90024		0	0	0	0		0	6		0	0	57.831	9.3503	95.2322	20.4298
08-05-2005_dm1500atg-TrimStack	AATAAT.psum	1073;2,1135;2,1174;2,1181;3,1214;1,1219;7,1227;1,1235;2,1238;8,1247;2,1252;1,1259;9,1275;1,1285;2,1301;1,1309;3,1337;1,1346;4	18	52	94	5.82964		0	0	0	0		0	9		0	0	49.4054	7.64962	80.0039	18.8069
08-05-2005_dm1500atg-TrimStack	ATTAAT.psum	1116;2,1133;1,1238;1,1240;2,1267;6,1286;2,1291;1,1298;5	8	20	86	5.81838		0	0	0	0		0	6		0	0	42.9135	7.40524	72.5344	13.2925
08-05-2005_dm1500atg-TrimStack	AATTAA.psum	1118;1,1138;1,1141;1,1150;4,1155;1,1217;1,1230;3,1254;8,1263;14,1286;5,1297;1,1311;1,1486;2	13	43	114	5.79121		0	0	0	0		0	14		0	0	59.1519	9.47092	97.0356	21.2682
08-05-2005_dm1500atg-TrimStack	TATTAT.psum	1133;2,1188;1,1190;1,1234;4,1244;3,1248;1,1256;8,1270;2,1279;5	9	27	80	5.63778		0	0	0	0		0	8		0	0	39.3893	7.20331	68.2026	10.5761
08-05-2005_dm1500atg-TrimStack	ATTATA.psum	1086;2,1128;3,1193;1,1238;3,1256;4,1284;1,1286;1	7	15	75	5.59609		0	0	0	0		0	4		0	0	35.4366	7.06982	63.7159	7.15733
08-05-2005_dm1500atg-TrimStack	AATTTT.psum	1055;1,1057;2,1062;2,1080;5,1101;2,1125;5,1150;3,1164;2,1167;2,1200;5,1210;3,1226;6,1240;7,1253;2,1284;1,1286;7,1297;1,1299;5,1306;3,1341;1,1462;1,1465;1,1469;5	23	72	120	5.54566		0	0	0	0		0	7		0	0	65.4195	9.84201	104.788	26.0515
08-05-2005_dm1500atg-TrimStack	AATTAT.psum	1081;3,1111;1,1239;1,1248;4,1254;2,1262;3,1266;1,1286;1	8	16	89	5.54195		0	0	0	0		0	4		0	0	46.9014	7.59635	77.2868	16.516
08-05-2005_dm1500atg-TrimStack	TAAATT.psum	1076;1,1212;2,1216;1,1233;3,1242;6,1254;1,1256;1,1261;6,1268;2,1281;1,1284;6,1295;4,1309;2,1313;6,1326;1	15	43	108	5.53411		0	0	0	0		0	6		0	0	54.6076	9.64787	93.1991	16.0162
08-05-2005_dm1500atg-TrimStack	ATAATT.psum	914;1,1015;1,1072;1,1074;2,1133;1,1135;4,1142;1,1169;4,1183;1,1185;2,1222;3,1237;3,1246;1,1263;8,1273;2,1304;2,1307;2,1315;2,1333;1	19	42	86	5.50792		0	0	0	0		0	8		0	0	45.7505	7.30757	74.9808	16.5202
08-05-2005_dm1500atg-TrimStack	AAATAT.psum	957;5,1088;2,1091;1,1106;1,1109;1,1165;1,1184;1,1197;1,1221;3,1230;5,1240;6,1252;4,1260;1,1262;3,1266;4,1276;6,1295;1,1311;2	18	48	142	5.50187		0	0	0	0		0	6		0	0	75.4537	12.0952	123.835	27.0729
08-05-2005_dm1500atg-TrimStack	TTATTA.psum	1133;1,1136;1,1155;1,1158;1,1189;4,1201;7,1247;2,1256;7,1270;1,1279;1,1289;1	11	27	78	5.47572		0	0	0	0		0	7		0	0	41.0895	6.74075	68.0525	14.1266
08-05-2005_dm1500atg-TrimStack	TTAATT.psum	1058;1,1078;3,1144;1,1147;7,1158;1,1177;1,1222;2,1225;2,1228;2,1264;7,1272;2,1284;5,1313;1,1465;1	14	36	107	5.46188		0	0	0	0		0	7		0	0	59.3712	8.72022	94.2521	24.4903
08-05-2005_dm1500atg-TrimStack	TTTATA.psum	1076;1,1079;1,1081;4,1095;4,1187;1,1205;4,1214;3,1246;1,1248;3,1264;1,1277;3	11	26	91	5.35236		0	0	0	0		0	4		0	0	48.7726	7.88949	80.3306	17.2147
08-05-2005_dm1500atg-TrimStack	TATAAT.psum	1127;3,1187;1,1239;9,1269;3	4	16	69	5.30921		0	0	0	0		0	9		0	0	34.9326	6.41666	60.5992	9.26596
08-05-2005_dm1500atg-TrimStack	ATATAA.psum	958;1,1127;1,1214;1,1222;6,1238;6,1252;6,1309;1,1362;1,1445;2,1448;3	10	28	84	5.24885		0	0	0	0		0	6		0	0	42.9356	7.8235	74.2296	11.6416
08-05-2005_dm1500atg-TrimStack	ATTTAT.psum	1071;3,1187;1,1225;5,1238;4,1252;1,1254;2,1276;2,1287;4	8	22	109	5.16578		0	0	0	0		0	5		0	0	62.0543	9.08783	98.4056	25.703
08-05-2005_dm1500atg-TrimStack	TATATA.psum	1230;5,1247;1,1249;4,1254;1,1299;1,1302;1	6	13	93	4.76025		0	0	0	0		0	5		0	0	52.4889	8.51028	86.5301	18.4478
08-05-2005_dm1500atg-TrimStack	TTATAT.psum	1204;1,1206;2	2	3	81	4.73126		0	0	0	0		0	2		0	0	43.3058	7.96705	75.174	11.4376

## Sheet: 08-08-2005_Ce1500tss
DEFAULT settings - Headspacer:	3
Required Promoter Length:	1500
Backgroung values set with first (bp):	1000
Number of Std_dev plus average PEAK:	4
Number of Std_dev minus average VALLEY:	4
Minimun gap length - gap analysis:	25
Note: Background excludes the first 6 nucleotide positions and the lowest
Note: Valley excludes the first and last 6 nucleotide positions
Folder	Elem	PEAKdat	PEAKs	totalOver	Highest Peak	St_dev above	VALLEYdats	VALLEYs	totalUnder	Lowest Valley	St_dev below	PEAKdatGAP	PEAKsGAP	Longest Peak GAP	VALLEYdatsGAP	VALLEYsGAP	Longest Valley GAP	bg-avg	st_dev	Value Over	Value Under
08-08-2005_Ce1500tss-TrimStack	AATTTT.psum	1452;1,1482;7,1490;8	3	16	91	16.5288		0	0	0	0		0	8		0	0	19.826	4.30606	37.0502	2.60172
08-08-2005_Ce1500tss-TrimStack	TAATTT.psum	1480;18	1	18	53	14.3395		0	0	0	0		0	18		0	0	8.51509	3.10226	20.9241	-3.89395
08-08-2005_Ce1500tss-TrimStack	TTAATT.psum	1466;30	1	30	34	11.5618		0	0	0	0	1466;30	1	30		0	0	6.1006	2.41306	15.7529	-3.55165
08-08-2005_Ce1500tss-TrimStack	AATATT.psum	1483;10	1	10	33	9.46991		0	0	0	0		0	10		0	0	7.32998	2.71069	18.1727	-3.51279
08-08-2005_Ce1500tss-TrimStack	AAATTT.psum	1491;6	1	6	57	9.28706		0	0	0	0		0	6		0	0	17.8571	4.21477	34.7162	0.998056
08-08-2005_Ce1500tss-TrimStack	ATTTAA.psum	1477;10	1	10	24	8.04934		0	0	0	0		0	10		0	0	5.56841	2.28983	14.7277	-3.5909
08-08-2005_Ce1500tss-TrimStack	ATATTT.psum	1485;11	1	11	32	7.99896		0	0	0	0		0	11		0	0	8.32093	2.96027	20.162	-3.52016
08-08-2005_Ce1500tss-TrimStack	AATAAT.psum	1018;3,1472;3,1479;7,1487;1	4	14	20	7.24668		0	0	0	0		0	7		0	0	4.834	2.09282	13.2053	-3.53727
08-08-2005_Ce1500tss-TrimStack	TTAATA.psum	1471;2,1479;6	2	8	14	6.77293		0	0	0	0		0	6		0	0	2.89235	1.64001	9.45238	-3.66767
08-08-2005_Ce1500tss-TrimStack	TATATA.psum	980;2,1476;6	2	8	12	6.71537		0	0	0	0		0	6		0	0	2.166	1.4644	8.02361	-3.69162
08-08-2005_Ce1500tss-TrimStack	ATATAA.psum	1477;6	1	6	13	6.70539		0	0	0	0		0	6		0	0	2.68209	1.53875	8.83709	-3.4729
08-08-2005_Ce1500tss-TrimStack	TTTAAT.psum	1466;5,1478;10,1490;3	3	18	23	6.68897		0	0	0	0		0	10		0	0	6.2505	2.50405	16.2667	-3.76568
08-08-2005_Ce1500tss-TrimStack	TAATAA.psum	1479;6	1	6	15	6.6522		0	0	0	0		0	6		0	0	3.23541	1.76852	10.3095	-3.83869
08-08-2005_Ce1500tss-TrimStack	AAATAT.psum	1485;5	1	5	27	6.54166		0	0	0	0		0	5		0	0	8.26157	2.86448	19.7195	-3.19633
08-08-2005_Ce1500tss-TrimStack	TAAAAT.psum	314;1,1482;6	2	7	28	6.45313		0	0	0	0		0	6		0	0	8.08249	3.08649	20.4284	-4.26345
08-08-2005_Ce1500tss-TrimStack	ATTAAT.psum	70;2,1475;3,1479;1,1485;3,1489;3	5	12	16	6.16133		0	0	0	0		0	3		0	0	3.68712	1.99841	11.6808	-4.30653
08-08-2005_Ce1500tss-TrimStack	TAAATA.psum	1482;6	1	6	17	6.14133		0	0	0	0		0	6		0	0	4.17907	2.08765	12.5297	-4.17152
08-08-2005_Ce1500tss-TrimStack	TAAATT.psum	163;1,1061;2,1490;4	3	7	22	5.96473		0	0	0	0		0	4		0	0	6.50905	2.59709	16.8974	-3.87931
08-08-2005_Ce1500tss-TrimStack	TTTTAA.psum	1393;5,1463;4,1482;2	3	11	33	5.88997		0	0	0	0		0	5		0	0	11.2887	3.68614	26.0333	-3.45584
08-08-2005_Ce1500tss-TrimStack	TAATAT.psum	1472;1,1482;4	2	5	14	5.86834		0	0	0	0		0	4		0	0	3.00402	1.87378	10.4991	-4.49109
08-08-2005_Ce1500tss-TrimStack	TTATAT.psum	124;1,1014;1,1237;4,1270;2	4	8	12	5.69527		0	0	0	0		0	4		0	0	2.93561	1.59156	9.30187	-3.43064
08-08-2005_Ce1500tss-TrimStack	AATTTA.psum	1476;1,1479;8	2	9	21	5.67006		0	0	0	0		0	8		0	0	6.72535	2.51755	16.7955	-3.34484
08-08-2005_Ce1500tss-TrimStack	ATAATT.psum	1473;2,1481;5,1491;5	3	12	18	5.66591		0	0	0	0		0	5		0	0	5.30282	2.24098	14.2667	-3.6611
08-08-2005_Ce1500tss-TrimStack	TATATT.psum	1096;1,1098;1,1486;2,1490;2	4	6	14	5.52596		0	0	0	0		0	2		0	0	3.79477	1.84678	11.1819	-3.59235
08-08-2005_Ce1500tss-TrimStack	TTAAAT.psum	1000;2,1481;6	2	8	18	5.30445		0	0	0	0		0	6		0	0	6.02817	2.25694	15.0559	-2.99959
08-08-2005_Ce1500tss-TrimStack	TTTATA.psum	1441;1,1444;2	2	3	15	5.23377		0	0	0	0		0	2		0	0	4.18109	2.06713	12.4496	-4.08745
08-08-2005_Ce1500tss-TrimStack	TAATTA.psum	1332;4,1473;3,1482;7	3	14	12	5.22891		0	0	0	0		0	7		0	0	2.90644	1.73909	9.86281	-4.04993
08-08-2005_Ce1500tss-TrimStack	AATTAT.psum	81;1,1485;4	2	5	17	5.18214		0	0	0	0		0	4		0	0	5.34105	2.24983	14.3404	-3.65829
08-08-2005_Ce1500tss-TrimStack	ATTATT.psum	1490;3	1	3	18	5.15828		0	0	0	0		0	3		0	0	5.69819	2.38487	15.2377	-3.84127
08-08-2005_Ce1500tss-TrimStack	TTTAAA.psum	1482;3	1	3	29	5.07235		0	0	0	0		0	3		0	0	11.4386	3.46218	25.2873	-2.41008
08-08-2005_Ce1500tss-TrimStack	TATAAA.psum	1470;3,1483;1	2	4	13	5.04537		0	0	0	0		0	3		0	0	3.58149	1.86676	11.0485	-3.88557
08-08-2005_Ce1500tss-TrimStack	ATAATA.psum	1481;2,1484;3	2	5	11	4.92084		0	0	0	0		0	3		0	0	2.85412	1.65538	9.47565	-3.7674
08-08-2005_Ce1500tss-TrimStack	TTATAA.psum	1482;2	1	2	12	4.83625		0	0	0	0		0	2		0	0	3.09155	1.84202	10.4596	-4.27652
08-08-2005_Ce1500tss-TrimStack	TATAAT.psum	1360;1,1483;2	2	3	10	4.81655		0	0	0	0		0	2		0	0	2.57344	1.54188	8.74097	-3.59409
08-08-2005_Ce1500tss-TrimStack	TATTAT.psum	1162;1,1480;2	2	3	11	4.69031		0	0	0	0		0	2		0	0	3.10563	1.68312	9.83813	-3.62686
08-08-2005_Ce1500tss-TrimStack	ATTTTA.psum	798;1,1489;2	2	3	22	4.68706		0	0	0	0		0	2		0	0	7.99396	2.98823	19.9469	-3.95897
08-08-2005_Ce1500tss-TrimStack	ATAAAT.psum	1376;2	1	2	16	4.6865		0	0	0	0		0	2		0	0	4.87726	2.37336	14.3707	-4.61616
08-08-2005_Ce1500tss-TrimStack	AATTAA.psum	1474;1,1476;6	2	7	15	4.60644		0	0	0	0		0	6		0	0	5.36016	2.09269	13.7309	-3.01059
08-08-2005_Ce1500tss-TrimStack	AAAATT.psum	1483;2	1	2	38	4.49528		0	0	0	0		0	2		0	0	18.3954	4.36116	35.84	0.950723
08-08-2005_Ce1500tss-TrimStack	ATTTAT.psum	570;3,1484;2,1491;1	3	6	16	4.42741		0	0	0	0		0	3		0	0	5.53722	2.36318	14.99	-3.91551
08-08-2005_Ce1500tss-TrimStack	ATTAAA.psum	1473;2	1	2	16	4.39311		0	0	0	0		0	2		0	0	5.54024	2.38095	15.064	-3.98354
08-08-2005_Ce1500tss-TrimStack	TATTTA.psum	1480;1	1	1	14	4.33649		0	0	0	0		0	1		0	0	4.55936	2.17702	13.2675	-4.14874
08-08-2005_Ce1500tss-TrimStack	TATTAA.psum	70;2,158;1,1488;2	3	5	11	4.16056		0	0	0	0		0	2		0	0	3.02817	1.91605	10.6924	-4.63602
08-08-2005_Ce1500tss-TrimStack	ATATTA.psum	761;3	1	3	10	4.13164		0	0	0	0		0	3		0	0	2.9336	1.71031	9.77485	-3.90765
08-08-2005_Ce1500tss-TrimStack	AAATTA.psum		0	0	0	0		0	0	0	0		0	0		0	0	7.43058	2.75559	18.4529	-3.59177
08-08-2005_Ce1500tss-TrimStack	AATATA.psum		0	0	0	0		0	0	0	0		0	0		0	0	3.72535	1.8614	11.171	-3.72025
08-08-2005_Ce1500tss-TrimStack	ATATAT.psum		0	0	0	0		0	0	0	0		0	0		0	0	3.0674	1.71174	9.91438	-3.77957
08-08-2005_Ce1500tss-TrimStack	ATTATA.psum		0	0	0	0		0	0	0	0		0	0		0	0	2.5503	1.57891	8.86592	-3.76532
08-08-2005_Ce1500tss-TrimStack	TTAAAA.psum		0	0	0	0		0	0	0	0		0	0		0	0	10.7123	3.18126	23.4373	-2.01278
08-08-2005_Ce1500tss-TrimStack	TTATTA.psum		0	0	0	0		0	0	0	0		0	0		0	0	3.57545	1.80677	10.8025	-3.65164

## Sheet: 08-08-2005_Ce1500atg
DEFAULT settings - Headspacer:	3
Required Promoter Length:	1500
Backgroung values set with first (bp):	1000
Number of Std_dev plus average PEAK:	4
Number of Std_dev minus average VALLEY:	4
Minimun gap length - gap analysis:	25
Note: Background excludes the first 6 nucleotide positions and the lowest
Note: Valley excludes the first and last 6 nucleotide positions
Folder	Elem	PEAKdat	PEAKs	totalOver	Highest Peak	St_dev above	VALLEYdats	VALLEYs	totalUnder	Lowest Valley	St_dev below	PEAKdatGAP	PEAKsGAP	Longest Peak GAP	VALLEYdatsGAP	VALLEYsGAP	Longest Valley GAP	bg-avg	st_dev	Value Over	Value Under
08-08-2005_Ce1500atg-TrimStack	TATAAA.psum	1233;1,1423;48	2	49	358	30.0969		0	0	0	0	1423;48	1	48		0	0	81.3491	9.192	118.117	44.5811
08-08-2005_Ce1500atg-TrimStack	ATATAA.psum	1427;3,1437;2,1442;26	3	31	186	15.5333		0	0	0	0	1442;26	1	26		0	0	61.4386	8.01901	93.5147	29.3626
08-08-2005_Ce1500atg-TrimStack	TAATTT.psum	1449;1,1451;11,1463;1,1466;27	4	40	366	11.5413		0	0	0	0	1466;27	1	27		0	0	179.002	16.2025	243.812	114.192
08-08-2005_Ce1500atg-TrimStack	TTAATT.psum	1283;1,1417;2,1445;47	3	50	271	11.1971		0	0	0	0	1445;47	1	47		0	0	123.516	13.1716	176.203	70.8297
08-08-2005_Ce1500atg-TrimStack	TATATA.psum	892;4,1427;3,1438;30,1469;1	4	38	128	10.8764		0	0	0	0	1438;30	1	30		0	0	46.3742	7.50485	76.3936	16.3549
08-08-2005_Ce1500atg-TrimStack	ATTATT.psum	1267;1,1418;11,1435;2,1439;2,1448;45	5	61	226	9.29098		0	0	0	0	1448;45	1	45		0	0	116.722	11.7617	163.769	69.6756
08-08-2005_Ce1500atg-TrimStack	ATATTT.psum	1388;6,1419;2,1434;3,1439;21,1469;24	5	56	298	8.49758		0	0	0	0		0	24		0	0	177.758	14.1502	234.358	121.157
08-08-2005_Ce1500atg-TrimStack	TATATT.psum	1339;1,1440;38,1485;7	3	46	164	8.45416		0	0	0	0	1440;38	1	38		0	0	84.5855	9.39354	122.16	47.0113
08-08-2005_Ce1500atg-TrimStack	TTTAAT.psum	1418;1,1420;1,1456;2,1464;5,1472;12	5	21	243	8.38949		0	0	0	0		0	12		0	0	127.847	13.7259	182.751	72.9437
08-08-2005_Ce1500atg-TrimStack	TTATAT.psum	1441;12,1455;3,1471;1	3	16	135	8.1318		0	0	0	0		0	12		0	0	65.9376	8.49287	99.9091	31.9661
08-08-2005_Ce1500atg-TrimStack	TAAATT.psum	1462;3,1474;16	2	19	254	8.10136		0	0	0	0		0	16		0	0	141.356	13.9043	196.973	85.7389
08-08-2005_Ce1500atg-TrimStack	AATATT.psum	1469;20	1	20	260	7.96559		0	0	0	0		0	20		0	0	156.867	12.9473	208.656	105.078
08-08-2005_Ce1500atg-TrimStack	AATTTT.psum	1457;1,1466;5,1475;18	3	24	644	7.65621		0	0	0	0		0	18		0	0	429.598	28.0037	541.612	317.583
08-08-2005_Ce1500atg-TrimStack	ATTTAT.psum	1246;3,1275;1,1411;3,1421;6,1434;12,1451;38	6	63	206	7.62999		0	0	0	0	1451;38	1	38		0	0	115.886	11.8105	163.128	68.6445
08-08-2005_Ce1500atg-TrimStack	ATTTTA.psum	1436;1,1438;1,1457;7,1465;3,1469;15	5	27	282	7.27072		0	0	0	0		0	15		0	0	170.977	15.2699	232.056	109.897
08-08-2005_Ce1500atg-TrimStack	AATTTA.psum	1471;13	1	13	238	7.15336		0	0	0	0		0	13		0	0	142.782	13.311	196.026	89.5377
08-08-2005_Ce1500atg-TrimStack	ATAATT.psum	1469;19	1	19	200	6.6788		0	0	0	0		0	19		0	0	119.519	12.0502	167.72	71.3183
08-08-2005_Ce1500atg-TrimStack	ATTAAT.psum	1094;1,1463;3,1467;1,1474;13	4	18	141	6.61803		0	0	0	0		0	13		0	0	77.3793	9.61325	115.832	38.9263
08-08-2005_Ce1500atg-TrimStack	TATTTA.psum	1278;1,1417;7,1437;2,1440;6,1448;9,1459;7,1467;1,1480;1,1483;3	9	37	156	6.43952		0	0	0	0		0	9		0	0	88.337	10.5075	130.367	46.3072
08-08-2005_Ce1500atg-TrimStack	AATAAT.psum	1472;2,1476;10	2	12	184	6.3398		0	0	0	0		0	10		0	0	112.232	11.3202	157.513	66.9517
08-08-2005_Ce1500atg-TrimStack	TTATTA.psum	1297;1,1399;1,1415;1,1419;1,1422;3,1443;14,1465;2,1469;2,1473;1,1475;9	10	35	130	6.25421		0	0	0	0		0	14		0	0	72.4477	9.20217	109.256	35.639
08-08-2005_Ce1500atg-TrimStack	ATTTAA.psum	1205;1,1464;2,1468;1,1472;12	4	16	191	6.0886		0	0	0	0		0	12		0	0	118.027	11.9852	165.968	70.0865
08-08-2005_Ce1500atg-TrimStack	AAATTT.psum	1478;3,1482;2,1485;6	3	11	541	5.97091	1494;1	1	1	283	-4.04808		0	6		0	1	387.242	25.7511	490.247	284.238
08-08-2005_Ce1500atg-TrimStack	TATAAT.psum	1476;6	1	6	110	5.92816		0	0	0	0		0	6		0	0	60.0282	8.42956	93.7464	26.3099
08-08-2005_Ce1500atg-TrimStack	ATAAAT.psum	1233;5,1268;4,1446;2,1459;5	4	16	175	5.88339		0	0	0	0		0	5		0	0	108.79	11.2538	153.805	63.7747
08-08-2005_Ce1500atg-TrimStack	TAATAT.psum	1476;5,1482;1	2	6	108	5.72211		0	0	0	0		0	5		0	0	63.1398	7.83979	94.499	31.7807
08-08-2005_Ce1500atg-TrimStack	TATTAT.psum	1450;3,1467;7,1482;2	3	12	117	5.57162		0	0	0	0		0	7		0	0	67.7907	8.83213	103.119	32.4622
08-08-2005_Ce1500atg-TrimStack	AATTAT.psum	1475;3,1479;9	2	12	179	5.3974	1494;1	1	1	68	-4.31106		0	9		0	1	117.29	11.4333	163.023	71.5564
08-08-2005_Ce1500atg-TrimStack	TTTATA.psum	1434;3,1438;2,1446;7,1455;3	4	15	137	5.27892		0	0	0	0		0	7		0	0	86.1781	9.62734	124.687	47.6687
08-08-2005_Ce1500atg-TrimStack	TAATTA.psum	1279;1,1475;1,1478;7	3	9	109	5.26056		0	0	0	0		0	7		0	0	63.1871	8.70875	98.0221	28.3521
08-08-2005_Ce1500atg-TrimStack	TAAATA.psum	1460;5,1467;4	2	9	137	5.05688		0	0	0	0		0	5		0	0	85.7002	10.1446	126.278	45.122
08-08-2005_Ce1500atg-TrimStack	TTTTAA.psum	1142;1,1455;6,1475;2,1478;1	4	10	337	4.86975		0	0	0	0		0	6		0	0	231.975	21.5669	318.242	145.707
08-08-2005_Ce1500atg-TrimStack	TTAAAT.psum	1458;3,1468;1,1476;3,1480;4	4	11	175	4.71588		0	0	0	0		0	4		0	0	119.034	11.8675	166.504	71.5642
08-08-2005_Ce1500atg-TrimStack	ATATAT.psum	1463;3,1468;1	2	4	103	4.67356	1494;1	1	1	26	-4.91433		0	3		0	1	65.4668	8.03096	97.5907	33.3429
08-08-2005_Ce1500atg-TrimStack	TAAAAT.psum	1466;2,1480;1	2	3	234	4.61563		0	0	0	0		0	2		0	0	167.606	14.3847	225.144	110.067
08-08-2005_Ce1500atg-TrimStack	TTAATA.psum	1097;1,1475;4	2	5	107	4.60517		0	0	0	0		0	4		0	0	63.997	9.338	101.349	26.645
08-08-2005_Ce1500atg-TrimStack	TTTAAA.psum	1143;1,1457;2,1461;1	3	4	324	4.5222		0	0	0	0		0	2		0	0	228.384	21.1436	312.959	143.81
08-08-2005_Ce1500atg-TrimStack	TAATAA.psum	1479;3	1	3	109	4.51881		0	0	0	0		0	3		0	0	70.5332	8.51259	104.584	36.4828
08-08-2005_Ce1500atg-TrimStack	AATATA.psum	209;2	1	2	122	4.506		0	0	0	0		0	2		0	0	78.8028	9.58659	117.149	40.4564
08-08-2005_Ce1500atg-TrimStack	TATTAA.psum	1423;1,1474;1,1476;4	3	6	101	4.48462		0	0	0	0		0	4		0	0	63.4859	8.36506	96.9461	30.0257
08-08-2005_Ce1500atg-TrimStack	AATTAA.psum	1481;1	1	1	173	4.46157		0	0	0	0		0	1		0	0	117.327	12.4783	167.24	67.4136
08-08-2005_Ce1500atg-TrimStack	TTATAA.psum	1457;1	1	1	105	4.18471		0	0	0	0		0	1		0	0	68.5966	8.69915	103.393	33.8
08-08-2005_Ce1500atg-TrimStack	TTAAAA.psum	1466;2	1	2	303	4.15452	1491;3	1	3	133	-4.60739		0	2		0	3	222.393	19.4022	300.002	144.785
08-08-2005_Ce1500atg-TrimStack	ATATTA.psum	947;1	1	1	94	4.00063		0	0	0	0		0	1		0	0	62.0423	7.98818	93.995	30.0895
08-08-2005_Ce1500atg-TrimStack	AAAATT.psum		0	0	0	0	1433;2,1437;8,1448;1,1493;2	4	13	248	-6.34083		0	0		0	8	410.879	25.6874	513.629	308.13
08-08-2005_Ce1500atg-TrimStack	AAATAT.psum		0	0	0	0	1493;2	1	2	100	-5.0798		0	0		0	2	171.266	14.0292	227.382	115.149
08-08-2005_Ce1500atg-TrimStack	AAATTA.psum		0	0	0	0	1494;1	1	1	95	-4.75581		0	0		0	1	170.006	15.7714	233.092	106.92
08-08-2005_Ce1500atg-TrimStack	ATTAAA.psum		0	0	0	0		0	0	0	0		0	0		0	0	120.057	12.492	170.025	70.0893
08-08-2005_Ce1500atg-TrimStack	ATAATA.psum		0	0	0	0		0	0	0	0		0	0		0	0	64.8592	8.56765	99.1298	30.5885
08-08-2005_Ce1500atg-TrimStack	ATTATA.psum		0	0	0	0		0	0	0	0		0	0		0	0	59.1559	7.7416	90.1223	28.1895
