# Supplementary material for: Cis-motifs upstream of the transcription and translation initiation sites are effectively revealed by their positional disequilibrium in eukaryote genomes using frequency distribution curves
Source: BMC Bioinformatics. 2006 Nov 30;7:522. doi: 10.1186/1471-2105-7-522 (PMC1698937; doi:10.1186/1471-2105-7-522)
Supplement: Additional File 11 — All significantly enriched hexanucleotides. Peak analysis of all hexanucleotides that have SD fold differences of 4 or more for each dataset, including summary file. [file 1471-2105-7-522-S11.xls]

## Sheet: shared-over6
103	84	204	35	18	101	89	42	18	0	11
Union List from A-a and A-d	Union List from A-d and A-c	Union List from A-c and A-a	Union List from Ad+Ac and A-a	Union List from A-s and Aa+Ac+Ad	Union List from T-d and T-a	Union List from T-a and T-c	Union List from T-c and T-d	Union List from T-a and Tc+Td	Union List from Td+Tc+Ta and Aa+Ac+Ad	Union List from Td+Tc+Ta and A-s
..	..	..	..	..	..	..	..	..	..	..
AGCAAA	TTTCAG	CTCTCT	AGAAAA	AGAAAA	TATAAA	TTTTTC	ATATAA	ATATAA		TATATA
AGCAAC	TTCAGA	TCTCTC	AAAGAA	AAAGAA	TATATA	AATTTT	TCACAC	TCACAC		ATATAA
CACAAA	TTCCAG	TCTTCT	AACAAA	AACAAA	CTATAT	CATTTT	CTCAGT	TAAAAT		AATTTT
AATCAA	TCAGAA	TTCTCT	AGCAAA	AGCAAA	ATATAA	CTCTTT	TAAAAT	ATTTAA		AAATAT
AGCGAA	TTGCAG	CTTCTT	ACAAAA	ACAAAA	CTATAA	TTATTT	CGGTCA	GTATAT		TTATTT
ATCAAC	CAGAAA	TTCTTC	ACAACA	ACAACA	TCTATA	CTTTTC	ATTTAA	TATATA		TAAATA
AAAACC	TATAAA	CTCTTC	CAGAAA	CAAACA	CCTATA	TTTTCC	GTATAT	TAATAA		GTATAT
ATCAAA	TCAGCC	AGAAAA	CAAACA	TATAAA	ATAAAT	TTTCTT	TAATTT	GGCTAT		TTTATT
ACCAAA	TGCAGA	TCTCTT	TATAAA	CAACAA	ATATAT	TTTTCT	TATATA	TAAATA		CATTTT
AACCAA	CCAGAA	CAGAGA	ATCGAA	CACAAA	CTCTCT	TCATTT	TAATAA	AATTTT		TAATAA
AAGCAA	TTCAGT	AAAGAA	CCTATA	AACACA	TAAATA	TCTTTT	GGCTAT	AAATAT		TTAATA
AAACCA	CAGCCA	ATCTCT	ATCAAA	AATCAA	TCTCTC	TTTATT	TAAATA	TTTATT
AAAGCC	TAAAAG	TCTCTG	CTCAAA	CAATCA	ATAAAA	AACCCC	AATTTT	TTAATA
AGCAGC	CAGCAA	TCTTTC	CAACAA	ACACAA	ACTATA	CTCCTA	AAATAT	TTATTT
AACACA	CAGACA	CCTCTC	TCAGAA		ATAAAG	TCTCTT	TTTATT	CTCTCT
AACAAA	ATCAAA	TTTCTC	CTATAA		TATAAG	TTCTTT	TTAATA	ATTAAT
TTGCAG	CACAAA	CTCTCA	TCGATT		TTATAT	CTCTCG	TTATTT	CATTTT
ACACAA	TCAAAA	TTCTCC	CACAAA		GTATAT	CCTCTT	ATTTTT	CTCTCG
AAACCC	CTCAAA	CTTTCT	TGCAGA		AAATAC	ATTTAA	TATTTT
AAACCG	ACAAAA	CTCTTT	AACACA		TTTATA	GTATAT	ATATTT
AAATCA	AGCAAA	CTCTGT	AATCAA		TTATAA	TACTCT	TTTAAT
CAACAA	ATAAAA	AACAAA	TCAGCC		TAAAAC	GCGCGT	AATATT
AGTGAA	AACAAA	TCCTCT	TCAAAC		AAAACC	TCCTTT	AAATTT
ACAGAA	AGAAAA	CTCTCC	CCCAAA		CATATA	TTTCCT	TTAATT
TATAAA	TTTATT	AGCAAA	TTTCAG		ATATAC	TCCTCT	AATAAT
AAAACA	CAACAA	ACAAAA	TTGCAG		TCTCTA	CCATTT	TTTTTT
ACGAAA	TCAGTT	CACTCT	CAATCA		GCCTAT	TCTTTC	CTCTCT
GCAGCC	AATCAA	TCGAAA	ATCAAC		GCTATA	CTCTAT	CCTATC
AACGAA	CTTCAA	ACAACA	CCAAAA		TATTTA	TTTCTC	CTGGTC
GTGAAA	TCAGTA	ACTCTC	ACACAA		TAAAAG	CTCCGT	TTTCAG
CAAATC	AGACAA	TCTTCA	CTTCAA		GTATAA	TTCCTT	ATTAAT
AATCGA	ACTCAA	ATTCTC	TTCAGA		TAAAAA	GCCCCT	TAACAT
GCAACA	ATCAAC	CCCTCT	TCAAAA		AATAAA	TTCTTC	ATTTCA
AAAAAC	CTATAA	TCTCAC	ACCAAA		CTTAAA	CTTTTT	ATTCAG
CAAACC	TCCAAA	CAAAAA	ACAGAA		CTTTAA	GACACG	AATTTC
CAAAAC	CCAAAA	TTCCTC			AAAAAG	GCGTCG	TTTTAG
CAATCA	TATTTT	CTATAT			AATATA	TCTTAT	TTGTTT
GAGCAA	CAATCA	TCTCTA			TCACTC	CTCTTA	CATTTT
AAATCG	GATAAG	TCCCTC			CCCCTA	CGCTCT	CGTTAA
AAACAG	GACAAA	TCACTC			AGTATA	AGCGCG	CTCTCG
CACACT	TCAGTC	TCTTCC			AAAAGC	CTTTCT	TATTTC
GAAAAC	ACAGAA	TCCGCC			TATATT	TTCTCT	ATTTTC
AACAAC	GGTATA	GATCAA			GAGAGA	TTCCTC
GAAACC	TCAAAC	TCTATA			TTTAAA	GCCGTC
CGGAAA	AGCCAA	TCTCCC			AAAAAC	TTAATA
AAAAGC	ATTATT	CACACA			AGAGAG	GTGTCG
AAACAA	CCCAAA	CTCTAT			AAAAGG	TATATA
CGAAAA	ACACAA	CCCTAT			TATAAT	ATATAA
AACCGG	CGCGTG	CCTCTT			AAATAG	ACCCGG
GAGAAA	ATATTT	TTCCTT			AAATAA	ATTTCT
CCCAAA	TATATT	TCTCAA			TTAAAA	TAATAA
AATCAG	TCTTTA	GTCTCT			TATAAC	CTTCTT
TCACAC	TTTAAT	CAGAAA			ATTATA	CCGGGT
AACCCA	AATATT	CTCACT			ATAAGT	CGCGTC
CTATAA	ACCAAA	TCTGTT			AAAGCC	CTATTT
TAAGAA	GCCAAA	CAAACA			CATAAA	CCTCCG
AACAGA	TTGTTT	CTTCAC			CGTATA	AAATAT
AAGAAC	CAGCTA	TATAAA			AAAACG	TCTGTT
AAACAC	ATCGAT	TTTCTT			ATTTAA	ACTCTT
AGACGA	ATTTTA	TATATA			ATTTAT	CTTCCT
CTTCAA	AATTTA	TCCCCT			AATACC	TCCCTC
ATCGCC	CGCAAA	ATCGAA			CTCTCG	GTCTCC
CACGTG	CAACAC	CCTATA			GGCTAT	TAAAAT
CCCCAA	ACAACA	GCAAAA			TTAAAG	TCGTCT
TCAGCC	TTATCG	ATCAAA			TTAAAT	TTCTCA
TTTCAG	CAGCAG	CTGTTT			TAATAA	TCTTTA
GAACAA	TATCGA	TCTCCA			AACGGC	CATTTC
CAGAAA	CACCAA	CTCCCT			AAAAAA	TTCTAT
AAAGAA	ATCGAA	TTCGTT			TAAAAT	ACACTC
GAAATC	ATCAGT	CTCAAA			TTAAAC	GGCCCG
CAAAGA	AACACA	TTCATC			ATTAAA	TCACAC
ACAAAA	TTTAAG	CAACAA			TAAATT	TCGTTT
GACGAA	CAACCA	TTCGAA			CGACGT	CTCTCT
AGAAAA	AAAGAA	TCAGAA			AAATAT	CTCCTT
TAAACC	CAAACA	CTATAA			TATTAA	TTCGCT
TCAGAA	GTTATC	TCAATC			GGGGTA	TCTCAA
TTCAGA	TATTTA	TTTCCC			AATTAA	CTCCCT
TCAAAC	CCAAAC	TCATCA			AAAATA	TGGCCC
TGCAGA	CCTATA	CTGAAA			CGAACC	TGGGCT
GCGAAA	TCGATT	CTCCCC			CCGTTA	CCTTAT
AAAATC	TTTTTA	TCAGAG			ATAATA	ATTAAT
CAAACA	ATTTAA	CATTTC			TCACAC	ACCCCT
ACAACA	AATTCA	TTTCCT			CACACT	ACTCCT
AAAAAA	CCAGCA	TTCTCA			TAAGAA	TAAATA
AGAAAC		ATCATC			GAATAA	CCCCAC
ATCGAA		TCGATT			AATACA	GGCTAT
CTCAAA		CACAAA			CATTTT	ACTCTC
AGAACA		TCCTTT			AAAGCG	CCGCGT
AAGTGA		CTTTTC			TTAAGA	CCTCTC
CCTATA		GCGCGC			TTTTAT
TCAAAA		TCTCAT			TATACC
AGAAAG		TCTATC			AAAAAT
TCCCCA		TCTGCG			ATATCG
CACAGA		TCAACA			AATTTT
TAGAAA		CAGATC			TTAATA
AAGCAG		CTCATT			TTATTT
AATCCC		TTCTTT			GTAAAA
TTTCGA		TTTCGT			TTTTAA
TCGATT		CTCAGA			TGCTAT
CCAAAA		TGCAGA			TTTATT
CAATTC		CTCTGC			ATTAAT
AAACGC		TTCCCC
GAAGCA		CAGAGC
		AACACA
		ATTTCT
		TTCACT
		AATCAA
		CACTCA
		TCAGCC
		CACTTC
		CCCTTT
		AGATTC
		CTATCT
		CCCCTC
		TCAAAC
		CTTCAT
		CCTTTC
		TCAGAT
		CTCTTA
		TCACTT
		CCCAAA
		CTTTCA
		AGATCA
		TTCCCT
		TCATTC
		CCTCAT
		TTTTCG
		TCCTCA
		TTTCAG
		CGTTTC
		TGTTTC
		TTTTCT
		CTGTGT
		TTGCAG
		GCAGAA
		CAGAAG
		CAATCA
		TCTTGT
		ATTCGA
		TCGTTT
		GTCGTC
		TCACAA
		ATCAAC
		AGCAGA
		CCAAAA
		ACACAA
		CCCATA
		TCGTGT
		ATTCTT
		TCCCCC
		CGTGTC
		CCTTTT
		CTTCAA
		CCTCAC
		ATCTTT
		TTTTGT
		ACTTCT
		CCCTCC
		GCCACG
		TTCAAC
		AGTTTC
		TTCTTG
		ATATAA
		TCATCG
		TTCTGT
		TTTGTT
		TCGCGC
		TTCAGA
		TCAAAA
		GCGCGT
		ACCAAA
		GTTTTC
		CTCCGC
		ACTTTC
		TTTGCT
		CATTCT
		CTGGCC
		TTTTCC
		TCTTTT
		CCCGCC
		TCGTAG
		TTGTTC
		TTTTTC
		TTACTC
		CTCACG
		ACCCTC
		GTCGCC
		CCTAAA
		CAGGCG
		CTTCTA
		GTTTCA
		TTATCT
		ACAGAA
		ATTTCC
		ATTCAC
		CGCGCC
		TCTTAT
		GATTCA
		CTCGTT
		CACGCG
		CTCAAT
		TCCCTT
		ACGCGC
		GCGCTG

## Sheet: results
	At 1500p ATG	At 1500p TSS	Dm 1500p ATG	Dm 1500p TSS	Ce 1500p ATG	Ce 1500p TSS	Sc 1500p ATG
more than 4 x S.d.	1881	1942	1773	1616	1804	2918	1942
more than 5 x S.d.	1037	923	709	689	940	1135	672
more than 6 x S.d.	729	585	329	343	604	328	341
	At 1500p TSS	Dm 1500p TSS	Ce 1500p TSS	At 1500p ATG	Dm 1500p ATG	Ce 1500p ATG	Sc 1500p ATG
	TATAAA	TATAAA	TTTCAG	GAGAGA	CAGCAA	TTTCAG	TTTTTC
	TATATA	GTATAA	TTTTCA	AGAGAG	AGCAAA	TTCAGA	TTTTTT
	CTATAT	TCGATA	TTGCAG	AGAGAA	AGCAAC	TTCCAG	TATATA
	ATATAA	CTATAA	TTCCAG	GAAGAA	CACAAA	TCAGAA	GAAAAA
	CTATAA	ATCGAT	ATTTCA	AAGAAG	TCGATA	TTTTCA	ATATAA
	TCTATA	TATCGA	ATTTTC	AGAAGA	AATCAA	TTCAGG	ATTTTT
	CCTATA	TAAAAG	TTACAG	CTCTCT	AGCGAA	TTCAGC	AAGCAA
	ATAAAT	ATAAAA	TTTTTC	GAGAAA	CGATAA	ATTTCA	TATAAA
	ATATAT	CGATAG	TTTGCA	TCTCTC	ATCAAC	CAGGTA	AAAATA
	CTCTCT	CTATCG	TTTCCA	AAGAAA	AAAACC	TTGCAG	ATAAAA
	TAAATA	GGTATA	AATTTT	TCTTCT	ATCGAT	CAGAAA	AAAAAA
	TCTCTC	GCTATA	AATTTC	AAGAGA	ATCAAA	TTACAG	AGAAAA
	AGGCCC	TTCAGT	ATTTTT	TTCTCT	ACCAAA	TCCAGA	AAATAA
	GGCCCA	CTCGAG	CATTTT	CTTCTT	AGCCAG	TCAGGT	AACACA
	CTCTAT	GTCACA	TAATTT	TTCTTC	AACCAA	TATAAA	AAAACA
	GCCCAT	TCAGTT	TATTTT	CTTCTC	AGCCAA	ATTTTC	AAAAAT
	ATAAAC	ATATAA	GTTTCA	CTCTTC	CGATAG	TTTCCA	AATATA
	TTCTTC	CGATAA	CAATTT	GAGAAG	AACAGC	TTCATT	CTTTTT
	ATAAAA	GGTCAC	CTTTCA	AGAAAA	AAGCAA	TACAGA	AAACAA
	CTTCTC	TGGTAT	TTTTAG	CGGCGA	AAACCA	GTATAA	ACAAAA
	TCTTCT	AAAAGC	TTAATT	CCGGCG	TATCGA	CAGGGT	AGCAAA
	ACTATA	TTATCG	GGACGG	TCTCTT	AAAGCC	TCAGCC	CGGGTA
	ATAAAG	TCACAC	CTCTTT	CGCCGG	CAGCCA	TGCAGA	AACAAA
	GGGCCT	TTTAAA	TATTTC	AACCCT	AGCAGC	ATTCAG	AAAAAG
	AAACCC	CACACT	TTATTT	CAGAGA	AACACA	TCAGAT	AATAAA
	TATAAG	CCTATA	CTTTTC	AAAGAA	AATCCA	TCAGAC	CACATA
	TGGGCC	CGATAT	TTTTCC	AAACCC	AACAAA	TCATTC	ACACAA
	TTATAT	CTCAGT	TTTCTT	GAAAAA	ACAGCA	CATTTC	AACATA
	TTCTCT	GGTATT	TTTTTT	ATCTCT	TTGCAG	AATTTC	AAGAAA
	GTATAT	TATAAG	TGTTTC	TCTCTG	ACACAA	CCAGAA	AAAGAA
	TCTCTT	ATATCG	TTTTCT	CGGAGA	AAACCC	AGGTAA	CAAAAA
	GCCCAA	TAAAAT	TCATTT	AGAAAG	GTCACA	CGTCCC	TATACA
	AGCCCA	ACACTG	CGTACC	ATCGGA	AGCAAG	TTCAGT	TAAACA
	AAATAC	TCAGTC	GGGTTA	GATCGG	CGCAAA	TCATTT	TTTTCA
	CTTATA	AATAAA	AATATT	TCTCCG	AAACCG	TCAGCA	ATACAA
	TTTATA	TTAAAA	CTTCAG	TCTTTC	AAATCA	CGGGTC	TAAAAA
	AACCCT	TTAAAT	AAATTT	CCTCTC	CAACAA	TTTCTT	CCGGGT
	ATGGGC	GATAGT	TTTTGC	TTTCTC	AGTGAA	GTCGGG	AAAAAC
	TTATAA	ATAAAT	TCTTTT	ACCCTA	ACCAAC	GGGTCG	AACTAA
	TAAAAC	CTATAT	TTTATT	CTCTCA	ACAGAA	CAGCCA	GCAAAA
	AAAACC	ACGGTC	AACCCC	TCGGAG	GCAGCA	CCCCTT	AATACA
	CTCTTC	CGGTCA	CTCCTA	AATCTC	TATAAA	GGTCGT	CAACAA
	CATATA	CAGTCT	TCAATT	TTCTCC	AAAACA	GTCCCC	AAAAGA
	CACGTG	TTTTAA	TCTCTT	CTTTCT	TCAGTC	GTTTCA	AGATAA
	AAGCCC	CAGTTG	TTCTTT	TCGCCG	ACGAAA	ATTCCA	AAGTAA
	TTTCTC	AAATAA	ATTACA	CGGCGG	AGCCAC	TAAAAG	AAAATT
	TAAACC	TAAATT	CTTACA	ACAGAG	CGGTCA	TATTTC	ATAACA
	CTTTAT	AGTATA	CCAATT	TCCGGC	TCAGTT	ATTCAT	AAAGTA
	CCCTAT	ATTTAA	ACCGCG	AGGCCC	GGTCAC	TCAGAG	AGAAAG
	ATATAC	GTATTT	CTCGTT	GGAGAA	GCAGCC	TTCAAA	AGAACA
	TGGGCT	AATATA	CGCGGG	AAAGAG	ACAGCC	CTTTCA	AAACAC
	CTCTTT	GTATCG	GCCCCC	CGGAAA	CTATCG	CAGCAA	ATATAT
	CGGCCC	GTATAT	GGGGAC	TCTCCT	AACGAA	GGTCGG	AAGGAA
	TCTCTA	ACTATC	CTAATT	CTCTTT	TCCAAA	TCAACA	TTTTTG
	GCCTAT	CAGCTG	CAGTGC	GACGAA	ATCCAA	CAGACA	TACACA
	TTGGGC	TAATTT	CAACCA	CTCTGT	GTGAAA	CAGATC	ACAACA
	GCTATA	CGTATA	TGCGGA	CCCTAA	ACCAAG	TCGGGT	CATAAA
	CTTCTT	TATATA	AGGTCC	AACAAA	TAGCCA	TCCCCT	ACACAC
	TATTTA	TAATAA	CTCTCG	GGCCCA	CAAATC	TCTCTC	AATTAA
	CCTCTC	GGCTAT	CCTCTT	TAGGGT	AACCAC	ATATAA	TACCCG
	TTCTAT	TAAATA	GTACTC	GGGTTT	AATCGA	CAGATA	TAGAAA
	TCTTTC	TTTTTA	GGGACC	GAAGAG	AACCGA	TTTTTC	TGAAAA
	TAAAAG	AAAATA	CTGTCC	TCCTCT	TGCAAA	TTTTCT	AATTTT
	CCCAAT	AATTTT	ATTTAA	CGACGA	GCAACA	ATCAAA	CAAACA
	CTCTCA	AAATAT	GTATAT	AGAGAC	AAAAAC	TTTGCA	TTTTAT
	TGTATA	TTTATT	ATATTT	GGAAAA	CAAACC	CACAAA	AAGATA
	GTATAA	TTAATA	TACTCT	CTCTCC	CAAAAC	TCCAGG	ACATAA
	AAGGCC	CGGTAT	GTCCTA	AGCAAA	CAATCA	TTCTTT	AGAGAA
	CTTTCT	TATATT	TTCTAA	TCGGAA	CCGAAA	CCCTTT	TTTTTA
	ATATAG	TTATTT	TAGCGC	CGAAGA	ACCACA	CGTGTC	ACAATA
	TTCTCC	TAAAAA	ACCACT	ACAAAA	GAGCAA	TCTTTT	CAAATA
	CTCTCC	TCGATT	GTCCCG	CACTCT	AAATCG	TTTCAT	ATAGAA
	TCCTCT	TCGAGC	CGGTGC	AAACAA	AAACAG	GCAGAA	AATAAC
	TAAAAA	ATATAT	GCGCGT	TGAGAG	CACACT	CTCATT	TAAAAG
	CCACGT	AATCGA	GGTCCT	AGAGAT	GAAAAC	AGGTCG	TAACAA
	TCGTCT	TCAGTA	TCCTTT	CCGTCG	CAACGA	TCAGGG	ACAAAC
	TCCTAT	ATTTTT	TTTCCT	TCGAAA	AAATCC	TCAAAA	TAAGCA
	CCTTTA	AAAATT	AGGTCA	ACGAAG	ATCAGT	TTTCTC	TTTTCT
	TCTCCT	AATTAA	CGTACT	ACAACA	TTCAGT	CGTAGG	TCTTTT
	CTCCTC	AAATTA	TCCTCT	GAAAGA	AAGCCA	CCGCCC	ATAAGA
	TTCCTC	TATTTT	CGCAGG	ACTCTC	TCGCAA	CTCAAA	ATACAG
	TCTTCC	ATATTT	CCATTT	GTGAAG	AACAAC	GTCCCA	TATTTT
	TATATC	TTTAAT	CCAGCC	TCTTCA	GAAACC	TAGGTC	TATAGA
	ATCTCT	ATTTTA	CTGGCC	AGGGTT	CAGTCG	GGTAAA	TAAGAA
	TCTCAC	AAAGCC	GCGGGG	CTCCGA	CGGAAA	GTCGTG	AAATAC
	ACGTGT	ATATTA	TCTTTC	GAAGAC	ACGGTC	ACAAAA	ATTAAG
	GTCTAT	TTATAT	CTCTAT	AAAACA	AAAAGC	TCGTCC	TTTCTT
	AATAAA	GATAAC	TTGTTT	ATTCTC	AAACAA	CCTTTC	ATTATA
	GGGCCG	GTCAGT	TTTCTC	CCCTCT	CCAGCA	TCGTGT	TTTTGT
	CACTAT	AATTTA	CGCCGA	TCGAAG	CCGCAA	TGTCCC	AGCACA
	TTTCTT	CCGATA	AGGATA	TCTCAC	CGAAAA	ATTTCT	GGAAAA
	TCTCTG	ATTAAA	CATTCA	CAAAAA	ACACTG	AGCAAA	CTAATA
	CCTCTA	TATTTA	TCTTTG	AGAAAC	ACAACC	ATAAAA	TATAAG
	GTCTTC	AATATT	ATTCTT	TCTGAG	CAGCTG	CTCTCT	ATAATA
	GTCTCT	TATTAA	ACGGGA	CGAGAG	AACCGG	TTCTAC	AAATTT
	CTTAAA	TTGGTA	TAGGGA	GCGAAA	CAGCAG	TCTACT	ATAAAC
	ATACAC	AAATTT	TGTGCG	AGTGAA	GACAAA	AACAAA	AACAAG
	CTTTAA	ATTATT	AATAAT	TTCCTC	AACCAG	CATTCA	AAAGCA
	GGGCTT	ACAGCT	CTCCGT	CCGGAG	AACTCA	TCAGGA	ACATAC
	AAAAAG	TATCGC	AGTGCG	AGAAGC	CACAGC	AGAAAA	ATATAC
	AATATA	TATAAC	TTACGG	CTATAT	CTGCAA	TGCAGG	CACACA
	TCCCTC	ATAATT	GACCTA	TCTCTA	ATCACC	AAGGTC	TCTATT
	TCACTC	ATAATA	TCGCCC	AAAACC	CAGCAC	ATCGTA	ATAAAG
	TAAACA	GTTATC	TGCACC	ACACAC	GAGAAA	CTTCAG	TATGTA
	ACCCTA	AGCTGT	CTATCT	GAAACA	GTATCG	GCCACG	ACCCGG
	CGTCGT	TATCGG	GCATGG	GCCGGA	TTATCG	TTCTCT	CAATAA
	GGGCCC	AGAGAG	TTCCTT	AGATCG	CCCAAA	TCTTCA	AAGACA
	TAAAGA	TAGTAT	CGGGAC	TAGAGA	TAAAAG	TTTATT	GTTTTT
	ACGTGG	CTGTCA	GCCCCT	AGGAAG	AGTCAG	CAACAA	TTACCC
	TCTTTA	GCCTAT	TTCTTC	ACGGCG	AATCAG	TCCATT	ACGCGA
	CCCATT	CGATAC	ATTGCA	TCCCTC	TCACAC	TCAGTT	AAATAT
	TAAAGC	TTTGAA	GACTAG	CTCCTT	AACCCA	TCTCAT	AATAGA
	ACTCTC	AAAAAT	CTTTTT	CTCTCG	CAGCTA	TCAATT	AGAATA
	ACACGT	AGTCAG	TCTAAT	GCCCAT	CTATAA	AGGTTG	AGACAA
	CCCCTA	TTAATT	AACGGG	TGGGCC	AGCCGC	TTTTCC	AGCATA
	CGTCTT	TTTTAT	GACACG	TCGGCG	CAGTTA	AATCAA	AAAAGG
	AGTATA	CAGTCG	GCGTCG	TCACTC	CCAACG	TTTCTA	TATATT
	AAAAGC	CATCGA	TCTTAT	TTGAGA	TAAGAA	CCCATA	AAAAGT
	CCCTTC	TGTAAA	GGGGTG	TCTTCC	AACAGA	CTTCAA	TTCTTT
	CTTCCT	AATAAT	ATCTAA	AAGCAA	CCACAA	CAAAAA	TATCAA
	TATATT	AACGGT	ATTCAG	CTCCTC	AAGAAC	CAGAAC	TTATTT
	GTTATA	TTATAA	CATGCG	TCCGCC	AATTTG	TAATTT	AGTAAA
	AACCGG	TTATTA	CGACGG	GACGAC	TAATAT	GTGTCA	CATAGA
	GAGAGA	TTTATA	TGACCT	TCGTCT	TAGCAA	AGGGTA	TTTCAC
	CACACA	TTTTTT	TGCGTT	GATCAA	ACGCTA	TTGTCC	AAATAG
	CCTCTT	TCTCTC	CTCTTA	AGGAAA	TAAATA	CTTTTT	ACACAG
	TTTAAA	TTGAAT	TTCGTT	GGAAGA	CTCAGT	TCGTAG	ATAAAT
	TCTCCC	TCACTC	CGCTCT	TCTATA	AATCCG	TCAGTA	ACAGCA
	AAAAAC	TAATAT	CTCTTG	TCTCCC	CAGCGA	TTCTTC	CAAGCA
	AGAGAG	GGGTAT	AGCGCG	ATCTTC	TGGTAT	CGTTTT	TGTATA
	CGTCTC	TATACC	ACTAGC	GGAGAG	AAACAC	TTAATT	CACAAA
	GGCCTA	CCGTTA	CTTTCT	AGACGA	AGACGA	AGACAA	AACGCG
	CACTCT	GGCAAC	CGGGTA	CTCTGA	CCGATA	ACTCAA	AGAGTA
	AAAAGG	ACGGTA	CCTGAC	AAAAGA	GGTATA	ATCAAC	TAAATA
	GACCCG	ATCAGT	TACCTC	AAGCCC	CTTCAA	GTCGTC	TTTTCG
	TATACA	TAATCG	TTCTCT	ACGACG	ATCGCC	TTATTC	ATACAT
	CCGGTT	CTGTTA	TAGTAC	TCTTCG	ATAAAA	CTACTT	AAACTA
	GGGCCA	TATTAT	GTGTGC	AGCCCA	GAACAG	GCGGAC	ACTTTT
	AACCCC	GATAGC	GGGTGC	CACACA	TTAAAA	CAGTCA	CATATA
	TATAAT	GCAACG	ACTTTT	GCCCAA	CACGTG	TTATTT	CAAAAG
	TCCCTA	GCTATC	GGGACT	TGATCG	CAACAC	CTTTGC	GTATAA
	ACACAC	TCTATA	ACGGCT	CTCTAT	AATTTA	CAGAGA	ATAAGT
	TAGGCC	CTCTCT	TTCCTC	AAAAAA	CAACCA	CTATAA	AGGAAA
	CCCTTA	ATTATA	TTCAAT	GTGAGA	CCCCAA	TCCAAA	GAAAAG
	CCCATA	GATTAA	CCTAAC	GAGTGA	AGACAA	CCAAAA	CACAAC
	AAATAG	AATTAT	CTGGAC	GAAAAC	ACACCA	CCATTT	ACTAAA
	AAATAA	ATTTAT	TGTGTC	CCCTAT	CAATCC	TCATCG	TTAAAA
	TAAATC	ATACCG	CCGCCT	AAAAAG	TCAGCC	CTTTTC	AGTACA
	CTATTT	TCGCTA	GCCGTC	AGGAGA	TTTCAG	CATAAG	CCGCGG
	TTAAAA	AAAAAC	TACTAG	GTCTCC	TTTAAT	TTTACA	ATAACT
	TCCTCC	CAGTCA	CCTATC	ATCGGC	ATTTTA	CTCTTT	ATATCA
	ATTGGG	CGCTCA	TTAATA	CTTCCT	ATCAAG	TATATA	AATAAG
	AAACCG	CACTGC	GGGCGG	TTTGAG	GAACAA	TCATCC	ACAAGA
	CCTTAT	CTGGTA	GTGTCG	TTCGTC	ATCAGC	TATTTT	AAGCAG
	CGTGGC	CCTATC	GCTCAG	GGTTTT	TTTAAG	TTCACT	GTATAT
	CTTTCC	CTGGTC	GTTCAC	CGAAAA	CAGAAA	CATTTT	AAGAGA
	CTTCAC	TATAAT	CGCCGG	CCGATC	AAAGAA	TTCATC	ATATTT
	ATAAGA	GTTTTA	TATATA	CCTCTT	GAAATC	CATCGT	AAGAAC
	CCTCCT	AGCTAT	TGGTTT	ATCGCC	TAAAAA	CAATCA	TAATAT
	AAAAGA	AGAGCG	CCGTTG	TTCCTT	CAAAGA	ATCATT	AGAGAG
	TATAAC	GTGTGA	ATATAA	CGACGG	GATAAC	AGTATA	TAACTA
	ACGTCA	ATACCA	GGCCGC	TCTCAA	TAACGG	TATTCA	AAAGAG
	CCTTCC	ATCGAA	ACCCGG	GTCTCT	GGCAAC	GGTTGT	TTTATT
	TTTCCT	TATCGT	AACCAC	GAGCGA	TTTAGT	TCTCTT	AAAGGA
	AAACAC	AAATAC	TTTAAT	CAGAAA	CACCAA	TCAGCT	GTGAAA
	TCCTTC	TGAATA	CCCGCG	CTCACT	GCCAAA	TCCCAT	CATTTT
	ATAAGC	GTGACC	GCACTC	GAGACG	TAATAA	TCCAGC	TTTAAG
	AATGGG	TTCAAA	GGGGTC	CCTTCT	GCCAAG	CTCACT	TTTCGC
	CTCCTT	GAGAGA	CGTTAA	GCCGGC	TCAGTA	TATCAG	ATAGCA
	ATTATA	TTTCAG	ATTTCT	TCTGTT	CAATCG	GATAAG	ATTACA
	CGTGTC	GATAAG	TCTACT	GAGGAA	GAACCA	TTCTAA	AGTATA
	TATCTC	ATTAAT	CGCAAT	GAAGCA	CGCCAA	CAAGGT	CCTTTT
	TCTTCA	CAGTGT	TAATAA	GCGAAG	CGAACA	AGTCGC	TAAGTA
	AAACCT	TTGTAA	ACACCT	ATGGGC	CCCAAC	GACAAA	GGGTAA
	CGACCC	GTTAAA	CTTCTT	CAAGAA	ACAAAA	CATATA	GAATAA
	CCCCAC	CAGTTT	CCGGGT	CTAGGG	CCACAG	GCACGC	TATTTA
	GCCACG	GCTCGA	CGCGTC	AGCAGC	AAGGAC	TCTTTC	CAAAGA
	CACGCG	TTATTC	GGCGAG	GAGATC	GACGAA	TTTTAG	TCGCGT
	ACCTCT	TCTAAA	CTATAC	AAGGAA	TTAATA	TCAGTC	ACTAAG
	TCCTTT	CAACCC	CACGGA	CAAACA	AGAAAA	GTTGTC	TACAAA
	ATAAGT	CAGTAT	TGTGTT	CCCTAG	TAAACC	TTCCTT	CGCGCG
	CCCTCT	TAATTA	CTATTT	TCCTTC	TCAGAA	ACAGAA	ACACAT
	CTTCGT	TTTCGA	TTGATT	GGCGAA	TTCAGA	ACTTCA	ACATAG
	TTCGTC	AATGTA	CGTCCG	ACGAAA	AACCGC	TTCAAT	ATATAG
	AAAGCC	TCTCAG	CGGTCA	CTTCGT	TCAAAC	GTAGGT	TTAAGT
	GGCCTT	ACAAAT	GATTGT	GGGCCT	TTAGTT	TCCTTT	TTCGCG
	GTCTCC	CAGTTC	GTCCCT	CTTCAC	GTTATC	GGTATA	CAAGAA
	ACCCTT	AGTGTG	GAACAC	GTGAAA	TGCAGA	TATTCT	AGCAAG
	CTCACT	TTTAAC	CCTCCG	CCACGT	GCGAAA	TCAAAC	ACCTAA
	AACCTC	ACTATA	AAATAT	TCATCT	TATATT	CTTCTA	CGCGAA
	CATAAA	GTTTAT	CGGTCG	GAGCAA	AAAATC	TTTCAC	GTAAAG
	CTCCCT	TAACAT	TGTTCG	TATAAA	AACGGA	TATCTT	CCCCGG
	GTCGTT	AAATAG	TCTGTT	TTTCTT	ACAATC	TTCTCA	TAATAA
	TTCCTT	TAACGG	GCGGGC	TTTCGA	CAAACA	TTCAAC	TATTAT
	CCTCAC	GAAATA	AAAGGG	AGAATC	ACAACA	CTTCCA	GCATAA
	GGGCTA	AACACT	ACTCTT	TATATA	TTAAAT	TCTATT	GATAAA
	CGTATA	CATATA	TGAGGG	TCCCCT	CCAACA	CTCCGC	CACTTT
	CCTTCT	ATCGGT	GCCCGA	ATCGAA	ACGACA	ATCAGG	GCGGGT
	TCTCCA	TAACAG	CCCCTG	GAATCG	AAAATT	TTTCAA	GTAAAA
	TTCCCC	CCCTGG	AGCGTA	CCTATA	CAGCCC	GATTCA	ACGCGT
	AAAACG	TGTATT	CTTCCT	GCAAAA	TATTTA	CCCCGC	TTATAT
	TGACGT	AATACC	GTACCG	ATCAAA	AAATTT	AGCCAA	AGACAC
	TTCCCT	ACGATA	CCCAAG	AAGGAG	TAACCA	CCTCCC	GATGAG
	ACCCGG	ATTTCA	CATAGT	GATCGA	AACACT	CGGACC	GCGCGT
	CTTCTA	CTTATC	CGCCCC	AATCGG	CAACCG	CAGGAA	TTAGTA
	TACACA	TAGTGT	GGGTAC	CGTCTC	CAGACA	ATTATT	AGCAGA
	TCTTAT	AACATA	TCCCTC	AGATCT	GAAAGC	TCGTTT	CATACA
	GTCGTC	AGTGTT	ACCCGC	GCGGCG	CCAAAC	CCCAAA	ACTTAA
	ATTTAA	CATTCG	GTCTCC	CACGTG	AACAGT	CTAAAA	CGCGGA
	AATCTC	ACTAAA	TAAAAT	CTGTTT	CGCAAC	CAGGTT	ATACAC
	ACCGGT	CGACGT	GGATAC	CAAAGA	TAAAGC	ATTCTC	AGTAGA
	ATTTAT	AAAGCT	CTAGAC	TCTCCA	AACACC	ACGCAA	GCAAAC
	CATTTC	AAAGCG	CGGGCG	GTCTTC	TAAAAT	AGTCAA	CTTTTC
	CTCTGT	CTGGCA	CGGTAG	TCGACG	ATAATA	TTTTAT	TCACTT
	ACGCGC	TGTTAG	AGGGTG	CTCCCT	CGTAAA	TCCCTC	GCGATG
	CGGTTT	AAAAAA	TCGTCT	CTCCGG	TTCCAG	CGCACT	ATAGAG
	GATAAA	TTAACT	CCCAGG	TTCGTT	TCCAAG	ATTTCC	GCGAAA
	GGCGCG	ATTCAG	CCTAAG	CGAGAA	ATCCCC	GTCAAA	GCGCGC
	ACGGCC	CAAATT	GGGATC	CTCAAA	AAAAAA	GATCAA	CTAAAA
	TTTTCT	AATTTC	CCTAGA	AAGCTT	CTAAGA	TCAGGC	CGTTCA
	CATCTC	TAGCTA	GCGCTA	TCTCAG	CCCACA	ATTACA	GAAAGG
	CCCCAA	TCATTC	CACTAG	TTCATC	CGACAA	TACGCA	AAACCA
	TCCCCT	AGCCCT	ACTCGC	CAACAA	AGAAAC	GTTTTC	GTAACA
	TTTCCC	TTTTAG	TGCCCT	GAGAGC	AATACC	CCTCAC	AGTAAG
	AATACC	ACATTT	TTCTCA	TTTCTG	TTTTAA	ATCATC	ACATAT
	TATATG	TCAAAT	ACCTCG	GAAAAG	ATTTAA	TTCACA	AAAAGC
	GACGTC	AGTAGG	TCGTTC	TTCGAA	CAAGCA	TTTTTT	ATGAAA
	ATACCC	TTACAA	CCCCGT	TCAGAA	CGCGTG	CAGAAG	TACTTA
	CCCTCC	TGGTCA	CCGCTA	CGTCTT	ATCGAA	GCAAAA	TCGCGA
	CTCTCG	AACGGC	ACGCCT	CTATAA	AAGTTT	TCTTAT	AACAAC
	CCTTTC	GAGTAT	CTGGAT	TCAATC	CTCAAA	ACACAA	TATTAA
	CGCTCT	TTAACA	TCTTTA	AATCGA	GGAGCA	TGCCAC	TAATAG
	GCCCAG	ACCGAT	CCGGGC	ACCCTT	AGCACA	TACAGG	GCCGGG
	CCCACC	AAAGTA	CATTTC	TCACAC	CGAATC	TAATCT	TACGCA
	TCCGGT	AATTGT	TTCTAT	CTGAGA	ATTAAA	ACTAAC	ACTAGT
	ACGTCG	AAAACT	AGTCCT	CATCTC	GCACGT	CTTTCT	ATAAGC
	CCCTAG	ATATAC	GACTCG	CCGGAA	GATAGC	TTCTTA	TTTATA
	TACTAT	AAATGT	GCTTAC	TAGAAG	AGAACA	CTATTT	GTCACT
	CCCTAA	TAAAAC	ACACTC	AGATAG	AAGCTA	CTCAAC	TTTTAC
	CCGTCT	ACATCG	GCGTAA	CTCACA	AATAGC	CAGATT	GCGCGG
	AGTCTC	TGTTAA	TAGGCA	TTTCCC	AAGTGA	TTTCCT	CGCGAT
	GGCTAT	TGTTAT	CAGGCT	TCATCA	ATATAT	CGTGAA	AGAGCA
	CTTTTC	TTAAAC	TAGCGG	GAGATT	CCTATA	TCTTCT	TTTTCC
	CAATAA	ATGTGT	GCTACC	GCCGCC	AATTCA	TCAATC	ATTAAA
	CTCATT	GCTTTG	GGCCCG	TTAGGG	CTAATA	CGCGTG	CAATCA
	GCCCAC	GAGAGC	ATTACG	GCAGAG	TCAAAA	CCGCCT	TAGTAT
	TGGCCC	ATAAAG	CTCAGT	AGAGCG	CTAACG	ATATTT	CATAAT
	TTAAAG	GCGATA	TCACAC	GCGAGA	TAATCC	CAATTT	TACATA
	TAAAGG	CAACGC	GCGAGT	TCCGAT	TTTAAA	TCATTA	ACTATA
	CCACTC	GCTGTT	ACCGCA	AGTCTC	AGCTGT	TTCTAT	TATTTC
	CCCGAC	GAATAA	CTGCGT	ACGGAG	AATATA	CCATAA	CAACTA
	ACCCCA	ATGTAT	TGCGAA	ATCAGA	AGAAAG	AATTCC	CATAAC
	TTAAAT	ATAGCT	GTTTTC	TCGTCG	TTTATT	TATATT	TTAAGA
	CCATAT	AATACA	CGGCGA	AACGAA	CAAATT	TTGTAC	ATCATA
	CCGACC	CCCCTA	ATGCGC	GAGATA	CAGTAA	TCTTTA	ATAGAT
	CCCCTT	GCGGTC	TCGTTT	GATAGA	TCCCCA	CCGTGT	CTAGTA
	TAATAA	CAATCG	GGTACC	AACAAC	ATATTT	CTTATC	TACAGC
	CTTCCC	GTCAGC	TCTTAC	GCAGCC	TATTAA	TTCCAA	TTATAG
	TTTAAG	TGTCAG	CTCTCT	TCTCGC	GACAAG	TTTAAT	GCACAA
	CATTAT	ATTCTA	CTCCTT	GCGGAG	ACCGAA	CTTATT	CGAAAA
	CGGGTC	TCAGCT	GTACGT	CTGAAA	CACAGA	TACTTT	GCTTTT
	TTCACT	TGTGAC	GACCGG	AAGACG	CACTAT	ATTTTT	CGCGTT
	AACGGC	GCTAAA	TAACAT	CTCCCC	CCAAGC	CTTTTA	GCGTTT
	AAATCC	CGACGC	TTCGCT	TCAGAG	GATAAG	TCACAA	AATCAA
	TCGTCG	CTCTAG	CGAGGC	TTGAAG	TAGAAA	GCACTC	AAGCAC
	AAAAAA	GCAGTC	CTCATG	CACCGG	AAGCAG	GTTCAA	ATGTAT
	TAAAAT	TTTACA	CACTCC	TCTGTG	ACCCAA	TATTCC	TAATTA
	TTTTTC	AAACTA	TCGTAA	CGATTC	ACAGCT	ACTTCT	TATAAC
	CTTCAT	AAAACG	TCTCAA	CATTTC	AATCCC	ATTCAA	AGGGAA
	TTAAAC	CTTTAA	AGAGCC	TTTCCT	TTATAA	TTTAGA	CCCTTT
	CCTTTT	TAAGAA	ACGCCG	TATCTC	AAATAA	CATTCT	AAACAG
	CCATTA	TTTCAA	CATCAC	CGTCAC	AGAACC	CCTTTT	TTAAGC
	ACGCGT	CATAAA	CTCCCT	AGAGCA	TTGTTT	TTTGCG	ATAAGG
	GACACG	ACATAA	TGGCCC	GGCGGC	CCAGAG	GTCAAG	ATACTA
	AAAGAG	TTGTTT	AGGGGC	TTCTCA	CAACGC	ACGTGA	TAACAG
	CCCAAA	TTGTTA	CCCGGA	CCCAAT	AACATC	TTTTCG	TAGATA
	AAAGTC	AAAACC	GGTTAG	GTTTCT	AGACCG	CTGTTT	TTACGT
	ATCTTC	TTAAGA	TGGGCT	ATCATC	AGGACA	TCCGCC	CGGCGC
	TCTCAA	CAACAC	GCGTCA	AGTGAG	GAATCC	CTTTAT	AGAAGA
	CTCTTA	ATACAT	ATCCAC	TCGAGA	TTTCGA	TTATAT	TTAATA
	TACCCT	CATTTT	GTCGAT	TTCGAT	AAACGG	TCACTC	ACAAAT
	CACTTC	AAGTAT	ATCGCG	GCAACA	AAAGCG	CAGTCT	TCCTTT
	CGCCAC	AAAAGG	CCTTAT	TCGATT	ACTCAA	GTCCCT	GACGCG
	TTTTCC	TAACAA	AGGACG	AGCAAC	TATTTT	TAAATT	TAAAAC
	CCAAAA	CAATAC	CCGCTT	CACAAA	TATCGT	CCCCTC	CGCATA
	CGTTTC	TCAAAA	AGGGAT	CGTCGT	ATCCGA	TCTAAA	ACAATC
	CTCACA	TCTCTA	ATTAAT	TTCGCC	ATATTA	TCATCA	TACTAT
	CACGTC	CGTTAA	ACCCCT	TCCTTT	AATACA	TTACGC	GAAGAA
	ATTAAA	CTTAAA	AGAGTC	CGGTGA	ATTATT	CTCTCA	TAACAC
	ACACAA	TTAAGT	CGGATG	TCTGAT	TCGATT	CACTCA	TATACG
	CCCTTT	ATAAGT	ACTCCT	CTTTTC	GCTAAA	ATAAGT	ACATTT
	AAACCA	ATGTTA	TAAATA	TCTGTC	AATAAA	GCTATA	CTTTTA
	ACCCTC	AAAACA	GTGTCC	GAAGGA	AGCTAA	CTGGCC	CCTAAT
	TCATCT	GTAATA	CCTGCA	TCTCGA	TCTTTA	TGTTTC	CGCGAC
	TCTCAT	TTAAAG	AGACTG	TGAGAA	AGTAAA	TTCGAA	AAGCAT
	AACCGA	GGGGTA	CGCGGT	ACACTC	CTAGGA	TAAGTT	CAGCAC
	GATATA	CGATTG	CCACCC	CAATCT	CAAACG	CCCTCC	ACTACA
	TCGCCG	CGATTA	GAGCGT	TCCGAC	CGATAT	CCCTCA	AAGGGA
	CGCCGT	AAACTT	CCCCAC	GGCGAC	TTAAAC	CAGGTG	AAGGTA
	TATAGA	TGCTAT	CTTTGT	GCGCGC	AATATT	AATATT	ATTATT
	CCCCTC	AACAGC	GGGACG	TCTCAT	CCAGAA	TTCTCC	ACAGTA
	TAAATT	AATTGA	CAACAG	TCTATC	ATTACT	CCTAGC	TACTTT
	CCACAA	TTTTAC	CCCCCC	GGGCCC	GATAGT	CAGCCG	TAGTAA
	AAAGAC	TAATAC	CTTAGG	GATTTC	TTTTTA	CCCGCC	TTCTAT
	CGCCTC	TGAATT	GGCTAT	TCGCTC	ACTATC	CATCCA	AATAGT
	GCGCGT	CTATTA	CGGCGC	ACCGGA	TAGTGT	CTAACA	TTTCGG
	ATATCT	TCAGTG	ACTCTC	GGGAGA	AACCCG	CCTCTT	TAATAC
	CCACAC	GTAAAA	AGTGCC	GAAGCG	ACACAG	AACTTC	ACAAAG
	CTCCTA	GTATTA	CTGGTC	AACAGA	ACGATA	ATATCT	TACAAG
	CTCGTC	CTCTCG	CCGTGT	TCTGCG	CACAAC	CGCGCG	CCCGGC
	GACGTG	CGAACC	TAAGCG	TCGATC	AGAGCC	GCTGGC	TTATAA
	ATCTAT	ATAACA	CGCATT	CGATTT	TTTAAC	GTTTTA	AATACG
	CTCACC	ACCGCT	GGCGTC	CGATCT	CAAAGG	GTCTCT	AAATTA
	CCTTCG	TTTACT	TCCCGA	TGAAGA	CCAAAA	CTCTTC	GTTAAA
	CGACGT	ATTGAA	CCGCGT	TCAACA	TGTTAA	ACCAAA	AAAACC
	CCAATA	GGCAGC	GATATG	TAAACC	AAGCGA	GCCAAA	CGCGTG
	CTCTGA	ATGATA	CTACGC	CCGACG	CCGTAA	CTTCAC	ATCGCG
	CCCACT	TTGAAA	CCTCTC	CGATCG	AAAGAC	CTTCTT	CGTATA
	AAATAT	AATTAG	TATGGG	AAAAAC	CGATAC	AGATTC	TAAGGA
	TATTAA	ATTTGA	CAACGA	CAGATC	CAATTC	CTAATT	GAAATA
	AAAGAA	AAAATG	ACAACC	ATAGAG	CAGTTG	CTAAAT	CTGGGG
	TTGACC	TGGCAA	GGTCAG	CTGATC	TGTGAA	TCTAAC	CTCGCG
	ACCCGA	AACAAA	ACGCCC	GATTCT	TTAGCC	CTCTAT	AACCAA
	GCCTAA	TATTTC	GCCTAG	CTCATT	AAACGC	CCCCCA	AAAGTG
	TCTTAA	TAAAGT	TCGAGA	TCTTTG	GAAGCA	TCTGTT	CACTCC
	CACGTA	ATACCT	AGTACT	TCTGAA	ACAATA	AATTTT	ATAGTA
	CCACCA	CAAATA	TCCTAA	GGGCTT	CCAGCG	TTTGCT	ATTTTC
	AAAGGA	ATTAAC	CGCTGC	TTTGTG	CAAGCC	ACCGCA	ACGTAT
	CAAAAA	GATTTA		TTCTCG	ATAAAT	ATTTAT	TACAAC
	AAAGGC	CAATAT		AAGCAG		CTCTCC	TGCCCT
	TAAGCC	TAGATT		AAATCG		TTCCCT	GAGACA
	ACCCCT	CGAGAG		CACAGA		GGGTAA	CCCGCC
	AGGGCC	CTAATA		GCGACG		TCCCCC	GTCGCA
	CCTCCA	AAGCTT		TTCCGG		TTGTTT	GTATTT
	GGGGTA	TATTTG		GCTCTC		TCTCTA	CAAAAC
	CCTTAA	TAAACT		GATCTT		TCAAGG	GTGTGA
	GTGTAT	CTAAAT		GAGAGT		TCTCAA	AGGATA
	TCGCTC	TGAAAA		TTCTTT		CTTCAT	ACGCGC
	CTTTTA	TATTAC		TTTCGT		TCCTCA	CAATTA
	ATTCTC	GCTATT		GAATCA		CAGCTA	TTTGTT
	TGTCTC	AAAAAG		CTTCCG		CAGTGC	AACGTA
	ATTTCT	ACGGTT		TTCTGA		TCATAA
	CTCCAA	ATTTTC		GCGATT		AGATAA
	CGTAAT			AGAGGA		CAGAAT
	AATTAA			TGGGCT		CAGACC
	CATTAA			CTCAGA		CTGCGT
	CCCTCA			CTCGCC		CCAGGT
	CTCCCC			ACTCTT		CCAGCC
	TCTTCG			TGCAGA		CGCCCC
	TTCTCA			CTTTCG		ATATTC
	CTCCGT			CCCATT		TTTCCC
	TTCATC			AGAGTG		TATCAA
	CAAAAC			GTGTTT		CCCTCT
	TCTTTT			CTTTCC		GCGCAC
	TTCTTA			TCCTCC		TGCGCG
	AAAATA			CTCTGC		GCGCGC
	CAACGG			AGCTTT		ATTCTT
	GAAAAA			TTGTGT		TTCGTT
	ACACTC			AGAACA		CTCCCC
	CGAACC			CTCCGT		CTACAA
	TCTCCG			CGATCA		TCTATA
	CGGTTC			TTCCCC		GTTACG
	AAACTC			CAGAGC		CTCAAT
	GGGTCG			TCTAGG		TCACTT
	TGCCTA			AACACA		TCCCTT
	CCGTTA			ATTTCT		TCAGCG
	AGGGGT			TTCACT		ATCGAT
	TCCGTC			CCGGCA		ATTTTA
	AATAGA			CGCCGC		TCTCCC
	CGTCAC			CAAATC		CGTGGG
	TAAATG			AGCGAA		ATCTCT
	CCCCCA			AATCAA		CCCCCT
	ATAATA			AGCGAG		GTTTTT
	TCTCGC			CCGCCG		TCTCCA
	ATACGC			AAACCT		CTATAT
	CTGGGC			CGGAAG		TCAACC
	CAGGCC			CACTCA		CATTTA
	CCACTT			AAAGCT		CCGCGC
	AACGAC			TCAGCC		CATTAT
	CGAAAC			TTGATC		CGCCCT
	CTCCAC			CACTTC		AATTTA
	CGGTTA			CCCTTT		ACTTTC
	CTGGCG			AGATTC		ACTGAA
	ACAAAA			GATCTC		CGCAAA
	TTCGGT			GATTCG		TGCGTG
	TTCGCT			CTATCT		ACGCGC
	AAACGC			CTCACC		ACTCTC
	CGCGCT			AATCAG		TCTAGA
	TACCCC			AGCTTC		TACAGC
	GCCCGT			TCTCGT		TTGTTC
	CCACTA			CCCCTC		GTGCGC
	TTTGGG			ATCCCT		ACCTGT
	GCCGTC			GACAGA		CAACAC
	GGTTCG			AGAAGG		GTACTT
	GCCCCT			AAACAC		GCGCTG
	TGTCTA			TTCGCT		CTCAGA
	TATAGC			CAAAAC		GGTAAC
	CGGGCC			AACCGG		TGTTAT
	TCACAC			TCAAAC		TTACTT
	CGCGTC			CCCACT		TCTAAT
	TATCTT			ACAAAG		ACTTTT
	AATAAC			TTCCGA		AGTTTC
	TCACGC			ACACGT		CAGTTC
	AATACG			TTGGGC		TTCAAG
	TCCCCC			CACACT		ACAACA
	GTCACG			CTTCAT		TCAAAT
	AGAGAC			TAGAAA		GCCCGC
	TCACTT			TCACCG		CTAGAA
	CTCTGC			CTGTCT		ATCAAT
	TCATTT			GTAGAG		GCAGGT
	CAGAGA			CCTTTC		TTATCA
	GTGGGC			GAGAGG		TGCTAT
	AAACGG			AAACCG		CTATCT
	ACCCAC			GATCTG		GCATCC
	GGGGGG			TCAGAT		GCAGTC
	TCCCTT			CTCTAA		GCGTCT
	CGCGCC			CTCTTA		TTATCG
	ATAGAC			CACTTT		TCGAAA
	TCCATA			TAAGAA		GCGGGG
	AGCGCG			TCACTT		CAGCAG
	GAACCG			CAAAAG		CGCTGG
	CCAAAC			ACCTCT		CTCCCT
	CGCGTG			CTCATC		TATCGA
	TCCTCA			CCCAAA		CTGAAA
	AGAGAA			CTTTCA		CGCGCC
	GACCCA			AGATCA		CACCAA
	CTTCGC			CCCACC		TATCAT
	GTTTCT			CCCTCG		ATCGAA
	CGCGCG			TAGGCC		TAATTC
	TCTATT			TTCCCT		CACGCG
	CACACT			GACGGC		CCCCCC
	TAAGAC			TCATTC		TCTTGT
	ACAGAG			CGTCGA		GTAGTC
	ATAATC			CCTCAT		ATAAGA
	GCTCTC			CCGGTT		CAGAGC
	ACTCTT			CTTCGA		TGTGTA
	GAGCCC			TTGATT		TTTTGT
	CTCGCC			CAATTC		ATCAGT
	ATACTC			AAACAG		AACACA
	ACTCCT			TTTTCG		CGTATA
	CATCTT			TCCTCA		TCTCAC
	ATATTC			AGGTTT		CACACA
	GTTCGG			TCCGTC		CACCCC
	ACGCTC			ACTCAC		ATCCAT
	CACTTT			TTGAAA		TTTAAG
	AACACA			CGCGCT		CCTCAT
	GCCCTA			TTTCAG		CATTAC
	CACAAA			TCTGGG		TTACTC
	AAGAGA			CGTTTC		CGTTTC
	CCGCGT			TGTTTC		TCTCTG
	CCTCCG			GAGTTT		TACTTA
	TGTCGT			TTTTCT		CTAACT
	CACAAC			TCCTTA		TAATCA
	TAAGAA			CGTCGG		CGCGTT
	AGAAAA			TCACCA		CAGCTC
	TGACCC			AGAGGG		TGCGTC
	AATAAG			CCTGTC		CAACCA
	TTCCCG			CTGTGT		TTTCGC
	GCCGTT			GGTGAA		TTACGT
	CACCGC			TTGCAG		TTTCGT
	AGGGTA			CCTCCT		AAAGAA
	CACTCA			ATCCGC		TTTACT
	CGCCTA			GCAGAA		TCAACT
	TTATCT			GAACAA		TTCTTG
	ACATAT			ACAAAC		CCATCA
	CCCAAC			AGCTCT		ATAATT
	GGCCCG			GAAGCT		CTGTGT
	GTGGCA			AACCCC		CCTCTC
	GAATAA			CCTCTA		TCTTCC
	AAAATC			AACCAA		TTGCGT
	TCGTTT			AATCGC		GCGCGT
	CTCAAA			GTAGAA		TCGCGC
	ACCAAA			CCCCAA		ATTAAT
	TCCTTA			CTGATT		CAACTA
	CTCCCA			AATCCC		TCTATC
	ACGGGC			AAGGCC		CTCGTG
	CCCACG			CTCGTC		TGTACT
	GCTTTA			CCCCTA		CGTTTA
	ACCCAG			CAGAAG		GGCCAA
	TTTATC			ATCTCA		CCCCGT
	TCTGAG			ATCGAG		GCGTGA
	CGCTCC			CGCCGA		TTATCT
	ATCTCC			GAGCTT		CTCTGT
	GCGTCG			AACTCT		ACCATC
	TAGGGT			TTGAGC		CTCGTT
	ACCGAA			AAGAAC		CAAACA
	AATACA			AAACTC		GGCCCT
	CATTTT			AGGGAG		CTCTGC
	CCGAAC			CAATCA		GCTAAT
	CCATCT			CATTAA		TTTGTT
	AAAGCG			TCTTGT		AATCAT
	GGGTTT			GTCGGA		ATAATC
	ATAGAG			ATTCGA		TGGTGC
	CCGCGA			TCGTTT		ACGCAC
	ATAACC			GTCGTC		GTTATC
	TCTGTT			CGCCGT		AGATCA
	TCCATC			CCTTAT		TGCACT
	CTAACC			TCACAA		TTCCTC
	ACCCAA			CGAAAC		ACTATT
	CTCATC			ATCAAC		GTATAT
	AGCCGT			CTCCAC		TATTTA
	TTAAGA			AGCAGA		CCAAAC
	ACACCA			AAAGCC		GACCCC
	CCATTT			AAGCTC		CGTGTT
	AGTCAA			ATCTGA		TTCCCC
	TTTCTA			CCAAAA		CTCATA
	TTTTAT			ACACAA		AAATTC
	CACCTA			CTCCAA		ATTATC
	TCAATC			CGCCTC		ATCTTT
	TCGTCA			ACGGAA		TACTTC
	TATACC			ATCCTC		TTGCGG
	CTGTAT			CCCATA		CCCTAT
	CGGCAA			TCGCTT		ATTCAC
	CTTATT			TCGTGT		AACGCG
	GCGCCC			ATTCTT		TTTATC
	CTTTTT			GGGGTT		CATCAA
	TTTCGT			GCTTCT		AATAAT
	CACACG			TCCCCC		TAGGAC
	GGTAGG			GAGACA		TTACAT
	CCGAAT			ACGTGT		TCTGCG
	AAAAAT			CGTGTC		CCAGGG
	TCGGTT			GAAATC		ACCTTT
	TTTCGC			CTCGAA		TCTACA
	ATATCG			ACGTGG		CCTTCA
	TACTCT			CCAATT		CCCCCG
	TAAGGC			GCCGTC		CTTGTT
	AATTTT			ATTGGG		GCACAC
	TCACCT			TCTGCT		TTAAGG
	AAGGGC			CCTTTT		TTAACT
	CGTCAT			TGTTCT		CACTCT
	CTCCGC			CTTCTG		ACCCTC
	CGCGTT			GTTCTC		AGTTCT
	TTAATA			GCCCAC		GGGACC
	TTATTT			GAAACC		CTATTC
	CCAATC			TTGTCT		CACTTC
	TAACCG			GTTTTG		TTATTA
	ACGACG			CTCGCT		TTTGTA
	TTCTTT			GATTTG		CCTATA
	GTAAAA			GTTTCG		CTCCTA
	GGCCTG			TCGGCA		ACCTAT
	AAGAAA			AATCTT		TCCGTT
	GTCCCC			TTTCCG		TTTTAC
	AACTCT			ATCTCC		GGACCC
	CCGGGT			CTTCAA		CTTACA
	GCCTTT			TTTGAA		TTCCAT
	ACCTTC			CCCTTC		ACATTT
	TCATCA			CCTCAC		TCGATT
	TTTTAA			GAAACG		CTTACT
	GCGCCG			ATCTTT		TACACC
	ACTTCT			TTTTGT		CCGTGA
	CGCGAA			ACTTCT		CATGGG
	TATTGG			AAAATC		AGCAGA
	CGTTTT			ATTCGC		TCCTCT
	TAAGTA			CCCTCC		CAGGCG
	TTAGCC			CTCTTG		CCTAAA
	TCGACG			GTGATC		CTCTTA
	ACCGTT			GCCACG		CTCACG
	TTCACC			TAAGAG		CTAATC
	ACGTAA			CGGAGC		GTCGCC
	CGCACG			CAAACC		TTCTAG
	TTGTCT			GCGCTC		TTAATC
	GCGACC			TTCAAC		GGTAAT
	TGCTAT			AGTTTC		CAGACT
	ACCGAC			AAATCT		TTTTTA
	TTTATT			TCGTTG		TTCTGT
	CTTTCG			CCTCGA		CATAAA
	GCGTGA			CTTCGC		GGTACC
	CCGGCC			GAGGAG		CAGTTT
	CACCTT			GCCCAG		TGTTTT
	TACACG			TTCTTG		TACAAA
	AACCAA			AGAGTA		CTATCA
	ATTCCC			CACACG		CGTTGC
	CATCGT			GCGATC		GGTCGC
	AACTCC			CCGTCT		ATTGCA
	ACCGTC			ATATAA		ACATTA
	ATCCTC			GCCGTT		ATTTAA
	ATTAAT			TCATCG		AATTCA
	CGCTTC			CGCTCT		ATTCGA
	AGGGTT			TGATTC		TTCATA
	AATATC			CGAGAC		TAGCAC
	TGCGCG			TTCTGT		CTACCA
	GTGTCG			CCCGGC		TCACGC
	CCGATT			GGCGGA		AGTGCG
	ACCTAT			TTTGTT		TCCGCT
	ACACGC			TCGCGC		CCAGCA
				CATCTT
				TTCAGA
				CTGGGT
				TTTGAT
				AAACGC
				TCAAAA
				GCGCGT
				CACTCC
				ACCAAA
				GAGTCT
				GTTTTC
				CTCCGC
				TCCCGC
				GGTTTC
				ACTTTC
				TTTGCT
				GCGATA
				ACACTT
				CCTAAT
				CATTCT
				GTCGCG
				GATCGC
				CGCGGA
				TGTCTC
				CATCAC
				CAGTGA
				CTGGCC
				TTTTCC
				CTTCCC
				TCTTTT
				AAAGGA
				ATCTCG
				CCTCCG
				TCTGCA
				CCCGCC
				GATCAG
				TTCACC
				CGCTTC
				CGGGAA
				TCGTAG
				CCGGGA
				TCCCAC
				AAGTCT
				GGGAAA
				TTGTTC
				TCCCCA
				TGGCCC
				AAGTGA
				CTACCT
				TCGAGC
				ACGAGA
				CGGAAT
				AACCTC
				CGAGTC
				GTGTCG
				TTTTTC
				CGGAGG
				GGGCCG
				TTACTC
				CCCTTA
				TCGAGT
				ACCGGT
				ATTCGT
				CTCACG
				AAAAGC
				ACCCTC
				CCTCTG
				AAAGCA
				TTCCCG
				GTCGCC
				CCTTCC
				GAGGGA
				GAGAAC
				CGGCCC
				GACGGA
				CGCTTT
				AACCCA
				GGCGCC
				CCAATC
				CCTGGC
				CCTAAA
				CAGGCG
				CGAAGC
				CTTCTA
				CGCACG
				GTTTCA
				TTATCT
				CTGTGA
				ACAGAA
				ACGTCA
				CCGACT
				CGGCAG
				TCGAGG
				CGAATT
				GTCCGG
				ACGATT
				TCAAGA
				GGCGAG
				TTCTGG
				CGACCT
				ATTTCC
				AAACCA
				GCCGGG
				GCTCCG
				CTGGCA
				ACTCCT
				ATTCAC
				GGCCTA
				TCGCGA
				CCGACC
				CGCGCC
				GAGTAA
				TCTTAT
				AAATCA
				CCACTC
				TACCCT
				GATTCA
				AGCTCC
				TTGTTG
				CCGATT
				CTCGTT
				CCCATC
				GGAGGA
				CCAAAG
				CACGCG
				ACGCTC
				AGTAGA
				CACGTC
				CTCAAT
				TCTTGA
				TCCCTT
				AATCCT
				GGCCTT
				AATTCT
				AACTTA
				TTTTGA
				CTCGGA
				TAAACT
				CTTTGT
				ACGCGC
				ACTCTG
				TTCGAG
				TCTCGG
				GCGCTG

## Sheet: Sc 1500 atg
DEFAULT settings - Headspacer:	3
Required Promoter Length:	1500
Backgroung values set with first (bp):	1000
Number of Std_dev plus average PEAK:	4
Number of Std_dev minus average VALLEY:	4
Minimun gap length - gap analysis:	25
Note: Background excludes the first 6 nucleotide positions and the lowest
Note: Valley excludes the first and last 6 nucleotide positions
Folder	Elem	PEAKdat	PEAKs	totalOver	Highest Peak	St_dev above	VALLEYdats	VALLEYs	totalUnder	Lowest Valley	St_dev below	PEAKdatGAP	PEAKsGAP	Longest Peak GAP	VALLEYdatsGAP	VALLEYsGAP	Longest Valley GAP	bg-avg	st_dev	Value Over	Value Under
08-08-2005_Sc1500atg-TrimStack	TTTTTC.psum	1043;1,1106;1,1124;4,1133;12,1156;9,1172;9,1182;8,1191;12,1208;10,1219;1,1227;1,1238;32,1275;136,1419;4	14	240	160	20.7542		0	0	0	0	1238;32,1275;136	2	136		0	0	38.5734	5.85069	61.9762	15.1707
08-08-2005_Sc1500atg-TrimStack	TTTTTT.psum	1081;7,1095;5,1104;2,1108;2,1123;5,1130;2,1133;2,1136;8,1149;13,1163;2,1166;34,1201;2,1204;10,1229;173,1410;1,1412;3,1447;10	17	281	155	19.0812		0	0	0	0	1166;34,1229;173	2	173		0	0	38.9004	6.08451	63.2384	14.5624
08-08-2005_Sc1500atg-TrimStack	TATATA.psum	1024;1,1064;2,1093;1,1096;1,1107;8,1136;5,1159;9,1172;1,1175;20,1199;6,1208;1,1210;1,1217;99,1317;121,1459;1,1464;1,1467;1,1480;1,1486;9	19	289	98	16.2789		0	0	0	0	1217;99,1317;121	2	121		0	0	21.5231	4.69791	40.3148	2.73149
08-08-2005_Sc1500atg-TrimStack	GAAAAA.psum	1169;5,1181;6,1205;4,1284;7,1298;3,1331;107,1459;23,1486;1,1488;4,1493;6	10	166	139	16.2734		0	0	0	0	1331;107	1	107		0	0	38.8934	6.15156	63.4996	14.2871
08-08-2005_Sc1500atg-TrimStack	ATATAA.psum	1201;2,1212;2,1225;6,1233;1,1235;3,1242;6,1253;2,1276;1,1287;2,1300;1,1309;4,1314;1,1321;14,1342;1,1350;92,1443;2,1448;1,1460;5,1470;27	19	173	87	15.1409		0	0	0	0	1350;92,1470;27	2	92		0	0	19.1549	4.48092	37.0786	1.23126
08-08-2005_Sc1500atg-TrimStack	ATTTTT.psum	1108;1,1139;1,1142;1,1177;2,1180;4,1185;1,1190;1,1198;4,1234;1,1240;2,1244;1,1248;6,1264;4,1279;5,1295;105,1452;1,1454;1	17	141	142	15.1144		0	0	0	0	1295;105	1	105		0	0	42.6318	6.57439	68.9293	16.3342
08-08-2005_Sc1500atg-TrimStack	AAGCAA.psum	1417;3,1427;2,1457;41	3	46	74	15.0754		0	0	0	0	1457;41	1	41		0	0	14.9668	3.91585	30.6302	-0.696613
08-08-2005_Sc1500atg-TrimStack	TATAAA.psum	244;1,1187;1,1227;3,1338;1,1342;2,1352;86,1440;3,1444;6,1461;5,1471;4,1478;19	11	131	87	14.9993		0	0	0	0	1352;86	1	86		0	0	18.835	4.54454	37.0132	0.656843
08-08-2005_Sc1500atg-TrimStack	AAAATA.psum	1195;1,1359;4,1368;4,1378;70,1449;1,1451;46	6	126	115	14.576		0	0	0	0	1378;70,1451;46	2	70		0	0	32.5221	5.65846	55.156	9.88831
08-08-2005_Sc1500atg-TrimStack	ATAAAA.psum	1166;1,1230;1,1233;1,1364;2,1369;130	5	135	103	14.5258		0	0	0	0	1369;130	1	130		0	0	27.2364	5.21581	48.0997	6.37318
08-08-2005_Sc1500atg-TrimStack	AAAAAA.psum	1138;2,1159;5,1170;1,1173;19,1195;6,1217;3,1240;1,1248;1,1251;10,1284;4,1299;3,1308;7,1322;6,1333;118,1452;47	15	233	130	13.9479		0	0	0	0	1333;118,1452;47	2	118		0	0	38.7103	6.54504	64.8904	12.5301
08-08-2005_Sc1500atg-TrimStack	AGAAAA.psum	1181;2,1342;1,1352;10,1365;9,1376;1,1378;57,1446;5,1457;43	8	128	124	13.9429		0	0	0	0	1378;57,1457;43	2	57		0	0	37.0664	6.23497	62.0063	12.1265
08-08-2005_Sc1500atg-TrimStack	AAATAA.psum	1161;2,1172;1,1196;2,1213;1,1239;3,1276;2,1300;4,1373;16,1390;1,1392;13,1410;36,1447;51	12	132	100	13.9208		0	0	0	0	1410;36,1447;51	2	51		0	0	27.3903	5.21592	48.254	6.52668
08-08-2005_Sc1500atg-TrimStack	AACACA.psum	1450;4,1460;37	2	41	53	13.8976		0	0	0	0	1460;37	1	37		0	0	10.3179	3.07118	22.6026	-1.9668
08-08-2005_Sc1500atg-TrimStack	AAAACA.psum	1204;2,1381;4,1391;8,1401;6,1413;3,1418;1,1420;23,1448;1,1457;41	9	89	88	13.6029		0	0	0	0	1457;41	1	41		0	0	23.3924	4.74956	42.3906	4.39411
08-08-2005_Sc1500atg-TrimStack	AAAAAT.psum	1041;1,1043;1,1187;1,1191;1,1259;1,1288;2,1303;1,1335;8,1344;91,1465;1,1472;21,1495;2	12	131	127	13.5934		0	0	0	0	1344;91	1	91		0	0	41.0382	6.3238	66.3334	15.743
08-08-2005_Sc1500atg-TrimStack	AATATA.psum	1079;2,1207;3,1233;3,1237;1,1271;1,1325;2,1361;6,1369;1,1374;1,1383;3,1387;32,1420;2,1423;1,1428;1,1431;1,1434;6,1443;6,1451;4,1462;35	19	111	83	13.5404		0	0	0	0	1387;32,1462;35	2	35		0	0	21.838	4.51701	39.9061	3.77
08-08-2005_Sc1500atg-TrimStack	CTTTTT.psum	986;1,1048;2,1082;4,1123;4,1136;6,1148;3,1158;2,1167;11,1214;4,1225;3,1236;12,1251;18,1270;110,1381;7,1390;1,1393;8,1447;1	17	197	119	13.4812		0	0	0	0	1270;110	1	110		0	0	32.7203	6.4	58.3203	7.12032
08-08-2005_Sc1500atg-TrimStack	AAACAA.psum	1386;1,1388;1,1392;10,1403;1,1410;7,1423;8,1437;4,1442;1,1447;51	9	84	96	13.2025		0	0	0	0	1447;51	1	51		0	0	25.1016	5.37008	46.5819	3.62129
08-08-2005_Sc1500atg-TrimStack	ACAAAA.psum	1383;3,1387;1,1395;14,1413;1,1416;1,1433;4,1455;44	7	68	88	13.1643		0	0	0	0	1455;44	1	44		0	0	24.008	4.86104	43.4522	4.56389
08-08-2005_Sc1500atg-TrimStack	AGCAAA.psum	1461;38	1	38	67	13.0296		0	0	0	0	1461;38	1	38		0	0	15.6207	3.94326	31.3938	-0.15232
08-08-2005_Sc1500atg-TrimStack	CGGGTA.psum	1288;11,1304;6,1317;47,1365;21	4	85	25	12.86		0	0	0	0	1317;47	1	47		0	0	3.00402	1.71042	9.8457	-3.83766
08-08-2005_Sc1500atg-TrimStack	AACAAA.psum	1395;5,1407;1,1412;1,1426;1,1430;2,1437;5,1448;2,1453;1,1456;43	9	61	95	12.8004		0	0	0	0	1456;43	1	43		0	0	25.4024	5.43713	47.1509	3.65388
08-08-2005_Sc1500atg-TrimStack	AAAAAG.psum	1192;1,1194;1,1287;1,1339;7,1347;1,1355;91,1448;48	7	150	109	12.5281		0	0	0	0	1355;91,1448;48	2	91		0	0	33.8742	5.99659	57.8606	9.8879
08-08-2005_Sc1500atg-TrimStack	AATAAA.psum	1165;1,1273;6,1330;2,1376;2,1383;9,1393;9,1404;1,1408;2,1411;22,1438;6,1445;55	11	115	95	12.3027		0	0	0	0	1445;55	1	55		0	0	27.7616	5.46532	49.6228	5.90029
08-08-2005_Sc1500atg-TrimStack	CACATA.psum	1240;1,1273;6,1405;1,1410;1,1448;6,1463;1,1470;28	7	44	41	12.2466		0	0	0	0	1470;28	1	28		0	0	7.60362	2.72698	18.5116	-3.30432
08-08-2005_Sc1500atg-TrimStack	ACACAA.psum	129;1,1456;1,1462;36	3	38	49	12.2243		0	0	0	0	1462;36	1	36		0	0	9.90744	3.19794	22.6992	-2.88433
08-08-2005_Sc1500atg-TrimStack	AACATA.psum	1367;1,1369;2,1434;6,1463;33	4	42	52	12.1352		0	0	0	0	1463;33	1	33		0	0	11.9135	3.30334	25.1268	-1.29986
08-08-2005_Sc1500atg-TrimStack	AAGAAA.psum	1369;1,1384;21,1406;19,1430;5,1444;8,1455;1,1457;42	7	97	122	11.8211		0	0	0	0	1457;42	1	42		0	0	41.6247	6.7993	68.8219	14.4276
08-08-2005_Sc1500atg-TrimStack	AAAGAA.psum	1391;35,1428;9,1440;58	3	102	109	11.6832		0	0	0	0	1391;35,1440;58	2	58		0	0	37.7394	6.0994	62.1371	13.3418
08-08-2005_Sc1500atg-TrimStack	CAAAAA.psum	1381;1,1402;1,1438;1,1459;40	4	43	96	11.6334		0	0	0	0	1459;40	1	40		0	0	29.9588	5.67685	52.6662	7.25134
08-08-2005_Sc1500atg-TrimStack	TATACA.psum	1237;5,1262;2,1270;2,1273;2,1301;1,1419;1,1448;1,1457;6,1474;25	9	45	55	11.5236		0	0	0	0	1474;25	1	25		0	0	12.2374	3.71087	27.0809	-2.60607
08-08-2005_Sc1500atg-TrimStack	TAAACA.psum	1385;4,1435;5,1441;1,1446;23,1472;26	5	59	53	11.4872		0	0	0	0	1472;26	1	26		0	0	12.5604	3.5204	26.642	-1.52125
08-08-2005_Sc1500atg-TrimStack	TTTTCA.psum	151;3,1285;1,1310;1,1314;2,1317;1,1319;2,1323;10,1334;13,1348;11,1361;18,1383;1,1385;11,1409;1	13	75	102	11.4087		0	0	0	0		0	18		0	0	31.9437	6.14061	56.5061	7.38122
08-08-2005_Sc1500atg-TrimStack	ATACAA.psum	1414;2,1418;2,1421;3,1436;9,1446;1,1459;7,1473;1,1476;23	8	48	60	11.303		0	0	0	0		0	23		0	0	14.8702	3.99273	30.8411	-1.10071
08-08-2005_Sc1500atg-TrimStack	TAAAAA.psum	1132;2,1256;2,1351;1,1353;3,1365;2,1378;55,1434;1,1436;9,1448;50	9	125	88	11.2679		0	0	0	0	1378;55,1448;50	2	55		0	0	28.8199	5.25207	49.8282	7.81163
08-08-2005_Sc1500atg-TrimStack	CCGGGT.psum	932;2,1152;4,1289;1,1292;1,1297;1,1299;1,1329;2,1338;9,1351;12,1364;2,1371;5,1389;1	12	41	20	11.0305		0	0	0	0		0	12		0	0	2.30986	1.60374	8.72484	-4.10512
08-08-2005_Sc1500atg-TrimStack	AAAAAC.psum	1373;1,1376;1,1382;3,1390;6,1398;1,1400;6,1410;6,1418;1,1425;6,1432;2,1452;8,1464;27,1494;2	13	70	77	10.9985		0	0	0	0	1464;27	1	27		0	0	22.7525	4.93225	42.4815	3.02352
08-08-2005_Sc1500atg-TrimStack	AACTAA.psum	1386;1,1388;1,1410;1,1432;5,1443;7,1472;26	6	41	48	10.998		0	0	0	0	1472;26	1	26		0	0	10.9829	3.36581	24.4461	-2.48035
08-08-2005_Sc1500atg-TrimStack	GCAAAA.psum	1411;2,1467;15,1493;6	3	23	64	10.9141		0	0	0	0		0	15		0	0	17.1942	4.28858	34.3485	0.0398641
08-08-2005_Sc1500atg-TrimStack	AATACA.psum	469;2,1389;2,1414;1,1435;11,1456;8,1467;1,1470;28	7	53	54	10.8971		0	0	0	0	1470;28	1	28		0	0	14.0252	3.66839	28.6987	-0.648425
08-08-2005_Sc1500atg-TrimStack	CAACAA.psum	593;1,1475;10	2	11	69	10.8936		0	0	0	0		0	10		0	0	19.9366	4.50386	37.952	1.9212
08-08-2005_Sc1500atg-TrimStack	AAAAGA.psum	1197;2,1358;1,1387;47,1439;8,1448;50	5	108	98	10.8224		0	0	0	0	1387;47,1448;50	2	50		0	0	34.8833	5.83203	58.2114	11.5552
08-08-2005_Sc1500atg-TrimStack	AGATAA.psum	1447;1,1449;1,1459;6,1470;25	4	33	54	10.6712		0	0	0	0	1470;25	1	25		0	0	14.0241	3.74615	29.0087	-0.960446
08-08-2005_Sc1500atg-TrimStack	AAGTAA.psum	1389;12,1402;1,1404;1,1411;7,1420;1,1438;6,1446;1,1456;1,1459;1,1466;31	10	62	53	10.6341		0	0	0	0	1466;31	1	31		0	0	13.5563	3.70916	28.393	-1.28032
08-08-2005_Sc1500atg-TrimStack	AAAATT.psum	1336;7,1344;1,1351;11,1363;55,1425;2,1486;3,1490;3	7	82	98	10.5991		0	0	0	0	1363;55	1	55		0	0	34.837	5.95925	58.674	11
08-08-2005_Sc1500atg-TrimStack	ATAACA.psum	539;1,1417;4,1460;8,1470;27	4	40	53	10.5358		0	0	0	0	1470;27	1	27		0	0	13.7354	3.72676	28.6425	-1.17163
08-08-2005_Sc1500atg-TrimStack	AAAGTA.psum	1388;1,1393;1,1395;6,1410;1,1412;3,1420;4,1427;6,1434;2,1438;2,1466;1,1473;13,1487;7	12	47	62	10.3715		0	0	0	0		0	13		0	0	16.662	4.37139	34.1475	-0.8236
08-08-2005_Sc1500atg-TrimStack	AGAAAG.psum	1415;3,1433;1,1436;2,1441;1,1443;6,1453;2,1457;1,1461;32,1494;1	9	49	65	10.3497		0	0	0	0	1461;32	1	32		0	0	18.4356	4.49909	36.432	0.439245
08-08-2005_Sc1500atg-TrimStack	AGAACA.psum	1419;9,1434;14,1458;3,1462;2,1467;27,1495;1	6	56	52	10.2791		0	0	0	0	1467;27	1	27		0	0	13.8068	3.71561	28.6693	-1.05559
08-08-2005_Sc1500atg-TrimStack	AAACAC.psum	1460;7,1470;20	2	27	42	10.2266		0	0	0	0		0	20		0	0	10.497	3.08049	22.8189	-1.82498
08-08-2005_Sc1500atg-TrimStack	ATATAT.psum	256;1,1079;3,1118;2,1134;1,1136;1,1138;2,1184;1,1187;1,1195;1,1198;1,1215;3,1219;1,1232;53,1287;10,1298;19,1321;97,1419;6,1431;1,1433;1,1468;2,1484;11	21	218	73	10.1453		0	0	0	0	1232;53,1321;97	2	97		0	0	24.2847	4.80175	43.4917	5.07772
08-08-2005_Sc1500atg-TrimStack	AAGGAA.psum	1392;2,1421;5,1448;1,1451;35,1493;3	5	46	64	10.0587		0	0	0	0	1451;35	1	35		0	0	20.7767	4.29712	37.9651	3.58819
08-08-2005_Sc1500atg-TrimStack	TTTTTG.psum	1112;1,1114;1,1174;2,1217;1,1316;1,1320;2,1324;8,1336;3,1341;1,1343;19,1368;3,1389;1	12	43	82	9.98898		0	0	0	0		0	19		0	0	29.8038	5.22538	50.7053	8.90231
08-08-2005_Sc1500atg-TrimStack	TACACA.psum	1015;4,1098;2,1245;1,1466;4,1475;23	5	34	34	9.98053		0	0	0	0		0	23		0	0	7.71328	2.6338	18.2485	-2.82192
08-08-2005_Sc1500atg-TrimStack	ACAACA.psum	1462;1,1464;1,1473;21	3	23	53	9.9026		0	0	0	0		0	21		0	0	14.4386	3.89406	30.0149	-1.13763
08-08-2005_Sc1500atg-TrimStack	CATAAA.psum	1420;6,1433;8,1442;4,1447;3,1455;1,1457;2,1465;24,1494;3	8	51	48	9.82411		0	0	0	0		0	24		0	0	12.8763	3.57526	27.1773	-1.42478
08-08-2005_Sc1500atg-TrimStack	ACACAC.psum	1465;30	1	30	27	9.78973		0	0	0	0	1465;30	1	30		0	0	5.02515	2.24468	14.0039	-3.95358
08-08-2005_Sc1500atg-TrimStack	AATTAA.psum	1404;6,1415;6,1423;12,1447;1,1465;5,1476;1,1488;10	7	41	55	9.70986		0	0	0	0		0	12		0	0	16.2596	3.98981	32.2188	0.300337
08-08-2005_Sc1500atg-TrimStack	TACCCG.psum	1234;1,1269;5,1287;5,1293;1,1303;5,1317;31,1350;24,1378;4	8	76	22	9.6933		0	0	0	0	1317;31	1	31		0	0	3.10966	1.9488	10.9049	-4.68556
08-08-2005_Sc1500atg-TrimStack	TAGAAA.psum	1387;1,1389;1,1391;3,1409;3,1413;2,1456;18,1478;21	7	49	57	9.64156		0	0	0	0		0	21		0	0	17.7193	4.0741	34.0157	1.42292
08-08-2005_Sc1500atg-TrimStack	TGAAAA.psum	91;1,1350;66,1418;3,1422;2,1426;2	5	74	90	9.57875		0	0	0	0	1350;66	1	66		0	0	32.0946	6.04519	56.2753	7.91379
08-08-2005_Sc1500atg-TrimStack	AATTTT.psum	1314;2,1318;7,1326;1,1331;47,1379;20,1401;7	6	84	95	9.5601		0	0	0	0	1331;47	1	47		0	0	35.2113	6.25398	60.2272	10.1953
08-08-2005_Sc1500atg-TrimStack	CAAACA.psum	1449;3,1455;5,1463;30,1495;1	4	39	49	9.53995		0	0	0	0	1463;30	1	30		0	0	14.2847	3.63894	28.8405	-0.271049
08-08-2005_Sc1500atg-TrimStack	TTTTAT.psum	1159;1,1175;8,1248;7,1267;1,1271;5,1292;3,1296;3,1305;6,1324;32,1358;7,1366;1,1375;6,1383;3,1387;2,1392;6,1428;3	16	94	83	9.53945		0	0	0	0	1324;32	1	32		0	0	27.9819	5.76743	51.0516	4.91217
08-08-2005_Sc1500atg-TrimStack	AAGATA.psum	1445;1,1459;8,1468;1,1470;1,1474;1,1478;2,1481;10	7	24	58	9.51416		0	0	0	0		0	10		0	0	17.1046	4.29837	34.2981	-0.0888475
08-08-2005_Sc1500atg-TrimStack	ACATAA.psum	912;1,1114;2,1363;2,1411;3,1446;1,1448;4,1464;33	7	46	43	9.49812		0	0	0	0	1464;33	1	33		0	0	11.1962	3.34844	24.5899	-2.19756
08-08-2005_Sc1500atg-TrimStack	AGAGAA.psum	1393;1,1418;6,1426;1,1442;9,1459;2,1462;8,1471;19	7	46	56	9.48751		0	0	0	0		0	19		0	0	17.5141	4.05648	33.74	1.28816
08-08-2005_Sc1500atg-TrimStack	TTTTTA.psum	705;2,1086;4,1111;1,1141;3,1150;5,1156;1,1158;1,1163;1,1165;6,1173;11,1186;1,1197;6,1217;1,1221;5,1242;1,1249;7,1257;6,1266;2,1271;3,1280;19,1300;3,1305;6,1315;5,1322;49,1372;8,1381;7,1393;8,1413;1,1415;3,1420;1,1428;1,1445;1,1453;3	33	182	80	9.453		0	0	0	0	1322;49	1	49		0	0	29.5402	5.33796	50.8921	8.18839
08-08-2005_Sc1500atg-TrimStack	ACAATA.psum	1409;4,1420;5,1432;2,1436;1,1443;6,1455;2,1475;2,1478;19	8	41	56	9.40554		0	0	0	0		0	19		0	0	15.5221	4.30362	32.7366	-1.69234
08-08-2005_Sc1500atg-TrimStack	CAAATA.psum	1275;1,1462;7,1470;27	3	35	57	9.37436		0	0	0	0	1470;27	1	27		0	0	18.174	4.14172	34.7409	1.60718
08-08-2005_Sc1500atg-TrimStack	ATAGAA.psum	1390;1,1392;3,1396;1,1401;1,1403;1,1414;5,1427;2,1430;16,1447;4,1452;1,1455;10,1469;30	12	75	54	9.35615		0	0	0	0	1469;30	1	30		0	0	14.4557	4.22655	31.3619	-2.45047
08-08-2005_Sc1500atg-TrimStack	AATAAC.psum	1398;2,1466;1,1468;2,1473;23	4	28	51	9.35155		0	0	0	0		0	23		0	0	15.0262	3.84683	30.4135	-0.361167
08-08-2005_Sc1500atg-TrimStack	TAAAAG.psum	1195;2,1376;1,1378;2,1387;10,1400;2,1403;36,1446;8,1457;22,1484;7,1494;3	10	93	53	9.32154		0	0	0	0	1403;36	1	36		0	0	16.829	3.88037	32.3505	1.30749
08-08-2005_Sc1500atg-TrimStack	TAACAA.psum	1431;1,1434;7,1460;18,1479;16	4	42	52	9.2339		0	0	0	0		0	18		0	0	15.6087	3.94106	31.3729	-0.15559
08-08-2005_Sc1500atg-TrimStack	ACAAAC.psum	1462;31,1495;2	2	33	41	9.20447		0	0	0	0	1462;31	1	31		0	0	11.6851	3.18485	24.4245	-1.05431
08-08-2005_Sc1500atg-TrimStack	TAAGCA.psum	1416;2,1439;2,1442;3,1447;1,1461;7,1469;10,1481;6,1488;9	8	40	34	9.20144		0	0	0	0		0	10		0	0	7.85614	2.84128	19.2213	-3.50898
08-08-2005_Sc1500atg-TrimStack	TTTTCT.psum	1134;1,1158;3,1204;1,1225;1,1228;1,1253;7,1268;1,1281;9,1294;19,1314;67,1385;6,1403;6,1410;1	13	123	94	9.19976		0	0	0	0	1314;67	1	67		0	0	35.6268	6.34508	61.0071	10.2464
08-08-2005_Sc1500atg-TrimStack	TCTTTT.psum	1169;6,1215;1,1259;6,1271;5,1277;4,1282;1,1287;32,1320;46,1373;1,1376;6,1392;3,1444;1	12	112	93	9.18116		0	0	0	0	1287;32,1320;46	2	46		0	0	33.9638	6.43015	59.6844	8.2432
08-08-2005_Sc1500atg-TrimStack	ATAAGA.psum	1399;1,1401;26,1442;1,1447;4,1452;1,1458;1,1460;6,1469;6,1478;2,1483;14	10	62	46	9.16339		0	0	0	0	1401;26	1	26		0	0	12.2575	3.68231	26.9868	-2.4717
08-08-2005_Sc1500atg-TrimStack	ATACAG.psum	677;1,1412;1,1455;3,1473;7,1490;6	5	18	33	9.15683		0	0	0	0		0	7		0	0	8.28773	2.69878	19.0828	-2.50739
08-08-2005_Sc1500atg-TrimStack	TATTTT.psum	1122;1,1126;1,1171;1,1179;4,1184;1,1199;6,1226;2,1232;2,1235;2,1240;1,1245;1,1247;10,1263;7,1271;1,1276;1,1278;6,1285;7,1294;7,1303;7,1312;11,1324;64,1390;6,1423;2,1426;3,1431;3,1443;8	26	165	85	9.15125		0	0	0	0	1324;64	1	64		0	0	33.2666	5.65315	55.8792	10.654
08-08-2005_Sc1500atg-TrimStack	TATAGA.psum	1050;4,1398;7,1413;1,1415;6,1431;1,1433;6,1451;10,1478;7,1489;9	9	51	40	9.09867		0	0	0	0		0	10		0	0	10.2968	3.26457	23.355	-2.76149
08-08-2005_Sc1500atg-TrimStack	TAAGAA.psum	1395;1,1398;3,1402;2,1406;2,1410;8,1419;8,1436;13,1459;9,1473;8,1484;13	10	67	51	9.09029		0	0	0	0		0	13		0	0	15.5966	3.89464	31.1751	0.0180107
08-08-2005_Sc1500atg-TrimStack	AAATAC.psum	1385;5,1437;1,1470;25	3	31	51	9.08902		0	0	0	0	1470;25	1	25		0	0	16.3209	3.81549	31.5829	1.05896
08-08-2005_Sc1500atg-TrimStack	ATTAAG.psum	1403;1,1406;1,1414;5,1432;1,1434;7,1443;1,1465;2,1468;3,1480;1,1490;8	10	30	36	9.06451		0	0	0	0		0	8		0	0	9.40141	2.93437	21.1389	-2.33605
08-08-2005_Sc1500atg-TrimStack	TTTCTT.psum	1161;1,1184;4,1198;10,1254;1,1257;1,1261;4,1268;3,1281;13,1296;79,1376;3,1381;1,1384;1	12	121	93	9.05722	1480;1,1492;3	2	4	13	-4.48934	1296;79	1	79		0	3	39.5121	5.90556	63.1343	15.8898
08-08-2005_Sc1500atg-TrimStack	ATTATA.psum	1224;1,1254;5,1280;1,1293;1,1343;3,1380;1,1396;13,1411;6,1423;7,1467;1,1482;14	11	53	54	9.04247		0	0	0	0		0	14		0	0	16.1519	4.18559	32.8943	-0.590455
08-08-2005_Sc1500atg-TrimStack	TTTTGT.psum	1242;4,1288;6,1299;1,1307;4,1320;8,1339;24	6	47	69	9.00994		0	0	0	0		0	24		0	0	23.993	4.99526	43.974	4.0119
08-08-2005_Sc1500atg-TrimStack	AGCACA.psum	1450;1,1461;2,1468;20,1489;2,1493;5	5	30	31	8.97931		0	0	0	0		0	20		0	0	7.20523	2.64996	17.8051	-3.39459
08-08-2005_Sc1500atg-TrimStack	GGAAAA.psum	1334;6,1347;1,1357;2,1360;1,1363;6,1372;14,1389;10,1400;5,1423;7,1441;1,1443;1,1445;1,1469;1,1476;1	14	57	64	8.95924		0	0	0	0		0	14		0	0	22.2173	4.66364	40.8719	3.56273
08-08-2005_Sc1500atg-TrimStack	CTAATA.psum	1477;12,1490;1,1493;1,1495;1	4	15	38	8.95817		0	0	0	0		0	12		0	0	10.4839	3.07162	22.7704	-1.80258
08-08-2005_Sc1500atg-TrimStack	TATAAG.psum	9;1,1272;3,1378;7,1389;25,1415;9,1428;6,1436;3,1440;2,1445;1,1471;9,1482;1,1489;7	12	74	37	8.92315		0	0	0	0	1389;25	1	25		0	0	8.78873	3.16158	21.4351	-3.8576
08-08-2005_Sc1500atg-TrimStack	ATAATA.psum	1216;3,1235;2,1256;1,1274;1,1295;1,1300;1,1302;3,1387;6,1399;6,1406;16,1441;1,1443;1,1450;6,1457;3,1461;9,1476;22	16	82	62	8.89011		0	0	0	0		0	22		0	0	21.0865	4.60213	39.4951	2.67798
08-08-2005_Sc1500atg-TrimStack	AAATTT.psum	1308;1,1320;5,1335;4,1340;2,1343;1,1345;58,1405;1	7	72	88	8.85614		0	0	0	0	1345;58	1	58		0	0	34	6.09746	58.3899	9.61014
08-08-2005_Sc1500atg-TrimStack	ATAAAC.psum	1059;2,1332;1,1387;1,1425;1,1442;3,1447;4,1459;6,1466;30	8	48	45	8.83008		0	0	0	0	1466;30	1	30		0	0	13.5493	3.56177	27.7964	-0.697782
08-08-2005_Sc1500atg-TrimStack	AACAAG.psum	752;1,1469;5,1475;21	3	27	54	8.80053		0	0	0	0		0	21		0	0	16.5101	4.25996	33.5499	-0.529791
08-08-2005_Sc1500atg-TrimStack	AAAGCA.psum	1418;1,1426;2,1431;1,1434;3,1457;6,1464;22,1490;7	7	42	52	8.7936		0	0	0	0		0	22		0	0	15.7998	4.11665	32.2664	-0.666818
08-08-2005_Sc1500atg-TrimStack	ACATAC.psum	206;2,1239;1,1241;4,1466;12,1480;1,1482;10	6	30	33	8.79335		0	0	0	0		0	12		0	0	7.6841	2.87898	19.2	-3.83183
08-08-2005_Sc1500atg-TrimStack	ATATAC.psum	1141;3,1236;6,1267;9,1295;1,1298;1,1300;1,1308;1,1326;2,1473;24	9	48	50	8.77868		0	0	0	0		0	24		0	0	14.507	4.04308	30.6794	-1.66529
08-08-2005_Sc1500atg-TrimStack	CACACA.psum	1164;1,1168;1,1209;2,1280;1,1461;36	5	41	28	8.76073		0	0	0	0	1461;36	1	36		0	0	5.67002	2.54887	15.8655	-4.52547
08-08-2005_Sc1500atg-TrimStack	TCTATT.psum	959;1,1285;4,1310;1,1319;4,1324;1,1338;7	6	18	46	8.74536		0	0	0	0		0	7		0	0	14.1187	3.64551	28.7007	-0.463321
08-08-2005_Sc1500atg-TrimStack	ATAAAG.psum	1274;2,1373;5,1382;5,1390;1,1393;3,1397;1,1399;1,1402;8,1411;3,1416;14,1431;1,1434;3,1439;1,1441;6,1450;1,1455;4,1460;7,1469;1,1476;16,1495;1	20	84	51	8.71711		0	0	0	0		0	16		0	0	16.1258	4.00066	32.1284	0.123098
08-08-2005_Sc1500atg-TrimStack	TATGTA.psum	1042;1,1103;3,1107;2,1137;7,1153;6,1187;2,1220;1,1236;12,1249;6,1256;10,1272;6,1282;1,1284;2,1287;1,1292;1,1294;7,1302;1,1305;1,1318;6,1335;1,1337;1,1405;6	22	84	39	8.68606		0	0	0	0		0	12		0	0	10.9789	3.22599	23.8828	-1.92508
08-08-2005_Sc1500atg-TrimStack	ACCCGG.psum	1303;5,1323;3,1335;6,1342;6,1362;10	5	30	15	8.66958		0	0	0	0		0	10		0	0	2.32294	1.46225	8.17193	-3.52605
08-08-2005_Sc1500atg-TrimStack	CAATAA.psum	1456;1,1459;2,1469;5,1478;1,1480;10,1491;1,1493;3	7	23	55	8.65699		0	0	0	0		0	10		0	0	17.9708	4.27737	35.0803	0.861328
08-08-2005_Sc1500atg-TrimStack	AAGACA.psum	1468;19,1488;1,1495;1	3	21	44	8.64217		0	0	0	0		0	19		0	0	13.5101	3.52804	27.6222	-0.602109
08-08-2005_Sc1500atg-TrimStack	GTTTTT.psum	704;1,1025;1,1155;5,1179;2,1183;1,1249;3,1259;1,1283;3,1304;1,1307;1,1330;8,1342;18,1366;2,1369;2,1372;6,1384;2	16	57	64	8.63924		0	0	0	0		0	18		0	0	22.6247	4.78922	41.7816	3.46786
08-08-2005_Sc1500atg-TrimStack	TTACCC.psum	1269;6,1286;2,1289;2,1292;1,1294;4,1303;4,1315;58,1374;8	8	85	27	8.63053		0	0	0	0	1315;58	1	58		0	0	6.06942	2.42518	15.7701	-3.6313
08-08-2005_Sc1500atg-TrimStack	ACGCGA.psum	1132;1,1201;1,1278;1,1350;8,1373;1,1375;3,1386;7	7	22	14	8.63051		0	0	0	0		0	8		0	0	2.1167	1.37689	7.62428	-3.39088
08-08-2005_Sc1500atg-TrimStack	AAATAT.psum	1232;3,1374;1,1386;11,1403;2,1412;6,1429;1,1433;5,1467;1,1484;9	9	39	74	8.62131		0	0	0	0		0	11		0	0	28.2163	5.31053	49.4584	6.97419
08-08-2005_Sc1500atg-TrimStack	AATAGA.psum	1381;1,1414;7,1423;9,1444;1,1446;6,1456;5,1468;1,1473;18,1492;6	9	54	46	8.60947		0	0	0	0		0	18		0	0	13.1579	3.81464	28.4165	-2.10063
08-08-2005_Sc1500atg-TrimStack	AGAATA.psum	1414;6,1421;2,1426;1,1433;9,1443;1,1454;43	6	62	50	8.56435		0	0	0	0	1454;43	1	43		0	0	16.5744	3.90287	32.1859	0.962971
08-08-2005_Sc1500atg-TrimStack	AGACAA.psum	1458;7,1471;1,1473;2,1479;11,1493;4	5	25	42	8.5621		0	0	0	0		0	11		0	0	12.837	3.40605	26.4612	-0.787194
08-08-2005_Sc1500atg-TrimStack	AGCATA.psum	1245;1,1419;2,1443;1,1445;1,1454;1,1464;1,1471;25	7	32	34	8.53401		0	0	0	0	1471;25	1	25		0	0	8.37827	3.00231	20.3875	-3.63096
08-08-2005_Sc1500atg-TrimStack	AAAAGG.psum	1364;4,1377;2,1381;18,1405;8,1414;1,1416;23,1445;1,1459;30	8	87	57	8.49971		0	0	0	0	1459;30	1	30		0	0	20.3773	4.3087	37.6121	3.14245
08-08-2005_Sc1500atg-TrimStack	TATATT.psum	1082;1,1230;8,1245;2,1248;3,1255;8,1269;1,1277;5,1302;6,1315;4,1320;1,1325;10,1336;19,1356;1,1389;1,1406;6,1415;1,1417;7,1427;6,1439;7,1463;1,1466;1,1487;1,1489;6	23	106	59	8.46658		0	0	0	0		0	19		0	0	21.5785	4.41991	39.2581	3.89884
08-08-2005_Sc1500atg-TrimStack	AAAAGT.psum	386;1,1366;14,1384;55,1441;1,1451;4,1458;7,1466;15,1487;6	8	103	56	8.43142		0	0	0	0	1384;55	1	55		0	0	20.7012	4.18658	37.4475	3.9549
08-08-2005_Sc1500atg-TrimStack	TTCTTT.psum	1203;5,1255;1,1257;2,1268;1,1296;3,1300;1,1311;3,1316;31,1352;14,1367;1,1392;1,1441;1	12	64	93	8.42607		0	0	0	0	1316;31	1	31		0	0	37.3672	6.60246	63.7771	10.9573
08-08-2005_Sc1500atg-TrimStack	TATCAA.psum	1493;6	1	6	55	8.40498		0	0	0	0		0	6		0	0	18.3119	4.36505	35.7721	0.85168
08-08-2005_Sc1500atg-TrimStack	TTATTT.psum	1180;3,1202;1,1224;1,1226;3,1244;3,1280;11,1294;6,1301;3,1315;19,1335;2,1338;31,1371;2,1374;12,1392;2,1446;1	15	100	75	8.39976		0	0	0	0	1338;31	1	31		0	0	27.5211	5.65241	50.1308	4.91148
08-08-2005_Sc1500atg-TrimStack	AGTAAA.psum	1432;6,1439;1,1448;11,1460;6,1467;22,1493;6	6	52	49	8.38851		0	0	0	0		0	22		0	0	14.84	4.07223	31.129	-1.44888
08-08-2005_Sc1500atg-TrimStack	CATAGA.psum	1108;1,1438;4,1452;5,1459;1,1471;1,1473;14,1489;8	7	34	29	8.3216		0	0	0	0		0	14		0	0	7.65895	2.56454	17.9171	-2.59919
08-08-2005_Sc1500atg-TrimStack	TTTCAC.psum	1324;5,1340;1,1342;19,1363;1,1371;6,1450;1	6	33	43	8.29266		0	0	0	0		0	19		0	0	13.1127	3.60407	27.529	-1.3036
08-08-2005_Sc1500atg-TrimStack	AAATAG.psum	1304;4,1342;4,1385;2,1393;1,1395;5,1403;28,1432;2,1448;6,1465;27,1493;1	10	80	47	8.28779		0	0	0	0	1403;28,1465;27	2	28		0	0	15.3149	3.82311	30.6073	0.0224669
08-08-2005_Sc1500atg-TrimStack	ACACAG.psum	1470;3,1474;17	2	20	26	8.28694		0	0	0	0		0	17		0	0	6.13481	2.39717	15.7235	-3.45386
08-08-2005_Sc1500atg-TrimStack	ATAAAT.psum	1231;1,1366;2,1379;1,1384;8,1394;2,1402;5,1413;10,1476;2,1479;10,1490;1	10	42	57	8.27989		0	0	0	0		0	10		0	0	19.834	4.48871	37.7888	1.87917
08-08-2005_Sc1500atg-TrimStack	ACAGCA.psum	995;1,1008;1,1465;9,1476;10,1495;1	5	22	37	8.24981		0	0	0	0		0	10		0	0	10.4054	3.22366	23.3001	-2.48919
08-08-2005_Sc1500atg-TrimStack	CAAGCA.psum	1469;7,1477;1,1482;1,1492;5	4	14	34	8.19085		0	0	0	0		0	7		0	0	9.21932	3.02541	21.321	-2.88233
08-08-2005_Sc1500atg-TrimStack	TGTATA.psum	1244;6,1256;1,1258;23,1286;1,1289;1,1293;9,1319;6,1341;1,1345;1,1349;5,1376;3,1426;6	12	63	41	8.18904		0	0	0	0		0	23		0	0	12.1137	3.52744	26.2234	-1.99607
08-08-2005_Sc1500atg-TrimStack	CACAAA.psum	1463;26,1492;5	2	31	41	8.16069		0	0	0	0	1463;26	1	26		0	0	11.7485	3.58444	26.0863	-2.58927
08-08-2005_Sc1500atg-TrimStack	AACGCG.psum	1200;1,1277;1,1338;3,1353;3,1369;1,1371;7,1385;6,1400;2	8	24	16	8.15423		0	0	0	0		0	7		0	0	2.50503	1.65496	9.12489	-4.11483
08-08-2005_Sc1500atg-TrimStack	AGAGTA.psum	377;1,1458;9,1479;12,1492;1	4	23	30	8.08302		0	0	0	0		0	12		0	0	7.81489	2.74466	18.7935	-3.16374
08-08-2005_Sc1500atg-TrimStack	TAAATA.psum	995;4,1174;3,1187;2,1195;3,1228;6,1235;1,1249;6,1256;3,1267;3,1271;3,1276;1,1278;1,1283;1,1296;9,1321;12,1355;2,1371;3,1376;1,1380;18,1400;1,1405;1,1407;3,1412;16,1434;1,1447;6,1474;5,1484;9	27	124	53	8.07475		0	0	0	0		0	18		0	0	17.4819	4.39867	35.0766	-0.112773
08-08-2005_Sc1500atg-TrimStack	TTTTCG.psum	1176;6,1290;5,1306;5,1322;7,1335;4,1340;1,1345;1,1347;1,1349;11,1365;15,1386;3	11	59	43	8.05413		0	0	0	0		0	15		0	0	13.1056	3.71168	27.9524	-1.74109
08-08-2005_Sc1500atg-TrimStack	ATACAT.psum	1168;2,1172;2,1198;1,1222;1,1238;4,1318;6,1371;1,1470;1,1473;3,1484;8	10	29	39	8.04936		0	0	0	0		0	8		0	0	12.1831	3.33156	25.5093	-1.14313
08-08-2005_Sc1500atg-TrimStack	AAACTA.psum	472;1,1435;1,1468;4,1473;1,1475;1,1477;17	6	25	44	8.04223		0	0	0	0		0	17		0	0	14.2656	3.69728	29.0547	-0.523539
08-08-2005_Sc1500atg-TrimStack	ACTTTT.psum	1048;1,1051;1,1221;4,1312;3,1321;3,1325;2,1328;22,1351;4,1357;1,1360;1,1372;5,1383;3,1407;2	13	52	57	8.04081		0	0	0	0		0	22		0	0	21.1911	4.45339	39.0047	3.37759
08-08-2005_Sc1500atg-TrimStack	CATATA.psum	1221;3,1225;1,1243;6,1263;1,1270;9,1280;1,1288;3,1299;1,1322;7,1333;4,1357;4,1369;9,1383;21,1407;1,1410;1,1416;7,1437;3,1463;3,1473;11,1485;12	20	108	43	8.0042		0	0	0	0		0	21		0	0	13.5835	3.67513	28.284	-1.11703
08-08-2005_Sc1500atg-TrimStack	CAAAAG.psum	1406;2,1457;10,1469;12,1489;3	4	27	53	7.99723		0	0	0	0		0	12		0	0	18.2968	4.3394	35.6544	0.939162
08-08-2005_Sc1500atg-TrimStack	GTATAA.psum	1353;2,1388;3,1400;6,1410;1,1418;9,1428;8,1439;4,1472;3,1476;4,1494;2	10	42	36	7.99721		0	0	0	0		0	9		0	0	9.53018	3.30988	22.7697	-3.70935
08-08-2005_Sc1500atg-TrimStack	ATAAGT.psum	1393;4,1485;11	2	15	34	7.99372		0	0	0	0		0	11		0	0	9.05734	3.12028	21.5385	-3.42378
08-08-2005_Sc1500atg-TrimStack	AGGAAA.psum	1424;5,1457;1,1459;28,1488;1,1494;4	5	39	58	7.98709		0	0	0	0	1459;28	1	28		0	0	19.6499	4.80151	38.8559	0.443862
08-08-2005_Sc1500atg-TrimStack	GAAAAG.psum	1369;1,1382;8,1391;9,1416;1,1420;1,1424;2,1428;6,1439;6,1448;4,1460;2,1463;2,1467;12,1480;4,1485;3	14	61	62	7.95202		0	0	0	0		0	12		0	0	23.1338	4.88759	42.6842	3.58344
08-08-2005_Sc1500atg-TrimStack	CACAAC.psum	612;1,1472;10,1484;1,1486;4,1491;1	5	17	27	7.94633		0	0	0	0		0	10		0	0	6.74145	2.54942	16.9391	-3.45624
08-08-2005_Sc1500atg-TrimStack	ACTAAA.psum	1416;3,1474;23	2	26	40	7.92192		0	0	0	0		0	23		0	0	12.172	3.51278	26.2232	-1.87909
08-08-2005_Sc1500atg-TrimStack	TTAAAA.psum	1132;1,1193;1,1195;1,1245;1,1334;1,1336;1,1396;1,1407;3,1413;1,1416;3,1420;9,1430;1,1434;5,1453;1,1457;2,1460;3,1468;1,1478;1,1495;2	19	39	61	7.90496		0	0	0	0		0	9		0	0	22.337	4.89097	41.9009	2.77313
08-08-2005_Sc1500atg-TrimStack	AGTACA.psum	1134;1,1460;6,1467;1,1472;1,1474;5,1482;11,1494;2	7	27	31	7.87135		0	0	0	0		0	11		0	0	8.23944	2.89157	19.8057	-3.32685
08-08-2005_Sc1500atg-TrimStack	CCGCGG.psum	1032;2,1122;1,1137;5,1148;2	4	10	11	7.85196		0	0	0	0		0	5		0	0	1.62575	1.19387	6.40125	-3.14974
08-08-2005_Sc1500atg-TrimStack	ATAACT.psum	1433;1,1466;2,1479;2,1487;9	4	14	36	7.8499		0	0	0	0		0	9		0	0	10.2757	3.27703	23.3838	-2.83245
08-08-2005_Sc1500atg-TrimStack	ATATCA.psum	1488;8	1	8	50	7.82951		0	0	0	0		0	8		0	0	16.7404	4.24798	33.7323	-0.251464
08-08-2005_Sc1500atg-TrimStack	AATAAG.psum	1391;4,1396;2,1412;5,1420;1,1422;1,1425;2,1429;2,1453;2,1457;19,1483;14	10	52	42	7.81905		0	0	0	0		0	19		0	0	13.4256	3.65447	28.0434	-1.19231
08-08-2005_Sc1500atg-TrimStack	ACAAGA.psum	1429;1,1465;5,1476;21	3	27	53	7.81675		0	0	0	0		0	21		0	0	18.002	4.47731	35.9112	0.092786
08-08-2005_Sc1500atg-TrimStack	AAGCAG.psum	1465;8,1494;2	2	10	34	7.81615		0	0	0	0		0	8		0	0	9.85714	3.08884	22.2125	-2.49823
08-08-2005_Sc1500atg-TrimStack	GTATAT.psum	1184;2,1232;2,1236;1,1243;3,1248;1,1258;26,1301;3,1319;11,1340;4,1345;2,1348;6,1368;2,1375;8,1388;2,1397;3,1404;7,1412;2,1416;6,1425;8,1462;6	20	105	43	7.80913		0	0	0	0	1258;26	1	26		0	0	13.9537	3.71953	28.8318	-0.924385
08-08-2005_Sc1500atg-TrimStack	AAGAGA.psum	118;2,1418;4,1423;4,1428;1,1443;3,1456;4,1461;1,1469;16	8	35	53	7.79176		0	0	0	0		0	16		0	0	18.826	4.38592	36.3696	1.28227
08-08-2005_Sc1500atg-TrimStack	ATATTT.psum	1043;1,1086;1,1183;1,1231;1,1247;1,1250;2,1261;1,1270;1,1301;9,1317;2,1340;9,1350;6,1357;1,1371;3,1375;1,1393;2,1405;4,1416;1,1444;1,1449;1,1451;1	21	50	65	7.77938		0	0	0	0		0	9		0	0	28.3742	4.70805	47.2065	9.54203
08-08-2005_Sc1500atg-TrimStack	AAGAAC.psum	1408;2,1422;2,1450;1,1462;5,1471;17,1492;4	6	31	48	7.75338		0	0	0	0		0	17		0	0	17.2243	3.96932	33.1016	1.34706
08-08-2005_Sc1500atg-TrimStack	TAATAT.psum	1297;6,1313;6,1320;1,1322;4,1341;1,1401;1,1403;3,1434;1,1462;1,1478;7,1487;5	11	36	55	7.69536		0	0	0	0		0	7		0	0	19.4588	4.61853	37.9329	0.984644
08-08-2005_Sc1500atg-TrimStack	AGAGAG.psum	1427;1,1429;3,1454;1,1462;6,1473;3,1477;2	6	16	31	7.68376		0	0	0	0		0	6		0	0	8.06841	2.98442	20.0061	-3.86929
08-08-2005_Sc1500atg-TrimStack	TAACTA.psum	1261;7,1269;1,1321;1,1414;2,1430;5,1445;4,1457;2,1460;1,1469;1,1471;7,1489;8	11	39	27	7.66606		0	0	0	0		0	8		0	0	7.19517	2.58344	17.5289	-3.1386
08-08-2005_Sc1500atg-TrimStack	AAAGAG.psum	1389;1,1405;1,1420;11,1456;6,1465;18,1491;1	6	38	53	7.66602		0	0	0	0		0	18		0	0	18.6801	4.47689	36.5876	0.772531
08-08-2005_Sc1500atg-TrimStack	TTTATT.psum	1074;1,1137;1,1157;1,1165;2,1177;1,1180;1,1216;1,1235;1,1242;3,1262;6,1325;6,1333;2,1336;46,1403;2,1406;1,1429;13,1445;1	17	89	70	7.64618		0	0	0	0	1336;46	1	46		0	0	28.674	5.40478	50.2932	7.05492
08-08-2005_Sc1500atg-TrimStack	AAAGGA.psum	1388;5,1401;1,1417;7,1430;1,1438;4,1443;1,1450;2,1457;4,1462;1,1465;30	10	56	51	7.64301		0	0	0	0	1465;30	1	30		0	0	18.1388	4.29951	35.3369	0.940807
08-08-2005_Sc1500atg-TrimStack	GTGAAA.psum	1344;1,1357;1,1362;1,1368;1,1371;3,1378;7,1403;4,1411;4,1495;1	9	23	40	7.64034		0	0	0	0		0	7		0	0	13.008	3.53282	27.1393	-1.12323
08-08-2005_Sc1500atg-TrimStack	CATTTT.psum	997;1,1233;1,1235;1,1240;1,1244;1,1278;1,1322;2,1325;2,1335;8,1346;15,1363;10,1390;2,1427;1	13	46	62	7.63763		0	0	0	0		0	15		0	0	26.2394	4.68215	44.968	7.51083
08-08-2005_Sc1500atg-TrimStack	TTTAAG.psum	1307;1,1393;10,1410;5,1425;8,1458;6	5	30	35	7.63009		0	0	0	0		0	10		0	0	10.4095	3.22284	23.3008	-2.48189
08-08-2005_Sc1500atg-TrimStack	TTTCGC.psum	646;1,1188;1,1244;2,1299;1,1339;4,1356;8,1366;3,1375;3,1391;4	9	27	25	7.62578		0	0	0	0		0	8		0	0	6.10161	2.47822	16.0145	-3.81128
08-08-2005_Sc1500atg-TrimStack	ATAGCA.psum	1467;1,1479;1,1487;9	3	11	32	7.62044		0	0	0	0		0	9		0	0	9.20221	2.99166	21.1689	-2.76444
08-08-2005_Sc1500atg-TrimStack	ATTACA.psum	1448;1,1485;11	2	12	39	7.61517		0	0	0	0		0	11		0	0	12.2606	3.51134	26.3059	-1.78479
08-08-2005_Sc1500atg-TrimStack	AGTATA.psum	1275;3,1406;7,1415;10,1427;6,1456;4,1461;8,1476;8,1490;6	8	52	37	7.603		0	0	0	0		0	10		0	0	10.9034	3.43241	24.633	-2.82621
08-08-2005_Sc1500atg-TrimStack	CCTTTT.psum	950;1,1082;1,1148;1,1198;3,1218;1,1223;1,1241;2,1250;2,1280;7,1291;4,1303;6,1317;1,1319;8,1328;9,1339;7,1349;4,1354;20	17	78	52	7.60036		0	0	0	0		0	20		0	0	19.508	4.27505	36.6083	2.40783
08-08-2005_Sc1500atg-TrimStack	TAAGTA.psum	1182;1,1221;1,1270;2,1273;1,1311;1,1428;5,1439;2,1480;1,1488;3,1492;6	10	23	28	7.58294		0	0	0	0		0	6		0	0	8.25553	2.6038	18.6707	-2.15967
08-08-2005_Sc1500atg-TrimStack	GGGTAA.psum	1235;1,1290;1,1294;1,1305;2,1318;30,1349;2,1353;34	7	71	24	7.57514		0	0	0	0	1318;30,1353;34	2	34		0	0	5.95573	2.38204	15.4839	-3.57241
08-08-2005_Sc1500atg-TrimStack	GAATAA.psum	1388;3,1392;1,1416;2,1439;1,1449;1,1456;12,1475;12,1493;4	8	36	44	7.56193		0	0	0	0		0	12		0	0	14.7736	3.86493	30.2334	-0.686084
08-08-2005_Sc1500atg-TrimStack	TATTTA.psum	1208;6,1223;3,1232;1,1243;6,1260;8,1271;1,1273;4,1284;1,1286;3,1291;2,1301;4,1323;1,1325;3,1339;5,1361;2,1368;10,1393;1,1396;9,1406;8,1416;1,1427;1,1441;3	22	83	51	7.55815		0	0	0	0		0	10		0	0	18.326	4.32302	35.618	1.03387
08-08-2005_Sc1500atg-TrimStack	CAAAGA.psum	1467;8,1476;2,1480;1,1482;3	4	14	52	7.54535		0	0	0	0		0	8		0	0	19.6871	4.28249	36.8171	2.55716
08-08-2005_Sc1500atg-TrimStack	TCGCGT.psum	1169;2,1189;1,1205;4,1291;1,1323;1,1351;1,1353;13,1382;6	8	29	12	7.5371		0	0	0	0		0	13		0	0	1.97787	1.32971	7.2967	-3.34096
08-08-2005_Sc1500atg-TrimStack	ACTAAG.psum	1471;11,1484;6,1494;2	3	19	24	7.46704		0	0	0	0		0	11		0	0	5.99396	2.4114	15.6396	-3.65164
08-08-2005_Sc1500atg-TrimStack	TACAAA.psum	1461;6,1474;1,1477;15,1493;5	4	27	47	7.45305		0	0	0	0		0	15		0	0	16.9889	4.02668	33.0957	0.882208
08-08-2005_Sc1500atg-TrimStack	CGCGCG.psum	999;5,1100;1,1229;2,1254;3,1289;5,1342;6,1349;3,1364;6,1385;2	9	33	8	7.43434		0	0	0	0		0	6		0	0	1.05835	0.933727	4.79326	-2.67656
08-08-2005_Sc1500atg-TrimStack	ACACAT.psum	1440;2,1443;1,1475;2,1478;10,1490;6	5	21	30	7.4073		0	0	0	0		0	10		0	0	8.34205	2.92387	20.0375	-3.35341
08-08-2005_Sc1500atg-TrimStack	ACATAG.psum	1294;1,1454;2,1472;6,1479;17	4	26	24	7.37534		0	0	0	0		0	17		0	0	6.09557	2.42761	15.806	-3.61486
08-08-2005_Sc1500atg-TrimStack	ATATAG.psum	1114;3,1262;1,1270;7,1317;3,1393;3,1397;9,1414;1,1417;1,1419;1,1432;2,1435;4,1451;7,1465;7,1477;1,1479;6,1486;2,1489;6	17	64	34	7.37241		0	0	0	0		0	9		0	0	10.5131	3.18578	23.2562	-2.23006
08-08-2005_Sc1500atg-TrimStack	TTAAGT.psum	1427;8,1437;3,1491;6	3	17	31	7.36902		0	0	0	0		0	8		0	0	8.58753	3.04144	20.7533	-3.57825
08-08-2005_Sc1500atg-TrimStack	TTCGCG.psum	1156;1,1208;3,1221;2,1224;1,1226;1,1252;1,1255;1,1344;3,1349;6,1362;3,1371;2,1381;3,1385;1	13	28	13	7.34107		0	0	0	0		0	6		0	0	2.42455	1.44059	8.1869	-3.3378
08-08-2005_Sc1500atg-TrimStack	CAAGAA.psum	1467;21,1493;4	2	25	65	7.33946		0	0	0	0		0	21		0	0	26.3622	5.2644	47.4198	5.30458
08-08-2005_Sc1500atg-TrimStack	AGCAAG.psum	1457;1,1461;2,1464;1,1470;13,1490;6	5	23	32	7.33871		0	0	0	0		0	13		0	0	9.333	3.08869	21.6878	-3.02177
08-08-2005_Sc1500atg-TrimStack	ACCTAA.psum	1475;6	1	6	26	7.33832		0	0	0	0		0	6		0	0	6.30785	2.68347	17.0417	-4.42603
08-08-2005_Sc1500atg-TrimStack	CGCGAA.psum	1135;1,1275;1,1338;2,1341;3,1348;2,1352;6,1369;3,1374;1,1376;3,1386;13,1402;2,1405;1,1407;6	13	44	13	7.29797		0	0	0	0		0	13		0	0	2.38431	1.45461	8.20275	-3.43413
08-08-2005_Sc1500atg-TrimStack	GTAAAG.psum	1460;1,1462;2,1474;14	3	17	34	7.29144		0	0	0	0		0	14		0	0	10.3149	3.24835	23.3083	-2.67849
08-08-2005_Sc1500atg-TrimStack	CCCCGG.psum	438;4	1	4	10	7.28551		0	0	0	0		0	4		0	0	1.24447	1.20177	6.05156	-3.56263
08-08-2005_Sc1500atg-TrimStack	TAATAA.psum	1387;6,1411;13,1450;5,1472;1,1480;15	5	40	52	7.28469		0	0	0	0		0	15		0	0	19.3239	4.48558	37.2663	1.38163
08-08-2005_Sc1500atg-TrimStack	TATTAT.psum	1184;2,1250;1,1261;7,1279;1,1281;1,1290;3,1304;1,1313;7,1326;1,1333;19	10	43	56	7.25741		0	0	0	0		0	19		0	0	21.2052	4.79438	40.3827	2.02772
08-08-2005_Sc1500atg-TrimStack	GCATAA.psum	1423;1,1474;2,1482;6,1494;2	4	11	27	7.25201		0	0	0	0		0	6		0	0	7.04829	2.7512	18.0531	-3.95651
08-08-2005_Sc1500atg-TrimStack	GATAAA.psum	1416;4,1468;2,1471;3,1478;1,1484;5,1493;5	6	20	49	7.23832		0	0	0	0		0	5		0	0	17.2294	4.38922	34.7863	-0.327523
08-08-2005_Sc1500atg-TrimStack	CACTTT.psum	1324;1,1326;4,1331;1,1354;7	4	13	38	7.23819		0	0	0	0		0	7		0	0	12.9266	3.46405	26.7828	-0.929637
08-08-2005_Sc1500atg-TrimStack	GCGGGT.psum	1326;1,1330;1,1366;9	3	11	13	7.22726		0	0	0	0		0	9		0	0	2.25755	1.48638	8.20306	-3.68797
08-08-2005_Sc1500atg-TrimStack	GTAAAA.psum	1404;2,1409;1,1424;1,1448;7,1458;2,1461;1,1463;2,1486;4,1495;3	9	23	45	7.21655		0	0	0	0		0	7		0	0	16.506	3.94842	32.2997	0.712365
08-08-2005_Sc1500atg-TrimStack	ACGCGT.psum	1129;2,1133;1,1317;3,1321;2,1336;6,1359;3,1365;14,1393;3	8	34	13	7.21373		0	0	0	0		0	14		0	0	2.01811	1.52236	8.10755	-4.07133
08-08-2005_Sc1500atg-TrimStack	TTATAT.psum	1181;3,1223;4,1239;1,1247;3,1252;10,1264;11,1276;1,1284;6,1296;6,1303;8,1317;3,1322;1,1327;12,1341;5,1355;3,1364;6,1389;1,1394;1,1396;5,1412;6,1488;2,1491;1	22	99	51	7.21035		0	0	0	0		0	12		0	0	19.7877	4.32882	37.103	2.47247
08-08-2005_Sc1500atg-TrimStack	AGACAC.psum	1458;1,1460;3,1470;6,1489;1	4	11	21	7.10098		0	0	0	0		0	6		0	0	5.58249	2.17118	14.2672	-3.10222
08-08-2005_Sc1500atg-TrimStack	GATGAG.psum	1375;1,1379;7,1396;1,1398;6,1406;1,1409;3,1427;6,1435;1	8	26	30	7.08717		0	0	0	0		0	7		0	0	9.59859	2.87864	21.1131	-1.91596
08-08-2005_Sc1500atg-TrimStack	GCGCGT.psum	1053;1,1126;3,1230;5,1289;2,1329;1,1332;3	6	15	10	7.07266		0	0	0	0		0	5		0	0	1.42958	1.21177	6.27665	-3.41749
08-08-2005_Sc1500atg-TrimStack	TTAGTA.psum	1199;2,1276;1,1278;1,1315;5,1404;1,1414;4,1419;1,1453;4	8	19	31	7.05569		0	0	0	0		0	5		0	0	9.45272	3.05389	21.6683	-2.76284
08-08-2005_Sc1500atg-TrimStack	AGCAGA.psum	1468;6,1494;2	2	8	30	7.0551		0	0	0	0		0	6		0	0	9.45372	2.91226	21.1028	-2.19532
08-08-2005_Sc1500atg-TrimStack	CATACA.psum	1449;5,1469;1,1471;27	3	33	30	7.05427		0	0	0	0	1471;27	1	27		0	0	8.50805	3.04666	20.6947	-3.67859
08-08-2005_Sc1500atg-TrimStack	ACTTAA.psum	1229;1,1327;1,1329;2,1416;2,1425;3,1432;1,1434;5,1494;1	8	16	28	7.04829		0	0	0	0		0	5		0	0	8.70624	2.73737	19.6557	-2.24323
08-08-2005_Sc1500atg-TrimStack	CGCGGA.psum	1067;6,1140;4,1305;1	3	11	12	7.04207		0	0	0	0		0	6		0	0	1.98189	1.42261	7.67233	-3.70855
08-08-2005_Sc1500atg-TrimStack	ATACAC.psum	1460;1,1463;2,1468;1,1473;14,1488;7	5	25	27	7.04077		0	0	0	0		0	14		0	0	7.39437	2.78459	18.5327	-3.74399
08-08-2005_Sc1500atg-TrimStack	AGTAGA.psum	1436;8,1464;3,1495;1	3	12	29	7.03978		0	0	0	0		0	8		0	0	8.18511	2.95675	20.0121	-3.64191
08-08-2005_Sc1500atg-TrimStack	GCAAAC.psum	1472;6,1480;1,1487;1,1490;2	4	10	31	7.0377		0	0	0	0		0	6		0	0	9.08451	3.11401	21.5406	-3.37155
08-08-2005_Sc1500atg-TrimStack	CTTTTC.psum	1197;1,1199;3,1284;1,1294;1,1298;1,1306;2,1309;3,1313;2,1322;15,1341;2,1345;1,1352;1,1356;1,1364;3,1369;1	15	38	54	7.02017		0	0	0	0		0	15		0	0	22.2565	4.52175	40.3436	4.16952
08-08-2005_Sc1500atg-TrimStack	TCACTT.psum	1248;3,1323;6,1335;5,1352;2,1355;7,1378;1	6	24	33	7.01664		0	0	0	0		0	7		0	0	10.0362	3.27276	23.1273	-3.05483
08-08-2005_Sc1500atg-TrimStack	GCGATG.psum	1159;1,1358;4,1363;3,1368;2,1371;12,1391;1,1393;10	7	33	20	7.0095		0	0	0	0		0	12		0	0	4.90342	2.15373	13.5183	-3.71151
08-08-2005_Sc1500atg-TrimStack	ATAGAG.psum	1427;3,1442;3,1452;7,1480;8,1490;1,1493;2	6	24	29	6.97242		0	0	0	0		0	8		0	0	8.32998	2.96454	20.1881	-3.52818
08-08-2005_Sc1500atg-TrimStack	GCGAAA.psum	1340;4,1355;2,1360;1,1362;5,1380;16,1401;5,1409;2,1438;2,1442;1	9	38	23	6.9382		0	0	0	0		0	16		0	0	6.40845	2.39133	15.9738	-3.15689
08-08-2005_Sc1500atg-TrimStack	GCGCGC.psum	836;2,953;2,1027;1,1392;5	4	10	10	6.91961		0	0	0	0		0	5		0	0	1.37726	1.24613	6.36179	-3.60726
08-08-2005_Sc1500atg-TrimStack	CTAAAA.psum	1422;1,1481;6,1495;2	3	9	40	6.9149		0	0	0	0		0	6		0	0	14.1801	3.73396	29.1159	-0.75574
08-08-2005_Sc1500atg-TrimStack	CGTTCA.psum	1269;5	1	5	23	6.90872		0	0	0	0		0	5		0	0	6.70121	2.35916	16.1379	-2.73545
08-08-2005_Sc1500atg-TrimStack	GAAAGG.psum	1389;4,1446;1,1474;9	3	14	33	6.90694		0	0	0	0		0	9		0	0	9.74748	3.36654	23.2137	-3.71869
08-08-2005_Sc1500atg-TrimStack	AAACCA.psum	1460;2,1469;6,1484;1,1487;1	4	10	42	6.8973		0	0	0	0		0	6		0	0	14.9467	3.92231	30.6359	-0.742542
08-08-2005_Sc1500atg-TrimStack	GTAACA.psum	1463;13	1	13	27	6.89323		0	0	0	0		0	13		0	0	8.15694	2.73356	19.0912	-2.7773
08-08-2005_Sc1500atg-TrimStack	AGTAAG.psum	1413;6,1436;6,1481;8,1490;6	4	26	24	6.87688		0	0	0	0		0	8		0	0	6.74145	2.50965	16.78	-3.29715
08-08-2005_Sc1500atg-TrimStack	ACATAT.psum	1173;6,1220;5,1261;1,1273;1,1322;3,1370;2,1373;1,1389;1,1391;3,1395;1,1404;4,1462;3,1481;12	13	43	40	6.85927		0	0	0	0		0	12		0	0	13.4668	3.86823	28.9397	-2.00611
08-08-2005_Sc1500atg-TrimStack	AAAAGC.psum	1346;1,1367;1,1369;2,1394;6,1406;6,1415;1,1417;1,1420;6,1437;2,1440;6,1460;20,1481;1,1483;1,1488;7	14	61	43	6.85037		0	0	0	0		0	20		0	0	15.9738	3.94521	31.7547	0.19299
08-08-2005_Sc1500atg-TrimStack	ATGAAA.psum	1387;5,1400;1,1407;6,1422;1,1426;1	5	14	57	6.84127	1466;2,1469;6,1481;1,1488;5	4	14	2	-4.6403		0	6		0	6	24.2284	4.79029	43.3895	5.06723
08-08-2005_Sc1500atg-TrimStack	TACTTA.psum	847;2,1307;1,1359;1,1432;7	4	11	28	6.82532		0	0	0	0		0	7		0	0	8.01911	2.92747	19.729	-3.69075
08-08-2005_Sc1500atg-TrimStack	TCGCGA.psum	72;2,978;1,1152;2,1155;1,1323;2,1334;6,1354;3,1359;6,1374;6,1406;1,1408;2	11	32	12	6.81349		0	0	0	0		0	6		0	0	2.08149	1.45572	7.90436	-3.74138
08-08-2005_Sc1500atg-TrimStack	AACAAC.psum	1461;4,1472;11,1490;2	3	17	43	6.81157		0	0	0	0		0	11		0	0	15.4125	4.0501	31.6129	-0.787923
08-08-2005_Sc1500atg-TrimStack	TATTAA.psum	1208;1,1410;1,1422;4,1433;11,1478;2,1494;1	6	20	42	6.79704		0	0	0	0		0	11		0	0	15.4648	3.90394	31.0805	-0.150953
08-08-2005_Sc1500atg-TrimStack	TAATAG.psum	1383;4,1410;1,1415;1,1417;1,1424;6,1434;1,1442;1,1457;1,1483;7,1492;3	10	26	32	6.78036		0	0	0	0		0	7		0	0	10.6791	3.14451	23.2571	-1.89897
08-08-2005_Sc1500atg-TrimStack	GCCGGG.psum	633;3,1126;1,1128;1,1152;2,1277;3,1351;6,1374;1	7	17	10	6.77825		0	0	0	0		0	6		0	0	1.52515	1.2503	6.52635	-3.47605
08-08-2005_Sc1500atg-TrimStack	TACGCA.psum	614;1,1490;8	2	9	19	6.77376		0	0	0	0		0	8		0	0	4.38028	2.15829	13.0134	-4.25287
08-08-2005_Sc1500atg-TrimStack	ACTAGT.psum	1242;3,1246;1,1406;4	3	8	22	6.76822		0	0	0	0		0	4		0	0	5.93662	2.37335	15.43	-3.55679
08-08-2005_Sc1500atg-TrimStack	ATAAGC.psum	1415;3,1429;3,1433;2,1461;3,1466;1,1468;14,1487;5	7	31	26	6.76364		0	0	0	0		0	14		0	0	7.47586	2.73878	18.431	-3.47927
08-08-2005_Sc1500atg-TrimStack	TTTATA.psum	822;1,1143;2,1155;1,1160;1,1176;2,1179;1,1199;3,1212;5,1232;1,1256;1,1265;12,1278;2,1281;3,1288;7,1296;6,1306;7,1327;3,1335;6,1351;1,1354;1,1360;1,1362;4,1367;1,1379;1,1383;2,1386;1,1388;2,1391;10,1402;1,1404;1,1406;2,1409;1,1411;1,1429;3,1443;1,1445;1	36	99	50	6.75822		0	0	0	0		0	12		0	0	19.0322	4.58224	37.3612	0.703221
08-08-2005_Sc1500atg-TrimStack	GTCACT.psum	719;1,724;1,1153;3,1157;1,1240;6	5	12	20	6.74582		0	0	0	0		0	6		0	0	5.66901	2.12443	14.1667	-2.82869
08-08-2005_Sc1500atg-TrimStack	TTTTAC.psum	1106;1,1200;1,1244;2,1334;8,1343;1,1348;1,1350;5,1360;5,1366;1	9	25	45	6.74298		0	0	0	0		0	8		0	0	17.4386	4.08742	33.7883	1.08895
08-08-2005_Sc1500atg-TrimStack	GCGCGG.psum	1069;6,1086;1,1088;2,1091;1,1219;5,1291;1	6	16	9	6.74118		0	0	0	0		0	6		0	0	1.3833	1.12988	5.90281	-3.13621
08-08-2005_Sc1500atg-TrimStack	CGCGAT.psum	1354;7,1376;1	2	8	14	6.73974		0	0	0	0		0	7		0	0	2.41147	1.71943	9.2892	-4.46626
08-08-2005_Sc1500atg-TrimStack	AGAGCA.psum	1451;2,1465;11,1487;6	3	19	28	6.73704		0	0	0	0		0	11		0	0	8.45875	2.90057	20.061	-3.14352
08-08-2005_Sc1500atg-TrimStack	TTTTCC.psum	1199;4,1294;3,1303;2,1307;2,1310;1,1321;2,1328;25,1354;4,1365;6,1372;8,1382;1,1387;1	12	59	55	6.73665		0	0	0	0	1328;25	1	25		0	0	23.3954	4.69145	42.1612	4.62958
08-08-2005_Sc1500atg-TrimStack	ATTAAA.psum	1407;1,1415;5,1425;2,1447;1,1449;2,1462;1,1474;2,1477;3,1494;4	9	21	49	6.73525		0	0	0	0		0	5		0	0	18.4859	4.5305	36.6079	0.363904
08-08-2005_Sc1500atg-TrimStack	CAATCA.psum	1490;5	1	5	33	6.71824		0	0	0	0		0	5		0	0	10.9044	3.28889	24.06	-2.25115
08-08-2005_Sc1500atg-TrimStack	TAGTAT.psum	1078;1,1404;6,1460;6	3	13	31	6.71714		0	0	0	0		0	6		0	0	10.3451	3.07496	22.6449	-1.95477
08-08-2005_Sc1500atg-TrimStack	CATAAT.psum	1194;3,1247;3,1484;5	3	11	35	6.70652		0	0	0	0		0	5		0	0	11.8048	3.4586	25.6392	-2.02957
08-08-2005_Sc1500atg-TrimStack	TACATA.psum	1168;2,1218;6,1237;2,1240;3,1248;2,1259;6,1267;1,1276;2,1286;3,1301;4,1320;6,1331;1,1333;1,1449;3,1461;14,1483;10	16	66	37	6.68251		0	0	0	0		0	14		0	0	11.6549	3.79275	26.8259	-3.51607
08-08-2005_Sc1500atg-TrimStack	ACTATA.psum	1413;1,1415;5,1481;17	3	23	30	6.6824		0	0	0	0		0	17		0	0	9.32897	3.09335	21.7024	-3.04444
08-08-2005_Sc1500atg-TrimStack	TATTTC.psum	1090;1,1183;6,1306;2,1309;2,1317;6,1342;1	6	18	47	6.68094		0	0	0	0		0	6		0	0	18.6871	4.23786	35.6386	1.73569
08-08-2005_Sc1500atg-TrimStack	CAACTA.psum	1474;1,1476;10,1487;4,1492;1	4	16	28	6.6672		0	0	0	0		0	10		0	0	8.40543	2.93895	20.1612	-3.35037
08-08-2005_Sc1500atg-TrimStack	CATAAC.psum	1167;1,1450;1,1462;1,1477;1,1481;14	5	18	24	6.6608		0	0	0	0		0	14		0	0	6.70724	2.5962	17.092	-3.67755
08-08-2005_Sc1500atg-TrimStack	TTAAGA.psum	1382;1,1401;6,1409;7,1418;1,1422;1,1437;1,1439;4,1457;9,1476;2	9	32	31	6.65399		0	0	0	0		0	9		0	0	10.4728	3.08494	22.8126	-1.86693
08-08-2005_Sc1500atg-TrimStack	ATCATA.psum	1456;1,1461;1,1482;14	3	16	34	6.6392		0	0	0	0		0	14		0	0	11.8753	3.33244	25.205	-1.45451
08-08-2005_Sc1500atg-TrimStack	ATAGAT.psum	1196;1,1415;3,1419;8,1453;1,1455;1,1474;1,1478;2	7	17	32	6.63711		0	0	0	0		0	8		0	0	10.5594	3.23042	23.481	-2.36232
08-08-2005_Sc1500atg-TrimStack	CTAGTA.psum	1407;3,1459;6	2	9	22	6.62207		0	0	0	0		0	6		0	0	6.28974	2.37241	15.7794	-3.1999
08-08-2005_Sc1500atg-TrimStack	TACAGC.psum	1447;3,1475;6,1492;1,1494;2	4	12	21	6.61654		0	0	0	0		0	6		0	0	5.63481	2.32224	14.9238	-3.65415
08-08-2005_Sc1500atg-TrimStack	TTATAG.psum	1144;2,1219;3,1336;1,1338;1,1396;6,1404;3,1408;1,1412;1,1414;2,1443;1,1457;3,1483;1,1488;1,1491;1,1493;4	15	31	30	6.60646		0	0	0	0		0	6		0	0	9.06338	3.16911	21.7398	-3.61307
08-08-2005_Sc1500atg-TrimStack	GCACAA.psum	1476;2,1479;4,1491;1,1493;4	4	11	25	6.60578		0	0	0	0		0	4		0	0	7.55332	2.64112	18.1178	-3.01117
08-08-2005_Sc1500atg-TrimStack	CGAAAA.psum	1352;1,1365;1,1379;6,1389;6,1405;7,1485;1	6	22	38	6.60494		0	0	0	0		0	7		0	0	14.0322	3.62877	28.5473	-0.48289
08-08-2005_Sc1500atg-TrimStack	GCTTTT.psum	1135;2,1190;1,1291;1,1293;1,1304;1,1323;7,1332;1,1336;7,1360;8,1447;1	10	30	40	6.59755		0	0	0	0		0	8		0	0	15.1016	3.77388	30.1971	0.00607889
08-08-2005_Sc1500atg-TrimStack	CGCGTT.psum	1125;3,1133;6,1154;5,1232;5,1263;1,1320;1,1333;1,1347;1,1352;1,1355;9,1366;1,1368;4,1378;2,1386;2,1390;1,1394;2,1399;1	17	46	12	6.58687		0	0	0	0		0	9		0	0	2.30584	1.47174	8.1928	-3.58113
08-08-2005_Sc1500atg-TrimStack	GCGTTT.psum	920;1,1190;1,1364;5	3	7	23	6.5822		0	0	0	0		0	5		0	0	6.15493	2.55919	16.3917	-4.08182
08-08-2005_Sc1500atg-TrimStack	AATCAA.psum	1475;3,1480;2,1483;4,1488;9	4	18	49	6.57454		0	0	0	0		0	9		0	0	19.1922	4.53383	37.3275	1.05682
08-08-2005_Sc1500atg-TrimStack	AAGCAC.psum	1468;6,1478;8,1493;2	3	16	27	6.57078		0	0	0	0		0	8		0	0	7.59457	2.95329	19.4077	-4.21861
08-08-2005_Sc1500atg-TrimStack	ATGTAT.psum	146;1,150;1,1085;1,1188;3,1219;1,1258;7,1273;6,1285;1,1293;1,1295;7,1303;2,1320;1,1322;1,1335;4	14	37	36	6.55026		0	0	0	0		0	7		0	0	11.8249	3.6907	26.5878	-2.93785
08-08-2005_Sc1500atg-TrimStack	TAATTA.psum	1089;1,1092;3,1157;4,1166;1,1188;1,1199;1,1220;6,1227;1,1234;4,1239;1,1249;5,1281;2,1284;1,1344;1,1355;1,1421;10,1442;8,1487;4,1492;2	19	57	34	6.54365		0	0	0	0		0	10		0	0	11.3189	3.46612	25.1834	-2.54557
08-08-2005_Sc1500atg-TrimStack	TATAAC.psum	1040;1,1211;2,1333;2,1353;3,1416;9,1456;6,1470;2,1480;1,1485;1,1487;10	10	37	29	6.53743		0	0	0	0		0	10		0	0	9.07646	3.04761	21.2669	-3.11397
08-08-2005_Sc1500atg-TrimStack	AGGGAA.psum	1395;3,1440;2,1443;1,1463;4,1468;1,1472;1,1486;1	7	13	29	6.53733		0	0	0	0		0	4		0	0	9.2998	3.01349	21.3538	-2.75418
08-08-2005_Sc1500atg-TrimStack	CCCTTT.psum	1254;1,1282;6,1301;7,1338;5,1345;1,1359;4,1367;4	7	28	31	6.53321		0	0	0	0		0	7		0	0	10.1097	3.19756	22.8999	-2.68058
08-08-2005_Sc1500atg-TrimStack	AAACAG.psum	1381;5,1426;5,1435;1,1437;6,1446;1,1448;4,1453;1,1457;2,1460;15,1478;5,1486;1,1489;2	12	48	35	6.53297		0	0	0	0		0	15		0	0	13.0171	3.36491	26.4768	-0.442553
08-08-2005_Sc1500atg-TrimStack	TTAAGC.psum	1083;2,1402;2,1415;1,1439;1,1441;1,1464;5	6	12	21	6.53118		0	0	0	0		0	5		0	0	5.42254	2.38509	14.9629	-4.11784
08-08-2005_Sc1500atg-TrimStack	ATAAGG.psum	1393;6,1402;1,1445;1,1460;5,1495;1	5	14	27	6.5302		0	0	0	0		0	6		0	0	8.26056	2.86966	19.7392	-3.21806
08-08-2005_Sc1500atg-TrimStack	ATACTA.psum	250;1,1410;6,1446;1,1467;1,1479;14	5	23	32	6.52713		0	0	0	0		0	14		0	0	11.0463	3.21025	23.8873	-1.79472
08-08-2005_Sc1500atg-TrimStack	TAACAG.psum	1474;6,1484;3,1489;3,1493;1	4	13	26	6.51424		0	0	0	0		0	6		0	0	7.97284	2.76735	19.0422	-3.09656
08-08-2005_Sc1500atg-TrimStack	TAGATA.psum	1274;1,1277;1,1398;2,1408;1,1410;3,1425;1,1444;1,1449;8,1458;2	9	20	29	6.51371		0	0	0	0		0	8		0	0	9.66298	2.96867	21.5376	-2.21168
08-08-2005_Sc1500atg-TrimStack	TTACGT.psum	940;3,1046;1,1080;1,1280;4	4	9	22	6.50937		0	0	0	0		0	4		0	0	6.22535	2.42338	15.9189	-3.46816
08-08-2005_Sc1500atg-TrimStack	CGGCGC.psum	1017;5,1100;2,1105;1,1155;4,1270;5,1322;1,1332;3	7	21	10	6.50279		0	0	0	0		0	5		0	0	1.59054	1.29321	6.76337	-3.58229
08-08-2005_Sc1500atg-TrimStack	AGAAGA.psum	1465;12,1483;6,1493;1	3	19	56	6.49427		0	0	0	0		0	12		0	0	24.67	4.82425	43.967	5.37301
08-08-2005_Sc1500atg-TrimStack	TTAATA.psum	412;1,1282;1,1301;1,1314;2,1339;2,1377;3,1399;1,1401;3,1410;2,1413;2,1418;6,1425;1,1428;1,1430;10,1447;1,1455;5,1482;7,1495;1	18	50	37	6.49341		0	0	0	0		0	10		0	0	14.9416	3.39704	28.5298	1.35351
08-08-2005_Sc1500atg-TrimStack	ACAAAT.psum	1465;2,1478;7,1486;2,1490;1,1492;6	5	18	46	6.47178		0	0	0	0		0	7		0	0	17.6368	4.38259	35.1672	0.106443
08-08-2005_Sc1500atg-TrimStack	TCCTTT.psum	1281;5,1331;6,1354;3,1358;3,1363;1	5	18	48	6.46683		0	0	0	0		0	6		0	0	18.4386	4.57123	36.7235	0.153716
08-08-2005_Sc1500atg-TrimStack	GACGCG.psum	212;1,216;1,854;1,925;1,1100;1,1242;1,1277;6,1315;2,1332;1,1349;2,1366;10,1377;1	12	28	10	6.45334		0	0	0	0		0	10		0	0	1.54427	1.31029	6.78542	-3.69688
08-08-2005_Sc1500atg-TrimStack	TAAAAC.psum	1420;1,1425;1,1433;1,1436;3,1441;1,1467;2,1483;9,1494;3	8	21	36	6.44252		0	0	0	0		0	9		0	0	12.9527	3.57737	27.2622	-1.35676
08-08-2005_Sc1500atg-TrimStack	CGCATA.psum	83;1,1246;2,1366;3,1459;6,1466;2,1470;8	6	22	16	6.44222		0	0	0	0		0	8		0	0	3.96076	1.8688	11.436	-3.51445
08-08-2005_Sc1500atg-TrimStack	ACAATC.psum	684;1,1473;3,1489;5,1495;1	4	10	28	6.43997		0	0	0	0		0	5		0	0	8.7173	2.99422	20.6942	-3.25958
08-08-2005_Sc1500atg-TrimStack	TACTAT.psum	1062;1,1260;1,1271;1,1414;5,1490;3	5	11	34	6.43053		0	0	0	0		0	5		0	0	11.4527	3.50629	25.4779	-2.57243
08-08-2005_Sc1500atg-TrimStack	GAAGAA.psum	1466;6,1493;4	2	10	62	6.42919		0	0	0	0		0	6		0	0	28.672	5.18385	49.4074	7.93663
08-08-2005_Sc1500atg-TrimStack	TAACAC.psum	1466;3,1475;2,1490;6	3	11	23	6.42887		0	0	0	0		0	6		0	0	6.75855	2.52633	16.8639	-3.34677
08-08-2005_Sc1500atg-TrimStack	TATACG.psum	1269;6,1490;4	2	10	23	6.42294		0	0	0	0		0	6		0	0	6.36419	2.59006	16.7244	-3.99606
08-08-2005_Sc1500atg-TrimStack	ACATTT.psum	1255;7,1264;2,1294;1,1426;2,1429;1,1441;1	6	14	41	6.41697		0	0	0	0		0	7		0	0	16.66	3.79307	31.8322	1.48767
08-08-2005_Sc1500atg-TrimStack	CTTTTA.psum	1094;1,1191;1,1246;1,1265;2,1291;4,1324;1,1327;2,1332;1,1335;3,1340;6,1360;5,1396;1,1430;1	13	29	44	6.41418		0	0	0	0		0	6		0	0	16.5443	4.28048	33.6662	-0.577644
08-08-2005_Sc1500atg-TrimStack	CCTAAT.psum	1478;4	1	4	22	6.41082		0	0	0	0		0	4		0	0	6.1006	2.48009	16.021	-3.81976
08-08-2005_Sc1500atg-TrimStack	CGCGAC.psum	1202;1,1233;4,1243;4	3	9	9	6.39671		0	0	0	0		0	4		0	0	1.29175	1.20503	6.11188	-3.52838
08-08-2005_Sc1500atg-TrimStack	AAGCAT.psum	1473;2,1482;6	2	8	35	6.39309		0	0	0	0		0	6		0	0	11.1982	3.72305	26.0904	-3.69402
08-08-2005_Sc1500atg-TrimStack	CAGCAC.psum	1475;6	1	6	21	6.39095		0	0	0	0		0	6		0	0	5.833	2.3732	15.3258	-3.6598
08-08-2005_Sc1500atg-TrimStack	ACTACA.psum	1472;14	1	14	28	6.37813		0	0	0	0		0	14		0	0	8.88934	2.99628	20.8745	-3.09578
08-08-2005_Sc1500atg-TrimStack	AAGGGA.psum	1393;4,1398;2,1430;1,1439;7,1447;6,1463;5,1483;1,1485;1	8	27	28	6.36869		0	0	0	0		0	7		0	0	8.96479	2.98887	20.9203	-2.99071
08-08-2005_Sc1500atg-TrimStack	AAGGTA.psum	1474;3,1484;6	2	9	29	6.35033		0	0	0	0		0	6		0	0	9.49396	3.07166	21.7806	-2.79266
08-08-2005_Sc1500atg-TrimStack	ATTATT.psum	1242;2,1293;1,1297;2,1314;2,1317;3,1339;12,1359;1,1418;1	8	24	54	6.31631		0	0	0	0		0	12		0	0	23.6579	4.80377	42.873	4.44289
08-08-2005_Sc1500atg-TrimStack	ACAGTA.psum	1451;3,1479;1,1481;2,1485;8	4	14	28	6.30986		0	0	0	0		0	8		0	0	9.29074	2.96508	21.1511	-2.56959
08-08-2005_Sc1500atg-TrimStack	TACTTT.psum	1038;1,1323;1,1338;4,1350;1,1371;4,1376;1,1432;3,1436;2,1441;6	9	23	42	6.29106		0	0	0	0		0	6		0	0	16.7555	4.01276	32.8066	0.704511
08-08-2005_Sc1500atg-TrimStack	TAGTAA.psum	1410;1,1412;6,1435;3,1445;1,1447;2,1463;1,1471;3	7	17	33	6.28801		0	0	0	0		0	6		0	0	11.2002	3.46688	25.0677	-2.66733
08-08-2005_Sc1500atg-TrimStack	TTCTAT.psum	1246;1,1269;1,1318;6,1337;2,1340;3	5	13	38	6.28138		0	0	0	0		0	6		0	0	15.1217	3.64223	29.6907	0.552796
08-08-2005_Sc1500atg-TrimStack	AATAGT.psum	1214;3,1253;1,1305;1,1322;1,1345;2,1400;2,1405;1,1407;6,1417;1,1420;8,1431;6,1438;2,1441;1,1443;1,1454;1,1456;4,1484;1,1486;3	18	45	33	6.26206		0	0	0	0		0	8		0	0	12.6227	3.25408	25.6391	-0.393598
08-08-2005_Sc1500atg-TrimStack	TTTCGG.psum	1329;5,1366;3,1371;1	3	9	22	6.24543		0	0	0	0		0	5		0	0	5.91348	2.57573	16.2164	-4.38942
08-08-2005_Sc1500atg-TrimStack	TAATAC.psum	1311;1,1410;3,1436;6,1456;2,1477;3,1481;9,1491;2,1494;2	8	28	28	6.23785		0	0	0	0		0	9		0	0	9.48592	2.96802	21.358	-2.38617
08-08-2005_Sc1500atg-TrimStack	ACAAAG.psum	1466;8,1478;9,1491;1,1495;1	4	19	38	6.23724		0	0	0	0		0	9		0	0	14.2968	3.80028	29.4979	-0.904326
08-08-2005_Sc1500atg-TrimStack	TACAAG.psum	1042;1,1462;1,1491;5	3	7	31	6.22558		0	0	0	0		0	5		0	0	10.4135	3.30676	23.6405	-2.81356
08-08-2005_Sc1500atg-TrimStack	CCCGGC.psum	66;1,1102;5,1305;2,1308;1,1317;5,1335;7,1343;1	7	22	9	6.22033		0	0	0	0		0	7		0	0	1.44266	1.21494	6.30243	-3.41712
08-08-2005_Sc1500atg-TrimStack	TTATAA.psum	898;1,1364;1,1382;4,1399;7,1407;3,1420;1,1430;3,1470;1,1492;2	9	23	42	6.17727		0	0	0	0		0	7		0	0	14.7113	4.4176	32.3817	-2.95915
08-08-2005_Sc1500atg-TrimStack	AATACG.psum	147;4,1493;4	2	8	25	6.1686		0	0	0	0		0	4		0	0	7.86318	2.77807	18.9755	-3.24912
08-08-2005_Sc1500atg-TrimStack	AAATTA.psum	1399;2,1403;8,1426;1,1428;3,1487;5,1493;1	6	20	52	6.16781		0	0	0	0		0	8		0	0	21.3078	4.97618	41.2126	1.40312
08-08-2005_Sc1500atg-TrimStack	GTTAAA.psum	1406;1,1435;1,1494;4	3	6	32	6.15764		0	0	0	0		0	4		0	0	11.3652	3.35109	24.7696	-2.03918
08-08-2005_Sc1500atg-TrimStack	AAAACC.psum	1468;5	1	5	35	6.15755		0	0	0	0		0	5		0	0	13.4507	3.49965	27.4493	-0.547907
08-08-2005_Sc1500atg-TrimStack	CGCGTG.psum	1212;1,1215;1,1217;1,1382;4	4	7	8	6.14873		0	0	0	0		0	4		0	0	1.31288	1.08756	5.66313	-3.03737
08-08-2005_Sc1500atg-TrimStack	ATCGCG.psum	1166;4,1242;4,1265;4,1322;1,1332;2,1335;3,1350;1,1352;4,1360;1,1362;4,1369;1,1372;5,1382;5	13	39	11	6.14191		0	0	0	0		0	5		0	0	2.31388	1.41424	7.97083	-3.34307
08-08-2005_Sc1500atg-TrimStack	CGTATA.psum	1281;2,1368;1,1460;1,1477;1,1481;2,1484;4	6	11	22	6.14062		0	0	0	0		0	4		0	0	6.20825	2.57169	16.495	-4.0785
08-08-2005_Sc1500atg-TrimStack	TAAGGA.psum	1418;6,1463;4,1468;1,1476;5	4	16	27	6.12559		0	0	0	0		0	6		0	0	9.26962	2.89448	20.8475	-2.3083
08-08-2005_Sc1500atg-TrimStack	GAAATA.psum	1396;3,1414;2,1452;6,1466;1,1481;8,1490;1	6	21	47	6.12467		0	0	0	0		0	8		0	0	19.0805	4.55854	37.3146	0.846342
08-08-2005_Sc1500atg-TrimStack	CTGGGG.psum	370;5	1	5	15	6.11584		0	0	0	0		0	5		0	0	3.2837	1.91573	10.9466	-4.37921
08-08-2005_Sc1500atg-TrimStack	CTCGCG.psum	997;4,1155;3,1159;1,1323;2,1334;3,1357;1,1359;9	7	23	8	6.1152		0	0	0	0		0	9		0	0	1.25553	1.1029	5.66714	-3.15607
08-08-2005_Sc1500atg-TrimStack	AACCAA.psum	1474;6,1482;9,1492;3	3	18	39	6.09882		0	0	0	0		0	9		0	0	15.3229	3.88224	30.8519	-0.206012
08-08-2005_Sc1500atg-TrimStack	AAAGTG.psum	1398;1,1416;1,1437;1,1447;4,1468;1	5	8	34	6.08687		0	0	0	0		0	4		0	0	12.829	3.47815	26.7416	-1.08362
08-08-2005_Sc1500atg-TrimStack	CACTCC.psum	984;2,987;3	2	5	16	6.08194		0	0	0	0		0	3		0	0	4.03722	1.96694	11.905	-3.83052
08-08-2005_Sc1500atg-TrimStack	ATAGTA.psum	1321;2,1406;2,1411;2,1432;5,1440;1,1443;5,1457;6,1470;3,1474;2,1483;3	10	31	31	6.07949		0	0	0	0		0	6		0	0	11.0513	3.28131	24.1765	-2.07393
08-08-2005_Sc1500atg-TrimStack	ATTTTC.psum	1323;1,1333;7,1365;11,1381;5,1389;1,1391;4	6	29	59	6.07506		0	0	0	0		0	11		0	0	26.5101	5.34808	47.9024	5.11772
08-08-2005_Sc1500atg-TrimStack	ACGTAT.psum	1140;1,1142;1,1255;6,1262;1,1369;1,1371;4,1386;3,1481;1,1483;1,1488;1	10	20	21	6.05066		0	0	0	0		0	6		0	0	5.98189	2.48206	15.9101	-3.94636
08-08-2005_Sc1500atg-TrimStack	TACAAC.psum	1459;1,1480;8,1490;3,1494;2	4	14	26	6.04947		0	0	0	0		0	8		0	0	8.87928	2.83012	20.1997	-2.4412
08-08-2005_Sc1500atg-TrimStack	TGCCCT.psum	1301;5	1	5	18	6.04242		0	0	0	0		0	5		0	0	5.32093	2.09834	13.7143	-3.07245
08-08-2005_Sc1500atg-TrimStack	GAGACA.psum	993;1,1456;4	2	5	23	6.03887		0	0	0	0		0	4		0	0	7.00201	2.64917	17.5987	-3.59467
08-08-2005_Sc1500atg-TrimStack	CCCGCC.psum	1008;5,1360;2	2	7	10	6.03343		0	0	0	0		0	5		0	0	1.77565	1.36313	7.22817	-3.67686
08-08-2005_Sc1500atg-TrimStack	GTCGCA.psum	1167;1,1182;3,1187;1,1192;1	4	6	13	6.03302		0	0	0	0		0	3		0	0	3.03521	1.65171	9.64204	-3.57162
08-08-2005_Sc1500atg-TrimStack	GTATTT.psum	1366;3,1426;1,1430;1	3	5	42	6.02922		0	0	0	0		0	3		0	0	16.7123	4.19419	33.489	-0.0644997
08-08-2005_Sc1500atg-TrimStack	CAAAAC.psum	1467;6,1479;2,1492;1,1495;2	4	11	39	6.02768		0	0	0	0		0	6		0	0	14.9668	3.98714	30.9154	-0.981761
08-08-2005_Sc1500atg-TrimStack	GTGTGA.psum	1309;2	1	2	17	6.01779		0	0	0	0		0	2		0	0	4.59155	2.06196	12.8394	-3.65629
08-08-2005_Sc1500atg-TrimStack	AGGATA.psum	796;1,1468;5,1488;6,1495;1	4	13	28	6.01459		0	0	0	0		0	6		0	0	9.14688	3.13457	21.6851	-3.39139
08-08-2005_Sc1500atg-TrimStack	ACGCGC.psum	743;1,960;1,1026;3,1031;1,1274;1,1313;6,1371;2,1374;1,1386;6	9	22	9	6.01274		0	0	0	0		0	6		0	0	1.50503	1.24651	6.49109	-3.48103
08-08-2005_Sc1500atg-TrimStack	CAATTA.psum	1475;3,1488;7	2	10	34	6.01199		0	0	0	0		0	7		0	0	12.7384	3.53653	26.8845	-1.40768
08-08-2005_Sc1500atg-TrimStack	TTTGTT.psum	1321;6,1349;14,1450;1	3	21	55	6.00922		0	0	0	0		0	14		0	0	24.9386	5.00254	44.9488	4.92847
08-08-2005_Sc1500atg-TrimStack	AACGTA.psum	1484;6,1492;4	2	10	21	6.003		0	0	0	0		0	6		0	0	6.42153	2.42853	16.1357	-3.2926
08-08-2005_Sc1500atg-TrimStack	AAAGGG.psum	1382;1,1386;1,1393;3,1397;1,1411;1,1415;1,1418;3,1437;6,1465;1	9	18	31	5.99947		0	0	0	0		0	6		0	0	10.0724	3.48824	24.0254	-3.88051
08-08-2005_Sc1500atg-TrimStack	ACACTA.psum	254;1,1475;6,1482;2	3	9	22	5.99844		0	0	0	0		0	6		0	0	6.63078	2.5622	16.8796	-3.61803
08-08-2005_Sc1500atg-TrimStack	CGGGGA.psum	730;2	1	2	11	5.99373		0	0	0	0		0	2		0	0	2.20523	1.46733	8.07454	-3.66408
08-08-2005_Sc1500atg-TrimStack	TATAGC.psum	1114;3,1209;4,1235;2,1338;4,1394;4,1406;1,1465;1,1484;6,1494;2	9	27	21	5.98763		0	0	0	0		0	6		0	0	5.90543	2.52096	15.9893	-4.17841
08-08-2005_Sc1500atg-TrimStack	ATTTAT.psum	820;2,1261;6,1292;1,1335;1,1371;6	5	16	47	5.98441		0	0	0	0		0	6		0	0	20.7445	4.38732	38.2938	3.19518
08-08-2005_Sc1500atg-TrimStack	GAAGAG.psum	1469;5	1	5	37	5.97868		0	0	0	0		0	5		0	0	14.5513	3.75479	29.5705	-0.467866
08-08-2005_Sc1500atg-TrimStack	TTTTAA.psum	1191;1,1292;2,1296;7,1306;2,1369;6,1384;3,1398;5,1411;7,1428;7,1436;1,1454;4	11	45	52	5.97699		0	0	0	0		0	7		0	0	22.2867	4.97127	42.1718	2.40162
08-08-2005_Sc1500atg-TrimStack	AATACT.psum	761;1,1438;6,1445;1,1454;1,1456;2,1486;2	6	13	34	5.96645		0	0	0	0		0	6		0	0	13.5493	3.42762	27.2598	-0.161183
08-08-2005_Sc1500atg-TrimStack	AGTTAA.psum	1465;1,1467;4,1482;1,1485;1,1492;4	5	11	27	5.95623		0	0	0	0		0	4		0	0	9.2002	2.98844	21.1539	-2.75354
08-08-2005_Sc1500atg-TrimStack	ATACCT.psum	1475;1,1478;1	2	2	26	5.94278		0	0	0	0		0	1		0	0	8.49698	2.94526	20.278	-3.28405
08-08-2005_Sc1500atg-TrimStack	GGCTGG.psum	919;4	1	4	16	5.94191		0	0	0	0		0	4		0	0	3.89537	2.03716	12.044	-4.25327
08-08-2005_Sc1500atg-TrimStack	GTACAG.psum	166;6,887;1,1475;5	3	12	21	5.93519		0	0	0	0		0	6		0	0	5.4829	2.61443	15.9406	-4.9748
08-08-2005_Sc1500atg-TrimStack	GAACAA.psum	1420;1,1422;4,1434;1,1471;4,1476;3,1481;1,1487;9	7	23	41	5.92655		0	0	0	0		0	9		0	0	16.3773	4.15465	32.9959	-0.241325
08-08-2005_Sc1500atg-TrimStack	GCATAT.psum	1246;2,1261;2,1357;4,1387;1,1420;2,1476;2,1485;7	7	20	26	5.92568		0	0	0	0		0	7		0	0	9.07948	2.85546	20.5013	-2.34236
08-08-2005_Sc1500atg-TrimStack	TCCTTA.psum	1336;3	1	3	27	5.9233		0	0	0	0		0	3		0	0	9.73742	2.91435	21.3948	-1.91997
08-08-2005_Sc1500atg-TrimStack	TTACTT.psum	1091;1,1093;1,1103;1,1331;1,1335;6,1370;3,1432;2,1440;3	8	18	36	5.91675		0	0	0	0		0	6		0	0	13.4386	3.81313	28.6912	-1.81391
08-08-2005_Sc1500atg-TrimStack	ATCAAA.psum	1466;1,1471;7,1494;3	3	11	52	5.91517		0	0	0	0		0	7		0	0	22.0292	5.06677	42.2963	1.76208
08-08-2005_Sc1500atg-TrimStack	ATCACA.psum	1469;2,1472;3,1477;3,1488;2,1491;3,1495;1	6	14	26	5.91469		0	0	0	0		0	3		0	0	9.01308	2.87199	20.501	-2.47488
08-08-2005_Sc1500atg-TrimStack	GTGGGC.psum	372;3	1	3	15	5.91438		0	0	0	0		0	3		0	0	3.36117	1.96789	11.2327	-4.51038
08-08-2005_Sc1500atg-TrimStack	CTATAA.psum	1186;2,1298;2,1412;1,1485;4	4	9	27	5.91022		0	0	0	0		0	4		0	0	9.35513	2.98548	21.2971	-2.58681
08-08-2005_Sc1500atg-TrimStack	AGCAAC.psum	1476;4,1481;1,1494;3	3	8	27	5.90955		0	0	0	0		0	4		0	0	10.1479	2.85168	21.5546	-1.25881
08-08-2005_Sc1500atg-TrimStack	GCAAGC.psum	1495;2	1	2	19	5.90819		0	0	0	0		0	2		0	0	5.49899	2.28513	14.6395	-3.64154
08-08-2005_Sc1500atg-TrimStack	GGTTGA.psum	600;5	1	5	23	5.90605		0	0	0	0		0	5		0	0	7.15895	2.68217	17.8876	-3.56974
08-08-2005_Sc1500atg-TrimStack	CGCTCG.psum	851;1,916;3	2	4	9	5.90264		0	0	0	0		0	3		0	0	1.54829	1.26244	6.59803	-3.50145
08-08-2005_Sc1500atg-TrimStack	CCCGCG.psum	975;5,1135;1,1257;3,1303;1,1305;1,1307;1	6	12	8	5.90032		0	0	0	0		0	5		0	0	1.19115	1.15398	5.80707	-3.42478
08-08-2005_Sc1500atg-TrimStack	TAAAGG.psum	1331;3,1400;5,1406;1,1408;1,1413;1,1423;1,1425;1,1436;8,1445;1,1476;5	10	27	30	5.90003		0	0	0	0		0	8		0	0	10.2787	3.34258	23.649	-3.09165
08-08-2005_Sc1500atg-TrimStack	CTATTT.psum	1279;2,1282;4,1287;2,1307;8,1329;1	5	17	40	5.9		0	0	0	0		0	8		0	0	15.5171	4.14964	32.1157	-1.08146
08-08-2005_Sc1500atg-TrimStack	TGTCAC.psum	1007;5	1	5	21	5.89521		0	0	0	0		0	5		0	0	6.34507	2.4859	16.2887	-3.59855
08-08-2005_Sc1500atg-TrimStack	AGAAGT.psum	1435;4,1447;2,1450;3,1488;5	4	14	33	5.89351		0	0	0	0		0	5		0	0	13.1217	3.37291	26.6134	-0.369914
08-08-2005_Sc1500atg-TrimStack	TAAAGT.psum	1447;3,1461;3,1484;6	3	12	34	5.88554		0	0	0	0		0	6		0	0	12.6247	3.63183	27.1521	-1.90256
08-08-2005_Sc1500atg-TrimStack	AATAAT.psum	1390;5,1401;5,1416;5,1486;5,1494;2	5	22	51	5.8756		0	0	0	0		0	5		0	0	23.1771	4.73533	42.1184	4.23573
08-08-2005_Sc1500atg-TrimStack	GCGCGA.psum	962;1,1171;1,1197;1,1265;1,1356;2,1375;4	6	10	9	5.87495		0	0	0	0		0	4		0	0	1.52314	1.27267	6.61381	-3.56754
08-08-2005_Sc1500atg-TrimStack	AGACTA.psum	1434;1,1476;2,1479;3	3	6	21	5.86596		0	0	0	0		0	3		0	0	5.76559	2.59709	16.1539	-4.62275
08-08-2005_Sc1500atg-TrimStack	TTATGT.psum	1058;2,1306;1,1317;7,1326;3,1345;4	5	17	30	5.86004		0	0	0	0		0	7		0	0	11.0875	3.22736	23.997	-1.82193
08-08-2005_Sc1500atg-TrimStack	TTGTAT.psum	1191;1,1261;7,1272;7,1297;1,1319;6,1333;1,1342;1,1344;3	8	27	35	5.85694		0	0	0	0		0	7		0	0	14.3622	3.52365	28.4568	0.26757
08-08-2005_Sc1500atg-TrimStack	TCGCGC.psum	1244;1,1267;5,1345;2,1350;1,1355;1,1372;6	6	16	9	5.85469		0	0	0	0		0	6		0	0	1.52616	1.27656	6.63238	-3.58007
08-08-2005_Sc1500atg-TrimStack	GGCGCG.psum	906;1,1014;3,1122;1,1151;1,1156;1,1288;2,1303;4,1333;1,1386;3,1390;1	10	18	8	5.852		0	0	0	0		0	4		0	0	1.35211	1.136	5.89613	-3.1919
08-08-2005_Sc1500atg-TrimStack	ATAATT.psum	1278;3,1403;4,1444;1,1487;6	4	14	43	5.85123		0	0	0	0		0	6		0	0	18.165	4.24441	35.1426	1.18734
08-08-2005_Sc1500atg-TrimStack	CATTAC.psum	1280;1,1487;3	2	4	27	5.84359		0	0	0	0		0	3		0	0	9.06338	3.06945	21.3412	-3.21443
08-08-2005_Sc1500atg-TrimStack	TCATTT.psum	1317;2,1321;1,1337;5,1347;1,1352;6,1365;4,1408;1	7	20	48	5.83605		0	0	0	0		0	6		0	0	22.2767	4.40766	39.9073	4.64601
08-08-2005_Sc1500atg-TrimStack	GCTTAT.psum	1249;6	1	6	26	5.83043		0	0	0	0		0	6		0	0	7.78471	3.12418	20.2814	-4.71201
08-08-2005_Sc1500atg-TrimStack	TTCTCT.psum	1163;1,1165;2,1228;1,1231;1,1306;4,1324;3,1342;1,1346;3,1350;1,1352;1,1372;5	11	23	40	5.82488		0	0	0	0		0	5		0	0	17.0302	3.9434	32.8038	1.25658
08-08-2005_Sc1500atg-TrimStack	TGTTTT.psum	1039;3,1248;1,1281;3,1290;3,1313;1,1335;1,1340;2,1352;4	8	18	51	5.82077		0	0	0	0		0	4		0	0	23.4346	4.7357	42.3774	4.49183
08-08-2005_Sc1500atg-TrimStack	TAAGCT.psum	1109;1,1416;1,1464;6,1471;4	4	12	19	5.81927		0	0	0	0		0	6		0	0	5.66097	2.29222	14.8298	-3.50791
08-08-2005_Sc1500atg-TrimStack	CGCTTT.psum	1087;1,1199;1,1201;1,1280;4,1332;5,1377;5,1390;1	7	18	20	5.81919		0	0	0	0		0	5		0	0	6.5332	2.3142	15.79	-2.72361
08-08-2005_Sc1500atg-TrimStack	AAGTGT.psum	215;1,1467;3	2	4	24	5.80768		0	0	0	0		0	3		0	0	8.07545	2.74198	19.0434	-2.89247
08-08-2005_Sc1500atg-TrimStack	ATGTAA.psum	1199;1,1218;5,1349;3	3	9	30	5.80252		0	0	0	0		0	5		0	0	11.1278	3.25242	24.1375	-1.88192
08-08-2005_Sc1500atg-TrimStack	CGCGTA.psum	453;1,1127;4,1132;1,1196;2,1321;6,1370;2,1374;1	7	17	9	5.7929		0	0	0	0		0	6		0	0	1.54427	1.28705	6.69246	-3.60392
08-08-2005_Sc1500atg-TrimStack	GACAAA.psum	1482;1,1494;3	2	4	33	5.79131		0	0	0	0		0	3		0	0	13.336	3.39543	26.9177	-0.245704
08-08-2005_Sc1500atg-TrimStack	CGCGTC.psum	782;3,995;2,1286;6,1330;1,1333;2,1337;2,1376;1	7	17	10	5.7866		0	0	0	0		0	6		0	0	1.62978	1.44648	7.41571	-4.15615
08-08-2005_Sc1500atg-TrimStack	AGAACT.psum	1452;5	1	5	33	5.78586		0	0	0	0		0	5		0	0	11.6147	3.69613	26.3992	-3.16984
08-08-2005_Sc1500atg-TrimStack	GCGGGG.psum	899;1,1269;1,1345;4,1353;1,1356;3	5	10	8	5.78298		0	0	0	0		0	4		0	0	1.37123	1.14625	5.95625	-3.21379
08-08-2005_Sc1500atg-TrimStack	ACGCAT.psum	1230;4,1458;1,1460;1	3	6	17	5.7774		0	0	0	0		0	4		0	0	4.6499	2.13766	13.2005	-3.90073
08-08-2005_Sc1500atg-TrimStack	GGGAAA.psum	1392;1,1395;3,1400;1,1441;6	4	11	32	5.77518		0	0	0	0		0	6		0	0	11.0211	3.63259	25.5515	-3.50924
08-08-2005_Sc1500atg-TrimStack	TAGAGA.psum	855;3,1415;4,1429;1,1442;2,1474;1	5	11	27	5.76638		0	0	0	0		0	4		0	0	9.0493	3.11299	21.5013	-3.40268
08-08-2005_Sc1500atg-TrimStack	AGGCAG.psum	1438;5	1	5	19	5.76112		0	0	0	0		0	5		0	0	5.43763	2.35412	14.8541	-3.97886
08-08-2005_Sc1500atg-TrimStack	CGGGAC.psum	1156;4	1	4	9	5.75336		0	0	0	0		0	4		0	0	1.62676	1.28155	6.75298	-3.49946
08-08-2005_Sc1500atg-TrimStack	GCCCGC.psum	749;1,1006;1,1010;1,1226;6	4	9	9	5.75326		0	0	0	0		0	6		0	0	1.74849	1.26042	6.79016	-3.29318
08-08-2005_Sc1500atg-TrimStack	CGCACC.psum	1189;1	1	1	12	5.74744		0	0	0	0		0	1		0	0	2.65191	1.62648	9.15783	-3.854
08-08-2005_Sc1500atg-TrimStack	TTAAGG.psum	1146;1,1185;3,1397;1,1399;2	4	7	22	5.74714		0	0	0	0		0	3		0	0	7.05835	2.59984	17.4577	-3.34101
08-08-2005_Sc1500atg-TrimStack	AAAACT.psum	1429;2,1449;1,1470;1,1475;10,1486;3	5	17	44	5.74288		0	0	0	0		0	10		0	0	20.0091	4.17751	36.7191	3.299
08-08-2005_Sc1500atg-TrimStack	AGAGAC.psum	1456;4	1	4	24	5.73791		0	0	0	0		0	4		0	0	7.38431	2.89577	18.9674	-4.19879
08-08-2005_Sc1500atg-TrimStack	CGGCCG.psum	930;3,1174;1,1308;1,1333;6	4	11	8	5.73758		0	0	0	0		0	6		0	0	1.46982	1.13814	6.02239	-3.08275
08-08-2005_Sc1500atg-TrimStack	ATATTA.psum	1082;2,1303;1,1339;1,1400;14,1431;2,1438;1,1441;2,1446;1,1480;6,1489;2,1493;1	11	33	46	5.73693		0	0	0	0		0	14		0	0	19.504	4.61849	37.978	1.03006
08-08-2005_Sc1500atg-TrimStack	TTTCCG.psum	1129;2,1331;3,1352;1,1359;1,1362;2,1367;1	6	10	24	5.73438		0	0	0	0		0	3		0	0	7.7666	2.83089	19.0902	-3.55696
08-08-2005_Sc1500atg-TrimStack	ATACGC.psum	1203;1,1489;7	2	8	16	5.73176		0	0	0	0		0	7		0	0	4.3833	2.02672	12.4902	-3.72359
08-08-2005_Sc1500atg-TrimStack	GAGGAT.psum	427;4	1	4	26	5.73169		0	0	0	0		0	4		0	0	8.51107	3.05127	20.7161	-3.69401
08-08-2005_Sc1500atg-TrimStack	GCTACA.psum	1464;4	1	4	18	5.72062		0	0	0	0		0	4		0	0	5.76559	2.13865	14.3202	-2.78901
08-08-2005_Sc1500atg-TrimStack	CTCTTT.psum	1290;2,1303;2,1306;1,1325;6,1332;2,1362;1	6	14	44	5.71158		0	0	0	0		0	6		0	0	18.4789	4.46832	36.3521	0.605608
08-08-2005_Sc1500atg-TrimStack	TAGAAC.psum	1438;6,1467;7,1487;5	3	18	23	5.70976		0	0	0	0		0	7		0	0	7.25755	2.75711	18.286	-3.77091
08-08-2005_Sc1500atg-TrimStack	TAGCAA.psum	1463;1,1471;3,1491;1,1493;2	4	7	28	5.70967		0	0	0	0		0	3		0	0	9.72636	3.20047	22.5283	-3.07553
08-08-2005_Sc1500atg-TrimStack	CGCGAG.psum	387;2,1172;5,1226;1,1331;1,1360;1,1377;2	6	12	8	5.6983		0	0	0	0		0	5		0	0	1.27767	1.17971	5.9965	-3.44117
08-08-2005_Sc1500atg-TrimStack	TTCCTT.psum	1329;12,1349;1	2	13	47	5.69451		0	0	0	0		0	12		0	0	20.5493	4.64495	39.1291	1.96951
08-08-2005_Sc1500atg-TrimStack	CATAGC.psum	11;1,1118;1,1265;1,1470;1,1487;6,1494;3	6	13	16	5.6894		0	0	0	0		0	6		0	0	4.57042	2.00893	12.6061	-3.46528
08-08-2005_Sc1500atg-TrimStack	GTATAC.psum	1227;5,1297;6,1458;4,1472;5	4	20	22	5.6891		0	0	0	0		0	6		0	0	7.44366	2.55864	17.6782	-2.79089
08-08-2005_Sc1500atg-TrimStack	TTGAAA.psum	1372;1,1374;3,1394;6	3	10	63	5.68054		0	0	0	0		0	6		0	0	30.3753	5.74325	53.3483	7.40224
08-08-2005_Sc1500atg-TrimStack	AGAAAC.psum	1477;1,1482;1,1484;6	3	8	40	5.67991		0	0	0	0		0	6		0	0	16.0483	4.21692	32.916	-0.819372
08-08-2005_Sc1500atg-TrimStack	AAGAAG.psum	440;1,1468;9,1490;2,1494;2	4	14	57	5.67573		0	0	0	0		0	9		0	0	26.663	5.34505	48.0432	5.28279
08-08-2005_Sc1500atg-TrimStack	AATATT.psum	521;1,1302;5,1379;1,1392;6,1401;3,1488;5	6	21	55	5.66965		0	0	0	0		0	6		0	0	26.659	4.99873	46.6539	6.66403
08-08-2005_Sc1500atg-TrimStack	CACAAG.psum	1478;8,1487;9	2	17	26	5.66914		0	0	0	0		0	9		0	0	8.33199	3.11652	20.7981	-4.1341
08-08-2005_Sc1500atg-TrimStack	ATTAAT.psum	94;1,1299;1,1424;2,1433;4	4	8	37	5.66864		0	0	0	0		0	4		0	0	15.3692	3.81587	30.6327	0.105736
08-08-2005_Sc1500atg-TrimStack	ATGTGA.psum	1107;3	1	3	23	5.6685		0	0	0	0		0	3		0	0	7.55734	2.72429	18.4545	-3.33982
08-08-2005_Sc1500atg-TrimStack	TACCTA.psum	835;1,1474;6	2	7	20	5.66282		0	0	0	0		0	6		0	0	5.76056	2.51455	15.8188	-4.29763
08-08-2005_Sc1500atg-TrimStack	ATAACC.psum	210;2,1486;4	2	6	23	5.65813		0	0	0	0		0	4		0	0	7.18612	2.79489	18.3657	-3.99346
08-08-2005_Sc1500atg-TrimStack	ACAGAA.psum	1475;1,1477;3,1481;2,1495;1	4	7	37	5.65769		0	0	0	0		0	3		0	0	14.3612	4.00143	30.3669	-1.64454
08-08-2005_Sc1500atg-TrimStack	TAAGAG.psum	1403;2,1441;3,1446;1,1458;2,1469;5,1475;1,1477;4	7	18	22	5.65638		0	0	0	0		0	5		0	0	7.34809	2.59033	17.7094	-3.01324
08-08-2005_Sc1500atg-TrimStack	GAGAGA.psum	1445;4,1459;1,1461;2,1465;2,1475;2	5	11	23	5.6555		0	0	0	0		0	4		0	0	7.67606	2.70956	18.5143	-3.1622
08-08-2005_Sc1500atg-TrimStack	GGTATA.psum	1399;6,1488;1	2	7	22	5.65448		0	0	0	0		0	6		0	0	7.26962	2.60508	17.69	-3.15072
08-08-2005_Sc1500atg-TrimStack	CGCCTG.psum	788;1,790;1	2	2	13	5.65376		0	0	0	0		0	1		0	0	2.90744	1.78511	10.0479	-4.23298
08-08-2005_Sc1500atg-TrimStack	AAGAGG.psum	1427;1,1471;3,1476;1	3	5	32	5.65241		0	0	0	0		0	3		0	0	12.174	3.50752	26.2041	-1.85604
08-08-2005_Sc1500atg-TrimStack	CGCACA.psum	613;3,753;3,1490;6	3	12	14	5.65102		0	0	0	0		0	6		0	0	3.42254	1.87178	10.9097	-4.06458
08-08-2005_Sc1500atg-TrimStack	CAGTAA.psum	1435;1,1449;6,1488;2	3	9	28	5.642		0	0	0	0		0	6		0	0	9.82394	3.22156	22.7102	-3.0623
08-08-2005_Sc1500atg-TrimStack	GAGCAA.psum	1442;1,1466;1,1469;3,1493;1	4	6	26	5.64186		0	0	0	0		0	3		0	0	8.98592	3.01569	21.0487	-3.07683
08-08-2005_Sc1500atg-TrimStack	GATATA.psum	1311;4,1398;1,1400;2,1480;1,1484;9	5	17	31	5.63928		0	0	0	0		0	9		0	0	11.9135	3.38457	25.4517	-1.62479
08-08-2005_Sc1500atg-TrimStack	ACCATA.psum	730;1,1484;1,1491;3,1495;2	4	7	25	5.63766		0	0	0	0		0	3		0	0	8.74245	2.88374	20.2774	-2.79251
08-08-2005_Sc1500atg-TrimStack	CGCGGG.psum	1061;1,1071;1,1087;3,1385;3	4	8	7	5.6368		0	0	0	0		0	3		0	0	1.0996	1.04676	5.28665	-3.08746
08-08-2005_Sc1500atg-TrimStack	AGTATC.psum	371;1,1457;3,1461;1	3	5	23	5.63639		0	0	0	0		0	3		0	0	7.59457	2.73321	18.5274	-3.33827
08-08-2005_Sc1500atg-TrimStack	AACAAT.psum	1435;1,1479;14	2	15	47	5.63581		0	0	0	0		0	14		0	0	19.9567	4.79847	39.1506	0.76287
08-08-2005_Sc1500atg-TrimStack	ATATGT.psum	1037;1,1039;1,1248;1,1261;3,1266;2,1271;4,1288;2,1291;1,1303;3,1320;2,1324;2	11	22	33	5.63349		0	0	0	0		0	4		0	0	13.3722	3.48412	27.3087	-0.564256
08-08-2005_Sc1500atg-TrimStack	AACGCA.psum	241;1,1448;3,1483;1,1485;5,1492;2	5	12	20	5.63055		0	0	0	0		0	5		0	0	6.06841	2.47428	15.9655	-3.82872
08-08-2005_Sc1500atg-TrimStack	AAAGGT.psum	474;1,1408;4,1445;3,1474;2,1477;1,1479;3	6	14	34	5.63006		0	0	0	0		0	4		0	0	12.9859	3.73248	27.9158	-1.944
08-08-2005_Sc1500atg-TrimStack	TACTAA.psum	1447;2,1481;6	2	8	30	5.62542		0	0	0	0		0	6		0	0	10.4708	3.47159	24.3572	-3.41555
08-08-2005_Sc1500atg-TrimStack	TACGTA.psum	1044;4,1143;2,1172;1,1184;3,1240;1,1259;1,1274;1,1314;1,1355;1,1386;1,1473;3,1477;1	12	20	19	5.61327		0	0	0	0		0	4		0	0	5.83903	2.34462	15.2175	-3.53943
08-08-2005_Sc1500atg-TrimStack	CAAGAG.psum	1482;5	1	5	30	5.61054		0	0	0	0		0	5		0	0	11.34	3.32587	24.6435	-1.96345
08-08-2005_Sc1500atg-TrimStack	ATGCAT.psum	1202;4	1	4	27	5.60761		0	0	0	0		0	4		0	0	9.29376	3.15754	21.9239	-3.33639
08-08-2005_Sc1500atg-TrimStack	TAGACA.psum	1457;1,1492;5	2	6	22	5.6058		0	0	0	0		0	5		0	0	7.20221	2.63973	17.7611	-3.3567
08-08-2005_Sc1500atg-TrimStack	CGTTTA.psum	986;2,1275;2,1368;4	3	8	22	5.59854		0	0	0	0		0	4		0	0	6.83602	2.70856	17.6702	-3.99822
08-08-2005_Sc1500atg-TrimStack	CCCGGA.psum	1144;1,1364;3,1369;1	3	5	11	5.59647		0	0	0	0		0	3		0	0	2.30785	1.55315	8.52044	-3.90475
08-08-2005_Sc1500atg-TrimStack	CGATGA.psum	1348;1,1374;6,1381;2,1398;3	4	12	28	5.5947		0	0	0	0		0	6		0	0	10.3662	3.15187	22.9737	-2.2413
08-08-2005_Sc1500atg-TrimStack	AAAGCC.psum	85;1,1394;4	2	5	24	5.59392		0	0	0	0		0	4		0	0	8.66901	2.74065	19.6316	-2.29359
08-08-2005_Sc1500atg-TrimStack	AGCTAC.psum	1385;1,1463;2	2	3	17	5.5881		0	0	0	0		0	2		0	0	4.95875	2.1548	13.578	-3.66045
08-08-2005_Sc1500atg-TrimStack	TACTCT.psum	740;2,1250;1,1292;2,1297;5	4	10	24	5.58658		0	0	0	0		0	5		0	0	7.9839	2.86689	19.4515	-3.48366
08-08-2005_Sc1500atg-TrimStack	ACCCGC.psum	499;1,1289;1,1292;1,1350;2,1358;3,1371;2	6	10	12	5.58036		0	0	0	0		0	3		0	0	2.40644	1.71917	9.2831	-4.47023
08-08-2005_Sc1500atg-TrimStack	CATGCA.psum	888;1,890;1,992;3	3	5	22	5.57882		0	0	0	0		0	3		0	0	6.3833	2.79928	17.5804	-4.81383
08-08-2005_Sc1500atg-TrimStack	GAAAAT.psum	1377;6,1384;1,1388;2,1391;5,1410;4	5	18	54	5.57444		0	0	0	0		0	6		0	0	26.0211	5.01913	46.0977	5.94459
08-08-2005_Sc1500atg-TrimStack	TAGGAA.psum	1375;1,1388;2,1456;6,1469;1,1471;1,1493;4	6	15	23	5.57374		0	0	0	0		0	6		0	0	7.63682	2.75635	18.6622	-3.38859
08-08-2005_Sc1500atg-TrimStack	TAGAAG.psum	1466;5,1482;1,1489;5	3	11	30	5.56909		0	0	0	0		0	5		0	0	11.4517	3.33058	24.774	-1.87059
08-08-2005_Sc1500atg-TrimStack	ACGTCC.psum	222;3	1	3	13	5.56839		0	0	0	0		0	3		0	0	3.18209	1.76315	10.2347	-3.8705
08-08-2005_Sc1500atg-TrimStack	AGTACG.psum	1478;5	1	5	17	5.56632		0	0	0	0		0	5		0	0	4.71831	2.20643	13.544	-4.10741
08-08-2005_Sc1500atg-TrimStack	TCGTTC.psum	1268;4	1	4	20	5.56527		0	0	0	0		0	4		0	0	6.4165	2.44076	16.1795	-3.34654
08-08-2005_Sc1500atg-TrimStack	CGCGGT.psum	140;5,820;1	2	6	9	5.55563		0	0	0	0		0	5		0	0	1.65996	1.32119	6.94471	-3.6248
08-08-2005_Sc1500atg-TrimStack	GAAAGA.psum	1391;1,1412;5,1443;6,1455;5,1462;3,1466;1,1470;2,1473;7,1481;1,1485;4	10	35	44	5.55395		0	0	0	0		0	7		0	0	19.1016	4.483	37.0336	1.1696
08-08-2005_Sc1500atg-TrimStack	GCATAG.psum	530;1,1264;3,1269;1,1420;1,1450;3,1470;1,1473;3	7	13	15	5.55312		0	0	0	0		0	3		0	0	4.05734	1.97054	11.9395	-3.82482
08-08-2005_Sc1500atg-TrimStack	TGTGCC.psum	887;2,957;1,1034;5	3	8	17	5.54911		0	0	0	0		0	5		0	0	4.85714	2.18825	13.6101	-3.89586
08-08-2005_Sc1500atg-TrimStack	TTAACA.psum	1435;6,1443;4,1470;1,1492;5	4	16	31	5.54795		0	0	0	0		0	6		0	0	11.9286	3.43756	25.6788	-1.82167
08-08-2005_Sc1500atg-TrimStack	AAAATG.psum	1402;4	1	4	53	5.54788	1483;12	1	12	0	-4.6779		0	4		0	12	24.2455	5.18298	44.9774	3.51355
08-08-2005_Sc1500atg-TrimStack	AATCGA.psum	1478;6	1	6	23	5.54106		0	0	0	0		0	6		0	0	7.75553	2.75118	18.7603	-3.2492
08-08-2005_Sc1500atg-TrimStack	GCATAC.psum	747;6	1	6	20	5.54056		0	0	0	0		0	6		0	0	5.40845	2.63359	15.9428	-5.1259
08-08-2005_Sc1500atg-TrimStack	GCTATT.psum	1276;7,1290;1,1292;2,1304;1,1306;1	5	12	26	5.53745		0	0	0	0		0	7		0	0	9.70926	2.94192	21.4769	-2.05843
08-08-2005_Sc1500atg-TrimStack	ATTGCA.psum	1492;3	1	3	29	5.53743		0	0	0	0		0	3		0	0	10.9306	3.26314	23.9832	-2.12199
08-08-2005_Sc1500atg-TrimStack	CCCCGA.psum	145;3	1	3	8	5.53677		0	0	0	0		0	3		0	0	1.39034	1.19377	6.16544	-3.38476
08-08-2005_Sc1500atg-TrimStack	CTCATC.psum	1281;1,1344;3	2	4	26	5.53551		0	0	0	0		0	3		0	0	9.82897	2.92132	21.5143	-1.85632
08-08-2005_Sc1500atg-TrimStack	ATAGGT.psum	1469;3,1473;2	2	5	18	5.53505		0	0	0	0		0	3		0	0	5.54024	2.25107	14.5445	-3.46402
08-08-2005_Sc1500atg-TrimStack	AACTAC.psum	1471;6,1479;1,1481;1,1483;2	4	10	26	5.53501		0	0	0	0		0	6		0	0	8.86519	3.09571	21.248	-3.51766
08-08-2005_Sc1500atg-TrimStack	ATCGCA.psum	1256;1,1263;1,1349;1,1488;6	4	9	16	5.52713		0	0	0	0		0	6		0	0	4.69416	2.04551	12.8762	-3.48789
08-08-2005_Sc1500atg-TrimStack	GAGAAA.psum	1381;2,1395;2,1410;1,1472;1,1476;1,1481;1	6	8	43	5.51772		0	0	0	0		0	2		0	0	18.6066	4.42091	36.2903	0.922992
08-08-2005_Sc1500atg-TrimStack	ACTATC.psum	1225;4,1454;1	2	5	24	5.51716		0	0	0	0		0	4		0	0	8.09356	2.88308	19.6259	-3.43877
08-08-2005_Sc1500atg-TrimStack	ACTACG.psum	994;4	1	4	17	5.51605		0	0	0	0		0	4		0	0	4.94668	2.18514	13.6872	-3.79387
08-08-2005_Sc1500atg-TrimStack	TATCAG.psum	1456;2,1493;3	2	5	24	5.51106		0	0	0	0		0	3		0	0	9.01107	2.71979	19.8902	-1.8681
08-08-2005_Sc1500atg-TrimStack	TTTCGT.psum	1307;1,1310;1,1324;1,1326;1,1328;1,1346;1,1348;6,1355;6	8	18	30	5.51006		0	0	0	0		0	6		0	0	11.4215	3.37173	24.9085	-2.06541
08-08-2005_Sc1500atg-TrimStack	TTAGTT.psum	1258;2,1261;2,1346;3,1350;2,1426;1	5	10	28	5.49812		0	0	0	0		0	3		0	0	10.4759	3.1873	23.2251	-2.27334
08-08-2005_Sc1500atg-TrimStack	AGAGGC.psum	1458;2	1	2	19	5.49216		0	0	0	0		0	2		0	0	5.89537	2.38606	15.4396	-3.64886
08-08-2005_Sc1500atg-TrimStack	TAAAGA.psum	1407;1,1410;3,1414;2,1417;6,1425;1,1427;1,1444;1,1465;3,1477;6	9	24	43	5.48372		0	0	0	0		0	6		0	0	17.999	4.55914	36.2355	-0.237547
08-08-2005_Sc1500atg-TrimStack	CGTAAA.psum	1495;2	1	2	21	5.47427		0	0	0	0		0	2		0	0	7.30986	2.50082	17.3131	-2.69341
08-08-2005_Sc1500atg-TrimStack	TCGCAT.psum	1254;1,1258;2,1367;3	3	6	15	5.47257		0	0	0	0		0	3		0	0	4.23139	1.96774	12.1024	-3.63958
08-08-2005_Sc1500atg-TrimStack	GGCGGG.psum	659;2,805;2,1183;1,1375;5	4	10	10	5.47024		0	0	0	0		0	5		0	0	1.76459	1.50549	7.78656	-4.25739
08-08-2005_Sc1500atg-TrimStack	CAGAAA.psum	1472;5,1480;1	2	6	40	5.4666		0	0	0	0		0	5		0	0	17.507	4.11461	33.9655	1.04859
08-08-2005_Sc1500atg-TrimStack	ATGCGA.psum	1383;6	1	6	16	5.46634		0	0	0	0		0	6		0	0	4.32696	2.13544	12.8687	-4.21479
08-08-2005_Sc1500atg-TrimStack	TACATT.psum	1366;2,1369;2,1452;5,1487;3	4	12	33	5.46373		0	0	0	0		0	5		0	0	12.2716	3.79381	27.4469	-2.90362
08-08-2005_Sc1500atg-TrimStack	GAGTGC.psum	542;1,1456;3	2	4	13	5.46099		0	0	0	0		0	3		0	0	3.333	1.77019	10.4138	-3.74777
08-08-2005_Sc1500atg-TrimStack	CCCGTC.psum	894;1,1146;2,1149;1,1236;1	4	5	10	5.45701		0	0	0	0		0	2		0	0	2.13078	1.44204	7.89894	-3.63737
08-08-2005_Sc1500atg-TrimStack	TGTAAA.psum	1238;1,1445;2,1448;2	3	5	35	5.45193		0	0	0	0		0	2		0	0	14.4879	3.76235	29.5373	-0.561477
08-08-2005_Sc1500atg-TrimStack	GACTAA.psum	761;2,765;1,1283;1,1397;2,1481;4	5	10	16	5.45023		0	0	0	0		0	4		0	0	4.7002	2.07327	12.9933	-3.59288
08-08-2005_Sc1500atg-TrimStack	TTCATT.psum	1337;1,1344;5,1365;2,1411;1,1448;1	5	10	51	5.44911		0	0	0	0		0	5		0	0	23.7364	5.00331	43.7497	3.72317
08-08-2005_Sc1500atg-TrimStack	CCTAAA.psum	846;2,1061;3	2	5	22	5.44878		0	0	0	0		0	3		0	0	7.16097	2.72337	18.0544	-3.73252
08-08-2005_Sc1500atg-TrimStack	TGTCGA.psum	698;5	1	5	19	5.44378		0	0	0	0		0	5		0	0	5.90845	2.40486	15.5279	-3.711
08-08-2005_Sc1500atg-TrimStack	GCTATA.psum	900;3,1435;1	2	4	20	5.44361		0	0	0	0		0	3		0	0	6.166	2.54133	16.3313	-3.99933
08-08-2005_Sc1500atg-TrimStack	CACTAA.psum	1473;1,1478;6,1494;1	3	8	23	5.43438		0	0	0	0		0	6		0	0	7.63984	2.82648	18.9458	-3.66609
08-08-2005_Sc1500atg-TrimStack	AGAACG.psum	1464;3,1488;1,1490;2,1493;1,1495;1	5	8	21	5.43095		0	0	0	0		0	3		0	0	6.91851	2.59282	17.2898	-3.45278
08-08-2005_Sc1500atg-TrimStack	TGCGCG.psum	1143;1,1158;2,1168;2,1192;1,1334;1,1336;1,1364;1	7	9	8	5.42741		0	0	0	0		0	2		0	0	1.56841	1.18502	6.30849	-3.17167
08-08-2005_Sc1500atg-TrimStack	AAGTAG.psum	1420;3,1431;1,1436;1,1438;3,1463;2,1478;4,1491;1,1493;3	8	18	26	5.4203		0	0	0	0		0	4		0	0	8.82998	3.16772	21.5009	-3.84091
08-08-2005_Sc1500atg-TrimStack	AAACAT.psum	391;1,1438;1,1468;1,1475;1,1481;9,1491;1	6	14	40	5.4139		0	0	0	0		0	9		0	0	16.6006	4.3221	33.889	-0.687785
08-08-2005_Sc1500atg-TrimStack	GTCACG.psum	1165;3,1349;2	2	5	11	5.41348		0	0	0	0		0	3		0	0	2.66901	1.53893	8.82475	-3.48672
08-08-2005_Sc1500atg-TrimStack	GGTCGC.psum	1182;2,1186;2	2	4	9	5.40995		0	0	0	0		0	2		0	0	1.80382	1.33017	7.12452	-3.51687
08-08-2005_Sc1500atg-TrimStack	ATTTCA.psum	1281;1,1285;1,1492;3	3	5	46	5.40349		0	0	0	0		0	3		0	0	20.8833	4.64824	39.4762	2.29036
08-08-2005_Sc1500atg-TrimStack	AAGGAG.psum	1469;5,1477;5	2	10	26	5.40196		0	0	0	0		0	5		0	0	9.42757	3.06786	21.699	-2.84387
08-08-2005_Sc1500atg-TrimStack	AGATTA.psum	78;1,1470;2,1488;5	3	8	28	5.39756		0	0	0	0		0	5		0	0	10.3229	3.27501	23.423	-2.7771
08-08-2005_Sc1500atg-TrimStack	TCAACC.psum	478;5	1	5	22	5.39726		0	0	0	0		0	5		0	0	7.18712	2.74452	18.1652	-3.79096
08-08-2005_Sc1500atg-TrimStack	TTAAAC.psum	1495;2	1	2	29	5.39468		0	0	0	0		0	2		0	0	10.7545	3.38212	24.283	-2.77395
08-08-2005_Sc1500atg-TrimStack	TTATTA.psum	1164;1,1241;1,1268;1,1318;1,1320;1,1330;1,1332;4,1342;1,1345;1,1347;1,1434;6	11	19	44	5.39344		0	0	0	0		0	6		0	0	19.4326	4.55505	37.6528	1.2124
08-08-2005_Sc1500atg-TrimStack	CACGAG.psum	994;4,999;1	2	5	13	5.38963		0	0	0	0		0	4		0	0	2.95473	1.86381	10.41	-4.50053
08-08-2005_Sc1500atg-TrimStack	AACTCA.psum	1474;1,1476;1,1478;1	3	3	24	5.3868		0	0	0	0		0	1		0	0	9.06942	2.7717	20.1562	-2.01737
08-08-2005_Sc1500atg-TrimStack	TCGCCG.psum	261;1,1015;5,1360;1	3	7	11	5.38517		0	0	0	0		0	5		0	0	2.58954	1.56178	8.83667	-3.65759
08-08-2005_Sc1500atg-TrimStack	GCACTT.psum	599;1,1197;3	2	4	20	5.38344		0	0	0	0		0	3		0	0	6.38531	2.52899	16.5013	-3.73066
08-08-2005_Sc1500atg-TrimStack	TGCTCG.psum	1134;5	1	5	13	5.38223		0	0	0	0		0	5		0	0	3.39738	1.78413	10.5339	-3.73915
08-08-2005_Sc1500atg-TrimStack	ACAAGC.psum	1482;1,1485;3,1489;1,1492;1,1494;2	5	8	23	5.37917		0	0	0	0		0	3		0	0	8.1006	2.76983	19.1799	-2.97873
08-08-2005_Sc1500atg-TrimStack	TTCGGG.psum	1354;5,1367;2,1372;1,1381;4	4	12	12	5.3785		0	0	0	0		0	5		0	0	3.10161	1.65444	9.71936	-3.51614
08-08-2005_Sc1500atg-TrimStack	ACTTTA.psum	1442;3	1	3	33	5.37695		0	0	0	0		0	3		0	0	12.7847	3.75962	27.8232	-2.25377
08-08-2005_Sc1500atg-TrimStack	GATACA.psum	1474;4	1	4	24	5.37389		0	0	0	0		0	4		0	0	8.0161	2.97436	19.9135	-3.88135
08-08-2005_Sc1500atg-TrimStack	CTTACT.psum	937;4,1339;3	2	7	22	5.37205		0	0	0	0		0	4		0	0	7.04326	2.78418	18.18	-4.09345
08-08-2005_Sc1500atg-TrimStack	GCCCCT.psum	664;1,984;1,1268;3	3	5	12	5.37012		0	0	0	0		0	3		0	0	2.81791	1.70985	9.6573	-4.02149
08-08-2005_Sc1500atg-TrimStack	TAATCA.psum	1082;1,1211;1,1213;1,1215;1,1404;2,1436;1,1445;1,1486;4	8	12	27	5.3695		0	0	0	0		0	4		0	0	10.6881	3.03788	22.8396	-1.46338
08-08-2005_Sc1500atg-TrimStack	AACTAG.psum	1405;4,1453;4,1481;3,1485;1,1492;2	5	14	21	5.36896		0	0	0	0		0	4		0	0	6.70121	2.66323	17.3541	-3.95173
08-08-2005_Sc1500atg-TrimStack	GGCATA.psum	800;2,1210;3	2	5	17	5.36807		0	0	0	0		0	3		0	0	5.29276	2.1809	14.0164	-3.43086
08-08-2005_Sc1500atg-TrimStack	TATAGT.psum	1263;3,1267;2,1271;6,1402;5,1444;1,1468;3,1483;2	7	22	25	5.36784		0	0	0	0		0	6		0	0	9.01408	2.97809	20.9264	-2.89827
08-08-2005_Sc1500atg-TrimStack	ATCAAT.psum	1495;1	1	1	40	5.36561		0	0	0	0		0	1		0	0	17.7113	4.15399	34.3272	1.09529
08-08-2005_Sc1500atg-TrimStack	TATAAT.psum	1251;1,1253;1,1255;4,1260;1,1273;7,1300;7,1308;1,1319;1,1330;3,1359;1,1386;1,1401;3,1409;5,1425;2,1428;2,1436;1,1442;2,1490;3	18	46	37	5.36504		0	0	0	0		0	7		0	0	16.0473	3.90542	31.669	0.425611
08-08-2005_Sc1500atg-TrimStack	CACGCC.psum	863;3	1	3	11	5.36488		0	0	0	0		0	3		0	0	2.46881	1.59019	8.82957	-3.89195
08-08-2005_Sc1500atg-TrimStack	TAGCAC.psum	1489;1,1492;1	2	2	17	5.35459		0	0	0	0		0	1		0	0	5.30584	2.18395	14.0416	-3.42997
08-08-2005_Sc1500atg-TrimStack	CTGACG.psum	942;1	1	1	15	5.35318		0	0	0	0		0	1		0	0	3.77163	2.09751	12.1617	-4.61842
08-08-2005_Sc1500atg-TrimStack	TTTCAT.psum	1311;1,1313;3,1342;5,1354;2,1364;3,1369;1	6	15	51	5.34807		0	0	0	0		0	5		0	0	23.7807	5.08956	44.1389	3.42245
08-08-2005_Sc1500atg-TrimStack	AACCGC.psum	334;1,1018;2,1021;1,1023;1,1491;1	5	6	14	5.34197		0	0	0	0		0	2		0	0	4.04829	1.86293	11.5	-3.40343
08-08-2005_Sc1500atg-TrimStack	GGTTCG.psum	946;3	1	3	14	5.34069		0	0	0	0		0	3		0	0	3.59759	1.94777	11.3887	-4.19348
08-08-2005_Sc1500atg-TrimStack	CGTGCG.psum	1260;4	1	4	9	5.33258		0	0	0	0		0	4		0	0	1.82495	1.34551	7.207	-3.5571
08-08-2005_Sc1500atg-TrimStack	TTTACT.psum	1058;2,1107;2,1179;2,1255;1,1300;1,1303;2,1367;3	7	13	36	5.33194		0	0	0	0		0	3		0	0	15.5292	3.83928	30.8863	0.172043
08-08-2005_Sc1500atg-TrimStack	GGTGCT.psum	279;4	1	4	20	5.33147		0	0	0	0		0	4		0	0	6.44668	2.54213	16.6152	-3.72186
08-08-2005_Sc1500atg-TrimStack	TAGTCA.psum	956;1,1307;2	2	3	19	5.32879		0	0	0	0		0	2		0	0	6.21227	2.39974	15.8112	-3.3867
08-08-2005_Sc1500atg-TrimStack	AAAACG.psum	1374;3	1	3	29	5.32376		0	0	0	0		0	3		0	0	11.2716	3.33004	24.5918	-2.04855
08-08-2005_Sc1500atg-TrimStack	CATAAG.psum	1420;1,1463;1,1470;1,1472;1,1487;3,1491;1	6	8	20	5.32218		0	0	0	0		0	3		0	0	6.64386	2.50952	16.682	-3.39424
08-08-2005_Sc1500atg-TrimStack	CACGCG.psum	1315;3	1	3	8	5.32172		0	0	0	0		0	3		0	0	1.4839	1.22443	6.38164	-3.41383
08-08-2005_Sc1500atg-TrimStack	ATAGTT.psum	1246;1,1275;3,1333;2	3	6	28	5.32163		0	0	0	0		0	3		0	0	11.0956	3.17655	23.8018	-1.61062
08-08-2005_Sc1500atg-TrimStack	GACAAC.psum	1485;2	1	2	22	5.32048		0	0	0	0		0	2		0	0	7.73843	2.6805	18.4604	-2.98359
08-08-2005_Sc1500atg-TrimStack	AGATAT.psum	1444;4,1450;3	2	7	33	5.32024		0	0	0	0		0	4		0	0	14.5775	3.46273	28.4284	0.726557
08-08-2005_Sc1500atg-TrimStack	CACACG.psum	180;1,577;1,1485;1,1488;1,1491;3,1495;2	6	9	12	5.31942		0	0	0	0		0	3		0	0	3.00704	1.69059	9.76941	-3.75532
08-08-2005_Sc1500atg-TrimStack	TAGGGG.psum	479;2,986;2,1310;6	3	10	11	5.31597		0	0	0	0		0	6		0	0	2.45473	1.60747	8.88462	-3.97516
08-08-2005_Sc1500atg-TrimStack	GTAAAT.psum	1248;6,1434;1,1436;1	3	8	32	5.30948		0	0	0	0		0	6		0	0	13.0684	3.56562	27.3309	-1.19406
08-08-2005_Sc1500atg-TrimStack	AAAGAC.psum	1468;2,1471;10	2	12	34	5.30296		0	0	0	0		0	10		0	0	13.2163	3.91927	28.8934	-2.46077
08-08-2005_Sc1500atg-TrimStack	TCTTTC.psum	1231;1,1326;5	2	6	43	5.30258		0	0	0	0		0	5		0	0	19.3058	4.46843	37.1795	1.43213
08-08-2005_Sc1500atg-TrimStack	ATTTTA.psum	1270;1,1345;3,1369;5,1443;2,1457;3	5	14	48	5.30024		0	0	0	0		0	5		0	0	22.3581	4.83786	41.7096	3.00669
08-08-2005_Sc1500atg-TrimStack	AGAGCG.psum	1390;3,1488;2	2	5	13	5.29398		0	0	0	0		0	3		0	0	3.44064	1.8057	10.6635	-3.78217
08-08-2005_Sc1500atg-TrimStack	GGCCTT.psum	1077;5	1	5	19	5.29078		0	0	0	0		0	5		0	0	5.97384	2.46205	15.822	-3.87436
08-08-2005_Sc1500atg-TrimStack	CGCAAA.psum	1144;2,1472;3,1494;4	3	9	20	5.28644		0	0	0	0		0	4		0	0	6.87726	2.48234	16.8066	-3.05209
08-08-2005_Sc1500atg-TrimStack	AGGAAG.psum	1452;6	1	6	31	5.28439		0	0	0	0		0	6		0	0	12.4718	3.5062	26.4967	-1.55299
08-08-2005_Sc1500atg-TrimStack	AGTAAC.psum	1465;3,1475;6	2	9	22	5.28402		0	0	0	0		0	6		0	0	7.67706	2.71061	18.5195	-3.16539
08-08-2005_Sc1500atg-TrimStack	GAGCGG.psum	1359;4	1	4	10	5.28171		0	0	0	0		0	4		0	0	2.45171	1.42914	8.16826	-3.26484
08-08-2005_Sc1500atg-TrimStack	GTGCAC.psum	1494;6	1	6	13	5.28162		0	0	0	0		0	6		0	0	3.22938	1.84993	10.6291	-4.17034
08-08-2005_Sc1500atg-TrimStack	CGAGAA.psum	1347;3,1373;1,1376;1	3	5	21	5.28158		0	0	0	0		0	3		0	0	6.72334	2.7031	17.5357	-4.08907
08-08-2005_Sc1500atg-TrimStack	TCAAAA.psum	1495;1	1	1	57	5.27924		0	0	0	0		0	1		0	0	27.327	5.6207	49.8098	4.84415
08-08-2005_Sc1500atg-TrimStack	CGCCGG.psum	656;2	1	2	9	5.27698		0	0	0	0		0	2		0	0	1.92555	1.34062	7.28805	-3.43695
08-08-2005_Sc1500atg-TrimStack	AAGAAT.psum	1475;4,1490;6	2	10	47	5.27011		0	0	0	0		0	6		0	0	23.006	4.55284	41.2174	4.79468
08-08-2005_Sc1500atg-TrimStack	AGTGTA.psum	941;2,945;1,1396;1,1433;1,1444;1,1452;1,1477;6,1493;1	8	14	18	5.26527		0	0	0	0		0	6		0	0	5.62475	2.35036	15.0262	-3.77668
08-08-2005_Sc1500atg-TrimStack	CACTAT.psum	1157;4,1293;1	2	5	22	5.25866		0	0	0	0		0	4		0	0	8.36519	2.59283	18.7365	-2.00613
08-08-2005_Sc1500atg-TrimStack	CGGACC.psum	1183;4,1203;1	2	5	9	5.25093		0	0	0	0		0	4		0	0	1.70322	1.38962	7.26169	-3.85525
08-08-2005_Sc1500atg-TrimStack	CAGCAA.psum	1037;1,1470;5,1481;2,1493;3	4	11	32	5.25016		0	0	0	0		0	5		0	0	13.0171	3.61568	27.4798	-1.44562
08-08-2005_Sc1500atg-TrimStack	AGCTTT.psum	701;3,1398;1,1442;1	3	5	32	5.2498		0	0	0	0		0	3		0	0	12.5895	3.69737	27.379	-2.19995
08-08-2005_Sc1500atg-TrimStack	CTTTAA.psum	1401;4	1	4	34	5.2488		0	0	0	0		0	4		0	0	14.1147	3.78854	29.2689	-1.03948
08-08-2005_Sc1500atg-TrimStack	CGCCAG.psum	1029;2	1	2	14	5.24875		0	0	0	0		0	2		0	0	3.666	1.96885	11.5414	-4.2094
08-08-2005_Sc1500atg-TrimStack	GCTGCG.psum	577;1,579;1	2	2	12	5.24853		0	0	0	0		0	1		0	0	2.82797	1.74754	9.81814	-4.1622
08-08-2005_Sc1500atg-TrimStack	TAGGAG.psum	1228;4	1	4	14	5.24545		0	0	0	0		0	4		0	0	3.833	1.93825	11.586	-3.92001
08-08-2005_Sc1500atg-TrimStack	CCGGCC.psum	793;5	1	5	9	5.24495		0	0	0	0		0	5		0	0	1.72736	1.3866	7.27375	-3.81902
08-08-2005_Sc1500atg-TrimStack	CGCGCC.psum	888;1,1028;1,1175;4,1268;1,1270;3,1275;1,1401;1	7	12	8	5.24442		0	0	0	0		0	4		0	0	1.38229	1.26186	6.42972	-3.66513
08-08-2005_Sc1500atg-TrimStack	AACAGA.psum	310;2,1473;6,1480;6,1487;1	4	15	32	5.24322		0	0	0	0		0	6		0	0	12.5946	3.70105	27.3988	-2.20965
08-08-2005_Sc1500atg-TrimStack	CCGTGT.psum	838;2	1	2	12	5.24157		0	0	0	0		0	2		0	0	2.77163	1.76061	9.81408	-4.27082
08-08-2005_Sc1500atg-TrimStack	ACATGA.psum	917;4	1	4	24	5.23911		0	0	0	0		0	4		0	0	8.54829	2.9493	20.3455	-3.24891
08-08-2005_Sc1500atg-TrimStack	TCCGGG.psum	916;2,1342;3,1354;5	3	10	11	5.23583		0	0	0	0		0	5		0	0	2.40141	1.64226	8.97045	-4.16763
08-08-2005_Sc1500atg-TrimStack	TGGGGA.psum	470;2	1	2	17	5.2351		0	0	0	0		0	2		0	0	4.59457	2.36966	14.0732	-4.88408
08-08-2005_Sc1500atg-TrimStack	GCTCTT.psum	1327;2	1	2	26	5.23243		0	0	0	0		0	2		0	0	10.2223	3.01536	22.2838	-1.83912
08-08-2005_Sc1500atg-TrimStack	GCACGG.psum	710;2,1232;3	2	5	10	5.23213		0	0	0	0		0	3		0	0	2.23742	1.48364	8.17197	-3.69712
08-08-2005_Sc1500atg-TrimStack	GATCAC.psum	1363;3	1	3	15	5.23059		0	0	0	0		0	3		0	0	4.68813	1.97146	12.574	-3.1977
08-08-2005_Sc1500atg-TrimStack	CTGTAA.psum	1444;4	1	4	23	5.22598		0	0	0	0		0	4		0	0	8.42555	2.78885	19.5809	-2.72983
08-08-2005_Sc1500atg-TrimStack	TTACTC.psum	1296;5,1341;4	2	9	22	5.22399		0	0	0	0		0	5		0	0	7.36419	2.80165	18.5708	-3.84243
08-08-2005_Sc1500atg-TrimStack	CCGGCG.psum	1157;2	1	2	9	5.2228		0	0	0	0		0	2		0	0	1.7998	1.37861	7.31424	-3.71464
08-08-2005_Sc1500atg-TrimStack	TCACAC.psum	1167;1,1369;2,1492;4	3	7	16	5.2214		0	0	0	0		0	4		0	0	4.69718	2.16471	13.356	-3.96166
08-08-2005_Sc1500atg-TrimStack	GTTCGA.psum	855;3	1	3	17	5.22109		0	0	0	0		0	3		0	0	5.50704	2.20126	14.3121	-3.29798
08-08-2005_Sc1500atg-TrimStack	TTTTAG.psum	707;1,1226;1,1266;2,1316;1,1344;3,1348;1,1360;1,1383;2,1386;2,1394;7,1444;4	11	25	32	5.22058		0	0	0	0		0	7		0	0	13.7968	3.48682	27.7441	-0.15049
08-08-2005_Sc1500atg-TrimStack	GCAAGA.psum	1475;1,1482;4,1494;2	3	7	31	5.21945		0	0	0	0		0	4		0	0	11.9306	3.65353	26.5447	-2.68355
08-08-2005_Sc1500atg-TrimStack	CATAGT.psum	1473;3	1	3	19	5.21731		0	0	0	0		0	3		0	0	6.29779	2.43463	16.0363	-3.44073
08-08-2005_Sc1500atg-TrimStack	TATTCC.psum	1168;5	1	5	26	5.21551		0	0	0	0		0	5		0	0	10.6751	2.93834	22.4284	-1.07831
08-08-2005_Sc1500atg-TrimStack	CCCCGC.psum	1035;3,1045;1,1047;1	3	5	8	5.21215		0	0	0	0		0	3		0	0	1.63481	1.22122	6.5197	-3.25008
08-08-2005_Sc1500atg-TrimStack	GAGTAA.psum	1480;8,1493;4	2	12	20	5.20582		0	0	0	0		0	8		0	0	6.70926	2.55305	16.9215	-3.50296
08-08-2005_Sc1500atg-TrimStack	TTATAC.psum	1492;3	1	3	27	5.20403		0	0	0	0		0	3		0	0	9.94064	3.27811	23.0531	-3.17178
08-08-2005_Sc1500atg-TrimStack	ACCTAG.psum	525;2	1	2	13	5.19804		0	0	0	0		0	2		0	0	3.30785	1.86458	10.7662	-4.15047
08-08-2005_Sc1500atg-TrimStack	ACCACA.psum	578;3,1473;4,1478;1	3	8	24	5.19299		0	0	0	0		0	4		0	0	8.30181	3.02296	20.3937	-3.79003
08-08-2005_Sc1500atg-TrimStack	CTATAT.psum	1229;1,1231;2,1286;1,1291;1,1319;7,1417;2,1439;3	7	17	29	5.18843		0	0	0	0		0	7		0	0	11.1026	3.44948	24.9005	-2.69531
08-08-2005_Sc1500atg-TrimStack	AGGAAC.psum	1459;2	1	2	23	5.18662		0	0	0	0		0	2		0	0	8.44869	2.80555	19.6709	-2.77351
08-08-2005_Sc1500atg-TrimStack	GTAAGC.psum	1489;1,1494;1	2	2	15	5.18099		0	0	0	0		0	1		0	0	4.69416	1.98916	12.6508	-3.26248
08-08-2005_Sc1500atg-TrimStack	GGAGAC.psum	796;1,1127;4	2	5	14	5.18076		0	0	0	0		0	4		0	0	4.24849	1.88225	11.7775	-3.28052
08-08-2005_Sc1500atg-TrimStack	TACAGG.psum	1460;2	1	2	17	5.17787		0	0	0	0		0	2		0	0	5.58451	2.20467	14.4032	-3.23417
08-08-2005_Sc1500atg-TrimStack	GTAATA.psum	1297;1,1349;4,1383;4,1456;1,1488;3,1492;1	6	14	30	5.17474		0	0	0	0		0	4		0	0	12.2042	3.43897	25.9601	-1.55165
08-08-2005_Sc1500atg-TrimStack	GAACAG.psum	1441;4,1459;1	2	5	23	5.17073		0	0	0	0		0	4		0	0	8.64688	2.77584	19.7502	-2.45648
08-08-2005_Sc1500atg-TrimStack	CCCCAG.psum	977;1,1017;3	2	4	12	5.17018		0	0	0	0		0	3		0	0	3.12374	1.71682	9.99101	-3.74353
08-08-2005_Sc1500atg-TrimStack	TAAACG.psum	304;1,1359;6	2	7	21	5.16629		0	0	0	0		0	6		0	0	6.96781	2.71611	17.8322	-3.89662
08-08-2005_Sc1500atg-TrimStack	CATGTA.psum	1208;1,1252;4,1277;1,1316;1	4	7	20	5.16213		0	0	0	0		0	4		0	0	6.94266	2.52945	17.0605	-3.17515
08-08-2005_Sc1500atg-TrimStack	ATAGGA.psum	865;2,1353;5,1468;6,1478;1,1489;3,1494;1	6	18	20	5.15718		0	0	0	0		0	6		0	0	6.54225	2.60952	16.9803	-3.89582
08-08-2005_Sc1500atg-TrimStack	CCAAAA.psum	1495;1	1	1	43	5.15519		0	0	0	0		0	1		0	0	18.9245	4.67014	37.6051	0.24399
08-08-2005_Sc1500atg-TrimStack	CGAAGC.psum	971;1,973;2,1250;2	3	5	15	5.15292		0	0	0	0		0	2		0	0	4.64588	2.00937	12.6834	-3.39161
08-08-2005_Sc1500atg-TrimStack	CCCCTC.psum	1148;3,1230;1	2	4	12	5.14971		0	0	0	0		0	3		0	0	3.11066	1.72618	10.0154	-3.79407
08-08-2005_Sc1500atg-TrimStack	CGCGGC.psum	985;3	1	3	8	5.14842		0	0	0	0		0	3		0	0	1.66197	1.23106	6.58622	-3.26228
08-08-2005_Sc1500atg-TrimStack	GACTAG.psum	50;2,555;2,659;1,662;1,1115;2,1435;2,1478;5	7	15	12	5.14484		0	0	0	0		0	5		0	0	2.89738	1.76927	9.97446	-4.17969
08-08-2005_Sc1500atg-TrimStack	GTCGGG.psum	294;5,906;1,1350;2	3	8	8	5.14369		0	0	0	0		0	5		0	0	1.48189	1.26721	6.55071	-3.58693
08-08-2005_Sc1500atg-TrimStack	GAGGTC.psum	339;1	1	1	14	5.13907		0	0	0	0		0	1		0	0	3.67103	2.00989	11.7106	-4.36854
08-08-2005_Sc1500atg-TrimStack	ATACTT.psum	1328;2,1432;1,1440;4	3	7	31	5.13889		0	0	0	0		0	4		0	0	12.9678	3.50897	27.0037	-1.06806
08-08-2005_Sc1500atg-TrimStack	CAGATA.psum	1483;1,1485;2,1488;1	3	4	25	5.13592		0	0	0	0		0	2		0	0	9.14588	3.08691	21.4935	-3.20177
08-08-2005_Sc1500atg-TrimStack	CTCCGC.psum	976;1	1	1	11	5.13514		0	0	0	0		0	1		0	0	2.94467	1.56867	9.21934	-3.33001
08-08-2005_Sc1500atg-TrimStack	ACTGGG.psum	370;3	1	3	16	5.13119		0	0	0	0		0	3		0	0	5.1328	2.11787	13.6043	-3.33869
08-08-2005_Sc1500atg-TrimStack	AGTGTG.psum	214;5	1	5	16	5.13043		0	0	0	0		0	5		0	0	4.43561	2.25408	13.4519	-4.5807
08-08-2005_Sc1500atg-TrimStack	GATCTA.psum	691;3	1	3	19	5.13026		0	0	0	0		0	3		0	0	6.4839	2.43966	16.2426	-3.27475
08-08-2005_Sc1500atg-TrimStack	TTGTTT.psum	1038;1,1166;1,1329;1,1333;2,1336;2,1340;1,1347;8,1363;2,1368;1	9	19	50	5.12982		0	0	0	0		0	8		0	0	24.7103	4.92995	44.4301	4.99047
08-08-2005_Sc1500atg-TrimStack	AGACAG.psum	1467;1,1470;1,1479;5	3	7	19	5.12551		0	0	0	0		0	5		0	0	6.4668	2.44526	16.2478	-3.31423
08-08-2005_Sc1500atg-TrimStack	TAGTTT.psum	1328;1,1330;1,1332;1,1347;3,1428;1	5	7	31	5.1173		0	0	0	0		0	3		0	0	13.3018	3.4585	27.1358	-0.53219
08-08-2005_Sc1500atg-TrimStack	AACAGT.psum	1443;3,1450;3,1461;3,1468;1	4	10	27	5.11459		0	0	0	0		0	3		0	0	10.7183	3.18338	23.4518	-2.01522
08-08-2005_Sc1500atg-TrimStack	CACTCG.psum	15;2	1	2	10	5.11278		0	0	0	0		0	2		0	0	2.30181	1.50568	8.32451	-3.72089
08-08-2005_Sc1500atg-TrimStack	CTGTAT.psum	1311;5,1424;2	2	7	23	5.11016		0	0	0	0		0	5		0	0	8.48793	2.83985	19.8473	-2.87147
08-08-2005_Sc1500atg-TrimStack	GAGTAG.psum	379;2,1489;3,1493;1	3	6	15	5.10951		0	0	0	0		0	3		0	0	4.40543	2.0735	12.6994	-3.88857
08-08-2005_Sc1500atg-TrimStack	GCTACG.psum	1138;3	1	3	11	5.10743		0	0	0	0		0	3		0	0	2.65191	1.6345	9.18991	-3.88609
08-08-2005_Sc1500atg-TrimStack	TAATTT.psum	1263;2,1279;3	2	5	45	5.10626		0	0	0	0		0	3		0	0	21.3129	4.63884	39.8682	2.75753
08-08-2005_Sc1500atg-TrimStack	TATAGG.psum	1335;3,1466;4,1471;1	3	8	16	5.10211		0	0	0	0		0	4		0	0	5.05533	2.14513	13.6358	-3.52517
08-08-2005_Sc1500atg-TrimStack	GGGTCG.psum	1034;1,1036;3	2	4	9	5.09945		0	0	0	0		0	3		0	0	1.77666	1.41649	7.44264	-3.88932
08-08-2005_Sc1500atg-TrimStack	TTAAAT.psum	144;2,1426;5	2	7	38	5.09454		0	0	0	0		0	5		0	0	16.166	4.28577	33.3091	-0.977081
08-08-2005_Sc1500atg-TrimStack	ACCAAA.psum	1487;1,1494;2	2	3	38	5.08391		0	0	0	0		0	2		0	0	17.1791	4.09546	33.5609	0.79725
08-08-2005_Sc1500atg-TrimStack	TTTAAA.psum	1239;2,1372;1,1385;4,1395;1,1402;1,1410;1,1416;1,1434;2	8	13	49	5.08389		0	0	0	0		0	4		0	0	23.0101	5.11221	43.4589	2.56121
08-08-2005_Sc1500atg-TrimStack	CCACGT.psum	558;3,1103;2	2	5	14	5.08035		0	0	0	0		0	3		0	0	3.86217	1.9955	11.8442	-4.11982
08-08-2005_Sc1500atg-TrimStack	ACGTAC.psum	1494;2	1	2	15	5.07937		0	0	0	0		0	2		0	0	4.03421	2.15889	12.6698	-4.60135
08-08-2005_Sc1500atg-TrimStack	TTATTC.psum	1074;1,1244;1,1349;6	3	8	35	5.07763		0	0	0	0		0	6		0	0	15.7837	3.7845	30.9217	0.645707
08-08-2005_Sc1500atg-TrimStack	TAAAGC.psum	1418;2,1421;1,1456;2,1468;1,1478;4	5	10	23	5.0775		0	0	0	0		0	4		0	0	8.67203	2.82185	19.9594	-2.61538
08-08-2005_Sc1500atg-TrimStack	TATATC.psum	1083;3,1275;6,1292;2,1328;3,1466;5	5	19	30	5.07504		0	0	0	0		0	6		0	0	12.6569	3.41732	26.3262	-1.01234
08-08-2005_Sc1500atg-TrimStack	CCGCGC.psum	1128;2,1178;2,1291;3	3	7	8	5.07142		0	0	0	0		0	3		0	0	1.57646	1.26662	6.64292	-3.49
08-08-2005_Sc1500atg-TrimStack	CAGTCT.psum	585;2,588;1	2	3	17	5.06921		0	0	0	0		0	2		0	0	5.26157	2.31563	14.5241	-4.00097
08-08-2005_Sc1500atg-TrimStack	GAGCAT.psum	1282;2	1	2	18	5.06358		0	0	0	0		0	2		0	0	5.72736	2.42371	15.4222	-3.96747
08-08-2005_Sc1500atg-TrimStack	ATCTCC.psum	745;2	1	2	21	5.06323		0	0	0	0		0	2		0	0	7.09356	2.74655	18.0798	-3.89266
08-08-2005_Sc1500atg-TrimStack	TTTCGA.psum	1388;3	1	3	27	5.06276		0	0	0	0		0	3		0	0	10.8501	3.18994	23.6099	-1.90966
08-08-2005_Sc1500atg-TrimStack	CTAGCA.psum	1492;2	1	2	16	5.06274		0	0	0	0		0	2		0	0	5.3159	2.11034	13.7573	-3.12546
08-08-2005_Sc1500atg-TrimStack	TCACGT.psum	732;1,1115;1,1319;2,1348;3,1367;1	5	8	16	5.06173		0	0	0	0		0	3		0	0	4.6328	2.24571	13.6157	-4.35006
08-08-2005_Sc1500atg-TrimStack	GTAGAA.psum	1466;1,1469;2	2	3	27	5.06008		0	0	0	0		0	2		0	0	10.1408	3.3318	23.468	-3.18635
08-08-2005_Sc1500atg-TrimStack	CACGTA.psum	1479;3	1	3	13	5.05963		0	0	0	0		0	3		0	0	3.71127	1.83585	11.0547	-3.63214
08-08-2005_Sc1500atg-TrimStack	GTTACG.psum	1211;1	1	1	13	5.05434		0	0	0	0		0	1		0	0	3.58451	1.86285	11.0359	-3.86691
08-08-2005_Sc1500atg-TrimStack	GCGCAT.psum	1199;5,1248;1	2	6	12	5.05267		0	0	0	0		0	5		0	0	3.20322	1.74102	10.1673	-3.76084
08-08-2005_Sc1500atg-TrimStack	ACGTTT.psum	1141;1,1175;1	2	2	23	5.05197		0	0	0	0		0	1		0	0	8.76358	2.81799	20.0356	-2.50839
08-08-2005_Sc1500atg-TrimStack	ACAGAG.psum	1472;1,1482;1	2	2	20	5.05132		0	0	0	0		0	1		0	0	7.30181	2.51384	17.3572	-2.75353
08-08-2005_Sc1500atg-TrimStack	CATACT.psum	1257;1,1410;2,1487;5	3	8	22	5.04598		0	0	0	0		0	5		0	0	8.02012	2.7705	19.1021	-3.06187
08-08-2005_Sc1500atg-TrimStack	TAGGCA.psum	832;1,1073;3,1094;1,1182;1,1208;3,1468;3	6	12	14	5.04541		0	0	0	0		0	3		0	0	4.18913	1.94451	11.9672	-3.58892
08-08-2005_Sc1500atg-TrimStack	ATCAGA.psum	1495;1	1	1	27	5.04298		0	0	0	0		0	1		0	0	10.4598	3.27985	23.5792	-2.65965
08-08-2005_Sc1500atg-TrimStack	TCGGGT.psum	1348;1,1350;4,1355;3	3	8	11	5.03962		0	0	0	0		0	4		0	0	2.51408	1.68384	9.24944	-4.22127
08-08-2005_Sc1500atg-TrimStack	ACTAAT.psum	1053;1,1414;1,1416;2,1448;1,1477;2,1480;8,1491;2,1494;2	8	19	25	5.03526		0	0	0	0		0	8		0	0	9.50704	3.07689	21.8146	-2.80052
08-08-2005_Sc1500atg-TrimStack	GCGCTT.psum	1114;3,1118;1,1134;1,1247;1,1250;2,1390;2	6	10	14	5.03374		0	0	0	0		0	3		0	0	3.93964	1.99859	11.934	-4.0547
08-08-2005_Sc1500atg-TrimStack	ACTTCT.psum	109;3,1457;2	2	5	31	5.03123		0	0	0	0		0	3		0	0	12.7173	3.63384	27.2527	-1.81806
08-08-2005_Sc1500atg-TrimStack	ACTATT.psum	1098;4,1282;1	2	5	31	5.03072		0	0	0	0		0	4		0	0	13.5624	3.46623	27.4273	-0.302529
08-08-2005_Sc1500atg-TrimStack	TCATAG.psum	1468;3	1	3	19	5.03065		0	0	0	0		0	3		0	0	6.68209	2.44857	16.4764	-3.1122
08-08-2005_Sc1500atg-TrimStack	TCTTTA.psum	548;1,1090;2	2	3	40	5.02912		0	0	0	0		0	2		0	0	17.9759	4.37933	35.4932	0.458553
08-08-2005_Sc1500atg-TrimStack	TTTTGC.psum	1355;4,1360;1,1362;2,1367;1	4	8	39	5.02617		0	0	0	0		0	4		0	0	16.9376	4.3895	34.4956	-0.620387
08-08-2005_Sc1500atg-TrimStack	TAGTTC.psum	678;1,680;3,1260;1	3	5	23	5.02529		0	0	0	0		0	3		0	0	8.02616	2.9797	19.9449	-3.89263
08-08-2005_Sc1500atg-TrimStack	CTAACC.psum	452;2	1	2	15	5.02465		0	0	0	0		0	2		0	0	3.87525	2.21403	12.7314	-4.98088
08-08-2005_Sc1500atg-TrimStack	TAAGTG.psum	1437;2,1467;2,1488;2,1492;1,1495;2	5	9	18	5.0246		0	0	0	0		0	2		0	0	5.69618	2.44872	15.4911	-4.0987
08-08-2005_Sc1500atg-TrimStack	GCACCC.psum	1312;2	1	2	11	5.02374		0	0	0	0		0	2		0	0	2.96781	1.59885	9.36319	-3.42758
08-08-2005_Sc1500atg-TrimStack	TGTGAG.psum	192;2,1303;2	2	4	17	5.0153		0	0	0	0		0	2		0	0	4.89034	2.41454	14.5485	-4.76784
08-08-2005_Sc1500atg-TrimStack	GTGAGC.psum	196;1,1122;1	2	2	13	5.01439		0	0	0	0		0	1		0	0	3.65895	1.86285	11.1103	-3.79244
08-08-2005_Sc1500atg-TrimStack	CTAACA.psum	1484;2	1	2	22	5.01089		0	0	0	0		0	2		0	0	7.38531	2.91658	19.0516	-4.28103
08-08-2005_Sc1500atg-TrimStack	CGGAGG.psum	838;1	1	1	12	5.00533		0	0	0	0		0	1		0	0	2.82998	1.83205	10.1582	-4.49822
08-08-2005_Sc1500atg-TrimStack	AGATAG.psum	447;1,1275;1,1441;1,1487;4	4	7	21	5.00485		0	0	0	0		0	4		0	0	7.72334	2.65276	18.3344	-2.8877
08-08-2005_Sc1500atg-TrimStack	AAGAGC.psum	1467;1,1469;3,1488;4	3	8	28	5.00398		0	0	0	0		0	4		0	0	10.2133	3.55452	24.4313	-4.00479
08-08-2005_Sc1500atg-TrimStack	ACGCTC.psum	1305;1	1	1	12	5.00006		0	0	0	0		0	1		0	0	3.01207	1.79757	10.2023	-4.17819
08-08-2005_Sc1500atg-TrimStack	ACCCCT.psum	1055;1,1474;2	2	3	12	4.99997		0	0	0	0		0	2		0	0	3.24648	1.75071	10.2493	-3.75638
08-08-2005_Sc1500atg-TrimStack	CCGTGC.psum	742;2	1	2	10	4.99945		0	0	0	0		0	2		0	0	2.334	1.53337	8.46748	-3.79947
08-08-2005_Sc1500atg-TrimStack	GGCTAG.psum	1276;1,1278;1,1400;1	3	3	11	4.99565		0	0	0	0		0	1		0	0	2.67606	1.66624	9.34101	-3.98889
08-08-2005_Sc1500atg-TrimStack	ACGCAA.psum	65;2,68;1,1486;4,1495;1	4	8	20	4.99445		0	0	0	0		0	4		0	0	6.21529	2.76001	17.2553	-4.82473
08-08-2005_Sc1500atg-TrimStack	AATAGC.psum	850;1,1467;2,1489;2	3	5	26	4.99193		0	0	0	0		0	2		0	0	9.80483	3.24427	22.7819	-3.17225
08-08-2005_Sc1500atg-TrimStack	ACGTAA.psum	271;2,1048;2,1145;1,1173;1,1211;1,1325;2,1422;1,1480;3,1494;2	9	15	18	4.99166		0	0	0	0		0	3		0	0	6.19718	2.36451	15.6552	-3.26085
08-08-2005_Sc1500atg-TrimStack	AGAAGC.psum	1469;1,1471;4	2	5	26	4.99033		0	0	0	0		0	4		0	0	10.9034	3.02517	23.0041	-1.19725
08-08-2005_Sc1500atg-TrimStack	CTGTGT.psum	641;1,643;2,1252;4	3	7	19	4.99013		0	0	0	0		0	4		0	0	6.04125	2.59688	16.4288	-4.34626
08-08-2005_Sc1500atg-TrimStack	TTAGGA.psum	122;1,1379;1,1387;4	3	6	18	4.98868		0	0	0	0		0	4		0	0	6.05131	2.39516	15.632	-3.52934
08-08-2005_Sc1500atg-TrimStack	TTCACT.psum	1303;1,1322;1,1325;1,1327;1,1336;1,1355;6,1373;5	7	16	27	4.98487		0	0	0	0		0	6		0	0	11.0664	3.19639	23.852	-1.71917
08-08-2005_Sc1500atg-TrimStack	TCGGGC.psum	777;1,1136;3,1240;1	3	5	8	4.9831		0	0	0	0		0	3		0	0	1.77767	1.24869	6.77241	-3.21708
08-08-2005_Sc1500atg-TrimStack	GTGTAA.psum	1181;2,1444;4	2	6	18	4.98224		0	0	0	0		0	4		0	0	6.02716	2.40311	15.6396	-3.58526
08-08-2005_Sc1500atg-TrimStack	GCTCGC.psum	1150;2,1153;2	2	4	9	4.98122		0	0	0	0		0	2		0	0	2.06237	1.39276	7.6334	-3.50865
08-08-2005_Sc1500atg-TrimStack	GAGCTA.psum	729;4,1405;4	2	8	16	4.97959		0	0	0	0		0	4		0	0	4.80483	2.24821	13.7977	-4.18802
08-08-2005_Sc1500atg-TrimStack	CACGTG.psum	1064;4,1127;1,1208;1,1303;2,1320;2	5	10	12	4.97527		0	0	0	0		0	4		0	0	3.06338	1.79621	10.2482	-4.12145
08-08-2005_Sc1500atg-TrimStack	GCAGGC.psum	764;3,768;1	2	4	14	4.97381		0	0	0	0		0	3		0	0	3.73541	2.06373	11.9903	-4.51949
08-08-2005_Sc1500atg-TrimStack	GTAGTG.psum	1271;4	1	4	17	4.97356		0	0	0	0		0	4		0	0	5.53119	2.30596	14.755	-3.69264
08-08-2005_Sc1500atg-TrimStack	CCCTTC.psum	1180;1,1183;1,1263;3	3	5	19	4.97334		0	0	0	0		0	3		0	0	6.15996	2.58177	16.4871	-4.16714
08-08-2005_Sc1500atg-TrimStack	GAGACG.psum	379;1	1	1	13	4.95819		0	0	0	0		0	1		0	0	3.33099	1.95011	11.1314	-4.46945
08-08-2005_Sc1500atg-TrimStack	TGGGCT.psum	940;2	1	2	16	4.95662		0	0	0	0		0	2		0	0	4.98189	2.22291	13.8735	-3.90974
08-08-2005_Sc1500atg-TrimStack	TCAGCG.psum	643;4	1	4	15	4.95621		0	0	0	0		0	4		0	0	4.39638	2.13946	12.9542	-4.16146
08-08-2005_Sc1500atg-TrimStack	TGAGCA.psum	1423;3	1	3	20	4.95523		0	0	0	0		0	3		0	0	7.54427	2.51366	17.5989	-2.51036
08-08-2005_Sc1500atg-TrimStack	CTTAAA.psum	1383;3,1424;5	2	8	28	4.9545		0	0	0	0		0	5		0	0	10.5503	3.52199	24.6383	-3.53766
08-08-2005_Sc1500atg-TrimStack	TCTACT.psum	1090;3	1	3	24	4.95344		0	0	0	0		0	3		0	0	8.82394	3.06374	21.0789	-3.43102
08-08-2005_Sc1500atg-TrimStack	GACCGC.psum	588;2,591;1	2	3	9	4.94951		0	0	0	0		0	2		0	0	1.98491	1.41733	7.65423	-3.68441
08-08-2005_Sc1500atg-TrimStack	TACGCT.psum	1208;1,1227;2,1230;1,1279;1	4	5	14	4.94613		0	0	0	0		0	2		0	0	4.0674	2.00815	12.1	-3.96521
08-08-2005_Sc1500atg-TrimStack	ACCTCG.psum	484;2	1	2	12	4.94598		0	0	0	0		0	2		0	0	2.90946	1.83797	10.2613	-4.44241
08-08-2005_Sc1500atg-TrimStack	GTTAAG.psum	1462;6	1	6	19	4.94536		0	0	0	0		0	6		0	0	6.50201	2.52722	16.6109	-3.60685
08-08-2005_Sc1500atg-TrimStack	TCATAT.psum	406;1,409;1,1242;1	3	3	32	4.94407		0	0	0	0		0	1		0	0	14.2233	3.59555	28.6055	-0.158864
08-08-2005_Sc1500atg-TrimStack	CCCAGT.psum	1107;4	1	4	16	4.9421		0	0	0	0		0	4		0	0	4.9497	2.23595	13.8935	-3.99411
08-08-2005_Sc1500atg-TrimStack	ACGCTT.psum	1277;1,1279;3	2	4	16	4.94034		0	0	0	0		0	3		0	0	5.44266	2.13697	13.9905	-3.10522
08-08-2005_Sc1500atg-TrimStack	AATGTA.psum	1217;3,1334;1,1336;1	3	5	29	4.93505		0	0	0	0		0	3		0	0	11.7123	3.50305	25.7245	-2.29991
08-08-2005_Sc1500atg-TrimStack	GACAGT.psum	825;3,883;2	2	5	18	4.93436		0	0	0	0		0	3		0	0	5.69618	2.4935	15.6702	-4.27783
08-08-2005_Sc1500atg-TrimStack	AACAGG.psum	1023;2,1087;2,1486;1	3	5	20	4.93351		0	0	0	0		0	2		0	0	7.47384	2.539	17.6298	-2.68214
08-08-2005_Sc1500atg-TrimStack	TTACAT.psum	1275;3,1321;1,1365;4	3	8	28	4.9334		0	0	0	0		0	4		0	0	11.3511	3.37473	24.85	-2.14781
08-08-2005_Sc1500atg-TrimStack	CGCAGG.psum	1145;5	1	5	10	4.93314		0	0	0	0		0	5		0	0	2.67304	1.48525	8.61405	-3.26797
08-08-2005_Sc1500atg-TrimStack	TTTCAA.psum	1330;1,1372;6	2	7	58	4.93311		0	0	0	0		0	6		0	0	30.0211	5.67165	52.7077	7.33455
08-08-2005_Sc1500atg-TrimStack	ACAAGT.psum	1163;2,1453;1,1455;3,1491;3	4	9	25	4.93102		0	0	0	0		0	3		0	0	9.55533	3.13214	22.0839	-2.97324
08-08-2005_Sc1500atg-TrimStack	TTCTTA.psum	1261;3,1270;1,1315;4,1343;1	4	9	35	4.92731		0	0	0	0		0	4		0	0	15.3682	3.98428	31.3053	-0.568908
08-08-2005_Sc1500atg-TrimStack	TTCATA.psum	1413;1	1	1	32	4.92522		0	0	0	0		0	1		0	0	13.6127	3.7333	28.5459	-1.32051
08-08-2005_Sc1500atg-TrimStack	AATTAG.psum	567;2,1175;1,1251;1,1448;2,1478;1,1489;2	6	9	26	4.92515		0	0	0	0		0	2		0	0	10.3119	3.18531	23.0531	-2.42937
08-08-2005_Sc1500atg-TrimStack	CAGCCC.psum	645;1,647;1	2	2	12	4.92156		0	0	0	0		0	1		0	0	3.10865	1.80661	10.3351	-4.1178
08-08-2005_Sc1500atg-TrimStack	CTATGG.psum	520;2	1	2	18	4.91716		0	0	0	0		0	2		0	0	5.7998	2.48115	15.7244	-4.12479
08-08-2005_Sc1500atg-TrimStack	TCTCGT.psum	679;1,1044;1,1298;4	3	6	17	4.91595		0	0	0	0		0	4		0	0	5.38129	2.36347	14.8352	-4.07261
08-08-2005_Sc1500atg-TrimStack	AGTAAT.psum	82;1,1487;5	2	6	30	4.91533		0	0	0	0		0	5		0	0	12.0724	3.64727	26.6615	-2.51666
08-08-2005_Sc1500atg-TrimStack	ACGTGC.psum	108;2,1327;1	2	3	11	4.91525		0	0	0	0		0	2		0	0	3.15795	1.59545	9.53977	-3.22387
08-08-2005_Sc1500atg-TrimStack	AACCCC.psum	1021;2,1143;1,1147;2,1472;2	4	7	13	4.91428		0	0	0	0		0	2		0	0	3.81891	1.86825	11.2919	-3.65407
08-08-2005_Sc1500atg-TrimStack	TCGGCG.psum	114;2	1	2	11	4.91405		0	0	0	0		0	2		0	0	2.63481	1.7023	9.44401	-4.17439
08-08-2005_Sc1500atg-TrimStack	TTTCCT.psum	1284;2,1297;6,1348;3,1353;1	4	12	43	4.91104		0	0	0	0		0	6		0	0	19.7445	4.73536	38.6859	0.803026
08-08-2005_Sc1500atg-TrimStack	TTCTCG.psum	1331;2	1	2	20	4.91096		0	0	0	0		0	2		0	0	6.94869	2.65759	17.579	-3.68165
08-08-2005_Sc1500atg-TrimStack	TTACAG.psum	1449;2	1	2	23	4.90916		0	0	0	0		0	2		0	0	8.80282	2.89198	20.3707	-2.76509
08-08-2005_Sc1500atg-TrimStack	ACGGAG.psum	1019;4,1494;2	2	6	12	4.90801		0	0	0	0		0	4		0	0	3.27767	1.77716	10.3863	-3.83099
08-08-2005_Sc1500atg-TrimStack	TACCGC.psum	758;1	1	1	14	4.9075		0	0	0	0		0	1		0	0	4.3833	1.95959	12.2217	-3.45507
08-08-2005_Sc1500atg-TrimStack	AATCCC.psum	426;3	1	3	17	4.90691		0	0	0	0		0	3		0	0	5.51408	2.34076	14.8771	-3.84897
08-08-2005_Sc1500atg-TrimStack	CCGACC.psum	326;2	1	2	8	4.90673		0	0	0	0		0	2		0	0	1.6992	1.28412	6.83566	-3.43727
08-08-2005_Sc1500atg-TrimStack	GGCGAG.psum	1025;4	1	4	10	4.90638		0	0	0	0		0	4		0	0	2.40543	1.5479	8.59702	-3.78616
08-08-2005_Sc1500atg-TrimStack	CGTTGG.psum	886;2	1	2	17	4.90581		0	0	0	0		0	2		0	0	5.27767	2.38948	14.8356	-4.28026
08-08-2005_Sc1500atg-TrimStack	GCCCGA.psum	275;1,1046;4,1204;2	3	7	8	4.9047		0	0	0	0		0	4		0	0	1.83803	1.25634	6.86339	-3.18734
08-08-2005_Sc1500atg-TrimStack	TAGGGA.psum	868;1	1	1	14	4.90095		0	0	0	0		0	1		0	0	4.40744	1.95729	12.2366	-3.4217
08-08-2005_Sc1500atg-TrimStack	CATATC.psum	1486;2	1	2	25	4.89994		0	0	0	0		0	2		0	0	9.73441	3.11546	22.1963	-2.72745
08-08-2005_Sc1500atg-TrimStack	AGCACT.psum	1470;3,1476;2,1479;3,1492;3	4	11	18	4.89727		0	0	0	0		0	3		0	0	6.07545	2.43494	15.8152	-3.66429
08-08-2005_Sc1500atg-TrimStack	GCACAG.psum	1483;3	1	3	15	4.89716		0	0	0	0		0	3		0	0	4.60362	2.12294	13.0954	-3.88813
08-08-2005_Sc1500atg-TrimStack	ACATTC.psum	548;3	1	3	24	4.8936		0	0	0	0		0	3		0	0	9.02314	3.0605	21.2651	-3.21887
08-08-2005_Sc1500atg-TrimStack	CGGGCT.psum	1388;3	1	3	9	4.89082		0	0	0	0		0	3		0	0	1.96781	1.43784	7.71915	-3.78354
08-08-2005_Sc1500atg-TrimStack	GGGCTC.psum	623;2	1	2	12	4.88827		0	0	0	0		0	2		0	0	3.10362	1.81995	10.3834	-4.17616
08-08-2005_Sc1500atg-TrimStack	ATAATG.psum	1346;3	1	3	34	4.88764		0	0	0	0		0	3		0	0	15.672	3.74986	30.6715	0.672592
08-08-2005_Sc1500atg-TrimStack	ACAGGA.psum	1474;4	1	4	20	4.88621		0	0	0	0		0	4		0	0	7.37425	2.58396	17.7101	-2.96159
08-08-2005_Sc1500atg-TrimStack	AAGCTA.psum	1188;2,1417;2,1421;2,1460;6	4	12	22	4.88469		0	0	0	0		0	6		0	0	8.70624	2.72152	19.5923	-2.17984
08-08-2005_Sc1500atg-TrimStack	AAAGTT.psum	1399;1,1401;1,1417;1,1491;2	4	5	42	4.88263		0	0	0	0		0	2		0	0	19.9024	4.52575	38.0054	1.79941
08-08-2005_Sc1500atg-TrimStack	CGATAA.psum	10;1,24;1,26;1,1494;1	4	4	22	4.87928		0	0	0	0		0	1		0	0	8.33702	2.8002	19.5378	-2.8638
08-08-2005_Sc1500atg-TrimStack	CCATCG.psum	528;1	1	1	17	4.8776		0	0	0	0		0	1		0	0	5.57344	2.34266	14.9441	-3.79721
08-08-2005_Sc1500atg-TrimStack	GCCGCG.psum	1128;5,1166;1,1356;5	3	11	7	4.87748		0	0	0	0		0	5		0	0	1.42455	1.1431	5.99695	-3.14786
08-08-2005_Sc1500atg-TrimStack	TAATGC.psum	1081;1,1204;5	2	6	20	4.87457		0	0	0	0		0	5		0	0	7.79376	2.50407	17.81	-2.2225
08-08-2005_Sc1500atg-TrimStack	ACGCAC.psum	1479;1,1492;2	2	3	12	4.87441		0	0	0	0		0	2		0	0	3.0835	1.82925	10.4005	-4.23349
08-08-2005_Sc1500atg-TrimStack	CGCGCT.psum	663;1,1028;2,1178;5	3	8	9	4.8744		0	0	0	0		0	5		0	0	1.81992	1.47302	7.71199	-4.07216
08-08-2005_Sc1500atg-TrimStack	GGGGAT.psum	167;1	1	1	12	4.87395		0	0	0	0		0	1		0	0	3.01811	1.84284	10.3895	-4.35324
08-08-2005_Sc1500atg-TrimStack	TGTCCT.psum	596;1,1056;2	2	3	21	4.87036		0	0	0	0		0	2		0	0	7.36519	2.79955	18.5634	-3.83299
08-08-2005_Sc1500atg-TrimStack	CGTTTT.psum	1287;1,1291;1	2	2	28	4.87033		0	0	0	0		0	1		0	0	11.5624	3.37505	25.0626	-1.93784
08-08-2005_Sc1500atg-TrimStack	GAGGAA.psum	1404;4	1	4	32	4.87026		0	0	0	0		0	4		0	0	13.6378	3.77027	28.7189	-1.44324
08-08-2005_Sc1500atg-TrimStack	TCCAGT.psum	776;1	1	1	22	4.87016		0	0	0	0		0	1		0	0	8.01207	2.87217	19.5007	-3.4766
08-08-2005_Sc1500atg-TrimStack	CTCGCA.psum	614;2	1	2	11	4.86954		0	0	0	0		0	2		0	0	2.96982	1.64906	9.56607	-3.62644
08-08-2005_Sc1500atg-TrimStack	TGCTTT.psum	1133;2	1	2	35	4.86905		0	0	0	0		0	2		0	0	16.0765	3.88649	31.6224	0.530492
08-08-2005_Sc1500atg-TrimStack	ACATTA.psum	1477;2,1487;2	2	4	27	4.86713		0	0	0	0		0	2		0	0	11.4235	3.20033	24.2249	-1.3778
08-08-2005_Sc1500atg-TrimStack	GGTTTT.psum	1325;1,1344;1	2	2	28	4.86527		0	0	0	0		0	1		0	0	11.9175	3.30557	25.1398	-1.30478
08-08-2005_Sc1500atg-TrimStack	CCCCCG.psum	1363;1	1	1	6	4.86419		0	0	0	0		0	1		0	0	1.02616	1.02254	5.11633	-3.06401
08-08-2005_Sc1500atg-TrimStack	GCCACA.psum	8;3	1	3	18	4.86091		0	0	0	0		0	3		0	0	5.77867	2.51421	15.8355	-4.27815
08-08-2005_Sc1500atg-TrimStack	GGCCCC.psum	155;1,540;1	2	2	9	4.85991		0	0	0	0		0	1		0	0	2.26056	1.38674	7.80753	-3.2864
08-08-2005_Sc1500atg-TrimStack	AGCGCA.psum	781;2	1	2	14	4.8559		0	0	0	0		0	2		0	0	4.18712	2.02082	12.2704	-3.89614
08-08-2005_Sc1500atg-TrimStack	TATTCT.psum	1345;4,1399;1,1419;1,1421;1	4	7	36	4.85426		0	0	0	0		0	4		0	0	16.7746	3.96051	32.6167	0.93261
08-08-2005_Sc1500atg-TrimStack	GGTAAT.psum	1333;2	1	2	24	4.85144		0	0	0	0		0	2		0	0	9.26962	3.03629	21.4148	-2.87554
08-08-2005_Sc1500atg-TrimStack	CCCCGT.psum	627;1,1149;2	2	3	8	4.85047		0	0	0	0		0	2		0	0	1.7495	1.28864	6.90405	-3.40506
08-08-2005_Sc1500atg-TrimStack	TATGAG.psum	441;6	1	6	20	4.85046		0	0	0	0		0	6		0	0	6.80483	2.72039	17.6864	-4.07674
08-08-2005_Sc1500atg-TrimStack	TTTGTA.psum	1276;1,1358;1	2	2	38	4.84792		0	0	0	0		0	1		0	0	16.5392	4.4268	34.2464	-1.16796
08-08-2005_Sc1500atg-TrimStack	CTGTTT.psum	1281;2,1426;6	2	8	32	4.84748		0	0	0	0		0	6		0	0	13.2958	3.85855	28.73	-2.13841
08-08-2005_Sc1500atg-TrimStack	AGCAAT.psum	1474;2	1	2	29	4.84741		0	0	0	0		0	2		0	0	11.7133	3.56617	25.978	-2.55141
08-08-2005_Sc1500atg-TrimStack	GTCGGT.psum	304;2	1	2	12	4.84566		0	0	0	0		0	2		0	0	3.30483	1.79442	10.4825	-3.87287
08-08-2005_Sc1500atg-TrimStack	GCCTAG.psum	1019;4,1224;1	2	5	9	4.84511		0	0	0	0		0	4		0	0	2.0664	1.43105	7.7906	-3.6578
08-08-2005_Sc1500atg-TrimStack	CGTGTA.psum	72;1,1055;2,1134;2,1299;1	4	6	13	4.8445		0	0	0	0		0	2		0	0	3.43561	1.97428	11.3327	-4.46149
08-08-2005_Sc1500atg-TrimStack	AGTGAA.psum	53;1,1425;2,1474;1	3	4	28	4.84049		0	0	0	0		0	2		0	0	10.8964	3.53345	25.0302	-3.2374
08-08-2005_Sc1500atg-TrimStack	GGAAAG.psum	1389;2,1392;1,1466;2,1470;1,1473;3	5	9	28	4.83983		0	0	0	0		0	3		0	0	11.4588	3.41773	25.1297	-2.21218
08-08-2005_Sc1500atg-TrimStack	GCAAAT.psum	1486;2	1	2	29	4.83206		0	0	0	0		0	2		0	0	13.001	3.31101	26.245	-0.243027
08-08-2005_Sc1500atg-TrimStack	TGCGCC.psum	615;4,838;1	2	5	12	4.82888		0	0	0	0		0	4		0	0	3.01308	1.86108	10.4574	-4.43123
08-08-2005_Sc1500atg-TrimStack	CGCCCC.psum	443;1,445;2,716;1,1046;2	4	6	8	4.82883		0	0	0	0		0	2		0	0	1.58753	1.32796	6.89935	-3.7243
08-08-2005_Sc1500atg-TrimStack	CAAGTC.psum	382;3	1	3	21	4.82849		0	0	0	0		0	3		0	0	7.37626	2.82153	18.6624	-3.90987
08-08-2005_Sc1500atg-TrimStack	TACCCT.psum	1234;2	1	2	17	4.82521		0	0	0	0		0	2		0	0	5.34708	2.41501	15.0071	-4.31294
08-08-2005_Sc1500atg-TrimStack	TTTAGT.psum	1303;1,1316;2,1345;1,1422;1	4	5	29	4.82379		0	0	0	0		0	2		0	0	11.7153	3.58322	26.0482	-2.61759
08-08-2005_Sc1500atg-TrimStack	ACTTAG.psum	1489;3,1494;1	2	4	14	4.82325		0	0	0	0		0	3		0	0	4.45976	1.97797	12.3716	-3.45212
08-08-2005_Sc1500atg-TrimStack	TATGTG.psum	1233;1,1264;1,1304;1,1306;1,1320;1,1323;4	6	9	20	4.82101		0	0	0	0		0	4		0	0	7.24245	2.64624	17.8274	-3.3425
08-08-2005_Sc1500atg-TrimStack	TCTCGA.psum	1280;2	1	2	17	4.81921		0	0	0	0		0	2		0	0	5.53119	2.37981	15.0504	-3.98807
08-08-2005_Sc1500atg-TrimStack	TAACGC.psum	239;2	1	2	14	4.81873		0	0	0	0		0	2		0	0	4.44366	1.98316	12.3763	-3.489
08-08-2005_Sc1500atg-TrimStack	GCCAGG.psum	73;2,261;1	2	3	12	4.81774		0	0	0	0		0	2		0	0	3.19215	1.82821	10.505	-4.12069
08-08-2005_Sc1500atg-TrimStack	CGGCTC.psum	509;1,869;1,1127;1	3	3	10	4.81705		0	0	0	0		0	1		0	0	2.52113	1.55258	8.73147	-3.68921
08-08-2005_Sc1500atg-TrimStack	TCGCAA.psum	487;1,489;3,1327;1	3	5	16	4.81672		0	0	0	0		0	3		0	0	5.48793	2.18241	14.2176	-3.24173
08-08-2005_Sc1500atg-TrimStack	TCTTAT.psum	1262;3,1325;2	2	5	30	4.81626		0	0	0	0		0	3		0	0	12.4527	3.64334	27.0261	-2.12064
08-08-2005_Sc1500atg-TrimStack	ATGTGG.psum	481;3	1	3	21	4.81582		0	0	0	0		0	3		0	0	7.14085	2.87784	18.6522	-4.37052
08-08-2005_Sc1500atg-TrimStack	TTTAGG.psum	1172;1,1203;1,1269;2,1376;3	4	7	19	4.81512		0	0	0	0		0	3		0	0	6.60865	2.57342	16.9023	-3.68504
08-08-2005_Sc1500atg-TrimStack	GACCTA.psum	1221;1	1	1	12	4.81493		0	0	0	0		0	1		0	0	3.4829	1.76889	10.5585	-3.59268
08-08-2005_Sc1500atg-TrimStack	TAGGAC.psum	1041;1	1	1	11	4.81488		0	0	0	0		0	1		0	0	2.91952	1.67823	9.63244	-3.79341
08-08-2005_Sc1500atg-TrimStack	GGCGGA.psum	87;2	1	2	12	4.81382		0	0	0	0		0	2		0	0	3.35714	1.79543	10.5388	-3.82456
08-08-2005_Sc1500atg-TrimStack	TTTAAC.psum	1430;3,1435;3	2	6	29	4.81263		0	0	0	0		0	3		0	0	12.1398	3.50331	26.1531	-1.87341
08-08-2005_Sc1500atg-TrimStack	TTAAAG.psum	1408;4,1417;4,1424;1,1476;1	4	10	32	4.81255		0	0	0	0		0	4		0	0	14.1499	3.70907	28.9862	-0.686385
08-08-2005_Sc1500atg-TrimStack	TCCCGA.psum	559;3	1	3	11	4.81196		0	0	0	0		0	3		0	0	2.8159	1.70078	9.61903	-3.98724
08-08-2005_Sc1500atg-TrimStack	TCTCGC.psum	1336;1,1359;4	2	5	12	4.81071		0	0	0	0		0	4		0	0	3.3833	1.79115	10.5479	-3.78129
08-08-2005_Sc1500atg-TrimStack	GGATAT.psum	288;2	1	2	25	4.81057		0	0	0	0		0	2		0	0	9.93964	3.13068	22.4624	-2.5831
08-08-2005_Sc1500atg-TrimStack	CCGGTC.psum	31;5,904;2	2	7	9	4.80864		0	0	0	0		0	5		0	0	1.92153	1.47203	7.80966	-3.9666
08-08-2005_Sc1500atg-TrimStack	ATGCAC.psum	808;2	1	2	18	4.80824		0	0	0	0		0	2		0	0	5.52616	2.59426	15.9032	-4.8509
08-08-2005_Sc1500atg-TrimStack	GCGTCA.psum	1365;2,1368;1	2	3	14	4.80554		0	0	0	0		0	2		0	0	4.04326	2.07193	12.331	-4.24446
08-08-2005_Sc1500atg-TrimStack	TCGTTT.psum	1312;3,1347;1	2	4	27	4.8055		0	0	0	0		0	3		0	0	11.0141	3.32659	24.3204	-2.29227
08-08-2005_Sc1500atg-TrimStack	TGCGTA.psum	607;1,1289;1,1291;1	3	3	14	4.8002		0	0	0	0		0	1		0	0	4.31992	2.0166	12.3863	-3.74647
08-08-2005_Sc1500atg-TrimStack	TCGCAC.psum	426;1,716;1,1078;1,1188;1	4	4	11	4.79913		0	0	0	0		0	1		0	0	2.80885	1.7068	9.63605	-4.01834
08-08-2005_Sc1500atg-TrimStack	CTATGA.psum	20;2	1	2	19	4.79789		0	0	0	0		0	2		0	0	6.87324	2.52752	16.9833	-3.23684
08-08-2005_Sc1500atg-TrimStack	GCTAAG.psum	1410;2	1	2	16	4.79691		0	0	0	0		0	2		0	0	5.30684	2.22918	14.2235	-3.60987
08-08-2005_Sc1500atg-TrimStack	CTGTTC.psum	505;6	1	6	23	4.79575		0	0	0	0		0	6		0	0	8.84004	2.9526	20.6505	-2.97038
08-08-2005_Sc1500atg-TrimStack	TATACC.psum	1472;2,1477;1	2	3	22	4.79393		0	0	0	0		0	2		0	0	8.14889	2.8893	19.7061	-3.4083
08-08-2005_Sc1500atg-TrimStack	AGTAGC.psum	1490;3	1	3	18	4.79116		0	0	0	0		0	3		0	0	6.34306	2.43301	16.0751	-3.38898
08-08-2005_Sc1500atg-TrimStack	CGAGTG.psum	977;2	1	2	10	4.7883		0	0	0	0		0	2		0	0	2.37022	1.59342	8.74391	-4.00347
08-08-2005_Sc1500atg-TrimStack	CAGCTA.psum	1075;1,1080;1	2	2	16	4.78755		0	0	0	0		0	1		0	0	5.10865	2.27493	14.2084	-3.99108
08-08-2005_Sc1500atg-TrimStack	CGCTCA.psum	52;1,1181;1,1309;1,1311;1	4	4	12	4.78738		0	0	0	0		0	1		0	0	3.34708	1.80745	10.5769	-3.8827
08-08-2005_Sc1500atg-TrimStack	AGCCCT.psum	1195;2,1237;1	2	3	13	4.78484		0	0	0	0		0	2		0	0	4.15392	1.84877	11.549	-3.24116
08-08-2005_Sc1500atg-TrimStack	AGCGAG.psum	171;2,1268;3	2	5	12	4.78422		0	0	0	0		0	3		0	0	3.29678	1.81915	10.5734	-3.97982
08-08-2005_Sc1500atg-TrimStack	TAGCTT.psum	395;1,397;1,700;1,1094;2,1287;1	5	6	22	4.78405		0	0	0	0		0	2		0	0	8.21227	2.88202	19.7404	-3.31581
08-08-2005_Sc1500atg-TrimStack	TTAATT.psum	1250;3,1324;1,1326;1,1421;2	4	7	36	4.7818		0	0	0	0		0	3		0	0	16.5895	4.05924	32.8265	0.352594
08-08-2005_Sc1500atg-TrimStack	AGCGGC.psum	1397;3	1	3	13	4.78147		0	0	0	0		0	3		0	0	4.22535	1.83514	11.5659	-3.1152
08-08-2005_Sc1500atg-TrimStack	GCCTGA.psum	497;2	1	2	14	4.77986		0	0	0	0		0	2		0	0	4.06841	2.0778	12.3796	-4.24279
08-08-2005_Sc1500atg-TrimStack	ATTAAC.psum	1466;1,1469;1,1490;2,1494;2	4	6	24	4.77778		0	0	0	0		0	2		0	0	9.84608	2.96245	21.6959	-2.00372
08-08-2005_Sc1500atg-TrimStack	TACCAG.psum	566;2	1	2	23	4.77738		0	0	0	0		0	2		0	0	8.2837	3.08041	20.6053	-4.03794
08-08-2005_Sc1500atg-TrimStack	ATTCGT.psum	45;2	1	2	21	4.77544		0	0	0	0		0	2		0	0	7.89034	2.74523	18.8712	-3.09056
08-08-2005_Sc1500atg-TrimStack	CACTTC.psum	1338;1,1340;1	2	2	21	4.76947		0	0	0	0		0	1		0	0	7.69316	2.79	18.8532	-3.46685
08-08-2005_Sc1500atg-TrimStack	AAGGGG.psum	1219;2,1340;1,1342;1,1368;2	4	6	15	4.76733		0	0	0	0		0	2		0	0	4.41952	2.21937	13.297	-4.45797
08-08-2005_Sc1500atg-TrimStack	CTTAGT.psum	1297;5,1454;1	2	6	15	4.7651		0	0	0	0		0	5		0	0	5.0171	2.095	13.3971	-3.36292
08-08-2005_Sc1500atg-TrimStack	AGCGGG.psum	1033;3	1	3	10	4.76427		0	0	0	0		0	3		0	0	2.55835	1.56197	8.80624	-3.68953
08-08-2005_Sc1500atg-TrimStack	GGAACT.psum	419;3	1	3	20	4.76397		0	0	0	0		0	3		0	0	6.88531	2.75289	17.8969	-4.12624
08-08-2005_Sc1500atg-TrimStack	GGCTAA.psum	1043;2	1	2	15	4.7628		0	0	0	0		0	2		0	0	4.6338	2.17649	13.3398	-4.07217
08-08-2005_Sc1500atg-TrimStack	CGACCG.psum	589;1	1	1	7	4.76101		0	0	0	0		0	1		0	0	1.43461	1.16895	6.11041	-3.2412
08-08-2005_Sc1500atg-TrimStack	CCCTAA.psum	1365;1,1493;2	2	3	13	4.75792		0	0	0	0		0	2		0	0	3.97384	1.89708	11.5622	-3.61448
08-08-2005_Sc1500atg-TrimStack	TCCCTT.psum	979;1,1368;1	2	2	24	4.75724		0	0	0	0		0	1		0	0	8.60161	3.23683	21.5489	-4.34573
08-08-2005_Sc1500atg-TrimStack	GAATAG.psum	1416;1,1440;1,1456;3	3	5	21	4.7563		0	0	0	0		0	3		0	0	7.35312	2.86922	18.83	-4.12378
08-08-2005_Sc1500atg-TrimStack	GCTCGG.psum	663;3,1361;4	2	7	8	4.7544		0	0	0	0		0	4		0	0	1.65392	1.33478	6.99305	-3.6852
08-08-2005_Sc1500atg-TrimStack	GGCCGG.psum	1353;4	1	4	8	4.75271		0	0	0	0		0	4		0	0	1.76559	1.31176	7.01262	-3.48144
08-08-2005_Sc1500atg-TrimStack	CGGTTA.psum	557;3,1141;1	2	4	12	4.75252		0	0	0	0		0	3		0	0	3.57646	1.77244	10.6662	-3.5133
08-08-2005_Sc1500atg-TrimStack	AGAACC.psum	1485;4	1	4	23	4.7516		0	0	0	0		0	4		0	0	8.45171	3.06177	20.6988	-3.79537
08-08-2005_Sc1500atg-TrimStack	AGTCAT.psum	1275;1	1	1	22	4.75109		0	0	0	0		0	1		0	0	8.6499	2.8099	19.8895	-2.5897
08-08-2005_Sc1500atg-TrimStack	TAACTG.psum	1421;4	1	4	20	4.7504		0	0	0	0		0	4		0	0	7.16801	2.70124	17.973	-3.63697
08-08-2005_Sc1500atg-TrimStack	TCGTGT.psum	1298;4	1	4	14	4.74948		0	0	0	0		0	4		0	0	4.10563	2.08325	12.4387	-4.22738
08-08-2005_Sc1500atg-TrimStack	GCCTGT.psum	1272;3	1	3	14	4.74819		0	0	0	0		0	3		0	0	4.25654	2.05203	12.4647	-3.9516
08-08-2005_Sc1500atg-TrimStack	CACTGT.psum	785;1,787;2	2	3	19	4.74697		0	0	0	0		0	2		0	0	6.42857	2.6483	17.0218	-4.16464
08-08-2005_Sc1500atg-TrimStack	ATATGC.psum	1263;3	1	3	24	4.7457		0	0	0	0		0	3		0	0	9.56338	3.04204	21.7316	-2.6048
08-08-2005_Sc1500atg-TrimStack	CCGCCT.psum	1110;3,1261;3	2	6	12	4.7445		0	0	0	0		0	3		0	0	3.1338	1.86873	10.6087	-4.34112
08-08-2005_Sc1500atg-TrimStack	TATGTT.psum	141;4	1	4	30	4.7417		0	0	0	0		0	4		0	0	12.2857	3.73585	27.2291	-2.6577
08-08-2005_Sc1500atg-TrimStack	CCCTGG.psum	1049;2,1140;2	2	4	11	4.73784		0	0	0	0		0	2		0	0	3.19618	1.64713	9.78468	-3.39233
08-08-2005_Sc1500atg-TrimStack	AGCTAT.psum	1189;1,1342;3	2	4	18	4.73759		0	0	0	0		0	3		0	0	6.79074	2.36602	16.2548	-2.67335
08-08-2005_Sc1500atg-TrimStack	GATATT.psum	1448;1	1	1	37	4.73563		0	0	0	0		0	1		0	0	17.0996	4.20227	33.9087	0.290507
08-08-2005_Sc1500atg-TrimStack	TAGTGG.psum	191;2	1	2	19	4.73338		0	0	0	0		0	2		0	0	6.5161	2.63742	17.0658	-4.03358
08-08-2005_Sc1500atg-TrimStack	AGTCGG.psum	128;1	1	1	10	4.73334		0	0	0	0		0	1		0	0	2.61569	1.56006	8.85595	-3.62456
08-08-2005_Sc1500atg-TrimStack	GCAGAA.psum	1472;3	1	3	28	4.73293		0	0	0	0		0	3		0	0	11.5986	3.46538	25.4601	-2.26295
08-08-2005_Sc1500atg-TrimStack	CCGGAC.psum	1179;2	1	2	8	4.73061		0	0	0	0		0	2		0	0	1.78974	1.31278	7.04087	-3.46139
08-08-2005_Sc1500atg-TrimStack	AGAGAT.psum	385;1,1445;1	2	2	28	4.72945		0	0	0	0		0	1		0	0	11.6127	3.46496	25.4725	-2.24715
08-08-2005_Sc1500atg-TrimStack	TGTATT.psum	172;1,1262;2,1278;1,1306;1,1313;1	5	6	32	4.72732		0	0	0	0		0	2		0	0	13.8883	3.83128	29.2134	-1.43677
08-08-2005_Sc1500atg-TrimStack	GGGGGG.psum	800;2	1	2	7	4.72512		0	0	0	0		0	2		0	0	1.37726	1.18997	6.13713	-3.38261
08-08-2005_Sc1500atg-TrimStack	CCCATG.psum	742;1,893;1	2	2	15	4.72354		0	0	0	0		0	1		0	0	4.58652	2.20459	13.4049	-4.23184
08-08-2005_Sc1500atg-TrimStack	CTTATT.psum	1269;2,1300;2,1317;2,1342;1	4	7	32	4.72131		0	0	0	0		0	2		0	0	13.8803	3.83785	29.2317	-1.47114
08-08-2005_Sc1500atg-TrimStack	TGTACG.psum	1315;2	1	2	14	4.72062		0	0	0	0		0	2		0	0	4.42555	2.02822	12.5384	-3.68732
08-08-2005_Sc1500atg-TrimStack	TTTCAG.psum	1331;4	1	4	32	4.71773		0	0	0	0		0	4		0	0	14.3763	3.73564	29.3188	-0.566304
08-08-2005_Sc1500atg-TrimStack	CGGAAA.psum	660;1,662;2	2	3	22	4.71695		0	0	0	0		0	2		0	0	7.62374	3.04779	19.8149	-4.56741
08-08-2005_Sc1500atg-TrimStack	ACGGGG.psum	10;1	1	1	8	4.71688		0	0	0	0		0	1		0	0	1.73441	1.32833	7.04774	-3.57893
08-08-2005_Sc1500atg-TrimStack	CCTGTT.psum	1274;1,1293;1	2	2	21	4.71561		0	0	0	0		0	1		0	0	7.94064	2.76939	19.0182	-3.13691
08-08-2005_Sc1500atg-TrimStack	GCATGA.psum	753;3	1	3	17	4.71467		0	0	0	0		0	3		0	0	5.75252	2.38564	15.2951	-3.79003
08-08-2005_Sc1500atg-TrimStack	CTGCGC.psum	22;2	1	2	11	4.71462		0	0	0	0		0	2		0	0	2.84105	1.73056	9.76331	-4.08121
08-08-2005_Sc1500atg-TrimStack	AGGAGT.psum	1454;2	1	2	16	4.71151		0	0	0	0		0	2		0	0	5.49396	2.22986	14.4134	-3.4255
08-08-2005_Sc1500atg-TrimStack	CGTTAG.psum	216;1	1	1	14	4.71116		0	0	0	0		0	1		0	0	4.33501	2.05151	12.5411	-3.87103
08-08-2005_Sc1500atg-TrimStack	TGTTAC.psum	1359;1,1361;2	2	3	22	4.70921		0	0	0	0		0	2		0	0	8.22032	2.92611	19.9248	-3.48412
08-08-2005_Sc1500atg-TrimStack	CCCTCG.psum	982;2,1474;5	2	7	9	4.70837		0	0	0	0		0	5		0	0	2.2505	1.43351	7.98455	-3.48354
08-08-2005_Sc1500atg-TrimStack	AACTCG.psum	78;2	1	2	14	4.7067		0	0	0	0		0	2		0	0	4.37123	2.04576	12.5543	-3.81181
08-08-2005_Sc1500atg-TrimStack	GCCAAC.psum	819;1	1	1	19	4.70621		0	0	0	0		0	1		0	0	6.37525	2.68257	17.1056	-4.35505
08-08-2005_Sc1500atg-TrimStack	TAGTGT.psum	1250;2,1452;1	2	3	18	4.7047		0	0	0	0		0	2		0	0	6.35513	2.47516	16.2558	-3.54549
08-08-2005_Sc1500atg-TrimStack	ATTTAG.psum	1493;2	1	2	27	4.70369		0	0	0	0		0	2		0	0	11.8038	3.23069	24.7266	-1.11894
08-08-2005_Sc1500atg-TrimStack	CCGAAG.psum	723;2	1	2	16	4.70007		0	0	0	0		0	2		0	0	5.07042	2.32541	14.372	-4.2312
08-08-2005_Sc1500atg-TrimStack	CCATAA.psum	155;2,1482;1,1484;3	3	6	23	4.69979		0	0	0	0		0	3		0	0	8.8672	3.00711	20.8957	-3.16125
08-08-2005_Sc1500atg-TrimStack	ACGAGG.psum	1084;1	1	1	14	4.69543		0	0	0	0		0	1		0	0	4.24245	2.0781	12.5548	-4.06993
08-08-2005_Sc1500atg-TrimStack	CGAGGC.psum	714;2,1208;1,1303;2	3	5	10	4.69379		0	0	0	0		0	2		0	0	2.51408	1.59486	8.89351	-3.86534
08-08-2005_Sc1500atg-TrimStack	TTTAAT.psum	1304;1,1329;1,1413;1,1415;3,1442;1	5	7	40	4.69172		0	0	0	0		0	3		0	0	18.5493	4.57204	36.8374	0.261155
08-08-2005_Sc1500atg-TrimStack	CTCCCG.psum	1176;1,1200;3	2	4	9	4.69036		0	0	0	0		0	3		0	0	2.09557	1.47205	7.98376	-3.79261
08-08-2005_Sc1500atg-TrimStack	TAGCTA.psum	52;1,1417;1	2	2	15	4.68945		0	0	0	0		0	1		0	0	4.79879	2.17535	13.5002	-3.90261
08-08-2005_Sc1500atg-TrimStack	GTAACT.psum	1448;2	1	2	18	4.68853		0	0	0	0		0	2		0	0	6.59759	2.43198	16.3255	-3.13033
08-08-2005_Sc1500atg-TrimStack	GACACG.psum	1330;3	1	3	9	4.68725		0	0	0	0		0	3		0	0	2.34406	1.42001	8.0241	-3.33598
08-08-2005_Sc1500atg-TrimStack	TACGCG.psum	238;1,1345;3,1351;3,1356;1	4	8	8	4.68715		0	0	0	0		0	3		0	0	1.77163	1.32882	7.0869	-3.54364
08-08-2005_Sc1500atg-TrimStack	GCAATA.psum	1446;1,1451;1,1453;4,1467;2	4	8	24	4.68663		0	0	0	0		0	4		0	0	10.2475	2.93441	21.9851	-1.49017
08-08-2005_Sc1500atg-TrimStack	AGCTAG.psum	1405;2,1468;3,1472;2	3	7	14	4.68646		0	0	0	0		0	3		0	0	4.4004	2.04837	12.5939	-3.79307
08-08-2005_Sc1500atg-TrimStack	AATAGG.psum	1426;1,1472;1,1490;1,1493;1	4	4	21	4.68591		0	0	0	0		0	1		0	0	7.38229	2.9061	19.0067	-4.24209
08-08-2005_Sc1500atg-TrimStack	TCAATA.psum	1308;1	1	1	36	4.68503		0	0	0	0		0	1		0	0	16.8742	4.08231	33.2035	0.544997
08-08-2005_Sc1500atg-TrimStack	CAGTAG.psum	1071;2,1441;1	2	3	18	4.68409		0	0	0	0		0	2		0	0	6.62877	2.42763	16.3393	-3.08174
08-08-2005_Sc1500atg-TrimStack	TCGAGA.psum	956;3,1347;1	2	4	16	4.68331		0	0	0	0		0	3		0	0	5.45775	2.25103	14.4619	-3.54637
08-08-2005_Sc1500atg-TrimStack	TACGAG.psum	988;1,1002;4	2	5	14	4.68096		0	0	0	0		0	4		0	0	4.14789	2.10472	12.5668	-4.27099
08-08-2005_Sc1500atg-TrimStack	CGCGCA.psum	1332;2,1371;5	2	7	8	4.67891		0	0	0	0		0	5		0	0	1.74044	1.33782	7.09174	-3.61085
08-08-2005_Sc1500atg-TrimStack	GGGCAT.psum	423;1,1208;2	2	3	12	4.67856		0	0	0	0		0	2		0	0	3.68813	1.77659	10.7945	-3.41821
08-08-2005_Sc1500atg-TrimStack	ACGACT.psum	1199;4	1	4	13	4.67722		0	0	0	0		0	4		0	0	4.25654	1.86937	11.734	-3.22095
08-08-2005_Sc1500atg-TrimStack	TAGCCT.psum	1222;3,1297;1	2	4	16	4.67703		0	0	0	0		0	3		0	0	5.22133	2.3046	14.4397	-3.99707
08-08-2005_Sc1500atg-TrimStack	TTTCTC.psum	1287;1,1374;5	2	6	39	4.67574		0	0	0	0		0	5		0	0	18.2565	4.4364	36.0022	0.510927
08-08-2005_Sc1500atg-TrimStack	GTACGT.psum	793;1,1067;1,1222;3	3	5	13	4.67563		0	0	0	0		0	3		0	0	3.93763	1.93821	11.6905	-3.81523
08-08-2005_Sc1500atg-TrimStack	GTTGCC.psum	1090;1,1092;1	2	2	16	4.67082		0	0	0	0		0	1		0	0	5.7334	2.19803	14.5255	-3.05872
08-08-2005_Sc1500atg-TrimStack	ACGTAG.psum	1272;1,1461;4	2	5	13	4.67079		0	0	0	0		0	4		0	0	3.74447	1.98158	11.6708	-4.18185
08-08-2005_Sc1500atg-TrimStack	CATTTC.psum	646;2	1	2	33	4.6705		0	0	0	0		0	2		0	0	14.6157	3.93626	30.3607	-1.12935
08-08-2005_Sc1500atg-TrimStack	CTCACT.psum	12;2	1	2	16	4.66948		0	0	0	0		0	2		0	0	5.26358	2.29927	14.4607	-3.93352
08-08-2005_Sc1500atg-TrimStack	AGCGTC.psum	453;1	1	1	13	4.6645		0	0	0	0		0	1		0	0	3.85111	1.96139	11.6967	-3.99445
08-08-2005_Sc1500atg-TrimStack	GGGCAC.psum	996;3	1	3	11	4.66416		0	0	0	0		0	3		0	0	2.76459	1.76568	9.8273	-4.29812
08-08-2005_Sc1500atg-TrimStack	CTACAA.psum	1489;5	1	5	28	4.6639		0	0	0	0		0	5		0	0	11.0614	3.63186	25.5888	-3.46607
08-08-2005_Sc1500atg-TrimStack	CGAATA.psum	712;1,1463;3	2	4	18	4.66251		0	0	0	0		0	3		0	0	6.49296	2.46799	16.3649	-3.37902
08-08-2005_Sc1500atg-TrimStack	TATCGT.psum	588;1	1	1	23	4.66214		0	0	0	0		0	1		0	0	8.70322	3.06657	20.9695	-3.56307
08-08-2005_Sc1500atg-TrimStack	AAGGAT.psum	962;4	1	4	29	4.66204		0	0	0	0		0	4		0	0	12.5191	3.53513	26.6596	-1.62139
08-08-2005_Sc1500atg-TrimStack	CGTGGA.psum	213;2	1	2	14	4.6616		0	0	0	0		0	2		0	0	4.5161	2.03447	12.654	-3.62179
08-08-2005_Sc1500atg-TrimStack	GAGCGT.psum	849;2	1	2	11	4.66129		0	0	0	0		0	2		0	0	2.89839	1.73806	9.85064	-4.05386
08-08-2005_Sc1500atg-TrimStack	ACTGTA.psum	1082;2,1234;1	2	3	20	4.66113		0	0	0	0		0	2		0	0	7.63581	2.65262	18.2463	-2.97466
08-08-2005_Sc1500atg-TrimStack	ATTCGG.psum	853;4	1	4	15	4.66103		0	0	0	0		0	4		0	0	4.9165	2.16337	13.57	-3.73696
08-08-2005_Sc1500atg-TrimStack	TTACGA.psum	1123;1	1	1	19	4.6595		0	0	0	0		0	1		0	0	6.73441	2.63239	17.264	-3.79514
08-08-2005_Sc1500atg-TrimStack	GTAGGA.psum	1040;1	1	1	14	4.65949		0	0	0	0		0	1		0	0	4.34608	2.07188	12.6336	-3.94146
08-08-2005_Sc1500atg-TrimStack	GGTCAG.psum	367;2,1056;1	2	3	11	4.65939		0	0	0	0		0	2		0	0	3.27163	1.65866	9.90629	-3.36303
08-08-2005_Sc1500atg-TrimStack	ATTACC.psum	1284;3,1328;1	2	4	23	4.65883		0	0	0	0		0	3		0	0	9.39034	2.92126	21.0754	-2.29469
08-08-2005_Sc1500atg-TrimStack	GAATAT.psum	1427;1	1	1	36	4.65803		0	0	0	0		0	1		0	0	16.7374	4.13534	33.2788	0.196046
08-08-2005_Sc1500atg-TrimStack	GCGCAC.psum	773;1,775;1	2	2	9	4.65802		0	0	0	0		0	1		0	0	2.166	1.46715	8.03459	-3.7026
08-08-2005_Sc1500atg-TrimStack	CGGTCG.psum	1350;1,1384;2	2	3	7	4.6562		0	0	0	0		0	2		0	0	1.40744	1.2011	6.21184	-3.39695
08-08-2005_Sc1500atg-TrimStack	CCTACG.psum	741;2	1	2	11	4.65605		0	0	0	0		0	2		0	0	2.58753	1.80679	9.81467	-4.63961
08-08-2005_Sc1500atg-TrimStack	CCGTAC.psum	1133;2,1346;1	2	3	12	4.65548		0	0	0	0		0	2		0	0	3.33501	1.86124	10.78	-4.10996
08-08-2005_Sc1500atg-TrimStack	TATTAC.psum	248;1,1285;2,1288;1,1303;2,1326;2,1329;2,1404;1,1494;1	8	12	28	4.65445		0	0	0	0		0	2		0	0	12.2364	3.38678	25.7835	-1.31069
08-08-2005_Sc1500atg-TrimStack	TCGACT.psum	1265;2,1453;1	2	3	13	4.65183		0	0	0	0		0	2		0	0	3.98189	1.93861	11.7363	-3.77256
08-08-2005_Sc1500atg-TrimStack	AAGGAC.psum	1420;3	1	3	21	4.65096		0	0	0	0		0	3		0	0	8.13883	2.76527	19.1999	-2.92225
08-08-2005_Sc1500atg-TrimStack	GTTCAG.psum	389;1	1	1	18	4.65057		0	0	0	0		0	1		0	0	6.4829	2.47649	16.3889	-3.42307
08-08-2005_Sc1500atg-TrimStack	GTTAGG.psum	569;3	1	3	11	4.64903		0	0	0	0		0	3		0	0	3.30181	1.65587	9.92529	-3.32167
08-08-2005_Sc1500atg-TrimStack	AGACCC.psum	160;3,1176;3	2	6	13	4.64569		0	0	0	0		0	3		0	0	3.92254	1.95396	11.7384	-3.89329
08-08-2005_Sc1500atg-TrimStack	CCTGAC.psum	512;1,526;4	2	5	12	4.64403		0	0	0	0		0	4		0	0	3.30986	1.87125	10.7949	-4.17514
08-08-2005_Sc1500atg-TrimStack	ACAGTC.psum	732;1,839;3,1014;1	3	5	15	4.64289		0	0	0	0		0	3		0	0	4.97485	2.15925	13.6118	-3.66214
08-08-2005_Sc1500atg-TrimStack	AAGCGA.psum	169;4	1	4	17	4.64137		0	0	0	0		0	4		0	0	5.72435	2.42938	15.4419	-3.99317
08-08-2005_Sc1500atg-TrimStack	CCGCCC.psum	603;1,804;1	2	2	9	4.63885		0	0	0	0		0	1		0	0	2.21227	1.46323	8.06521	-3.64067
08-08-2005_Sc1500atg-TrimStack	CTACCT.psum	715;2	1	2	14	4.63864		0	0	0	0		0	2		0	0	4.87324	1.96755	12.7434	-2.99696
08-08-2005_Sc1500atg-TrimStack	CCGCTC.psum	629;2,1179;2	2	4	10	4.63853		0	0	0	0		0	2		0	0	2.47787	1.62166	8.96452	-4.00879
08-08-2005_Sc1500atg-TrimStack	GCACGC.psum	309;1,1199;1,1227;1	3	3	10	4.63803		0	0	0	0		0	1		0	0	2.40946	1.63659	8.95581	-4.1369
08-08-2005_Sc1500atg-TrimStack	CACAGA.psum	1478;1,1480;2	2	3	20	4.63448		0	0	0	0		0	2		0	0	7.68008	2.65832	18.3134	-2.9532
08-08-2005_Sc1500atg-TrimStack	GAGAAC.psum	1485;1	1	1	21	4.63238		0	0	0	0		0	1		0	0	8.21026	2.76094	19.254	-2.8335
08-08-2005_Sc1500atg-TrimStack	GATCAG.psum	28;1,315;1	2	2	16	4.63229		0	0	0	0		0	1		0	0	5.44064	2.27951	14.5587	-3.6774
08-08-2005_Sc1500atg-TrimStack	AGTTCT.psum	681;1,683;1	2	2	29	4.63221		0	0	0	0		0	1		0	0	11.8903	3.69363	26.6649	-2.88418
08-08-2005_Sc1500atg-TrimStack	ACCCTG.psum	977;1,1059;1	2	2	14	4.63037		0	0	0	0		0	1		0	0	4.14588	2.12815	12.6585	-4.36672
08-08-2005_Sc1500atg-TrimStack	CCTTTG.psum	1284;2	1	2	27	4.63015		0	0	0	0		0	2		0	0	11.2364	3.40455	24.8546	-2.3818
08-08-2005_Sc1500atg-TrimStack	CGTCCG.psum	314;1	1	1	8	4.62523		0	0	0	0		0	1		0	0	1.67002	1.36858	7.14433	-3.80429
08-08-2005_Sc1500atg-TrimStack	CTTTAT.psum	1347;2	1	2	37	4.62521		0	0	0	0		0	2		0	0	16.5443	4.42266	34.2349	-1.14637
08-08-2005_Sc1500atg-TrimStack	CGCTAA.psum	217;2	1	2	16	4.62004		0	0	0	0		0	2		0	0	5.29779	2.31647	14.5637	-3.96811
08-08-2005_Sc1500atg-TrimStack	TCAGCA.psum	200;1	1	1	24	4.61886		0	0	0	0		0	1		0	0	9.47787	3.14409	22.0542	-3.09851
08-08-2005_Sc1500atg-TrimStack	TCCTAT.psum	684;1	1	1	19	4.61855		0	0	0	0		0	1		0	0	6.73541	2.65551	17.3574	-3.88662
08-08-2005_Sc1500atg-TrimStack	ATCAGT.psum	1437;3,1441;1,1494;1	3	5	21	4.61646		0	0	0	0		0	3		0	0	8.46278	2.71576	19.3258	-2.40028
08-08-2005_Sc1500atg-TrimStack	GAAACA.psum	1475;1,1478;1	2	2	34	4.61511		0	0	0	0		0	1		0	0	15.1066	4.09381	31.4819	-1.26859
08-08-2005_Sc1500atg-TrimStack	TCCTAA.psum	695;1,1030;1,1318;1	3	3	18	4.61403		0	0	0	0		0	1		0	0	6.46076	2.5009	16.4644	-3.54283
08-08-2005_Sc1500atg-TrimStack	AATCGC.psum	1387;1	1	1	14	4.61358		0	0	0	0		0	1		0	0	4.64386	2.02796	12.7557	-3.46796
08-08-2005_Sc1500atg-TrimStack	AAAGCG.psum	1375;1,1379;2,1408;2,1447;2,1451;1	5	8	18	4.61203		0	0	0	0		0	2		0	0	6.88531	2.40993	16.525	-2.75442
08-08-2005_Sc1500atg-TrimStack	GACTTG.psum	142;2	1	2	20	4.61147		0	0	0	0		0	2		0	0	7.12475	2.79201	18.2928	-4.04328
08-08-2005_Sc1500atg-TrimStack	CTGGTC.psum	868;3	1	3	15	4.61118		0	0	0	0		0	3		0	0	4.6841	2.23715	13.6327	-4.26449
08-08-2005_Sc1500atg-TrimStack	ATCGAA.psum	1482;2	1	2	23	4.61112		0	0	0	0		0	2		0	0	9.8008	2.86247	21.2507	-1.64907
08-08-2005_Sc1500atg-TrimStack	GCGCAG.psum	1177;1,1272;3,1333;3	3	7	11	4.60986		0	0	0	0		0	3		0	0	3.05433	1.72363	9.94884	-3.84018
08-08-2005_Sc1500atg-TrimStack	GACAGC.psum	1070;4,1075;1,1484;1	3	6	15	4.60914		0	0	0	0		0	4		0	0	5.09557	2.14887	13.691	-3.49989
08-08-2005_Sc1500atg-TrimStack	TCTGAA.psum	609;1,733;1	2	2	30	4.60851		0	0	0	0		0	1		0	0	12.664	3.76174	27.7109	-2.38297
08-08-2005_Sc1500atg-TrimStack	TCTCTT.psum	1233;1,1293;1,1306;2	3	4	37	4.60851		0	0	0	0		0	2		0	0	17.4396	4.2444	34.4173	0.462021
08-08-2005_Sc1500atg-TrimStack	ATTGTA.psum	1319;1,1428;1,1459;2,1462;1	4	5	30	4.60842		0	0	0	0		0	2		0	0	12.5684	3.78255	27.6986	-2.56179
08-08-2005_Sc1500atg-TrimStack	TCTACG.psum	750;2	1	2	15	4.60802		0	0	0	0		0	2		0	0	4.87626	2.19698	13.6642	-3.91168
08-08-2005_Sc1500atg-TrimStack	ACACGA.psum	1184;2	1	2	14	4.60794		0	0	0	0		0	2		0	0	4.34608	2.09506	12.7263	-4.03417
08-08-2005_Sc1500atg-TrimStack	ACCCAG.psum	415;4	1	4	16	4.6073		0	0	0	0		0	4		0	0	5.10664	2.36437	14.5641	-4.35083
08-08-2005_Sc1500atg-TrimStack	CATATT.psum	1305;2,1405;3,1488;2	3	7	34	4.60728		0	0	0	0		0	3		0	0	15.4507	4.02608	31.555	-0.653626
08-08-2005_Sc1500atg-TrimStack	CTTAAC.psum	1148;1	1	1	18	4.60719		0	0	0	0		0	1		0	0	6.39437	2.51902	16.4705	-3.68173
08-08-2005_Sc1500atg-TrimStack	CAAATT.psum	760;2	1	2	42	4.60713		0	0	0	0		0	2		0	0	21.4326	4.46425	39.2896	3.57558
08-08-2005_Sc1500atg-TrimStack	ACCCCG.psum	1144;1,1148;1	2	2	8	4.60645		0	0	0	0		0	1		0	0	1.77264	1.35188	7.18016	-3.63489
08-08-2005_Sc1500atg-TrimStack	CTTTCT.psum	1286;2,1330;1,1338;1	3	4	38	4.6054		0	0	0	0		0	2		0	0	18.4135	4.25295	35.4253	1.40168
08-08-2005_Sc1500atg-TrimStack	TACTGT.psum	1080;1,1082;1	2	2	23	4.60357		0	0	0	0		0	1		0	0	9.47183	2.93863	21.2263	-2.28267
08-08-2005_Sc1500atg-TrimStack	GCTAGT.psum	394;1,1293;2	2	3	13	4.60341		0	0	0	0		0	2		0	0	3.92857	1.97059	11.8109	-3.95379
08-08-2005_Sc1500atg-TrimStack	TAGCTG.psum	633;1,971;1	2	2	15	4.60309		0	0	0	0		0	1		0	0	4.88833	2.19672	13.6752	-3.89853
08-08-2005_Sc1500atg-TrimStack	GCCCGG.psum	677;2	1	2	7	4.60117		0	0	0	0		0	2		0	0	1.42555	1.21153	6.27166	-3.42055
08-08-2005_Sc1500atg-TrimStack	GAGATA.psum	1472;3,1484;2	2	5	21	4.60048		0	0	0	0		0	3		0	0	8.66801	2.68059	19.3904	-2.05435
08-08-2005_Sc1500atg-TrimStack	GATTAA.psum	1472;2,1486;2	2	4	22	4.59972		0	0	0	0		0	2		0	0	8.68813	2.89406	20.2644	-2.8881
08-08-2005_Sc1500atg-TrimStack	TGCTAA.psum	338;1	1	1	23	4.59933		0	0	0	0		0	1		0	0	9.50101	2.93499	21.241	-2.23897
08-08-2005_Sc1500atg-TrimStack	ACTTCG.psum	488;1	1	1	17	4.59881		0	0	0	0		0	1		0	0	5.85111	2.4243	15.5483	-3.84609
08-08-2005_Sc1500atg-TrimStack	ACCGGG.psum	851;3	1	3	9	4.59819		0	0	0	0		0	3		0	0	2.1831	1.48252	8.11318	-3.74698
08-08-2005_Sc1500atg-TrimStack	TTCCTA.psum	1278;2	1	2	22	4.59783		0	0	0	0		0	2		0	0	8.43058	2.95127	20.2356	-3.37448
08-08-2005_Sc1500atg-TrimStack	GGACAA.psum	572;2	1	2	22	4.59562		0	0	0	0		0	2		0	0	8.44366	2.94984	20.243	-3.3557
08-08-2005_Sc1500atg-TrimStack	ATCTCG.psum	1301;1,1363;1	2	2	14	4.59421		0	0	0	0		0	1		0	0	4.42757	2.08359	12.7619	-3.90678
08-08-2005_Sc1500atg-TrimStack	GTCCCA.psum	1005;2	1	2	15	4.59406		0	0	0	0		0	2		0	0	4.54225	2.27636	13.6477	-4.56319
08-08-2005_Sc1500atg-TrimStack	CGTCGG.psum	97;2	1	2	9	4.59262		0	0	0	0		0	2		0	0	2.15191	1.49111	8.11634	-3.81252
08-08-2005_Sc1500atg-TrimStack	GCAACC.psum	363;1	1	1	15	4.59234		0	0	0	0		0	1		0	0	4.88028	2.20361	13.6947	-3.93415
08-08-2005_Sc1500atg-TrimStack	GGATTC.psum	449;1	1	1	21	4.59105		0	0	0	0		0	1		0	0	7.79678	2.87586	19.3002	-3.70666
08-08-2005_Sc1500atg-TrimStack	AGAGCT.psum	1409;1	1	1	21	4.59095		0	0	0	0		0	1		0	0	7.62072	2.91427	19.2778	-4.03636
08-08-2005_Sc1500atg-TrimStack	ATACCC.psum	539;3	1	3	17	4.59013		0	0	0	0		0	3		0	0	5.48793	2.50801	15.52	-4.5441
08-08-2005_Sc1500atg-TrimStack	CAGCCG.psum	911;1,1107;1	2	2	11	4.59009		0	0	0	0		0	1		0	0	2.90241	1.76414	9.95899	-4.15417
08-08-2005_Sc1500atg-TrimStack	TCTAGT.psum	1460;4	1	4	20	4.5899		0	0	0	0		0	4		0	0	7.37324	2.75099	18.3772	-3.63071
08-08-2005_Sc1500atg-TrimStack	ATTCAT.psum	1410;1	1	1	35	4.58929		0	0	0	0		0	1		0	0	16.2857	4.07782	32.597	-0.0255721
08-08-2005_Sc1500atg-TrimStack	GCCTCA.psum	1199;1	1	1	15	4.5892		0	0	0	0		0	1		0	0	4.69718	2.24502	13.6772	-4.28288
08-08-2005_Sc1500atg-TrimStack	GCCCCC.psum	896;1,898;1	2	2	8	4.58907		0	0	0	0		0	1		0	0	1.6841	1.37629	7.18926	-3.82105
08-08-2005_Sc1500atg-TrimStack	TATTGC.psum	1266;2	1	2	26	4.58864		0	0	0	0		0	2		0	0	10.2998	3.42153	23.9859	-3.38634
08-08-2005_Sc1500atg-TrimStack	CCCTGA.psum	1060;3	1	3	14	4.58862		0	0	0	0		0	3		0	0	4.11368	2.15453	12.7318	-4.50444
08-08-2005_Sc1500atg-TrimStack	TTCGTG.psum	1379;4	1	4	16	4.58771		0	0	0	0		0	4		0	0	5.25755	2.34157	14.6238	-4.10875
08-08-2005_Sc1500atg-TrimStack	CGACTT.psum	141;1,144;3	2	4	15	4.58753		0	0	0	0		0	3		0	0	4.72938	2.23881	13.6846	-4.22587
08-08-2005_Sc1500atg-TrimStack	ACATGG.psum	974;1	1	1	19	4.58684		0	0	0	0		0	1		0	0	6.84507	2.64996	17.4449	-3.75476
08-08-2005_Sc1500atg-TrimStack	AAGTTA.psum	1493;2	1	2	29	4.5862		0	0	0	0		0	2		0	0	11.8038	3.74955	26.802	-3.19436
08-08-2005_Sc1500atg-TrimStack	GTGGAG.psum	820;3	1	3	17	4.58538		0	0	0	0		0	3		0	0	5.90543	2.41955	15.5836	-3.77278
08-08-2005_Sc1500atg-TrimStack	TTCGTT.psum	1268;1,1326;1,1346;1	3	3	26	4.58516		0	0	0	0		0	1		0	0	11.7123	3.11608	24.1766	-0.752056
08-08-2005_Sc1500atg-TrimStack	TGACGC.psum	43;1	1	1	13	4.5833		0	0	0	0		0	1		0	0	4.00805	1.96189	11.8556	-3.83953
08-08-2005_Sc1500atg-TrimStack	CATCGC.psum	794;2,1352;2,1371;1,1384;1	4	6	16	4.582		0	0	0	0		0	2		0	0	5.21328	2.35415	14.6299	-4.20333
08-08-2005_Sc1500atg-TrimStack	CCTAGG.psum	1012;1	1	1	8	4.58156		0	0	0	0		0	1		0	0	1.86318	1.33946	7.22103	-3.49467
08-08-2005_Sc1500atg-TrimStack	ACTCGC.psum	1195;2,1369;1	2	3	9	4.58015		0	0	0	0		0	2		0	0	2.42958	1.43454	8.16776	-3.3086
08-08-2005_Sc1500atg-TrimStack	CCTTAA.psum	879;4	1	4	19	4.58		0	0	0	0		0	4		0	0	7.13984	2.58956	17.4981	-3.21838
08-08-2005_Sc1500atg-TrimStack	TGTATG.psum	1298;1	1	1	22	4.57936		0	0	0	0		0	1		0	0	8.26861	2.99854	20.2628	-3.72554
08-08-2005_Sc1500atg-TrimStack	ACAGAC.psum	1494;2	1	2	17	4.57847		0	0	0	0		0	2		0	0	5.69718	2.46869	15.5719	-4.17757
08-08-2005_Sc1500atg-TrimStack	TGTAGG.psum	1218;3,1247;1,1249;1	3	5	15	4.57817		0	0	0	0		0	3		0	0	4.63581	2.26383	13.6911	-4.41949
08-08-2005_Sc1500atg-TrimStack	ACCTGT.psum	141;2	1	2	18	4.57799		0	0	0	0		0	2		0	0	6.62475	2.48477	16.5638	-3.31433
08-08-2005_Sc1500atg-TrimStack	GTATAG.psum	1472;6	1	6	16	4.57716		0	0	0	0		0	6		0	0	5.56036	2.28081	14.6836	-3.56287
08-08-2005_Sc1500atg-TrimStack	GCCGAG.psum	1238;2	1	2	8	4.5762		0	0	0	0		0	2		0	0	1.81791	1.35092	7.2216	-3.58578
08-08-2005_Sc1500atg-TrimStack	ACGTGT.psum	1312;2	1	2	13	4.57604		0	0	0	0		0	2		0	0	3.87324	1.99447	11.8511	-4.10463
08-08-2005_Sc1500atg-TrimStack	TGGCGC.psum	164;1,172;2	2	3	14	4.57596		0	0	0	0		0	2		0	0	4.17807	2.14642	12.7638	-4.40762
08-08-2005_Sc1500atg-TrimStack	CGGCGG.psum	1403;2	1	2	10	4.57535		0	0	0	0		0	2		0	0	2.67404	1.60118	9.07876	-3.73067
08-08-2005_Sc1500atg-TrimStack	CGGGAA.psum	343;1	1	1	14	4.57498		0	0	0	0		0	1		0	0	4.334	2.11279	12.7852	-4.11717
08-08-2005_Sc1500atg-TrimStack	CGTCCT.psum	1183;1	1	1	13	4.57418		0	0	0	0		0	1		0	0	4.15795	1.93303	11.8901	-3.57419
08-08-2005_Sc1500atg-TrimStack	ATAGAC.psum	1464;1,1467;2,1492;1,1495;1	4	5	18	4.57309		0	0	0	0		0	2		0	0	6.13883	2.59369	16.5136	-4.23591
08-08-2005_Sc1500atg-TrimStack	TCGGCT.psum	1212;1	1	1	11	4.573		0	0	0	0		0	1		0	0	3.13783	1.71926	10.0149	-3.73921
08-08-2005_Sc1500atg-TrimStack	TGTATC.psum	147;1,1241;1,1304;1	3	3	20	4.57076		0	0	0	0		0	1		0	0	7.65996	2.69978	18.4591	-3.13915
08-08-2005_Sc1500atg-TrimStack	CCACAA.psum	1475;1	1	1	23	4.57045		0	0	0	0		0	1		0	0	9.1338	3.03388	21.2693	-3.00172
08-08-2005_Sc1500atg-TrimStack	TTAGCC.psum	40;1	1	1	15	4.56963		0	0	0	0		0	1		0	0	5.02616	2.18264	13.7567	-3.70439
08-08-2005_Sc1500atg-TrimStack	AATTAT.psum	1425;1,1490;2	2	3	41	4.56901		0	0	0	0		0	2		0	0	18.9527	4.8254	38.2543	-0.348883
08-08-2005_Sc1500atg-TrimStack	ACGTGA.psum	1068;1,1082;2,1127;2,1130;1,1135;1,1238;2,1321;1	7	10	14	4.56848		0	0	0	0		0	2		0	0	4.53421	2.07198	12.8221	-3.75371
08-08-2005_Sc1500atg-TrimStack	CTATGC.psum	759;4	1	4	14	4.56809		0	0	0	0		0	4		0	0	4.55734	2.06709	12.8257	-3.71102
08-08-2005_Sc1500atg-TrimStack	TACGGT.psum	1275;2	1	2	15	4.56755		0	0	0	0		0	2		0	0	5.19014	2.14773	13.7811	-3.40078
08-08-2005_Sc1500atg-TrimStack	GGCCTC.psum	785;1,1067;1,1070;1	3	3	13	4.56569		0	0	0	0		0	1		0	0	3.81891	2.01089	11.8625	-4.22463
08-08-2005_Sc1500atg-TrimStack	GTTTCT.psum	1180;1	1	1	34	4.56444		0	0	0	0		0	1		0	0	15.5302	4.04646	31.716	-0.655658
08-08-2005_Sc1500atg-TrimStack	TACTGA.psum	749;1	1	1	24	4.56439		0	0	0	0		0	1		0	0	9.55332	3.16509	22.2137	-3.10703
08-08-2005_Sc1500atg-TrimStack	ATGCCC.psum	1304;1	1	1	12	4.56403		0	0	0	0		0	1		0	0	4	1.75284	11.0113	-3.01134
08-08-2005_Sc1500atg-TrimStack	GCTTAA.psum	1127;4	1	4	17	4.56353		0	0	0	0		0	4		0	0	5.80885	2.4523	15.618	-4.00034
08-08-2005_Sc1500atg-TrimStack	GCGAGA.psum	721;1,796;1,1377;1	3	3	12	4.56334		0	0	0	0		0	1		0	0	3.1831	1.93212	10.9116	-4.54537
08-08-2005_Sc1500atg-TrimStack	CGAAGA.psum	724;1	1	1	27	4.56324		0	0	0	0		0	1		0	0	11.7596	3.33983	25.1189	-1.59976
08-08-2005_Sc1500atg-TrimStack	GTCAGA.psum	315;1	1	1	16	4.55773		0	0	0	0		0	1		0	0	5.38531	2.32894	14.7011	-3.93045
08-08-2005_Sc1500atg-TrimStack	AACAGC.psum	1479;2	1	2	26	4.55763		0	0	0	0		0	2		0	0	10.1891	3.4691	24.0655	-3.68726
08-08-2005_Sc1500atg-TrimStack	CTGAGG.psum	805;3	1	3	15	4.55705		0	0	0	0		0	3		0	0	4.55332	2.29242	13.723	-4.61637
08-08-2005_Sc1500atg-TrimStack	GTGAAC.psum	113;1,450;1	2	2	16	4.55677		0	0	0	0		0	1		0	0	5.6499	2.27137	14.7354	-3.43558
08-08-2005_Sc1500atg-TrimStack	GAAGCC.psum	637;1,639;2	2	3	19	4.55646		0	0	0	0		0	2		0	0	6.96982	2.64025	17.5308	-3.59118
08-08-2005_Sc1500atg-TrimStack	TCTCAT.psum	1255;1,1443;2	2	3	24	4.55329		0	0	0	0		0	2		0	0	10.003	3.07403	22.2992	-2.29312
08-08-2005_Sc1500atg-TrimStack	AGTGCA.psum	80;3,84;1	2	4	17	4.54979		0	0	0	0		0	3		0	0	5.72837	2.47739	15.6379	-4.18121
08-08-2005_Sc1500atg-TrimStack	ACCCGA.psum	858;2,1330;1,1360;2	3	5	11	4.54934		0	0	0	0		0	2		0	0	2.65091	1.83523	9.99183	-4.69002
08-08-2005_Sc1500atg-TrimStack	TAACGT.psum	759;1	1	1	19	4.54817		0	0	0	0		0	1		0	0	6.47686	2.75344	17.4906	-4.53692
08-08-2005_Sc1500atg-TrimStack	GAAAGC.psum	1467;2,1480;1,1482;1	3	4	26	4.54784		0	0	0	0		0	2		0	0	10.1861	3.47723	24.095	-3.7228
08-08-2005_Sc1500atg-TrimStack	GGGGCG.psum	1149;2,1332;2	2	4	7	4.54737		0	0	0	0		0	2		0	0	1.54024	1.20064	6.34281	-3.26232
08-08-2005_Sc1500atg-TrimStack	CTCCCA.psum	989;2	1	2	15	4.54652		0	0	0	0		0	2		0	0	5.15292	2.16585	13.8163	-3.51048
08-08-2005_Sc1500atg-TrimStack	TTCCGT.psum	1333;2	1	2	18	4.54634		0	0	0	0		0	2		0	0	6.42052	2.54699	16.6085	-3.76743
08-08-2005_Sc1500atg-TrimStack	TGTTTA.psum	137;1	1	1	30	4.54585		0	0	0	0		0	1		0	0	12.9215	3.75694	27.9493	-2.10621
08-08-2005_Sc1500atg-TrimStack	TAAAAT.psum	1239;1,1339;1,1473;2,1484;1,1486;4	5	9	43	4.54526		0	0	0	0		0	4		0	0	21.7233	4.68107	40.4476	2.99907
08-08-2005_Sc1500atg-TrimStack	ACGCAG.psum	954;3	1	3	13	4.54375		0	0	0	0		0	3		0	0	3.87626	2.00798	11.9082	-4.15565
08-08-2005_Sc1500atg-TrimStack	CCACTC.psum	131;1,1072;1	2	2	14	4.5436		0	0	0	0		0	1		0	0	4.52817	2.08465	12.8668	-3.81045
08-08-2005_Sc1500atg-TrimStack	ATAGCC.psum	1485;6	1	6	16	4.53957		0	0	0	0		0	6		0	0	5.35815	2.34424	14.7351	-4.01882
08-08-2005_Sc1500atg-TrimStack	AGGCGA.psum	1394;1	1	1	12	4.53947		0	0	0	0		0	1		0	0	3.73944	1.81972	11.0183	-3.53945
08-08-2005_Sc1500atg-TrimStack	GTGCGA.psum	1357;2	1	2	10	4.53806		0	0	0	0		0	2		0	0	2.74346	1.59904	9.13961	-3.65269
08-08-2005_Sc1500atg-TrimStack	GCGGTA.psum	671;1,1108;2	2	3	14	4.5375		0	0	0	0		0	2		0	0	4.41147	2.11317	12.8642	-4.04123
08-08-2005_Sc1500atg-TrimStack	CAGAAC.psum	1478;1,1480;1,1487;1,1490;1	4	4	21	4.5343		0	0	0	0		0	1		0	0	8.12877	2.83864	19.4833	-3.22578
08-08-2005_Sc1500atg-TrimStack	CGCTTG.psum	548;1	1	1	13	4.5314		0	0	0	0		0	1		0	0	4.07445	1.96971	11.9533	-3.80441
08-08-2005_Sc1500atg-TrimStack	AATGTT.psum	961;1	1	1	36	4.53052		0	0	0	0		0	1		0	0	16.001	4.41429	33.6581	-1.65614
08-08-2005_Sc1500atg-TrimStack	GTACAC.psum	1164;1,1324;1,1478;1,1480;1,1483;1,1487;1	6	6	14	4.52784		0	0	0	0		0	1		0	0	4.32998	2.13568	12.8727	-4.21274
08-08-2005_Sc1500atg-TrimStack	ACGAGC.psum	1146;2	1	2	11	4.52756		0	0	0	0		0	2		0	0	3.26962	1.70741	10.0992	-3.56
08-08-2005_Sc1500atg-TrimStack	CTATGT.psum	1137;2	1	2	17	4.52639		0	0	0	0		0	2		0	0	6.00604	2.42886	15.7215	-3.7094
08-08-2005_Sc1500atg-TrimStack	TGAGAT.psum	869;1	1	1	23	4.52366		0	0	0	0		0	1		0	0	9.02515	3.08928	21.3823	-3.33196
08-08-2005_Sc1500atg-TrimStack	TCATAA.psum	1040;1,1166;1,1449;1,1471;1,1474;1,1482;3	6	8	26	4.52358		0	0	0	0		0	3		0	0	10.9286	3.33175	24.2556	-2.39841
08-08-2005_Sc1500atg-TrimStack	CACCCC.psum	793;2,1213;1	2	3	10	4.52322		0	0	0	0		0	2		0	0	2.75654	1.6014	9.16212	-3.64904
08-08-2005_Sc1500atg-TrimStack	ATGAGC.psum	1301;2	1	2	17	4.52247		0	0	0	0		0	2		0	0	6.4336	2.33642	15.7793	-2.91209
08-08-2005_Sc1500atg-TrimStack	CTAGCG.psum	415;2	1	2	11	4.52203		0	0	0	0		0	2		0	0	3.01308	1.76622	10.078	-4.05182
08-08-2005_Sc1500atg-TrimStack	TTAACT.psum	1431;1	1	1	24	4.51955		0	0	0	0		0	1		0	0	9.50201	3.20784	22.3334	-3.32935
08-08-2005_Sc1500atg-TrimStack	AATCCA.psum	12;1	1	1	29	4.51876		0	0	0	0		0	1		0	0	12.4497	3.66258	27.1	-2.20061
08-08-2005_Sc1500atg-TrimStack	CGGGCC.psum	499;2,1188;1	2	3	7	4.51841		0	0	0	0		0	2		0	0	1.59155	1.19698	6.37948	-3.19638
08-08-2005_Sc1500atg-TrimStack	CCGGGA.psum	1115;1	1	1	9	4.51619		0	0	0	0		0	1		0	0	2.02918	1.54352	8.20325	-4.1449
08-08-2005_Sc1500atg-TrimStack	GGATCC.psum	640;3	1	3	15	4.51611		0	0	0	0		0	3		0	0	4.87324	2.24236	13.8427	-4.09622
08-08-2005_Sc1500atg-TrimStack	TAACCG.psum	182;1	1	1	12	4.51595		0	0	0	0		0	1		0	0	3.48692	1.88511	11.0274	-4.05353
08-08-2005_Sc1500atg-TrimStack	ACAGCC.psum	468;2,753;1,1105;1,1108;1	4	5	14	4.51554		0	0	0	0		0	2		0	0	4.52113	2.09917	12.9178	-3.87553
08-08-2005_Sc1500atg-TrimStack	TCCACG.psum	608;1,801;1	2	2	14	4.51486		0	0	0	0		0	1		0	0	4.55332	2.09235	12.9227	-3.81609
08-08-2005_Sc1500atg-TrimStack	TAAGGT.psum	1424;1,1426;4,1446;1	3	6	17	4.5146		0	0	0	0		0	4		0	0	5.98994	2.43877	15.745	-3.76513
08-08-2005_Sc1500atg-TrimStack	GTCATC.psum	229;1	1	1	24	4.51286		0	0	0	0		0	1		0	0	9.93662	3.11629	22.4018	-2.52855
08-08-2005_Sc1500atg-TrimStack	GGTGCG.psum	1191;2	1	2	9	4.51248		0	0	0	0		0	2		0	0	2.18913	1.50934	8.2265	-3.84823
08-08-2005_Sc1500atg-TrimStack	GGGGTG.psum	441;1	1	1	10	4.51107		0	0	0	0		0	1		0	0	2.72133	1.61351	9.17539	-3.73273
08-08-2005_Sc1500atg-TrimStack	TGATCC.psum	817;1	1	1	17	4.51106		0	0	0	0		0	1		0	0	6.36519	2.35749	15.7952	-3.06479
08-08-2005_Sc1500atg-TrimStack	ACAACG.psum	542;3	1	3	20	4.51097		0	0	0	0		0	3		0	0	7.20121	2.83726	18.5503	-4.14784
08-08-2005_Sc1500atg-TrimStack	AAACGT.psum	1077;1	1	1	22	4.50988		0	0	0	0		0	1		0	0	8.73239	2.94189	20.5	-3.03519
08-08-2005_Sc1500atg-TrimStack	GCTCGT.psum	506;1	1	1	11	4.50887		0	0	0	0		0	1		0	0	3.23139	1.72296	10.1232	-3.66045
08-08-2005_Sc1500atg-TrimStack	GGTATT.psum	493;2	1	2	26	4.50815		0	0	0	0		0	2		0	0	10.5463	3.42796	24.2581	-3.16554
08-08-2005_Sc1500atg-TrimStack	CGTCAG.psum	501;1,950;1	2	2	12	4.50797		0	0	0	0		0	1		0	0	3.67907	1.84582	11.0624	-3.70422
08-08-2005_Sc1500atg-TrimStack	CGACCT.psum	789;1	1	1	11	4.50786		0	0	0	0		0	1		0	0	2.90946	1.79476	10.0885	-4.2696
08-08-2005_Sc1500atg-TrimStack	AGGCTA.psum	16;1,38;1	2	2	14	4.50691		0	0	0	0		0	1		0	0	4.51308	2.10497	12.933	-3.90682
08-08-2005_Sc1500atg-TrimStack	CTAGGA.psum	1363;2	1	2	12	4.5069		0	0	0	0		0	2		0	0	3.43461	1.90051	11.0366	-4.16741
08-08-2005_Sc1500atg-TrimStack	GGACAG.psum	824;3	1	3	14	4.50606		0	0	0	0		0	3		0	0	4.54728	2.09778	12.9384	-3.84384
08-08-2005_Sc1500atg-TrimStack	CGTGGT.psum	380;2	1	2	14	4.50403		0	0	0	0		0	2		0	0	4.37525	2.13692	12.9229	-4.17243
08-08-2005_Sc1500atg-TrimStack	GGCCCG.psum	1205;1	1	1	7	4.50372		0	0	0	0		0	1		0	0	1.52314	1.21608	6.38744	-3.34117
08-08-2005_Sc1500atg-TrimStack	CGCTGG.psum	1028;1	1	1	13	4.50292		0	0	0	0		0	1		0	0	3.8008	2.04294	11.9726	-4.37095
08-08-2005_Sc1500atg-TrimStack	GGCCGA.psum	1074;2	1	2	8	4.50159		0	0	0	0		0	2		0	0	2.12374	1.30537	7.34524	-3.09776
08-08-2005_Sc1500atg-TrimStack	CGTGAT.psum	1363;3	1	3	14	4.5014		0	0	0	0		0	3		0	0	4.35815	2.14197	12.926	-4.20972
08-08-2005_Sc1500atg-TrimStack	TGCCCG.psum	1105;1	1	1	9	4.50024		0	0	0	0		0	1		0	0	2.3159	1.48528	8.257	-3.62521
08-08-2005_Sc1500atg-TrimStack	TGAGCC.psum	521;3	1	3	15	4.49914		0	0	0	0		0	3		0	0	4.59356	2.31298	13.8455	-4.65838
08-08-2005_Sc1500atg-TrimStack	GAATAC.psum	596;1	1	1	24	4.49821		0	0	0	0		0	1		0	0	9.95473	3.12241	22.4444	-2.53492
08-08-2005_Sc1500atg-TrimStack	TCTGTC.psum	100;2,211;1	2	3	19	4.49757		0	0	0	0		0	2		0	0	7.1006	2.64574	17.6836	-3.48236
08-08-2005_Sc1500atg-TrimStack	CATCTC.psum	1302;1,1389;1	2	2	20	4.49639		0	0	0	0		0	1		0	0	7.47887	2.78471	18.6177	-3.65995
08-08-2005_Sc1500atg-TrimStack	TTGCCC.psum	524;2	1	2	17	4.49632		0	0	0	0		0	2		0	0	5.60563	2.53415	15.7423	-4.53099
08-08-2005_Sc1500atg-TrimStack	GGCGCT.psum	1246;2	1	2	12	4.49493		0	0	0	0		0	2		0	0	3.5171	1.88721	11.066	-4.03176
08-08-2005_Sc1500atg-TrimStack	AGTCCA.psum	441;1,443;1	2	2	17	4.49391		0	0	0	0		0	1		0	0	5.91751	2.46612	15.782	-3.94696
08-08-2005_Sc1500atg-TrimStack	GATGGA.psum	255;1	1	1	21	4.49203		0	0	0	0		0	1		0	0	8.86922	2.70051	19.6713	-1.93282
08-08-2005_Sc1500atg-TrimStack	CACGGC.psum	803;1,1096;1	2	2	10	4.49116		0	0	0	0		0	1		0	0	2.48089	1.6742	9.1777	-4.21593
08-08-2005_Sc1500atg-TrimStack	AGCGGA.psum	1360;2	1	2	14	4.49008		0	0	0	0		0	2		0	0	4.19115	2.18456	12.9294	-4.54711
08-08-2005_Sc1500atg-TrimStack	ATATCT.psum	1277;1	1	1	32	4.48942		0	0	0	0		0	1		0	0	15.167	3.74948	30.1649	0.169066
08-08-2005_Sc1500atg-TrimStack	ACTTCC.psum	740;2	1	2	23	4.48897		0	0	0	0		0	2		0	0	8.57445	3.21356	21.4287	-4.27978
08-08-2005_Sc1500atg-TrimStack	TGCGCT.psum	1184;1,1313;2	2	3	12	4.48895		0	0	0	0		0	2		0	0	3.68511	1.8523	11.0943	-3.7241
08-08-2005_Sc1500atg-TrimStack	GGGGCC.psum	860;1	1	1	9	4.48801		0	0	0	0		0	1		0	0	2.21831	1.51107	8.26258	-3.82596
08-08-2005_Sc1500atg-TrimStack	GAGTCG.psum	1090;1	1	1	10	4.48689		0	0	0	0		0	1		0	0	2.82998	1.598	9.22196	-3.562
08-08-2005_Sc1500atg-TrimStack	CTGCAC.psum	516;2	1	2	15	4.48664		0	0	0	0		0	2		0	0	5.00604	2.2275	13.916	-3.90394
08-08-2005_Sc1500atg-TrimStack	AAGTGA.psum	1373;1,1411;2,1437;2,1465;1,1477;2,1480;1	6	9	26	4.48589		0	0	0	0		0	2		0	0	10.4698	3.46201	24.3179	-3.37822
08-08-2005_Sc1500atg-TrimStack	GTAGCT.psum	1341;1,1418;1	2	2	14	4.48567		0	0	0	0		0	1		0	0	4.87928	2.0333	13.0125	-3.25393
08-08-2005_Sc1500atg-TrimStack	GCAGAG.psum	398;3	1	3	17	4.48488		0	0	0	0		0	3		0	0	5.80785	2.49553	15.79	-4.17427
08-08-2005_Sc1500atg-TrimStack	ATACGT.psum	1143;1	1	1	17	4.48434		0	0	0	0		0	1		0	0	6.14789	2.42	15.8279	-3.53211
08-08-2005_Sc1500atg-TrimStack	GTCTGG.psum	259;2	1	2	13	4.48308		0	0	0	0		0	2		0	0	4.3662	1.92587	12.0697	-3.33726
08-08-2005_Sc1500atg-TrimStack	ACTATG.psum	1157;1,1262;2,1340;1	3	4	17	4.48276		0	0	0	0		0	2		0	0	6.62173	2.31515	15.8823	-2.63888
08-08-2005_Sc1500atg-TrimStack	TAGTGA.psum	1380;1	1	1	20	4.48274		0	0	0	0		0	1		0	0	8.13581	2.64664	18.7224	-2.45074
08-08-2005_Sc1500atg-TrimStack	CCCCCC.psum	493;2,1227;3	2	5	6	4.48085		0	0	0	0		0	3		0	0	1.12978	1.0869	5.47737	-3.21781
08-08-2005_Sc1500atg-TrimStack	AGGTTT.psum	851;1	1	1	26	4.48065		0	0	0	0		0	1		0	0	11.2767	3.28599	24.4206	-1.86728
08-08-2005_Sc1500atg-TrimStack	GCGAGT.psum	769;1,872;1	2	2	10	4.47953		0	0	0	0		0	1		0	0	2.45674	1.68394	9.1925	-4.27902
08-08-2005_Sc1500atg-TrimStack	ATCAAC.psum	379;1,821;3,1495;1	3	5	27	4.47916		0	0	0	0		0	3		0	0	12.4688	3.24418	25.4455	-0.507893
08-08-2005_Sc1500atg-TrimStack	CGTCGC.psum	1321;1	1	1	10	4.47897		0	0	0	0		0	1		0	0	2.66097	1.63855	9.21518	-3.89324
08-08-2005_Sc1500atg-TrimStack	CGTTTC.psum	1310;1,1317;3	2	4	20	4.47888		0	0	0	0		0	3		0	0	7.67606	2.75157	18.6823	-3.33021
08-08-2005_Sc1500atg-TrimStack	AGGTAA.psum	1439;1,1444;1,1448;2,1481;3	4	7	22	4.47881		0	0	0	0		0	3		0	0	8.89638	2.92569	20.5992	-2.8064
08-08-2005_Sc1500atg-TrimStack	ACTAGG.psum	1462;1	1	1	11	4.47869		0	0	0	0		0	1		0	0	3.25956	1.72828	10.1727	-3.65357
08-08-2005_Sc1500atg-TrimStack	CCGGGC.psum	479;2	1	2	7	4.47854		0	0	0	0		0	2		0	0	1.44769	1.23976	6.40672	-3.51135
08-08-2005_Sc1500atg-TrimStack	AGTCAC.psum	174;3	1	3	15	4.47775		0	0	0	0		0	3		0	0	5.15191	2.19934	13.9493	-3.64544
08-08-2005_Sc1500atg-TrimStack	TGCGGT.psum	417;1	1	1	14	4.47646		0	0	0	0		0	1		0	0	4.42757	2.13839	12.9811	-4.126
08-08-2005_Sc1500atg-TrimStack	AACTGA.psum	1480;2	1	2	25	4.47634		0	0	0	0		0	2		0	0	9.95473	3.36106	23.399	-3.48952
08-08-2005_Sc1500atg-TrimStack	CGCCGC.psum	68;1,450;1	2	2	9	4.47591		0	0	0	0		0	1		0	0	2.35211	1.48526	8.29315	-3.58893
08-08-2005_Sc1500atg-TrimStack	CTCCCT.psum	1353;1	1	1	13	4.47413		0	0	0	0		0	1		0	0	4.18008	1.97131	12.0653	-3.70518
08-08-2005_Sc1500atg-TrimStack	TAACGA.psum	359;1	1	1	22	4.47356		0	0	0	0		0	1		0	0	8.82797	2.94442	20.6056	-2.94971
08-08-2005_Sc1500atg-TrimStack	CTAATT.psum	1186;1,1306;2	2	3	24	4.4734		0	0	0	0		0	2		0	0	10.1952	3.08598	22.5391	-2.14875
08-08-2005_Sc1500atg-TrimStack	GATCGC.psum	1163;1,1166;3	2	4	10	4.47337		0	0	0	0		0	3		0	0	2.68913	1.63431	9.22637	-3.8481
08-08-2005_Sc1500atg-TrimStack	TTCACA.psum	671;1,673;1	2	2	24	4.47304		0	0	0	0		0	1		0	0	9.77666	3.17979	22.4958	-2.94251
08-08-2005_Sc1500atg-TrimStack	CGTAAG.psum	1324;1,1327;1,1425;1	3	3	12	4.4722		0	0	0	0		0	1		0	0	3.50503	1.89951	11.1031	-4.09299
08-08-2005_Sc1500atg-TrimStack	CAACGT.psum	680;1,682;1	2	2	18	4.47119		0	0	0	0		0	1		0	0	6.38531	2.59767	16.776	-4.00539
08-08-2005_Sc1500atg-TrimStack	GGGGTT.psum	629;2	1	2	13	4.47063		0	0	0	0		0	2		0	0	3.58652	2.10563	12.009	-4.83599
08-08-2005_Sc1500atg-TrimStack	CGGGTT.psum	933;1	1	1	11	4.46793		0	0	0	0		0	1		0	0	3.01509	1.78716	10.1637	-4.13355
08-08-2005_Sc1500atg-TrimStack	GACGTA.psum	145;1	1	1	13	4.46738		0	0	0	0		0	1		0	0	3.95473	2.02474	12.0537	-4.14422
08-08-2005_Sc1500atg-TrimStack	GTACGG.psum	727;2	1	2	11	4.46668		0	0	0	0		0	2		0	0	3.26761	1.73113	10.1921	-3.6569
08-08-2005_Sc1500atg-TrimStack	CATTAT.psum	1334;1	1	1	35	4.46589		0	0	0	0		0	1		0	0	16.5382	4.13396	33.074	0.00240896
08-08-2005_Sc1500atg-TrimStack	GTTACC.psum	1357;1,1359;5	2	6	17	4.4639		0	0	0	0		0	5		0	0	6.07445	2.44754	15.8646	-3.7157
08-08-2005_Sc1500atg-TrimStack	GCACAC.psum	1216;2	1	2	13	4.46329		0	0	0	0		0	2		0	0	3.8008	2.06108	12.0451	-4.44351
08-08-2005_Sc1500atg-TrimStack	GGTTAA.psum	376;2	1	2	18	4.4622		0	0	0	0		0	2		0	0	6.29175	2.62387	16.7872	-4.20373
08-08-2005_Sc1500atg-TrimStack	ACCGGT.psum	717;1	1	1	13	4.46203		0	0	0	0		0	1		0	0	3.96881	2.02401	12.0648	-4.12722
08-08-2005_Sc1500atg-TrimStack	ATATTC.psum	1000;5	1	5	34	4.46135		0	0	0	0		0	5		0	0	16.7666	3.86282	32.2179	1.31532
08-08-2005_Sc1500atg-TrimStack	TCCAAA.psum	90;1	1	1	41	4.46135		0	0	0	0		0	1		0	0	19.0664	4.91636	38.7319	-0.59906
08-08-2005_Sc1500atg-TrimStack	TAACAT.psum	1494;1	1	1	26	4.46091		0	0	0	0		0	1		0	0	10.8913	3.3869	24.4389	-2.65625
08-08-2005_Sc1500atg-TrimStack	CAGTTA.psum	1203;2,1443;2,1474;1,1476;1,1492;2	5	8	17	4.46057		0	0	0	0		0	2		0	0	6.35312	2.38689	15.9007	-3.19444
08-08-2005_Sc1500atg-TrimStack	CCGACG.psum	315;1,411;1	2	2	9	4.45931		0	0	0	0		0	1		0	0	2.10161	1.54696	8.28946	-4.08624
08-08-2005_Sc1500atg-TrimStack	ATTTAA.psum	1394;1,1397;1,1399;1,1411;2,1415;1,1428;1,1431;2	7	9	37	4.45898		0	0	0	0		0	2		0	0	17.0282	4.47902	34.9442	-0.887893
08-08-2005_Sc1500atg-TrimStack	TCAGTC.psum	956;1	1	1	13	4.4583		0	0	0	0		0	1		0	0	4.28169	1.95552	12.1038	-3.5404
08-08-2005_Sc1500atg-TrimStack	GTCCTA.psum	1056;1	1	1	11	4.45825		0	0	0	0		0	1		0	0	3.17404	1.75539	10.1956	-3.8475
08-08-2005_Sc1500atg-TrimStack	TCCGTT.psum	1373;1	1	1	17	4.45811		0	0	0	0		0	1		0	0	6.56237	2.34127	15.9274	-2.80269
08-08-2005_Sc1500atg-TrimStack	AGCGCG.psum	818;1,1143;1,1375;1,1377;1	4	4	8	4.45802		0	0	0	0		0	1		0	0	1.76157	1.39937	7.35906	-3.83592
08-08-2005_Sc1500atg-TrimStack	GCGAGC.psum	1002;3	1	3	8	4.45697		0	0	0	0		0	3		0	0	1.88531	1.37194	7.37307	-3.60245
08-08-2005_Sc1500atg-TrimStack	GAGGCC.psum	389;2,413;1	2	3	12	4.45598		0	0	0	0		0	2		0	0	3.77264	1.84637	11.1581	-3.61283
08-08-2005_Sc1500atg-TrimStack	GTCGAG.psum	1057;1	1	1	10	4.45557		0	0	0	0		0	1		0	0	2.62173	1.65597	9.2456	-4.00213
08-08-2005_Sc1500atg-TrimStack	ACCCAA.psum	18;1	1	1	23	4.45472		0	0	0	0		0	1		0	0	8.93964	3.15629	21.5648	-3.68551
08-08-2005_Sc1500atg-TrimStack	TGCTAC.psum	577;2	1	2	18	4.45399		0	0	0	0		0	2		0	0	7.05231	2.45795	16.8841	-2.77949
08-08-2005_Sc1500atg-TrimStack	GACGCA.psum	1231;1	1	1	13	4.4511		0	0	0	0		0	1		0	0	3.96781	2.02921	12.0846	-4.14902
08-08-2005_Sc1500atg-TrimStack	ACCCTT.psum	836;1,1302;1	2	2	20	4.45084		0	0	0	0		0	1		0	0	7.53924	2.79964	18.7378	-3.65933
08-08-2005_Sc1500atg-TrimStack	ATTAGC.psum	1449;1	1	1	19	4.44866		0	0	0	0		0	1		0	0	7.17807	2.65741	17.8077	-3.45159
08-08-2005_Sc1500atg-TrimStack	CCGCGA.psum	976;1,1395;2	2	3	7	4.44865		0	0	0	0		0	2		0	0	1.63984	1.2049	6.45942	-3.17974
08-08-2005_Sc1500atg-TrimStack	CATACG.psum	1240;1	1	1	14	4.44804		0	0	0	0		0	1		0	0	4.44064	2.14912	13.0371	-4.15583
08-08-2005_Sc1500atg-TrimStack	CCAAGA.psum	513;1	1	1	32	4.44756		0	0	0	0		0	1		0	0	14.832	3.8601	30.2724	-0.608394
08-08-2005_Sc1500atg-TrimStack	GCCGAT.psum	23;2	1	2	12	4.44674		0	0	0	0		0	2		0	0	3.73038	1.8597	11.1692	-3.70843
08-08-2005_Sc1500atg-TrimStack	GCGAGG.psum	1359;1	1	1	9	4.44593		0	0	0	0		0	1		0	0	2.31388	1.50387	8.32938	-3.70161
08-08-2005_Sc1500atg-TrimStack	GGCTTT.psum	1302;3	1	3	22	4.44181		0	0	0	0		0	3		0	0	8.98893	2.92923	20.7058	-2.72797
08-08-2005_Sc1500atg-TrimStack	CTGTCG.psum	697;2	1	2	13	4.44165		0	0	0	0		0	2		0	0	4.02515	2.02061	12.1076	-4.05729
08-08-2005_Sc1500atg-TrimStack	ATAGGC.psum	1174;1,1176;1	2	2	14	4.44003		0	0	0	0		0	1		0	0	4.11368	2.22663	13.0202	-4.79286
08-08-2005_Sc1500atg-TrimStack	GCTCCC.psum	834;1	1	1	10	4.43963		0	0	0	0		0	1		0	0	2.58753	1.66961	9.26598	-4.09093
08-08-2005_Sc1500atg-TrimStack	GTCGGA.psum	494;1,497;1	2	2	11	4.4387		0	0	0	0		0	1		0	0	2.85312	1.83542	10.1948	-4.48856
08-08-2005_Sc1500atg-TrimStack	AGCGAA.psum	1479;1	1	1	16	4.43839		0	0	0	0		0	1		0	0	5.99396	2.25443	15.0117	-3.02376
08-08-2005_Sc1500atg-TrimStack	GTTTAC.psum	942;1,944;1	2	2	23	4.43692		0	0	0	0		0	1		0	0	8.5996	3.24559	21.582	-4.38276
08-08-2005_Sc1500atg-TrimStack	CCTTAT.psum	1314;3	1	3	22	4.43661		0	0	0	0		0	3		0	0	8.7173	2.99388	20.6928	-3.25823
08-08-2005_Sc1500atg-TrimStack	GCTGCT.psum	1204;1	1	1	23	4.43573		0	0	0	0		0	1		0	0	9.5835	3.02464	21.6821	-2.51507
08-08-2005_Sc1500atg-TrimStack	GGCTCG.psum	576;1,1366;1	2	2	9	4.43478		0	0	0	0		0	1		0	0	2.32093	1.50607	8.34519	-3.70334
08-08-2005_Sc1500atg-TrimStack	TAAACT.psum	99;1,1485;1	2	2	28	4.43464		0	0	0	0		0	1		0	0	12.0221	3.60297	26.434	-2.38975
08-08-2005_Sc1500atg-TrimStack	TATTTG.psum	1330;1	1	1	36	4.43407		0	0	0	0		0	1		0	0	17.9356	4.074	34.2316	1.63962
08-08-2005_Sc1500atg-TrimStack	CGCAGT.psum	875;2,1277;1	2	3	12	4.43284		0	0	0	0		0	2		0	0	3.44165	1.93067	11.1643	-4.28102
08-08-2005_Sc1500atg-TrimStack	CCCTCC.psum	1472;1	1	1	11	4.43259		0	0	0	0		0	1		0	0	3.38934	1.71698	10.2572	-3.47858
08-08-2005_Sc1500atg-TrimStack	CCCGAA.psum	1272;1	1	1	11	4.43226		0	0	0	0		0	1		0	0	3.20825	1.75796	10.2401	-3.8236
08-08-2005_Sc1500atg-TrimStack	AGTGCG.psum	715;2	1	2	10	4.43209		0	0	0	0		0	2		0	0	2.74748	1.63636	9.29294	-3.79797
08-08-2005_Sc1500atg-TrimStack	GTCGAA.psum	958;1	1	1	16	4.43178		0	0	0	0		0	1		0	0	5.8008	2.30138	15.0063	-3.4047
08-08-2005_Sc1500atg-TrimStack	CTAAGA.psum	1475;5	1	5	20	4.43084		0	0	0	0		0	5		0	0	7.48793	2.82386	18.7834	-3.80752
08-08-2005_Sc1500atg-TrimStack	AGTCTG.psum	138;1	1	1	15	4.43043		0	0	0	0		0	1		0	0	5	2.25711	14.0285	-4.02846
08-08-2005_Sc1500atg-TrimStack	GGGGTC.psum	512;1	1	1	9	4.42971		0	0	0	0		0	1		0	0	2.23139	1.528	8.3434	-3.88062
08-08-2005_Sc1500atg-TrimStack	TCTTCC.psum	379;1	1	1	31	4.42937		0	0	0	0		0	1		0	0	14.7082	3.67812	29.4207	-0.00422887
08-08-2005_Sc1500atg-TrimStack	TATCCT.psum	793;1	1	1	24	4.42831		0	0	0	0		0	1		0	0	9.63783	3.24326	22.6109	-3.33521
08-08-2005_Sc1500atg-TrimStack	TTTATG.psum	1057;1,1059;1,1293;1	3	3	31	4.42825		0	0	0	0		0	1		0	0	13.9628	3.84739	29.3524	-1.4268
08-08-2005_Sc1500atg-TrimStack	AATCAT.psum	1492;1	1	1	32	4.42823		0	0	0	0		0	1		0	0	15.164	3.80197	30.3719	-0.0439091
08-08-2005_Sc1500atg-TrimStack	GATTAG.psum	1035;1	1	1	15	4.42823		0	0	0	0		0	1		0	0	4.97787	2.26324	14.0308	-4.07509
08-08-2005_Sc1500atg-TrimStack	CCTGTC.psum	780;1	1	1	13	4.42813		0	0	0	0		0	1		0	0	4.16499	1.9952	12.1458	-3.81581
08-08-2005_Sc1500atg-TrimStack	AAATCC.psum	243;1	1	1	30	4.42669		0	0	0	0		0	1		0	0	12.9346	3.85512	28.3551	-2.48586
08-08-2005_Sc1500atg-TrimStack	GCGATT.psum	456;1	1	1	14	4.42649		0	0	0	0		0	1		0	0	4.60262	2.12299	13.0946	-3.88933
08-08-2005_Sc1500atg-TrimStack	CACCCT.psum	452;1	1	1	12	4.42624		0	0	0	0		0	1		0	0	3.98089	1.81172	11.2278	-3.266
08-08-2005_Sc1500atg-TrimStack	GCTCTA.psum	263;1	1	1	15	4.4262		0	0	0	0		0	1		0	0	5.0996	2.23677	14.0467	-3.8475
08-08-2005_Sc1500atg-TrimStack	CTAAGC.psum	1473;2	1	2	13	4.42556		0	0	0	0		0	2		0	0	3.80785	2.07706	12.1161	-4.5004
08-08-2005_Sc1500atg-TrimStack	GCAACG.psum	836;1	1	1	15	4.42529		0	0	0	0		0	1		0	0	4.69718	2.32817	14.0099	-4.6155
08-08-2005_Sc1500atg-TrimStack	ATAATC.psum	1488;1	1	1	26	4.42527		0	0	0	0		0	1		0	0	11.673	3.23753	24.6232	-1.2771
08-08-2005_Sc1500atg-TrimStack	GCAGTG.psum	816;1	1	1	15	4.42524		0	0	0	0		0	1		0	0	4.92153	2.2775	14.0315	-4.18847
08-08-2005_Sc1500atg-TrimStack	TGACAG.psum	882;1	1	1	19	4.42501		0	0	0	0		0	1		0	0	7.10664	2.68776	17.8577	-3.64439
08-08-2005_Sc1500atg-TrimStack	AAGAGT.psum	1460;2,1481;2	2	4	26	4.42469		0	0	0	0		0	2		0	0	10.6952	3.45896	24.531	-3.14068
08-08-2005_Sc1500atg-TrimStack	CAACAC.psum	1476;2	1	2	20	4.42353		0	0	0	0		0	2		0	0	7.94064	2.72619	18.8454	-2.9641
08-08-2005_Sc1500atg-TrimStack	GGGCCC.psum	537;1,1154;1	2	2	10	4.42341		0	0	0	0		0	1		0	0	2.48089	1.69985	9.28027	-4.3185
08-08-2005_Sc1500atg-TrimStack	CTAGGG.psum	644;1	1	1	9	4.42339		0	0	0	0		0	1		0	0	2.42656	1.48606	8.37082	-3.5177
08-08-2005_Sc1500atg-TrimStack	AGGACA.psum	1468;1	1	1	19	4.41949		0	0	0	0		0	1		0	0	7.27264	2.65356	17.8869	-3.34159
08-08-2005_Sc1500atg-TrimStack	GTTCCG.psum	914;1,1057;2	2	3	11	4.41692		0	0	0	0		0	2		0	0	3.33501	1.73537	10.2765	-3.60647
08-08-2005_Sc1500atg-TrimStack	GTAACG.psum	1173;1	1	1	15	4.41525		0	0	0	0		0	1		0	0	5.2505	2.20814	14.0831	-3.58205
08-08-2005_Sc1500atg-TrimStack	CCTGGG.psum	85;2	1	2	11	4.41473		0	0	0	0		0	2		0	0	3.08853	1.79206	10.2568	-4.07971
08-08-2005_Sc1500atg-TrimStack	CGATTT.psum	602;1	1	1	24	4.41461		0	0	0	0		0	1		0	0	9.62374	3.25652	22.6498	-3.40233
08-08-2005_Sc1500atg-TrimStack	CTCGAA.psum	1477;1	1	1	16	4.41425		0	0	0	0		0	1		0	0	5.71429	2.33011	15.0347	-3.60617
08-08-2005_Sc1500atg-TrimStack	GCACGT.psum	1289;1	1	1	11	4.4142		0	0	0	0		0	1		0	0	3.26861	1.75148	10.2745	-3.73731
08-08-2005_Sc1500atg-TrimStack	ATTATC.psum	1267;1	1	1	34	4.41322		0	0	0	0		0	1		0	0	15.8672	4.10874	32.3022	-0.567765
08-08-2005_Sc1500atg-TrimStack	GAGAAG.psum	1467;1,1475;4,1483;1,1487;1	4	7	27	4.41312		0	0	0	0		0	4		0	0	11.1901	3.58247	25.52	-3.13973
08-08-2005_Sc1500atg-TrimStack	TCAAAG.psum	536;1	1	1	34	4.4116		0	0	0	0		0	1		0	0	16.1157	4.05392	32.3314	-0.100002
08-08-2005_Sc1500atg-TrimStack	CAATAG.psum	521;1	1	1	25	4.4103		0	0	0	0		0	1		0	0	9.63984	3.48279	23.571	-4.29133
08-08-2005_Sc1500atg-TrimStack	AATCAG.psum	22;3	1	3	23	4.40987		0	0	0	0		0	3		0	0	9.28169	3.11082	21.725	-3.16158
08-08-2005_Sc1500atg-TrimStack	TAAGAT.psum	1440;2,1443;1,1481;1	3	4	23	4.40944		0	0	0	0		0	2		0	0	9.52414	3.05613	21.7487	-2.70039
08-08-2005_Sc1500atg-TrimStack	GCCTGG.psum	910;3	1	3	11	4.40918		0	0	0	0		0	3		0	0	3.28068	1.75074	10.2836	-3.72226
08-08-2005_Sc1500atg-TrimStack	TCACAT.psum	1281;1,1318;1,1451;2	3	4	20	4.40822		0	0	0	0		0	2		0	0	7.73139	2.78312	18.8639	-3.40109
08-08-2005_Sc1500atg-TrimStack	CCGTCA.psum	1147;1	1	1	13	4.408		0	0	0	0		0	1		0	0	4.13883	2.01025	12.1798	-3.90215
08-08-2005_Sc1500atg-TrimStack	GGTCCC.psum	40;2	1	2	10	4.40722		0	0	0	0		0	2		0	0	2.5161	1.6981	9.3085	-4.2763
08-08-2005_Sc1500atg-TrimStack	CGAAAC.psum	650;1	1	1	17	4.40423		0	0	0	0		0	1		0	0	5.88431	2.52387	15.9798	-4.21117
08-08-2005_Sc1500atg-TrimStack	ACGTTA.psum	1101;1,1124;2	2	3	18	4.40388		0	0	0	0		0	2		0	0	6.41751	2.63006	16.9378	-4.10275
08-08-2005_Sc1500atg-TrimStack	CGAGTC.psum	930;1	1	1	10	4.40384		0	0	0	0		0	1		0	0	2.52213	1.69803	9.31426	-4.27
08-08-2005_Sc1500atg-TrimStack	TGCTCC.psum	270;1	1	1	15	4.40366		0	0	0	0		0	1		0	0	5.33702	2.19431	14.1143	-3.44021
08-08-2005_Sc1500atg-TrimStack	TTACAC.psum	965;1,1017;1,1102;1	3	3	18	4.40355		0	0	0	0		0	1		0	0	6.62676	2.58274	16.9577	-3.7042
08-08-2005_Sc1500atg-TrimStack	ACTAAC.psum	1445;1	1	1	17	4.40315		0	0	0	0		0	1		0	0	6.11469	2.47216	16.0033	-3.77397
08-08-2005_Sc1500atg-TrimStack	ACTCAT.psum	1221;2	1	2	20	4.39968		0	0	0	0		0	2		0	0	8.05936	2.71398	18.9153	-2.79657
08-08-2005_Sc1500atg-TrimStack	TCGCTT.psum	1301;3,1330;1	2	4	17	4.39963		0	0	0	0		0	3		0	0	5.44567	2.6262	15.9505	-5.05914
08-08-2005_Sc1500atg-TrimStack	GCACAT.psum	617;2	1	2	18	4.39796		0	0	0	0		0	2		0	0	6.00101	2.72831	16.9142	-4.91222
08-08-2005_Sc1500atg-TrimStack	AGAAAT.psum	278;1	1	1	45	4.39774		0	0	0	0		0	1		0	0	24.2968	4.7077	43.1276	5.46599
08-08-2005_Sc1500atg-TrimStack	CCACAT.psum	707;2	1	2	19	4.39635		0	0	0	0		0	2		0	0	7.3008	2.66112	17.9453	-3.34367
08-08-2005_Sc1500atg-TrimStack	AAGTCG.psum	62;1,192;1	2	2	16	4.3951		0	0	0	0		0	1		0	0	5.47887	2.39383	15.0542	-4.09646
08-08-2005_Sc1500atg-TrimStack	ATACTC.psum	477;2	1	2	18	4.39162		0	0	0	0		0	2		0	0	6.95775	2.51439	17.0153	-3.09981
08-08-2005_Sc1500atg-TrimStack	GATAGA.psum	260;1,1472;1	2	2	21	4.39113		0	0	0	0		0	1		0	0	8.40644	2.86795	19.8782	-3.06537
08-08-2005_Sc1500atg-TrimStack	GAAAGT.psum	1490;2	1	2	30	4.39083		0	0	0	0		0	2		0	0	13.7123	3.70948	28.5502	-1.12566
08-08-2005_Sc1500atg-TrimStack	CTCACC.psum	163;2	1	2	14	4.39052		0	0	0	0		0	2		0	0	4.37022	2.19331	13.1435	-4.40303
08-08-2005_Sc1500atg-TrimStack	CAACCC.psum	934;1	1	1	14	4.38616		0	0	0	0		0	1		0	0	4.5171	2.162	13.1651	-4.13091
08-08-2005_Sc1500atg-TrimStack	TACACC.psum	540;1,1492;1	2	2	15	4.38475		0	0	0	0		0	1		0	0	5.56036	2.15283	14.1717	-3.05097
08-08-2005_Sc1500atg-TrimStack	AACGAA.psum	843;1,846;1,1495;1	3	3	29	4.38409		0	0	0	0		0	1		0	0	13.0241	3.64405	27.6003	-1.55205
08-08-2005_Sc1500atg-TrimStack	CCGCAC.psum	1058;2,1186;3	2	5	10	4.38365		0	0	0	0		0	3		0	0	2.72334	1.65996	9.36316	-3.91648
08-08-2005_Sc1500atg-TrimStack	GCGACC.psum	669;1,672;2,787;2	3	5	9	4.38291		0	0	0	0		0	2		0	0	2.04024	1.58793	8.39196	-4.31148
08-08-2005_Sc1500atg-TrimStack	CAAGTG.psum	1468;1	1	1	19	4.3824		0	0	0	0		0	1		0	0	7.17907	2.69737	17.9685	-3.61039
08-08-2005_Sc1500atg-TrimStack	TGTAAT.psum	1080;2,1243;2,1254;1	3	5	26	4.38137		0	0	0	0		0	2		0	0	11.3662	3.34001	24.7262	-1.99383
08-08-2005_Sc1500atg-TrimStack	ACCGCA.psum	1055;1	1	1	12	4.38011		0	0	0	0		0	1		0	0	4.04728	1.81564	11.3099	-3.21529
08-08-2005_Sc1500atg-TrimStack	TGGAGC.psum	657;1	1	1	16	4.37973		0	0	0	0		0	1		0	0	5.41549	2.4167	15.0823	-4.25131
08-08-2005_Sc1500atg-TrimStack	TACAGT.psum	1433;1,1479;1,1489;2,1492;1,1494;1	5	6	20	4.37938		0	0	0	0		0	2		0	0	7.53622	2.84601	18.9203	-3.84784
08-08-2005_Sc1500atg-TrimStack	CGGGGT.psum	1141;1,1146;1	2	2	7	4.37925		0	0	0	0		0	1		0	0	1.45372	1.26649	6.51968	-3.61223
08-08-2005_Sc1500atg-TrimStack	AAGGGT.psum	97;1,623;1,790;1	3	3	21	4.37902		0	0	0	0		0	1		0	0	7.92254	2.98639	19.8681	-4.02304
08-08-2005_Sc1500atg-TrimStack	GTGGCT.psum	923;2	1	2	15	4.37708		0	0	0	0		0	2		0	0	5.10966	2.25958	14.148	-3.92864
08-08-2005_Sc1500atg-TrimStack	CGTGTT.psum	1117;1	1	1	14	4.37651		0	0	0	0		0	1		0	0	4.53924	2.16171	13.1861	-4.10762
08-08-2005_Sc1500atg-TrimStack	GCAAGT.psum	1003;1	1	1	18	4.37646		0	0	0	0		0	1		0	0	7.2334	2.46011	17.0739	-2.60706
08-08-2005_Sc1500atg-TrimStack	ACGCTA.psum	843;1	1	1	14	4.37622		0	0	0	0		0	1		0	0	4.76459	2.11036	13.206	-3.67687
08-08-2005_Sc1500atg-TrimStack	TAACCT.psum	453;1	1	1	17	4.37359		0	0	0	0		0	1		0	0	6.2505	2.45782	16.0818	-3.58077
08-08-2005_Sc1500atg-TrimStack	TAGGCG.psum	404;3,827;3	2	6	10	4.37308		0	0	0	0		0	3		0	0	2.54829	1.704	9.36428	-4.2677
08-08-2005_Sc1500atg-TrimStack	GCATTA.psum	1081;1	1	1	21	4.3725		0	0	0	0		0	1		0	0	8.18209	2.93148	19.908	-3.54385
08-08-2005_Sc1500atg-TrimStack	CTACAC.psum	1480;2	1	2	14	4.37207		0	0	0	0		0	2		0	0	4.73944	2.11812	13.2119	-3.73304
08-08-2005_Sc1500atg-TrimStack	CCATTA.psum	214;4	1	4	26	4.36953		0	0	0	0		0	4		0	0	11.159	3.39648	24.7449	-2.42698
08-08-2005_Sc1500atg-TrimStack	GACGGC.psum	125;1	1	1	11	4.36842		0	0	0	0		0	1		0	0	2.94567	1.84376	10.3207	-4.42938
08-08-2005_Sc1500atg-TrimStack	TATACT.psum	1280;2,1298;2,1301;1,1488;4	4	9	26	4.36785		0	0	0	0		0	4		0	0	11.2495	3.37706	24.7577	-2.25875
08-08-2005_Sc1500atg-TrimStack	TCTGGC.psum	610;1,949;1	2	2	17	4.36718		0	0	0	0		0	1		0	0	5.96881	2.52593	16.0725	-4.1349
08-08-2005_Sc1500atg-TrimStack	TAGTGC.psum	999;1	1	1	13	4.36679		0	0	0	0		0	1		0	0	4.45875	1.95596	12.2826	-3.36507
08-08-2005_Sc1500atg-TrimStack	CCCCTT.psum	1267;1,1344;1	2	2	14	4.36616		0	0	0	0		0	1		0	0	4.35111	2.20992	13.1908	-4.48859
08-08-2005_Sc1500atg-TrimStack	GTCTTA.psum	458;1	1	1	16	4.36576		0	0	0	0		0	1		0	0	5.69416	2.36061	15.1366	-3.74826
08-08-2005_Sc1500atg-TrimStack	CCGACT.psum	529;1	1	1	9	4.36419		0	0	0	0		0	1		0	0	2.3662	1.52006	8.44642	-3.71402
08-08-2005_Sc1500atg-TrimStack	AATTTG.psum	122;2	1	2	40	4.3638		0	0	0	0		0	2		0	0	20.7384	4.41394	38.3942	3.08266
08-08-2005_Sc1500atg-TrimStack	CAGACA.psum	1485;1	1	1	17	4.36289		0	0	0	0		0	1		0	0	6.50805	2.40481	16.1273	-3.11121
08-08-2005_Sc1500atg-TrimStack	AAATGA.psum	1394;3	1	3	40	4.36251	1484;5	1	5	2	-4.18465		0	3		0	5	20.6046	4.44592	38.3883	2.82094
08-08-2005_Sc1500atg-TrimStack	GACTCC.psum	1082;1	1	1	12	4.36078		0	0	0	0		0	1		0	0	3.69618	1.90421	11.313	-3.92065
08-08-2005_Sc1500atg-TrimStack	GATCCG.psum	933;1	1	1	12	4.3607		0	0	0	0		0	1		0	0	3.60563	1.925	11.3057	-4.09438
08-08-2005_Sc1500atg-TrimStack	CAGGGC.psum	627;1	1	1	11	4.35997		0	0	0	0		0	1		0	0	3.19316	1.79057	10.3554	-3.96913
08-08-2005_Sc1500atg-TrimStack	CCTGTG.psum	375;1	1	1	15	4.35945		0	0	0	0		0	1		0	0	4.88531	2.32018	14.166	-4.3954
08-08-2005_Sc1500atg-TrimStack	AACTAT.psum	1486;1	1	1	27	4.35882		0	0	0	0		0	1		0	0	11.6871	3.51308	25.7395	-2.36521
08-08-2005_Sc1500atg-TrimStack	AACCAG.psum	613;1	1	1	20	4.35868		0	0	0	0		0	1		0	0	8.21328	2.70419	19.0301	-2.60349
08-08-2005_Sc1500atg-TrimStack	CCGGCT.psum	970;1	1	1	10	4.35769		0	0	0	0		0	1		0	0	2.47284	1.72733	9.38216	-4.43648
08-08-2005_Sc1500atg-TrimStack	CACACT.psum	671;1	1	1	14	4.3568		0	0	0	0		0	1		0	0	4.76358	2.12	13.2436	-3.71643
08-08-2005_Sc1500atg-TrimStack	GACAGG.psum	1114;1	1	1	13	4.35643		0	0	0	0		0	1		0	0	4.03924	2.0569	12.2669	-4.18838
08-08-2005_Sc1500atg-TrimStack	CGCACT.psum	967;1	1	1	10	4.35491		0	0	0	0		0	1		0	0	2.87928	1.6351	9.41968	-3.66113
08-08-2005_Sc1500atg-TrimStack	GAAAAC.psum	1471;1,1482;2	2	3	36	4.35394		0	0	0	0		0	2		0	0	17.5322	4.24163	34.4987	0.565676
08-08-2005_Sc1500atg-TrimStack	GTAAGA.psum	872;3,1029;1,1493;1,1495;1	4	6	21	4.35245		0	0	0	0		0	3		0	0	8.14386	2.95377	19.959	-3.67123
08-08-2005_Sc1500atg-TrimStack	GTTAGT.psum	170;1,241;1,1259;1	3	3	17	4.35141		0	0	0	0		0	1		0	0	5.7495	2.58549	16.0914	-4.59244
08-08-2005_Sc1500atg-TrimStack	GTCACC.psum	508;1	1	1	15	4.3511		0	0	0	0		0	1		0	0	5.21328	2.24925	14.2103	-3.78373
08-08-2005_Sc1500atg-TrimStack	CTCTGG.psum	1118;1	1	1	16	4.35104		0	0	0	0		0	1		0	0	6.04225	2.28859	15.1966	-3.11211
08-08-2005_Sc1500atg-TrimStack	GTCTAG.psum	429;1	1	1	12	4.3507		0	0	0	0		0	1		0	0	3.64185	1.9211	11.3263	-4.04257
08-08-2005_Sc1500atg-TrimStack	TCTGGT.psum	93;1,1059;2	2	3	22	4.35028		0	0	0	0		0	2		0	0	8.97586	2.99386	20.9513	-2.99959
08-08-2005_Sc1500atg-TrimStack	CGTACC.psum	911;1	1	1	11	4.35013		0	0	0	0		0	1		0	0	3.10664	1.81451	10.3647	-4.1514
08-08-2005_Sc1500atg-TrimStack	GGATCA.psum	31;2	1	2	17	4.34997		0	0	0	0		0	2		0	0	6.22233	2.47764	16.1329	-3.68822
08-08-2005_Sc1500atg-TrimStack	CCCGAC.psum	1201;1	1	1	7	4.34994		0	0	0	0		0	1		0	0	1.50101	1.26415	6.55763	-3.55561
08-08-2005_Sc1500atg-TrimStack	TGCTAT.psum	705;1	1	1	23	4.34826		0	0	0	0		0	1		0	0	9.62475	3.076	21.9288	-2.67927
08-08-2005_Sc1500atg-TrimStack	GTACAT.psum	247;1,1135;2	2	3	19	4.34793		0	0	0	0		0	2		0	0	7.84205	2.56627	18.1071	-2.42301
08-08-2005_Sc1500atg-TrimStack	GTTCGG.psum	756;1	1	1	10	4.34752		0	0	0	0		0	1		0	0	2.65191	1.69018	9.41262	-4.1088
08-08-2005_Sc1500atg-TrimStack	GTCATT.psum	685;1	1	1	27	4.34708		0	0	0	0		0	1		0	0	11.6559	3.52974	25.7749	-2.46304
08-08-2005_Sc1500atg-TrimStack	CCTCTA.psum	50;1	1	1	19	4.34647		0	0	0	0		0	1		0	0	6.99497	2.76202	18.043	-4.05311
08-08-2005_Sc1500atg-TrimStack	GACCGA.psum	466;2,1118;1	2	3	9	4.34635		0	0	0	0		0	2		0	0	2.49799	1.49597	8.48186	-3.48589
08-08-2005_Sc1500atg-TrimStack	GTAATT.psum	1316;1	1	1	27	4.34578		0	0	0	0		0	1		0	0	11.3732	3.59585	25.7566	-3.01014
08-08-2005_Sc1500atg-TrimStack	CCGAGA.psum	298;1,876;1	2	2	10	4.34334		0	0	0	0		0	1		0	0	2.78068	1.66216	9.42931	-3.86794
08-08-2005_Sc1500atg-TrimStack	TTAACG.psum	239;1	1	1	18	4.34259		0	0	0	0		0	1		0	0	7.01207	2.53027	17.1332	-3.10901
08-08-2005_Sc1500atg-TrimStack	GGGATA.psum	245;1	1	1	16	4.34138		0	0	0	0		0	1		0	0	5.1499	2.49923	15.1468	-4.84701
08-08-2005_Sc1500atg-TrimStack	GGATAC.psum	1001;1	1	1	16	4.34116		0	0	0	0		0	1		0	0	5.32394	2.45926	15.161	-4.51311
08-08-2005_Sc1500atg-TrimStack	CGCATT.psum	1234;1,1364;1	2	2	16	4.34008		0	0	0	0		0	1		0	0	5.41751	2.43832	15.1708	-4.33578
08-08-2005_Sc1500atg-TrimStack	GGGAGC.psum	921;1,949;2	2	3	10	4.3397		0	0	0	0		0	2		0	0	2.7837	1.66285	9.43512	-3.86772
08-08-2005_Sc1500atg-TrimStack	CTATTA.psum	1341;2	1	2	26	4.33873		0	0	0	0		0	2		0	0	11.5181	3.33782	24.8694	-1.83316
08-08-2005_Sc1500atg-TrimStack	CAACTG.psum	369;2	1	2	22	4.33752		0	0	0	0		0	2		0	0	8.81087	3.04071	20.9737	-3.35198
08-08-2005_Sc1500atg-TrimStack	CGCTCC.psum	65;1,1004;1,1096;1	3	3	9	4.33741		0	0	0	0		0	1		0	0	2.32696	1.53849	8.48091	-3.82698
08-08-2005_Sc1500atg-TrimStack	GCGTGC.psum	592;1	1	1	9	4.33675		0	0	0	0		0	1		0	0	2.34909	1.53362	8.48356	-3.78537
08-08-2005_Sc1500atg-TrimStack	TTATCT.psum	1329;1,1376;1	2	2	29	4.33671		0	0	0	0		0	1		0	0	13.8501	3.49341	27.8237	-0.123525
08-08-2005_Sc1500atg-TrimStack	ACCTCA.psum	270;1	1	1	17	4.33575		0	0	0	0		0	1		0	0	6	2.53705	16.1482	-4.1482
08-08-2005_Sc1500atg-TrimStack	TGCGGG.psum	1194;1	1	1	9	4.33471		0	0	0	0		0	1		0	0	2.30181	1.54525	8.48279	-3.87917
08-08-2005_Sc1500atg-TrimStack	CACCTT.psum	1294;1	1	1	21	4.33461		0	0	0	0		0	1		0	0	8.78471	2.81808	20.057	-2.48761
08-08-2005_Sc1500atg-TrimStack	GACGAA.psum	232;1	1	1	22	4.33418		0	0	0	0		0	1		0	0	9.1992	2.95346	21.013	-2.61463
08-08-2005_Sc1500atg-TrimStack	ACAACT.psum	367;2,1446;1,1448;1,1482;3	4	7	24	4.33402		0	0	0	0		0	3		0	0	10.165	3.19219	22.9338	-2.60377
08-08-2005_Sc1500atg-TrimStack	GCTTCT.psum	1133;2	1	2	25	4.33367		0	0	0	0		0	2		0	0	10.9759	3.23609	23.9202	-1.96849
08-08-2005_Sc1500atg-TrimStack	CCCCAA.psum	436;2	1	2	14	4.33247		0	0	0	0		0	2		0	0	5.0493	2.06596	13.3131	-3.21455
08-08-2005_Sc1500atg-TrimStack	TTAGAT.psum	1397;3	1	3	24	4.33136		0	0	0	0		0	3		0	0	10.7606	3.05664	22.9871	-1.46601
08-08-2005_Sc1500atg-TrimStack	CATGCG.psum	409;1	1	1	11	4.32946		0	0	0	0		0	1		0	0	2.96378	1.85617	10.3885	-4.4609
08-08-2005_Sc1500atg-TrimStack	GGATGG.psum	592;1	1	1	15	4.32869		0	0	0	0		0	1		0	0	5.84507	2.11494	14.3048	-2.6147
08-08-2005_Sc1500atg-TrimStack	CCCACG.psum	29;2	1	2	10	4.32827		0	0	0	0		0	2		0	0	2.61569	1.70607	9.43996	-4.20857
08-08-2005_Sc1500atg-TrimStack	CTTATA.psum	1261;1,1263;1,1268;2,1415;1,1444;2	5	7	23	4.32749		0	0	0	0		0	2		0	0	9.15594	3.1991	21.9523	-3.64046
08-08-2005_Sc1500atg-TrimStack	TACTCA.psum	219;2	1	2	20	4.32703		0	0	0	0		0	2		0	0	7.31388	2.93183	19.0412	-4.41345
08-08-2005_Sc1500atg-TrimStack	TATTGT.psum	1080;1,1249;1,1281;1	3	3	33	4.32675		0	0	0	0		0	1		0	0	15.6811	4.00275	31.6921	-0.329928
08-08-2005_Sc1500atg-TrimStack	CAGGGG.psum	1344;1	1	1	9	4.32622		0	0	0	0		0	1		0	0	2.26962	1.55572	8.4925	-3.95326
08-08-2005_Sc1500atg-TrimStack	GTCAGC.psum	98;1	1	1	12	4.32512		0	0	0	0		0	1		0	0	3.88531	1.87618	11.39	-3.6194
08-08-2005_Sc1500atg-TrimStack	AAACGC.psum	1387;1	1	1	18	4.325		0	0	0	0		0	1		0	0	6.47686	2.66431	17.1341	-4.18039
08-08-2005_Sc1500atg-TrimStack	GCAAGG.psum	1338;2	1	2	17	4.32492		0	0	0	0		0	2		0	0	5.834	2.58178	16.1611	-4.49313
08-08-2005_Sc1500atg-TrimStack	CCAGCG.psum	262;1	1	1	12	4.32457		0	0	0	0		0	1		0	0	3.72334	1.91387	11.3788	-3.93214
08-08-2005_Sc1500atg-TrimStack	CGTTAT.psum	1126;1,1420;1	2	2	19	4.32443		0	0	0	0		0	1		0	0	7.90946	2.56463	18.168	-2.34905
08-08-2005_Sc1500atg-TrimStack	TCGGTC.psum	806;1,855;2,1350;1	3	4	9	4.32379		0	0	0	0		0	2		0	0	2.30181	1.54915	8.4984	-3.89478
08-08-2005_Sc1500atg-TrimStack	GCCGGC.psum	1126;1	1	1	8	4.32379		0	0	0	0		0	1		0	0	1.96177	1.39651	7.54782	-3.62428
08-08-2005_Sc1500atg-TrimStack	TCCGGC.psum	645;2	1	2	10	4.32349		0	0	0	0		0	2		0	0	2.62374	1.70609	9.4481	-4.20062
08-08-2005_Sc1500atg-TrimStack	CTATAG.psum	1483;1	1	1	15	4.32342		0	0	0	0		0	1		0	0	5.12777	2.28343	14.2615	-4.00596
08-08-2005_Sc1500atg-TrimStack	CGCCTC.psum	1366;1	1	1	10	4.32332		0	0	0	0		0	1		0	0	2.93461	1.63425	9.47161	-3.60239
08-08-2005_Sc1500atg-TrimStack	TGCGAT.psum	1363;1,1374;1,1389;1	3	3	14	4.32322		0	0	0	0		0	1		0	0	4.89235	2.10668	13.3191	-3.53438
08-08-2005_Sc1500atg-TrimStack	CTAATC.psum	1282;1	1	1	15	4.32277		0	0	0	0		0	1		0	0	5.35714	2.23071	14.28	-3.5657
08-08-2005_Sc1500atg-TrimStack	CTCGAG.psum	1450;1	1	1	13	4.32151		0	0	0	0		0	1		0	0	4.22435	2.03069	12.3471	-3.89842
08-08-2005_Sc1500atg-TrimStack	CGTGCA.psum	748;1,1149;1	2	2	10	4.32054		0	0	0	0		0	1		0	0	3.11167	1.59432	9.48895	-3.26561
08-08-2005_Sc1500atg-TrimStack	ACAGCG.psum	241;1,1105;1,1195;1,1405;1	4	4	13	4.32006		0	0	0	0		0	1		0	0	4.333	2.00622	12.3579	-3.69189
08-08-2005_Sc1500atg-TrimStack	CCTGCC.psum	1211;2	1	2	11	4.31936		0	0	0	0		0	2		0	0	3.49799	1.73683	10.4453	-3.44935
08-08-2005_Sc1500atg-TrimStack	ACCGCT.psum	159;1	1	1	15	4.3191		0	0	0	0		0	1		0	0	4.52012	2.4264	14.2257	-5.18548
08-08-2005_Sc1500atg-TrimStack	GGGGAG.psum	1194;2,1225;1	2	3	10	4.31828		0	0	0	0		0	2		0	0	2.99195	1.62288	9.48347	-3.49957
08-08-2005_Sc1500atg-TrimStack	CAACCG.psum	848;1,1483;1	2	2	12	4.31727		0	0	0	0		0	1		0	0	3.64688	1.93482	11.3861	-4.09239
08-08-2005_Sc1500atg-TrimStack	TCCGTA.psum	1253;1	1	1	13	4.31695		0	0	0	0		0	1		0	0	4.36217	2.00091	12.3658	-3.64147
08-08-2005_Sc1500atg-TrimStack	TACAGA.psum	1455;2,1466;1	2	3	24	4.31622		0	0	0	0		0	2		0	0	10.0292	3.23682	22.9765	-2.91811
08-08-2005_Sc1500atg-TrimStack	TTCCGC.psum	434;1	1	1	15	4.31556		0	0	0	0		0	1		0	0	4.87123	2.34703	14.2594	-4.51691
08-08-2005_Sc1500atg-TrimStack	CTTTCC.psum	695;1,1355;1	2	2	27	4.31429		0	0	0	0		0	1		0	0	12.0936	3.45513	25.9141	-1.72696
08-08-2005_Sc1500atg-TrimStack	GCGTAA.psum	664;1,1421;1	2	2	12	4.31409		0	0	0	0		0	1		0	0	3.80785	1.89893	11.4036	-3.78787
08-08-2005_Sc1500atg-TrimStack	CGAACG.psum	844;1	1	1	10	4.31345		0	0	0	0		0	1		0	0	2.73541	1.68417	9.4721	-4.00127
08-08-2005_Sc1500atg-TrimStack	TTAGGT.psum	846;2	1	2	17	4.31311		0	0	0	0		0	2		0	0	5.94668	2.56273	16.1976	-4.30424
08-08-2005_Sc1500atg-TrimStack	GATGTC.psum	771;1	1	1	19	4.312		0	0	0	0		0	1		0	0	7.05231	2.7708	18.1355	-4.03089
08-08-2005_Sc1500atg-TrimStack	TTCTAG.psum	1459;1	1	1	22	4.31111		0	0	0	0		0	1		0	0	9.06942	2.99936	21.0669	-2.92804
08-08-2005_Sc1500atg-TrimStack	CTAGCC.psum	1226;1	1	1	11	4.31082		0	0	0	0		0	1		0	0	3.23239	1.80189	10.4399	-3.97515
08-08-2005_Sc1500atg-TrimStack	GTAAGT.psum	209;1	1	1	17	4.31076		0	0	0	0		0	1		0	0	6.28169	2.48641	16.2273	-3.66394
08-08-2005_Sc1500atg-TrimStack	TTACGG.psum	675;1,1216;1,1356;1	3	3	13	4.31008		0	0	0	0		0	1		0	0	4.0835	2.06876	12.3585	-4.19152
08-08-2005_Sc1500atg-TrimStack	ATTAGT.psum	1179;1,1318;1	2	2	23	4.31004		0	0	0	0		0	1		0	0	9.50101	3.13199	22.029	-3.02695
08-08-2005_Sc1500atg-TrimStack	TATTAG.psum	1413;2,1450;1	2	3	24	4.30975		0	0	0	0		0	2		0	0	10.5553	3.11959	23.0337	-1.92303
08-08-2005_Sc1500atg-TrimStack	AGGTTC.psum	132;1	1	1	19	4.30966		0	0	0	0		0	1		0	0	6.71328	2.85097	18.1172	-4.69062
08-08-2005_Sc1500atg-TrimStack	TTAGGG.psum	1310;1,1313;2	2	3	12	4.30943		0	0	0	0		0	2		0	0	3.61771	1.9451	11.3981	-4.16271
08-08-2005_Sc1500atg-TrimStack	CGAGCG.psum	572;1,1087;2,1150;1,1198;2	4	6	7	4.30904		0	0	0	0		0	2		0	0	1.60664	1.25164	6.61319	-3.39991
08-08-2005_Sc1500atg-TrimStack	TGGCCG.psum	1074;2	1	2	11	4.30889		0	0	0	0		0	2		0	0	3.32294	1.78168	10.4497	-3.80378
08-08-2005_Sc1500atg-TrimStack	TCTGAG.psum	629;1	1	1	16	4.30886		0	0	0	0		0	1		0	0	5.56237	2.42236	15.2518	-4.12708
08-08-2005_Sc1500atg-TrimStack	AGGGGC.psum	988;1,1351;1	2	2	9	4.30878		0	0	0	0		0	1		0	0	2.47183	1.51509	8.53217	-3.58851
08-08-2005_Sc1500atg-TrimStack	AGTCAA.psum	1494;1	1	1	21	4.30826		0	0	0	0		0	1		0	0	9.36318	2.70105	20.1674	-1.44102
08-08-2005_Sc1500atg-TrimStack	TTGCAC.psum	1287;1	1	1	18	4.30793		0	0	0	0		0	1		0	0	6.73139	2.61579	17.1945	-3.73175
08-08-2005_Sc1500atg-TrimStack	GAAGCT.psum	746;2,749;1	2	3	25	4.30753		0	0	0	0		0	2		0	0	10.1761	3.4414	23.9417	-3.58955
08-08-2005_Sc1500atg-TrimStack	CCACAC.psum	1470;1	1	1	14	4.30727		0	0	0	0		0	1		0	0	4.93763	2.10397	13.3535	-3.47826
08-08-2005_Sc1500atg-TrimStack	TTCCCA.psum	739;2	1	2	25	4.30712		0	0	0	0		0	2		0	0	10.3803	3.39432	23.9575	-3.19698
08-08-2005_Sc1500atg-TrimStack	AGGTTG.psum	1109;1	1	1	18	4.30698		0	0	0	0		0	1		0	0	6.92354	2.57175	17.2105	-3.36344
08-08-2005_Sc1500atg-TrimStack	CGGTTT.psum	1175;1	1	1	17	4.30655		0	0	0	0		0	1		0	0	6.23038	2.50075	16.2334	-3.77263
08-08-2005_Sc1500atg-TrimStack	AGCCGT.psum	355;1	1	1	11	4.30543		0	0	0	0		0	1		0	0	3.5503	1.7303	10.4715	-3.37091
08-08-2005_Sc1500atg-TrimStack	CTCATA.psum	1251;1	1	1	18	4.30538		0	0	0	0		0	1		0	0	6.81992	2.59677	17.207	-3.56717
08-08-2005_Sc1500atg-TrimStack	TTACCG.psum	1052;1	1	1	17	4.30522		0	0	0	0		0	1		0	0	6.41449	2.45876	16.2495	-3.42056
08-08-2005_Sc1500atg-TrimStack	ATCCTA.psum	1024;1	1	1	17	4.30287		0	0	0	0		0	1		0	0	6.04326	2.54638	16.2288	-4.14225
08-08-2005_Sc1500atg-TrimStack	CTGGCG.psum	277;1	1	1	12	4.3023		0	0	0	0		0	1		0	0	3.89839	1.88309	11.4307	-3.63395
08-08-2005_Sc1500atg-TrimStack	TGCCGC.psum	958;1	1	1	13	4.30205		0	0	0	0		0	1		0	0	4.30785	2.02047	12.3897	-3.77403
08-08-2005_Sc1500atg-TrimStack	CCAACT.psum	339;3	1	3	23	4.3016		0	0	0	0		0	3		0	0	8.92958	3.27097	22.0135	-4.15432
08-08-2005_Sc1500atg-TrimStack	AGGGCG.psum	861;1	1	1	10	4.30145		0	0	0	0		0	1		0	0	2.84608	1.66314	9.49865	-3.8065
08-08-2005_Sc1500atg-TrimStack	TACTGC.psum	1045;1	1	1	19	4.30117		0	0	0	0		0	1		0	0	7.30382	2.7193	18.181	-3.57339
08-08-2005_Sc1500atg-TrimStack	GCTTTC.psum	611;1	1	1	24	4.30024		0	0	0	0		0	1		0	0	10.003	3.25493	23.0227	-3.0167
08-08-2005_Sc1500atg-TrimStack	CATATG.psum	10;1	1	1	21	4.29989		0	0	0	0		0	1		0	0	8.58249	2.88787	20.134	-2.96897
08-08-2005_Sc1500atg-TrimStack	TATATG.psum	1270;1	1	1	30	4.2998		0	0	0	0		0	1		0	0	13.7505	3.77913	28.867	-1.36601
08-08-2005_Sc1500atg-TrimStack	ACCAGC.psum	25;2	1	2	18	4.29944		0	0	0	0		0	2		0	0	7.08954	2.53765	17.2401	-3.06106
08-08-2005_Sc1500atg-TrimStack	AAGGTT.psum	1439;2	1	2	27	4.2991		0	0	0	0		0	2		0	0	12.2445	3.43224	25.9734	-1.4845
08-08-2005_Sc1500atg-TrimStack	ATCCCG.psum	889;1	1	1	10	4.29808		0	0	0	0		0	1		0	0	2.98893	1.63121	9.51377	-3.5359
08-08-2005_Sc1500atg-TrimStack	GACGAG.psum	946;1	1	1	13	4.29756		0	0	0	0		0	1		0	0	4.12173	2.06588	12.3853	-4.14181
08-08-2005_Sc1500atg-TrimStack	CACTGA.psum	681;1	1	1	19	4.29732		0	0	0	0		0	1		0	0	6.93662	2.80719	18.1654	-4.29212
08-08-2005_Sc1500atg-TrimStack	AAACCC.psum	1020;1	1	1	19	4.29674		0	0	0	0		0	1		0	0	7.39738	2.70033	18.1987	-3.40394
08-08-2005_Sc1500atg-TrimStack	GGGAGT.psum	468;1	1	1	11	4.29601		0	0	0	0		0	1		0	0	3.21529	1.81208	10.4636	-4.03302
08-08-2005_Sc1500atg-TrimStack	TTTGCG.psum	1282;1	1	1	18	4.29541		0	0	0	0		0	1		0	0	6.62274	2.6487	17.2175	-3.97207
08-08-2005_Sc1500atg-TrimStack	CACGTT.psum	1349;1	1	1	16	4.29398		0	0	0	0		0	1		0	0	5.50805	2.44341	15.2817	-4.2656
08-08-2005_Sc1500atg-TrimStack	GAGTGA.psum	1442;1	1	1	14	4.29336		0	0	0	0		0	1		0	0	5.00201	2.09579	13.3852	-3.38116
08-08-2005_Sc1500atg-TrimStack	TCCGCG.psum	1066;4,1148;1	2	5	8	4.29096		0	0	0	0		0	4		0	0	1.94668	1.41071	7.58954	-3.69618
08-08-2005_Sc1500atg-TrimStack	TCACGC.psum	771;1	1	1	10	4.29055		0	0	0	0		0	1		0	0	2.74245	1.69152	9.50853	-4.02362
08-08-2005_Sc1500atg-TrimStack	CCCGGT.psum	725;1	1	1	9	4.28823		0	0	0	0		0	1		0	0	2.26861	1.56973	8.54755	-4.01032
08-08-2005_Sc1500atg-TrimStack	GCTGTT.psum	759;1	1	1	24	4.28808		0	0	0	0		0	1		0	0	9.96982	3.2719	23.0574	-3.11778
08-08-2005_Sc1500atg-TrimStack	CTAGCT.psum	1074;1	1	1	13	4.28661		0	0	0	0		0	1		0	0	4.15493	2.06342	12.4086	-4.09874
08-08-2005_Sc1500atg-TrimStack	GACCCT.psum	7;1,1177;1	2	2	12	4.28616		0	0	0	0		0	1		0	0	4.02113	1.86154	11.4673	-3.42505
08-08-2005_Sc1500atg-TrimStack	GTTTTA.psum	1294;1	1	1	28	4.28609		0	0	0	0		0	1		0	0	13.1308	3.46918	27.0075	-0.745935
08-08-2005_Sc1500atg-TrimStack	TAGGTA.psum	1229;1	1	1	16	4.28453		0	0	0	0		0	1		0	0	5.21529	2.51713	15.2838	-4.85323
08-08-2005_Sc1500atg-TrimStack	GAGCTG.psum	940;1	1	1	15	4.28418		0	0	0	0		0	1		0	0	5.11972	2.30622	14.3446	-4.10517
08-08-2005_Sc1500atg-TrimStack	CGTGAC.psum	1188;3	1	3	9	4.28381		0	0	0	0		0	3		0	0	2.64487	1.48352	8.57897	-3.28923
08-08-2005_Sc1500atg-TrimStack	CAGTAC.psum	846;1	1	1	17	4.28366		0	0	0	0		0	1		0	0	6.4165	2.47067	16.2992	-3.46617
08-08-2005_Sc1500atg-TrimStack	GATAGT.psum	225;1	1	1	22	4.28273		0	0	0	0		0	1		0	0	8.21227	3.21938	21.0898	-4.66524
08-08-2005_Sc1500atg-TrimStack	AGGGCA.psum	1387;2,1435;1,1490;1	3	4	14	4.28261		0	0	0	0		0	2		0	0	5.05433	2.08884	13.4097	-3.30103
08-08-2005_Sc1500atg-TrimStack	ATCTTT.psum	115;1,117;1	2	2	42	4.28209		0	0	0	0		0	1		0	0	21.7193	4.73617	40.664	2.77465
08-08-2005_Sc1500atg-TrimStack	TCGCTG.psum	828;1	1	1	15	4.28199		0	0	0	0		0	1		0	0	4.95171	2.34664	14.3383	-4.43485
08-08-2005_Sc1500atg-TrimStack	CTCCGA.psum	297;1	1	1	11	4.28125		0	0	0	0		0	1		0	0	3.36217	1.78402	10.4982	-3.77389
08-08-2005_Sc1500atg-TrimStack	GCTCAG.psum	945;1	1	1	12	4.28066		0	0	0	0		0	1		0	0	3.85211	1.90342	11.4658	-3.76156
08-08-2005_Sc1500atg-TrimStack	AACCTA.psum	1125;1	1	1	17	4.27922		0	0	0	0		0	1		0	0	6.34909	2.48898	16.305	-3.60684
08-08-2005_Sc1500atg-TrimStack	ACACGC.psum	1489;4	1	4	10	4.27899		0	0	0	0		0	4		0	0	2.96982	1.64295	9.54163	-3.60199
08-08-2005_Sc1500atg-TrimStack	ACTAGC.psum	1491;1	1	1	13	4.27873		0	0	0	0		0	1		0	0	4.35513	2.02043	12.4368	-3.72658
08-08-2005_Sc1500atg-TrimStack	TCGTCG.psum	77;1	1	1	15	4.27781		0	0	0	0		0	1		0	0	4.56137	2.44018	14.3221	-5.19936
08-08-2005_Sc1500atg-TrimStack	TTTACA.psum	944;1,1253;1,1272;1,1459;1	4	4	31	4.27716		0	0	0	0		0	1		0	0	14.7606	3.79678	29.9477	-0.42654
08-08-2005_Sc1500atg-TrimStack	ACGCGG.psum	139;3,736;1	2	4	8	4.27666		0	0	0	0		0	3		0	0	1.66398	1.48153	7.59012	-4.26215
08-08-2005_Sc1500atg-TrimStack	TAGTTA.psum	1245;1	1	1	19	4.27639		0	0	0	0		0	1		0	0	7.14487	2.77223	18.2338	-3.94404
08-08-2005_Sc1500atg-TrimStack	GCCTCT.psum	961;1	1	1	17	4.27566		0	0	0	0		0	1		0	0	6.30282	2.50188	16.3103	-3.70471
08-08-2005_Sc1500atg-TrimStack	GACACA.psum	953;1,956;2,1488;1,1490;1	4	5	16	4.2749		0	0	0	0		0	2		0	0	5.56539	2.4409	15.329	-4.19821
08-08-2005_Sc1500atg-TrimStack	TCCTAC.psum	33;1	1	1	15	4.2738		0	0	0	0		0	1		0	0	5	2.33984	14.3594	-4.35936
08-08-2005_Sc1500atg-TrimStack	AAGTAC.psum	1481;1	1	1	25	4.2735		0	0	0	0		0	1		0	0	9.96479	3.51824	24.0378	-4.10818
08-08-2005_Sc1500atg-TrimStack	CGTTTG.psum	1292;1	1	1	18	4.27332		0	0	0	0		0	1		0	0	6.87525	2.6033	17.2885	-3.53797
08-08-2005_Sc1500atg-TrimStack	CCGGCA.psum	378;1,450;1,452;1	3	3	11	4.27322		0	0	0	0		0	1		0	0	3.27364	1.80809	10.506	-3.95871
08-08-2005_Sc1500atg-TrimStack	TTCGCT.psum	1300;1	1	1	16	4.27294		0	0	0	0		0	1		0	0	5.69316	2.41212	15.3416	-3.95532
08-08-2005_Sc1500atg-TrimStack	TGGTTC.psum	461;1	1	1	23	4.27263		0	0	0	0		0	1		0	0	9.50201	3.15917	22.1387	-3.13468
08-08-2005_Sc1500atg-TrimStack	TAGCGC.psum	1128;1	1	1	12	4.2725		0	0	0	0		0	1		0	0	3.52414	1.98382	11.4594	-4.41113
08-08-2005_Sc1500atg-TrimStack	CTCACG.psum	1257;2	1	2	10	4.27169		0	0	0	0		0	2		0	0	2.80483	1.68439	9.54238	-3.93272
08-08-2005_Sc1500atg-TrimStack	TAGTAG.psum	1302;1,1425;1	2	2	18	4.27138		0	0	0	0		0	1		0	0	7.15694	2.53854	17.3111	-2.99722
08-08-2005_Sc1500atg-TrimStack	GCTGGA.psum	725;1,812;1	2	2	17	4.26999		0	0	0	0		0	1		0	0	6.27666	2.51133	16.322	-3.76864
08-08-2005_Sc1500atg-TrimStack	CTGAGC.psum	1184;2	1	2	12	4.26966		0	0	0	0		0	2		0	0	3.81891	1.9161	11.4833	-3.84548
08-08-2005_Sc1500atg-TrimStack	GCCGAC.psum	647;1,930;1	2	2	8	4.26955		0	0	0	0		0	1		0	0	1.99698	1.40601	7.621	-3.62704
08-08-2005_Sc1500atg-TrimStack	GGGGCA.psum	118;2,121;1,1162;1,1165;2	4	6	10	4.26946		0	0	0	0		0	2		0	0	2.91549	1.65934	9.55287	-3.72188
08-08-2005_Sc1500atg-TrimStack	GGTTCT.psum	1033;1	1	1	21	4.26937		0	0	0	0		0	1		0	0	8.50905	2.92571	20.2119	-3.19378
08-08-2005_Sc1500atg-TrimStack	TCATGT.psum	1348;1	1	1	21	4.26913		0	0	0	0		0	1		0	0	8.64085	2.89501	20.2209	-2.93918
08-08-2005_Sc1500atg-TrimStack	AACGGG.psum	561;1,1108;1	2	2	12	4.26874		0	0	0	0		0	1		0	0	3.80986	1.91863	11.4844	-3.86467
08-08-2005_Sc1500atg-TrimStack	GCGACG.psum	974;1	1	1	9	4.2687		0	0	0	0		0	1		0	0	2.37425	1.55217	8.58293	-3.83444
08-08-2005_Sc1500atg-TrimStack	CAATAC.psum	1484;1	1	1	24	4.26829		0	0	0	0		0	1		0	0	10.2606	3.21896	23.1364	-2.61526
08-08-2005_Sc1500atg-TrimStack	AGTATT.psum	1180;1,1443;1	2	2	30	4.26736		0	0	0	0		0	1		0	0	13.334	3.90546	28.9558	-2.28784
08-08-2005_Sc1500atg-TrimStack	CCTTCG.psum	868;1	1	1	15	4.2665		0	0	0	0		0	1		0	0	5.16097	2.30611	14.3854	-4.06348
08-08-2005_Sc1500atg-TrimStack	TCCGGA.psum	750;1	1	1	12	4.26647		0	0	0	0		0	1		0	0	3.85211	1.90975	11.4911	-3.78689
08-08-2005_Sc1500atg-TrimStack	TAAGGG.psum	1446;1	1	1	15	4.26617		0	0	0	0		0	1		0	0	5.41851	2.24592	14.4022	-3.56518
08-08-2005_Sc1500atg-TrimStack	GTATGT.psum	1038;1	1	1	19	4.26314		0	0	0	0		0	1		0	0	7.2173	2.76386	18.2727	-3.83812
08-08-2005_Sc1500atg-TrimStack	CTCGCT.psum	968;2	1	2	12	4.26135		0	0	0	0		0	2		0	0	3.44567	2.00742	11.4754	-4.58402
08-08-2005_Sc1500atg-TrimStack	TTTCCA.psum	696;1	1	1	40	4.26065		0	0	0	0		0	1		0	0	21.3169	4.38504	38.857	3.77675
08-08-2005_Sc1500atg-TrimStack	ACGAAT.psum	897;2	1	2	20	4.26023		0	0	0	0		0	2		0	0	8.15392	2.78062	19.2764	-2.96855
08-08-2005_Sc1500atg-TrimStack	TGGTCG.psum	121;1	1	1	13	4.26006		0	0	0	0		0	1		0	0	4.10966	2.08691	12.4573	-4.23797
08-08-2005_Sc1500atg-TrimStack	TTCGCC.psum	1359;1	1	1	14	4.26		0	0	0	0		0	1		0	0	4.61871	2.20218	13.4274	-4.19
08-08-2005_Sc1500atg-TrimStack	GGGTCT.psum	8;1	1	1	12	4.25914		0	0	0	0		0	1		0	0	3.89638	1.90264	11.5069	-3.71419
08-08-2005_Sc1500atg-TrimStack	GCGTGT.psum	1346;1,1490;1	2	2	10	4.25902		0	0	0	0		0	1		0	0	2.67103	1.72081	9.55427	-4.21222
08-08-2005_Sc1500atg-TrimStack	TCGGAA.psum	1332;1	1	1	15	4.25786		0	0	0	0		0	1		0	0	5.5503	2.21936	14.4277	-3.32712
08-08-2005_Sc1500atg-TrimStack	AGGTAT.psum	1233;1,1436;1,1476;1	3	3	20	4.2571		0	0	0	0		0	1		0	0	8.17907	2.77676	19.2861	-2.92796
08-08-2005_Sc1500atg-TrimStack	CTACCC.psum	106;1	1	1	11	4.25697		0	0	0	0		0	1		0	0	3.33602	1.80034	10.5374	-3.86534
08-08-2005_Sc1500atg-TrimStack	AATTTC.psum	1366;1	1	1	42	4.25687		0	0	0	0		0	1		0	0	21.5342	4.8077	40.765	2.30339
08-08-2005_Sc1500atg-TrimStack	AAACCT.psum	15;1	1	1	26	4.25669		0	0	0	0		0	1		0	0	11.9658	3.29698	25.1537	-1.22211
08-08-2005_Sc1500atg-TrimStack	AGGTAG.psum	1487;1	1	1	13	4.25666		0	0	0	0		0	1		0	0	4.49899	1.99711	12.4874	-3.48943
08-08-2005_Sc1500atg-TrimStack	ACCGTA.psum	965;1	1	1	15	4.25575		0	0	0	0		0	1		0	0	5.0664	2.33416	14.403	-4.27025
08-08-2005_Sc1500atg-TrimStack	TTGGCT.psum	1274;1	1	1	23	4.25568		0	0	0	0		0	1		0	0	9.93159	3.07082	22.2149	-2.35169
08-08-2005_Sc1500atg-TrimStack	TTGCGC.psum	1086;1,1262;1	2	2	13	4.25483		0	0	0	0		0	1		0	0	4.24547	2.05755	12.4757	-3.98472
08-08-2005_Sc1500atg-TrimStack	TGAGCT.psum	1302;1,1404;1,1438;1,1440;1	4	4	16	4.2541		0	0	0	0		0	1		0	0	5.95171	2.36202	15.3998	-3.49639
08-08-2005_Sc1500atg-TrimStack	GGCTAT.psum	1263;1	1	1	14	4.25329		0	0	0	0		0	1		0	0	5.16499	2.07722	13.4739	-3.14388
08-08-2005_Sc1500atg-TrimStack	CTGTCA.psum	332;1	1	1	18	4.25318		0	0	0	0		0	1		0	0	7.03924	2.57708	17.3475	-3.26907
08-08-2005_Sc1500atg-TrimStack	TGATTC.psum	386;1	1	1	26	4.25302		0	0	0	0		0	1		0	0	10.4205	3.66316	25.0732	-4.23211
08-08-2005_Sc1500atg-TrimStack	GACCAA.psum	44;1	1	1	22	4.25266		0	0	0	0		0	1		0	0	8.70523	3.12622	21.2101	-3.79966
08-08-2005_Sc1500atg-TrimStack	AGGATC.psum	489;2	1	2	18	4.25206		0	0	0	0		0	2		0	0	6.85815	2.62034	17.3395	-3.62322
08-08-2005_Sc1500atg-TrimStack	TTTACG.psum	1122;2	1	2	20	4.25142		0	0	0	0		0	2		0	0	7.64789	2.90541	19.2695	-3.97375
08-08-2005_Sc1500atg-TrimStack	GGCGCC.psum	1188;2	1	2	10	4.25075		0	0	0	0		0	2		0	0	2.78471	1.69741	9.57436	-4.00495
08-08-2005_Sc1500atg-TrimStack	ATTTGT.psum	124;3	1	3	35	4.25022		0	0	0	0		0	3		0	0	17.165	4.19626	33.95	0.379952
08-08-2005_Sc1500atg-TrimStack	TAGCAT.psum	1259;1,1491;1	2	2	21	4.24796		0	0	0	0		0	1		0	0	8.59759	2.91962	20.2761	-3.08089
08-08-2005_Sc1500atg-TrimStack	CGAGGG.psum	1078;1,1083;1	2	2	9	4.24667		0	0	0	0		0	1		0	0	2.29779	1.57823	8.61069	-4.01512
08-08-2005_Sc1500atg-TrimStack	CCCATC.psum	1099;1	1	1	15	4.24618		0	0	0	0		0	1		0	0	5.42455	2.25507	14.4448	-3.59574
08-08-2005_Sc1500atg-TrimStack	AGGGTG.psum	890;1	1	1	13	4.24494		0	0	0	0		0	1		0	0	4.34306	2.03936	12.5005	-3.81436
08-08-2005_Sc1500atg-TrimStack	TTTGGC.psum	1215;1	1	1	27	4.24459		0	0	0	0		0	1		0	0	11.7354	3.59625	26.1204	-2.64959
08-08-2005_Sc1500atg-TrimStack	GGTCGG.psum	1312;1,1315;1	2	2	7	4.24419		0	0	0	0		0	1		0	0	1.73541	1.24042	6.6971	-3.22627
08-08-2005_Sc1500atg-TrimStack	GAGATG.psum	469;1	1	1	20	4.24382		0	0	0	0		0	1		0	0	7.667	2.90611	19.2914	-3.95742
08-08-2005_Sc1500atg-TrimStack	CCGAAC.psum	1362;1	1	1	11	4.24378		0	0	0	0		0	1		0	0	2.99698	1.88582	10.5403	-4.54631
08-08-2005_Sc1500atg-TrimStack	CTGCGT.psum	539;1	1	1	12	4.24231		0	0	0	0		0	1		0	0	3.7002	1.95643	11.5259	-4.12553
08-08-2005_Sc1500atg-TrimStack	AAACGG.psum	239;1,242;1	2	2	20	4.2408		0	0	0	0		0	1		0	0	7.27364	3.00093	19.2774	-4.73009
08-08-2005_Sc1500atg-TrimStack	CCTTTC.psum	876;2,1304;1	2	3	25	4.24038		0	0	0	0		0	2		0	0	10.1006	3.51369	24.1554	-3.95416
08-08-2005_Sc1500atg-TrimStack	AAAGGC.psum	1462;1	1	1	25	4.24		0	0	0	0		0	1		0	0	10.5453	3.40913	24.1818	-3.09127
08-08-2005_Sc1500atg-TrimStack	CGACTC.psum	334;2,972;1	2	3	10	4.23889		0	0	0	0		0	2		0	0	2.81489	1.69505	9.59507	-3.96529
08-08-2005_Sc1500atg-TrimStack	CATTGT.psum	696;1	1	1	27	4.23843		0	0	0	0		0	1		0	0	12.5523	3.40874	26.1873	-1.08264
08-08-2005_Sc1500atg-TrimStack	TGACTG.psum	1095;3	1	3	17	4.23784		0	0	0	0		0	3		0	0	5.94064	2.60967	16.3793	-4.49802
08-08-2005_Sc1500atg-TrimStack	CGCATG.psum	895;1	1	1	10	4.23754		0	0	0	0		0	1		0	0	2.96479	1.66021	9.60564	-3.67606
08-08-2005_Sc1500atg-TrimStack	CACCCG.psum	1345;1	1	1	8	4.2375		0	0	0	0		0	1		0	0	2.18813	1.37153	7.67427	-3.29801
08-08-2005_Sc1500atg-TrimStack	GTAGGT.psum	131;2	1	2	13	4.23525		0	0	0	0		0	2		0	0	4.08551	2.10483	12.5048	-4.33381
08-08-2005_Sc1500atg-TrimStack	ACGATA.psum	1495;1	1	1	21	4.23451		0	0	0	0		0	1		0	0	8.62173	2.92319	20.3145	-3.07103
08-08-2005_Sc1500atg-TrimStack	TCCCGT.psum	1202;2	1	2	11	4.23436		0	0	0	0		0	2		0	0	3.45875	1.78097	10.5826	-3.66511
08-08-2005_Sc1500atg-TrimStack	TTAATG.psum	1206;1	1	1	29	4.23408		0	0	0	0		0	1		0	0	13.1841	3.73538	28.1256	-1.7574
08-08-2005_Sc1500atg-TrimStack	GCCTCG.psum	24;2	1	2	9	4.23408		0	0	0	0		0	2		0	0	2.42052	1.55393	8.63626	-3.79521
08-08-2005_Sc1500atg-TrimStack	TGTTGC.psum	753;1	1	1	24	4.23404		0	0	0	0		0	1		0	0	10.3672	3.21981	23.2464	-2.51204
08-08-2005_Sc1500atg-TrimStack	CCGAAT.psum	572;2	1	2	15	4.23392		0	0	0	0		0	2		0	0	5.0674	2.34596	14.4512	-4.31642
08-08-2005_Sc1500atg-TrimStack	TGCTTA.psum	1245;2,1250;1	2	3	20	4.23358		0	0	0	0		0	2		0	0	7.96781	2.84208	19.3361	-3.40052
08-08-2005_Sc1500atg-TrimStack	ACGGCA.psum	997;1	1	1	14	4.23349		0	0	0	0		0	1		0	0	4.80282	2.17248	13.4927	-3.8871
08-08-2005_Sc1500atg-TrimStack	CTGATT.psum	615;2	1	2	24	4.23265		0	0	0	0		0	2		0	0	9.70423	3.3775	23.2142	-3.80576
08-08-2005_Sc1500atg-TrimStack	CGGCCC.psum	796;3,1337;3	2	6	7	4.23259		0	0	0	0		0	3		0	0	1.59356	1.27734	6.70291	-3.51578
08-08-2005_Sc1500atg-TrimStack	CTTTAC.psum	839;1	1	1	24	4.23244		0	0	0	0		0	1		0	0	10.5704	3.17301	23.2625	-2.12161
08-08-2005_Sc1500atg-TrimStack	TATGCG.psum	1262;1	1	1	12	4.23164		0	0	0	0		0	1		0	0	3.95573	1.90098	11.5597	-3.6482
08-08-2005_Sc1500atg-TrimStack	GTGGTG.psum	441;1	1	1	20	4.23129		0	0	0	0		0	1		0	0	8.1841	2.79251	19.3541	-2.98592
08-08-2005_Sc1500atg-TrimStack	GAAGTA.psum	1475;1	1	1	25	4.23125		0	0	0	0		0	1		0	0	11.0221	3.30348	24.2361	-2.19179
08-08-2005_Sc1500atg-TrimStack	CCCCTG.psum	1029;1	1	1	9	4.23084		0	0	0	0		0	1		0	0	2.46781	1.54395	8.64359	-3.70798
08-08-2005_Sc1500atg-TrimStack	TACGGC.psum	1213;1	1	1	11	4.22973		0	0	0	0		0	1		0	0	3.334	1.81241	10.5836	-3.91562
08-08-2005_Sc1500atg-TrimStack	GATGTG.psum	1039;1	1	1	17	4.2296		0	0	0	0		0	1		0	0	6.35815	2.51604	16.4223	-3.70603
08-08-2005_Sc1500atg-TrimStack	TACGTT.psum	1282;1	1	1	18	4.22958		0	0	0	0		0	1		0	0	6.61569	2.69159	17.3821	-4.15067
08-08-2005_Sc1500atg-TrimStack	GGTAAA.psum	1411;1	1	1	26	4.22947		0	0	0	0		0	1		0	0	11.6771	3.38647	25.2229	-1.8688
08-08-2005_Sc1500atg-TrimStack	AATTAC.psum	939;6	1	6	27	4.22921		0	0	0	0		0	6		0	0	12.1901	3.50181	26.1974	-1.81708
08-08-2005_Sc1500atg-TrimStack	TAGAGT.psum	1484;1	1	1	18	4.22839		0	0	0	0		0	1		0	0	6.71932	2.66784	17.3907	-3.95206
08-08-2005_Sc1500atg-TrimStack	CTAGTT.psum	960;4	1	4	18	4.2281		0	0	0	0		0	4		0	0	6.50704	2.71823	17.38	-4.36588
08-08-2005_Sc1500atg-TrimStack	AGCCTC.psum	1033;1	1	1	14	4.22731		0	0	0	0		0	1		0	0	4.81187	2.17351	13.5059	-3.88219
08-08-2005_Sc1500atg-TrimStack	TCCTGC.psum	1072;1	1	1	17	4.22635		0	0	0	0		0	1		0	0	5.96781	2.61034	16.4092	-4.47354
08-08-2005_Sc1500atg-TrimStack	CGATAC.psum	173;2	1	2	14	4.22628		0	0	0	0		0	2		0	0	4.62274	2.2188	13.4979	-4.25246
08-08-2005_Sc1500atg-TrimStack	GTGAGA.psum	1467;1	1	1	16	4.22568		0	0	0	0		0	1		0	0	5.6328	2.45338	15.4463	-4.18073
08-08-2005_Sc1500atg-TrimStack	ACAGTT.psum	1106;1	1	1	22	4.22561		0	0	0	0		0	1		0	0	9.14688	3.04172	21.3138	-3.02
08-08-2005_Sc1500atg-TrimStack	CTCGGC.psum	904;1,1285;3	2	4	8	4.22539		0	0	0	0		0	3		0	0	2.01107	1.41737	7.68054	-3.65841
08-08-2005_Sc1500atg-TrimStack	TAGTCC.psum	770;1	1	1	11	4.22444		0	0	0	0		0	1		0	0	3.5332	1.76753	10.6033	-3.53691
08-08-2005_Sc1500atg-TrimStack	CCGACA.psum	862;3	1	3	11	4.22439		0	0	0	0		0	3		0	0	3.20121	1.84613	10.5857	-4.18333
08-08-2005_Sc1500atg-TrimStack	CGTAGA.psum	1063;3	1	3	13	4.22371		0	0	0	0		0	3		0	0	4.20624	2.082	12.5342	-4.12177
08-08-2005_Sc1500atg-TrimStack	CGGTGC.psum	708;1	1	1	10	4.22369		0	0	0	0		0	1		0	0	3.02414	1.6516	9.63055	-3.58226
08-08-2005_Sc1500atg-TrimStack	AGTTCG.psum	1039;1	1	1	14	4.22283		0	0	0	0		0	1		0	0	4.62777	2.21942	13.5054	-4.24992
08-08-2005_Sc1500atg-TrimStack	TCCTGT.psum	984;1	1	1	20	4.22275		0	0	0	0		0	1		0	0	7.97586	2.84747	19.3657	-3.41401
08-08-2005_Sc1500atg-TrimStack	GCTGGG.psum	105;1,432;1	2	2	11	4.22275		0	0	0	0		0	1		0	0	3.32797	1.81683	10.5953	-3.93937
08-08-2005_Sc1500atg-TrimStack	TCATCT.psum	1330;1	1	1	30	4.22236		0	0	0	0		0	1		0	0	14.6751	3.62947	29.1929	0.157155
08-08-2005_Sc1500atg-TrimStack	GGAGCG.psum	448;1	1	1	8	4.22162		0	0	0	0		0	1		0	0	2.16499	1.38217	7.69368	-3.3637
08-08-2005_Sc1500atg-TrimStack	GCTTTA.psum	798;1	1	1	22	4.22087		0	0	0	0		0	1		0	0	8.87022	3.11068	21.3129	-3.57249
08-08-2005_Sc1500atg-TrimStack	GATCGG.psum	1067;3	1	3	9	4.21967		0	0	0	0		0	3		0	0	2.5171	1.53635	8.6625	-3.6283
08-08-2005_Sc1500atg-TrimStack	TCCGAC.psum	312;1	1	1	10	4.21956		0	0	0	0		0	1		0	0	2.67807	1.73524	9.61902	-4.26288
08-08-2005_Sc1500atg-TrimStack	CTACTA.psum	523;1	1	1	21	4.21941		0	0	0	0		0	1		0	0	8.00805	3.07909	20.3244	-4.30833
08-08-2005_Sc1500atg-TrimStack	GAGCCG.psum	657;1	1	1	9	4.21909		0	0	0	0		0	1		0	0	2.32495	1.58211	8.65337	-4.00347
08-08-2005_Sc1500atg-TrimStack	GAAGGG.psum	1441;1	1	1	17	4.21835		0	0	0	0		0	1		0	0	6.10262	2.58333	16.4359	-4.23069
08-08-2005_Sc1500atg-TrimStack	CCTGCG.psum	100;1	1	1	10	4.21803		0	0	0	0		0	1		0	0	2.63883	1.74517	9.61951	-4.34184
08-08-2005_Sc1500atg-TrimStack	GTCCCC.psum	1177;2	1	2	8	4.21782		0	0	0	0		0	2		0	0	2.13783	1.38986	7.69726	-3.42161
08-08-2005_Sc1500atg-TrimStack	TTTTGA.psum	1359;2	1	2	48	4.21726		0	0	0	0		0	2		0	0	26.7998	5.02701	46.9078	6.69178
08-08-2005_Sc1500atg-TrimStack	GGGAGG.psum	349;1	1	1	12	4.2166		0	0	0	0		0	1		0	0	3.32897	2.0564	11.5546	-4.89664
08-08-2005_Sc1500atg-TrimStack	AAGGGC.psum	8;1,1387;1	2	2	16	4.21578		0	0	0	0		0	1		0	0	6.00704	2.37037	15.4885	-3.47445
08-08-2005_Sc1500atg-TrimStack	TTCGAA.psum	30;1	1	1	26	4.21548		0	0	0	0		0	1		0	0	11.5563	3.42634	25.2617	-2.14901
08-08-2005_Sc1500atg-TrimStack	TTACCT.psum	892;3,1410;1	2	4	21	4.21398		0	0	0	0		0	3		0	0	8.71227	2.91594	20.376	-2.9515
08-08-2005_Sc1500atg-TrimStack	TAAACC.psum	1472;1	1	1	20	4.21255		0	0	0	0		0	1		0	0	8.54125	2.72015	19.4218	-2.33934
08-08-2005_Sc1500atg-TrimStack	CACAGT.psum	1482;1,1484;1	2	2	16	4.21172		0	0	0	0		0	1		0	0	5.84608	2.41088	15.4896	-3.79743
08-08-2005_Sc1500atg-TrimStack	GGAGAA.psum	1451;2	1	2	25	4.21125		0	0	0	0		0	2		0	0	11.4095	3.2272	24.3183	-1.49936
08-08-2005_Sc1500atg-TrimStack	TTTCTA.psum	1088;1	1	1	36	4.2111		0	0	0	0		0	1		0	0	17.8068	4.32029	35.088	0.525682
08-08-2005_Sc1500atg-TrimStack	GCTTGT.psum	614;1	1	1	19	4.21097		0	0	0	0		0	1		0	0	7.48994	2.73335	18.4234	-3.44348
08-08-2005_Sc1500atg-TrimStack	AGTCTA.psum	698;1,1014;1	2	2	14	4.2107		0	0	0	0		0	1		0	0	5.03722	2.12857	13.5515	-3.47705
08-08-2005_Sc1500atg-TrimStack	GCCTAA.psum	829;1,1130;1	2	2	12	4.21036		0	0	0	0		0	1		0	0	3.74547	1.96053	11.5876	-4.09664
08-08-2005_Sc1500atg-TrimStack	TATCAC.psum	1338;1	1	1	22	4.20996		0	0	0	0		0	1		0	0	9.16499	3.04872	21.3599	-3.0299
08-08-2005_Sc1500atg-TrimStack	TTGGGC.psum	722;2,725;1	2	3	17	4.20975		0	0	0	0		0	2		0	0	6.31187	2.5389	16.4675	-3.84372
08-08-2005_Sc1500atg-TrimStack	TCAGTT.psum	533;1	1	1	22	4.20909		0	0	0	0		0	1		0	0	9.13682	3.05605	21.361	-3.08737
08-08-2005_Sc1500atg-TrimStack	TGGCTA.psum	1279;1	1	1	16	4.20709		0	0	0	0		0	1		0	0	5.87626	2.40635	15.5017	-3.74914
08-08-2005_Sc1500atg-TrimStack	GCTCAT.psum	835;1	1	1	18	4.20665		0	0	0	0		0	1		0	0	6.82696	2.65604	17.4511	-3.79721
08-08-2005_Sc1500atg-TrimStack	CACCCA.psum	697;1	1	1	16	4.20632		0	0	0	0		0	1		0	0	6.06338	2.36231	15.5126	-3.38584
08-08-2005_Sc1500atg-TrimStack	CCTTTA.psum	1417;1	1	1	25	4.20598		0	0	0	0		0	1		0	0	10.5936	3.42523	24.2945	-3.10735
08-08-2005_Sc1500atg-TrimStack	GGCTGT.psum	67;1	1	1	13	4.20541		0	0	0	0		0	1		0	0	4.55131	2.009	12.5873	-3.48471
08-08-2005_Sc1500atg-TrimStack	ACGAAA.psum	1484;1	1	1	28	4.20534		0	0	0	0		0	1		0	0	13.0795	3.54799	27.2714	-1.11249
08-08-2005_Sc1500atg-TrimStack	ATTGGC.psum	376;1	1	1	22	4.20525		0	0	0	0		0	1		0	0	9.34105	3.01028	21.3821	-2.70005
08-08-2005_Sc1500atg-TrimStack	ACTTTC.psum	1337;1	1	1	27	4.20466		0	0	0	0		0	1		0	0	12.9215	3.3483	26.3147	-0.471691
08-08-2005_Sc1500atg-TrimStack	GTGAGG.psum	166;1	1	1	13	4.2046		0	0	0	0		0	1		0	0	4.19316	2.09457	12.5715	-4.18513
08-08-2005_Sc1500atg-TrimStack	TATCGG.psum	19;1	1	1	14	4.20434		0	0	0	0		0	1		0	0	4.69215	2.21387	13.5476	-4.16331
08-08-2005_Sc1500atg-TrimStack	CGCTTA.psum	1127;1,1229;1,1256;1	3	3	12	4.20369		0	0	0	0		0	1		0	0	3.80382	1.94976	11.6029	-3.99521
08-08-2005_Sc1500atg-TrimStack	GGCCAC.psum	657;1,770;2	2	3	13	4.20365		0	0	0	0		0	2		0	0	4.14588	2.10629	12.571	-4.27929
08-08-2005_Sc1500atg-TrimStack	TAGTTG.psum	1072;2	1	2	19	4.20282		0	0	0	0		0	2		0	0	7.76559	2.67306	18.4578	-2.92665
08-08-2005_Sc1500atg-TrimStack	CCGAGC.psum	171;1,1194;1,1331;2,1360;2	4	6	7	4.20234		0	0	0	0		0	2		0	0	1.65996	1.27073	6.74288	-3.42296
08-08-2005_Sc1500atg-TrimStack	CACAAT.psum	1492;1	1	1	23	4.20152		0	0	0	0		0	1		0	0	9.7163	3.16164	22.3629	-2.93026
08-08-2005_Sc1500atg-TrimStack	GCTCTG.psum	1056;1	1	1	14	4.20089		0	0	0	0		0	1		0	0	4.74447	2.20323	13.5574	-4.06845
08-08-2005_Sc1500atg-TrimStack	ATGTGT.psum	1425;1	1	1	19	4.20063		0	0	0	0		0	1		0	0	7.72636	2.6838	18.4616	-3.00884
08-08-2005_Sc1500atg-TrimStack	CGGTAA.psum	305;2	1	2	18	4.20035		0	0	0	0		0	2		0	0	6.73742	2.68134	17.4628	-3.98795
08-08-2005_Sc1500atg-TrimStack	AATGCG.psum	1205;1	1	1	15	4.19988		0	0	0	0		0	1		0	0	5.26559	2.31778	14.5367	-4.00554
08-08-2005_Sc1500atg-TrimStack	GAACTA.psum	1443;2,1474;1,1486;2	3	5	20	4.19955		0	0	0	0		0	2		0	0	8.4336	2.7542	19.4504	-2.58321
08-08-2005_Sc1500atg-TrimStack	CGGGGG.psum	186;1	1	1	6	4.19937		0	0	0	0		0	1		0	0	1.19618	1.14394	5.77193	-3.37958
08-08-2005_Sc1500atg-TrimStack	CCAGTC.psum	944;1	1	1	13	4.19901		0	0	0	0		0	1		0	0	4.4165	2.04417	12.5932	-3.76019
08-08-2005_Sc1500atg-TrimStack	CGGAAC.psum	751;1	1	1	12	4.19886		0	0	0	0		0	1		0	0	3.59155	2.00256	11.6018	-4.41867
08-08-2005_Sc1500atg-TrimStack	TGCATT.psum	1152;1	1	1	25	4.19848		0	0	0	0		0	1		0	0	11.5976	3.19221	24.3664	-1.17124
08-08-2005_Sc1500atg-TrimStack	CACCGC.psum	868;1	1	1	12	4.19809		0	0	0	0		0	1		0	0	3.62072	1.99598	11.6046	-4.36318
08-08-2005_Sc1500atg-TrimStack	TGTAAC.psum	1451;2	1	2	17	4.19801		0	0	0	0		0	2		0	0	6.90644	2.40437	16.5239	-2.71103
08-08-2005_Sc1500atg-TrimStack	GTGTTA.psum	1228;1	1	1	17	4.19777		0	0	0	0		0	1		0	0	6.31992	2.54423	16.4968	-3.857
08-08-2005_Sc1500atg-TrimStack	TCCAGA.psum	693;1	1	1	23	4.19703		0	0	0	0		0	1		0	0	9.54728	3.2053	22.3685	-3.2739
08-08-2005_Sc1500atg-TrimStack	AGGCAC.psum	1211;1	1	1	13	4.19626		0	0	0	0		0	1		0	0	4.44869	2.03784	12.6001	-3.70268
08-08-2005_Sc1500atg-TrimStack	CTACGA.psum	517;2	1	2	14	4.196		0	0	0	0		0	2		0	0	4.62877	2.23337	13.5623	-4.30471
08-08-2005_Sc1500atg-TrimStack	CGAGAG.psum	580;1	1	1	11	4.19296		0	0	0	0		0	1		0	0	3.44668	1.80143	10.6524	-3.75903
08-08-2005_Sc1500atg-TrimStack	GCTAAA.psum	1391;1,1452;1,1477;2	3	4	22	4.19295		0	0	0	0		0	2		0	0	9.42857	2.99823	21.4215	-2.56434
08-08-2005_Sc1500atg-TrimStack	GTAGCC.psum	188;1,871;1	2	2	12	4.19011		0	0	0	0		0	1		0	0	3.73038	1.9736	11.6248	-4.16403
08-08-2005_Sc1500atg-TrimStack	GGACTC.psum	1064;1	1	1	10	4.19003		0	0	0	0		0	1		0	0	3.14588	1.63582	9.68915	-3.3974
08-08-2005_Sc1500atg-TrimStack	CTCTCT.psum	1317;1,1358;1	2	2	20	4.18975		0	0	0	0		0	1		0	0	7.94769	2.87662	19.4542	-3.55878
08-08-2005_Sc1500atg-TrimStack	ATTATG.psum	1318;1	1	1	28	4.18968		0	0	0	0		0	1		0	0	12.663	3.66067	27.3057	-1.9797
08-08-2005_Sc1500atg-TrimStack	CCGTCT.psum	331;2	1	2	12	4.18961		0	0	0	0		0	2		0	0	3.85312	1.94454	11.6313	-3.92505
08-08-2005_Sc1500atg-TrimStack	AGCGCC.psum	478;1,785;1	2	2	11	4.18928		0	0	0	0		0	1		0	0	3.53622	1.78164	10.6628	-3.59034
08-08-2005_Sc1500atg-TrimStack	TTAGCG.psum	404;1	1	1	15	4.18869		0	0	0	0		0	1		0	0	5.19416	2.34103	14.5583	-4.16994
08-08-2005_Sc1500atg-TrimStack	ATCTAA.psum	566;1	1	1	24	4.18846		0	0	0	0		0	1		0	0	10.4336	3.23899	23.3896	-2.52236
08-08-2005_Sc1500atg-TrimStack	GCCCCG.psum	1044;1	1	1	6	4.18715		0	0	0	0		0	1		0	0	1.26056	1.1319	5.78817	-3.26704
08-08-2005_Sc1500atg-TrimStack	AGCCTA.psum	232;2	1	2	11	4.1869		0	0	0	0		0	2		0	0	3.58249	1.7716	10.6689	-3.50391
08-08-2005_Sc1500atg-TrimStack	ACGACG.psum	607;1	1	1	13	4.18619		0	0	0	0		0	1		0	0	4.64487	1.99588	12.6284	-3.33865
08-08-2005_Sc1500atg-TrimStack	AGACGG.psum	339;1	1	1	12	4.18608		0	0	0	0		0	1		0	0	3.61066	2.0041	11.6271	-4.40574
08-08-2005_Sc1500atg-TrimStack	GCCTCC.psum	893;1	1	1	13	4.18529		0	0	0	0		0	1		0	0	4.25151	2.0903	12.6127	-4.10968
08-08-2005_Sc1500atg-TrimStack	GTTGGT.psum	920;1	1	1	22	4.18433		0	0	0	0		0	1		0	0	9.6006	2.9633	21.4538	-2.25258
08-08-2005_Sc1500atg-TrimStack	GGAGGC.psum	145;1	1	1	12	4.18414		0	0	0	0		0	1		0	0	4.19014	1.86654	11.6563	-3.27601
08-08-2005_Sc1500atg-TrimStack	CCAGGT.psum	1084;1	1	1	14	4.18255		0	0	0	0		0	1		0	0	5.16398	2.11259	13.6144	-3.28639
08-08-2005_Sc1500atg-TrimStack	GCATGC.psum	1197;1	1	1	12	4.18254		0	0	0	0		0	1		0	0	4.08753	1.89179	11.6547	-3.47962
08-08-2005_Sc1500atg-TrimStack	GAGAGT.psum	541;1	1	1	16	4.18236		0	0	0	0		0	1		0	0	5.67002	2.46989	15.5496	-4.20955
08-08-2005_Sc1500atg-TrimStack	CAGAGA.psum	1473;1	1	1	21	4.18225		0	0	0	0		0	1		0	0	8.81992	2.91233	20.4692	-2.82939
08-08-2005_Sc1500atg-TrimStack	AGTGAG.psum	1465;2	1	2	15	4.18087		0	0	0	0		0	2		0	0	5.22636	2.3377	14.5772	-4.12446
08-08-2005_Sc1500atg-TrimStack	GTTGTA.psum	1452;1	1	1	21	4.18087		0	0	0	0		0	1		0	0	8.08753	3.08847	20.4414	-4.26634
08-08-2005_Sc1500atg-TrimStack	GAGTTA.psum	460;1	1	1	17	4.18025		0	0	0	0		0	1		0	0	6.63581	2.47932	16.5531	-3.28148
08-08-2005_Sc1500atg-TrimStack	CTCGGA.psum	1038;1	1	1	10	4.17915		0	0	0	0		0	1		0	0	2.85714	1.70916	9.6938	-3.97951
08-08-2005_Sc1500atg-TrimStack	GCGAAC.psum	708;1,826;1	2	2	10	4.177		0	0	0	0		0	1		0	0	3.05634	1.66236	9.70576	-3.59308
08-08-2005_Sc1500atg-TrimStack	GGCCGC.psum	81;1	1	1	9	4.17622		0	0	0	0		0	1		0	0	2.35211	1.59184	8.71948	-4.01526
08-08-2005_Sc1500atg-TrimStack	TCTGGA.psum	54;1	1	1	23	4.17571		0	0	0	0		0	1		0	0	9.25654	3.29129	22.4217	-3.90861
08-08-2005_Sc1500atg-TrimStack	TTGCCT.psum	186;1	1	1	22	4.17536		0	0	0	0		0	1		0	0	8.82897	3.15446	21.4468	-3.78887
08-08-2005_Sc1500atg-TrimStack	CCAATT.psum	579;1	1	1	32	4.1747		0	0	0	0		0	1		0	0	14.83	4.11288	31.2815	-1.62153
08-08-2005_Sc1500atg-TrimStack	TAGGAT.psum	977;1	1	1	17	4.17389		0	0	0	0		0	1		0	0	5.98491	2.63905	16.5411	-4.57127
08-08-2005_Sc1500atg-TrimStack	TACCCC.psum	970;1	1	1	10	4.17377		0	0	0	0		0	1		0	0	3.01006	1.67473	9.70899	-3.68887
08-08-2005_Sc1500atg-TrimStack	CCGTTC.psum	797;1	1	1	13	4.17279		0	0	0	0		0	1		0	0	4.19115	2.11102	12.6352	-4.25295
08-08-2005_Sc1500atg-TrimStack	AGTGCC.psum	766;1	1	1	13	4.17234		0	0	0	0		0	1		0	0	4.4004	2.0611	12.6448	-3.84399
08-08-2005_Sc1500atg-TrimStack	TGAGGC.psum	1436;3	1	3	14	4.17206		0	0	0	0		0	3		0	0	4.76056	2.2146	13.619	-4.09783
08-08-2005_Sc1500atg-TrimStack	ACGTCT.psum	1027;1	1	1	15	4.17201		0	0	0	0		0	1		0	0	5.11871	2.36847	14.5926	-4.35517
08-08-2005_Sc1500atg-TrimStack	TGCGAA.psum	1285;1	1	1	14	4.17188		0	0	0	0		0	1		0	0	5.34004	2.07579	13.6432	-2.96313
08-08-2005_Sc1500atg-TrimStack	AAGCGT.psum	1202;1,1391;1	2	2	14	4.17146		0	0	0	0		0	1		0	0	5.21932	2.10494	13.6391	-3.20045
08-08-2005_Sc1500atg-TrimStack	CATACC.psum	1252;1	1	1	17	4.17142		0	0	0	0		0	1		0	0	6.14487	2.60226	16.5539	-4.26418
08-08-2005_Sc1500atg-TrimStack	TGACTC.psum	197;1,1240;1,1243;1	3	3	15	4.17101		0	0	0	0		0	1		0	0	5.46781	2.28535	14.6092	-3.67358
08-08-2005_Sc1500atg-TrimStack	CATTAG.psum	55;1	1	1	20	4.17085		0	0	0	0		0	1		0	0	8.40141	2.78087	19.5249	-2.72207
08-08-2005_Sc1500atg-TrimStack	TAAATG.psum	1418;1	1	1	27	4.16981		0	0	0	0		0	1		0	0	12.0302	3.59005	26.3904	-2.33
08-08-2005_Sc1500atg-TrimStack	AGTTTG.psum	226;1	1	1	26	4.16949		0	0	0	0		0	1		0	0	11.7093	3.42746	25.4191	-2.00057
08-08-2005_Sc1500atg-TrimStack	GGCGTG.psum	1117;1	1	1	9	4.16911		0	0	0	0		0	1		0	0	2.56137	1.54437	8.73883	-3.6161
08-08-2005_Sc1500atg-TrimStack	ACTCGT.psum	401;1	1	1	12	4.16855		0	0	0	0		0	1		0	0	3.78672	1.9703	11.6679	-4.09447
08-08-2005_Sc1500atg-TrimStack	GCAAAG.psum	1468;1,1490;1	2	2	23	4.16812		0	0	0	0		0	1		0	0	10.7384	2.94175	22.5054	-1.02858
08-08-2005_Sc1500atg-TrimStack	CAGTGC.psum	1265;1	1	1	12	4.16596		0	0	0	0		0	1		0	0	4.25553	1.85899	11.6915	-3.18041
08-08-2005_Sc1500atg-TrimStack	CCCTAT.psum	1146;1	1	1	13	4.16568		0	0	0	0		0	1		0	0	4.12676	2.13008	12.6471	-4.39357
08-08-2005_Sc1500atg-TrimStack	CCCTTG.psum	701;1	1	1	15	4.16453		0	0	0	0		0	1		0	0	5.55634	2.26764	14.6269	-3.51423
08-08-2005_Sc1500atg-TrimStack	CTACCG.psum	1009;1	1	1	13	4.16449		0	0	0	0		0	1		0	0	4.44064	2.05532	12.6619	-3.78064
08-08-2005_Sc1500atg-TrimStack	CCCAGC.psum	670;1,860;1	2	2	11	4.16445		0	0	0	0		0	1		0	0	3.27062	1.85604	10.6948	-4.15352
08-08-2005_Sc1500atg-TrimStack	TTGCAT.psum	1232;1	1	1	24	4.16422		0	0	0	0		0	1		0	0	11.3189	3.04525	23.4999	-0.862085
08-08-2005_Sc1500atg-TrimStack	TGCGGC.psum	954;1	1	1	11	4.16342		0	0	0	0		0	1		0	0	3.23843	1.86423	10.6953	-4.21848
08-08-2005_Sc1500atg-TrimStack	GACGGG.psum	1136;1	1	1	8	4.16325		0	0	0	0		0	1		0	0	2.11569	1.41339	7.76927	-3.53788
08-08-2005_Sc1500atg-TrimStack	TGTAAG.psum	1141;2	1	2	18	4.16262		0	0	0	0		0	2		0	0	7.16901	2.60197	17.5769	-3.23885
08-08-2005_Sc1500atg-TrimStack	CAGTGG.psum	587;1	1	1	16	4.16151		0	0	0	0		0	1		0	0	6.07143	2.38581	15.6147	-3.4718
08-08-2005_Sc1500atg-TrimStack	CCGGAA.psum	35;1	1	1	13	4.15895		0	0	0	0		0	1		0	0	4.37827	2.07305	12.6705	-3.91395
08-08-2005_Sc1500atg-TrimStack	TGGTAC.psum	361;1	1	1	19	4.15861		0	0	0	0		0	1		0	0	7.77062	2.70027	18.5717	-3.03045
08-08-2005_Sc1500atg-TrimStack	CTCAGG.psum	340;1,1014;2	2	3	12	4.15849		0	0	0	0		0	2		0	0	3.94064	1.93805	11.6928	-3.81155
08-08-2005_Sc1500atg-TrimStack	TGTACA.psum	454;1	1	1	21	4.15807		0	0	0	0		0	1		0	0	8.27666	3.05992	20.5163	-3.96301
08-08-2005_Sc1500atg-TrimStack	GTGATG.psum	1380;3	1	3	20	4.15718		0	0	0	0		0	3		0	0	8.0171	2.88246	19.5469	-3.51273
08-08-2005_Sc1500atg-TrimStack	CGCTAT.psum	858;2,1315;1	2	3	14	4.15648		0	0	0	0		0	2		0	0	5.38732	2.07211	13.6758	-2.90112
08-08-2005_Sc1500atg-TrimStack	CACCGT.psum	563;1	1	1	15	4.1564		0	0	0	0		0	1		0	0	5.32897	2.32678	14.6361	-3.97815
08-08-2005_Sc1500atg-TrimStack	GTAGTC.psum	544;1	1	1	13	4.15474		0	0	0	0		0	1		0	0	4.6167	2.01777	12.6878	-3.45438
08-08-2005_Sc1500atg-TrimStack	GTTATA.psum	1127;1	1	1	22	4.15437		0	0	0	0		0	1		0	0	9.17103	3.08806	21.5233	-3.18123
08-08-2005_Sc1500atg-TrimStack	GAACGC.psum	1034;1	1	1	12	4.15337		0	0	0	0		0	1		0	0	3.82294	1.96878	11.6981	-4.05218
08-08-2005_Sc1500atg-TrimStack	CCTAGC.psum	1076;1	1	1	9	4.15172		0	0	0	0		0	1		0	0	2.51911	1.56101	8.76316	-3.72493
08-08-2005_Sc1500atg-TrimStack	CCCTGT.psum	31;1	1	1	12	4.15091		0	0	0	0		0	1		0	0	4.09356	1.90475	11.7126	-3.52543
08-08-2005_Sc1500atg-TrimStack	GCGGCC.psum	624;1,1336;2	2	3	9	4.15056		0	0	0	0		0	2		0	0	2.23038	1.63101	8.75443	-4.29367
08-08-2005_Sc1500atg-TrimStack	ATGTGC.psum	997;2	1	2	17	4.15048		0	0	0	0		0	2		0	0	5.94567	2.66339	16.5992	-4.70787
08-08-2005_Sc1500atg-TrimStack	GGAATC.psum	407;1	1	1	18	4.14964		0	0	0	0		0	1		0	0	7.62777	2.49955	17.626	-2.37044
08-08-2005_Sc1500atg-TrimStack	TACCTG.psum	526;1	1	1	17	4.1496		0	0	0	0		0	1		0	0	6.41247	2.55146	16.6183	-3.79336
08-08-2005_Sc1500atg-TrimStack	ACGGCG.psum	1130;1	1	1	9	4.14932		0	0	0	0		0	1		0	0	2.69618	1.51924	8.77314	-3.38079
08-08-2005_Sc1500atg-TrimStack	TGTTCG.psum	1362;1	1	1	15	4.14766		0	0	0	0		0	1		0	0	5.64386	2.25576	14.6669	-3.37918
08-08-2005_Sc1500atg-TrimStack	GTGTAG.psum	789;1	1	1	13	4.14747		0	0	0	0		0	1		0	0	4.55231	2.03683	12.6996	-3.595
08-08-2005_Sc1500atg-TrimStack	TGATAT.psum	1311;1	1	1	35	4.14702		0	0	0	0		0	1		0	0	16.9155	4.36085	34.3589	-0.527903
08-08-2005_Sc1500atg-TrimStack	GCCTTA.psum	106;1	1	1	14	4.14665		0	0	0	0		0	1		0	0	5.0171	2.1663	13.6823	-3.64811
08-08-2005_Sc1500atg-TrimStack	GGGGCT.psum	213;1	1	1	9	4.14632		0	0	0	0		0	1		0	0	2.34507	1.60502	8.76516	-4.07502
08-08-2005_Sc1500atg-TrimStack	TGATCG.psum	1034;1	1	1	13	4.1461		0	0	0	0		0	1		0	0	4.46781	2.05788	12.6993	-3.76372
08-08-2005_Sc1500atg-TrimStack	TCTAGG.psum	206;1,208;2	2	3	12	4.14604		0	0	0	0		0	2		0	0	3.9839	1.93344	11.7176	-3.74984
08-08-2005_Sc1500atg-TrimStack	CACGAT.psum	1105;1	1	1	14	4.14576		0	0	0	0		0	1		0	0	5.01811	2.16653	13.6842	-3.648
08-08-2005_Sc1500atg-TrimStack	GCTCGA.psum	1227;2	1	2	11	4.14545		0	0	0	0		0	2		0	0	3.38934	1.83591	10.733	-3.95429
08-08-2005_Sc1500atg-TrimStack	ATCGTC.psum	585;1	1	1	20	4.14445		0	0	0	0		0	1		0	0	8.02515	2.88937	19.5826	-3.53233
08-08-2005_Sc1500atg-TrimStack	TAGTCG.psum	231;1	1	1	11	4.14412		0	0	0	0		0	1		0	0	3.26157	1.86733	10.7309	-4.20774
08-08-2005_Sc1500atg-TrimStack	CTGCCA.psum	194;1	1	1	19	4.14408		0	0	0	0		0	1		0	0	7.86217	2.68765	18.6128	-2.88842
08-08-2005_Sc1500atg-TrimStack	TTTGTC.psum	700;1	1	1	31	4.14274		0	0	0	0		0	1		0	0	13.3058	4.27112	30.3903	-3.77865
08-08-2005_Sc1500atg-TrimStack	GTGGCC.psum	80;1	1	1	13	4.14146		0	0	0	0		0	1		0	0	4.29276	2.10246	12.7026	-4.11708
08-08-2005_Sc1500atg-TrimStack	TTCGAG.psum	461;1	1	1	16	4.14067		0	0	0	0		0	1		0	0	5.8501	2.45127	15.6552	-3.95497
08-08-2005_Sc1500atg-TrimStack	GGCCCA.psum	93;1	1	1	13	4.14046		0	0	0	0		0	1		0	0	4.13078	2.14209	12.6991	-4.43756
08-08-2005_Sc1500atg-TrimStack	AGCCGC.psum	1156;1	1	1	12	4.1403		0	0	0	0		0	1		0	0	3.75956	1.9903	11.7208	-4.20165
08-08-2005_Sc1500atg-TrimStack	GAGGTA.psum	1433;3,1437;1	2	4	15	4.13963		0	0	0	0		0	3		0	0	5.49497	2.29611	14.6794	-3.68946
08-08-2005_Sc1500atg-TrimStack	ACAACC.psum	848;1	1	1	19	4.13949		0	0	0	0		0	1		0	0	7.01911	2.89429	18.5963	-4.55803
08-08-2005_Sc1500atg-TrimStack	TCAAGC.psum	716;1,926;1	2	2	20	4.13876		0	0	0	0		0	1		0	0	7.79276	2.94949	19.5907	-4.00521
08-08-2005_Sc1500atg-TrimStack	GAATCC.psum	496;1,500;1	2	2	20	4.13873		0	0	0	0		0	1		0	0	7.99095	2.90163	19.5975	-3.61556
08-08-2005_Sc1500atg-TrimStack	ACTGTG.psum	701;1,1175;1	2	2	16	4.13867		0	0	0	0		0	1		0	0	6.3169	2.33966	15.6756	-3.04175
08-08-2005_Sc1500atg-TrimStack	GACGAT.psum	332;1	1	1	19	4.13863		0	0	0	0		0	1		0	0	7.64588	2.74345	18.6197	-3.32792
08-08-2005_Sc1500atg-TrimStack	GTTGAC.psum	908;1	1	1	18	4.13778		0	0	0	0		0	1		0	0	6.57948	2.76006	17.6197	-4.46076
08-08-2005_Sc1500atg-TrimStack	TAACCC.psum	517;1	1	1	13	4.13769		0	0	0	0		0	1		0	0	4.29276	2.10437	12.7102	-4.12473
08-08-2005_Sc1500atg-TrimStack	TGTGCG.psum	1353;1	1	1	11	4.13767		0	0	0	0		0	1		0	0	3.23642	1.87632	10.7417	-4.26885
08-08-2005_Sc1500atg-TrimStack	TCTCAA.psum	232;1	1	1	28	4.13753		0	0	0	0		0	1		0	0	12.4437	3.75981	27.4829	-2.59557
08-08-2005_Sc1500atg-TrimStack	TTCCAA.psum	450;1	1	1	41	4.13537		0	0	0	0		0	1		0	0	21.1952	4.78913	40.3517	2.03866
08-08-2005_Sc1500atg-TrimStack	GGCTCC.psum	885;2	1	2	11	4.13473		0	0	0	0		0	2		0	0	3.5674	1.7976	10.7578	-3.623
08-08-2005_Sc1500atg-TrimStack	CCACTT.psum	1126;2	1	2	20	4.13286		0	0	0	0		0	2		0	0	8.49095	2.78477	19.63	-2.64814
08-08-2005_Sc1500atg-TrimStack	TCGTAT.psum	1248;1	1	1	18	4.13232		0	0	0	0		0	1		0	0	6.98491	2.6656	17.6473	-3.67748
08-08-2005_Sc1500atg-TrimStack	TGCACC.psum	806;1	1	1	15	4.13095		0	0	0	0		0	1		0	0	5.07243	2.40321	14.6853	-4.54042
08-08-2005_Sc1500atg-TrimStack	AAATTC.psum	471;1	1	1	39	4.13074		0	0	0	0		0	1		0	0	20.8712	4.38875	38.4262	3.31625
08-08-2005_Sc1500atg-TrimStack	GCGCCT.psum	838;2	1	2	10	4.1305		0	0	0	0		0	2		0	0	2.84809	1.73149	9.77404	-4.07786
08-08-2005_Sc1500atg-TrimStack	GCTCCA.psum	262;1	1	1	16	4.12985		0	0	0	0		0	1		0	0	5.73139	2.48644	15.6771	-4.21436
08-08-2005_Sc1500atg-TrimStack	TATTCG.psum	33;1	1	1	18	4.12984		0	0	0	0		0	1		0	0	6.87928	2.69277	17.6504	-3.89181
08-08-2005_Sc1500atg-TrimStack	CGGAAG.psum	699;2	1	2	15	4.12984		0	0	0	0		0	2		0	0	5	2.4214	14.6856	-4.6856
08-08-2005_Sc1500atg-TrimStack	CAGGGT.psum	694;1	1	1	12	4.12842		0	0	0	0		0	1		0	0	3.95171	1.94948	11.7496	-3.84622
08-08-2005_Sc1500atg-TrimStack	CTGTGA.psum	1301;2	1	2	17	4.12828		0	0	0	0		0	2		0	0	6.32897	2.58486	16.6684	-4.01048
08-08-2005_Sc1500atg-TrimStack	GGAGAG.psum	259;1	1	1	15	4.1279		0	0	0	0		0	1		0	0	5.44366	2.31506	14.7039	-3.81658
08-08-2005_Sc1500atg-TrimStack	ATCACG.psum	1366;1,1478;1	2	2	13	4.1278		0	0	0	0		0	1		0	0	4.40845	2.08138	12.734	-3.91709
08-08-2005_Sc1500atg-TrimStack	CCTCGT.psum	383;1	1	1	13	4.1277		0	0	0	0		0	1		0	0	4.28672	2.11093	12.7304	-4.157
08-08-2005_Sc1500atg-TrimStack	AAAATC.psum	1480;2	1	2	42	4.12736		0	0	0	0		0	2		0	0	21.3521	5.00269	41.3629	1.34135
08-08-2005_Sc1500atg-TrimStack	GCGACT.psum	405;1,731;1	2	2	10	4.12735		0	0	0	0		0	1		0	0	2.8994	1.72038	9.78091	-3.98211
08-08-2005_Sc1500atg-TrimStack	TTGAGT.psum	413;1	1	1	21	4.12732		0	0	0	0		0	1		0	0	9.27264	2.8414	20.6382	-2.09297
08-08-2005_Sc1500atg-TrimStack	GAACTG.psum	270;1	1	1	19	4.1272		0	0	0	0		0	1		0	0	7.81288	2.71059	18.6552	-3.02947
08-08-2005_Sc1500atg-TrimStack	CTTACC.psum	886;1	1	1	18	4.12695		0	0	0	0		0	1		0	0	6.7998	2.71392	17.6555	-4.05587
08-08-2005_Sc1500atg-TrimStack	AGTGCT.psum	1247;1	1	1	15	4.1265		0	0	0	0		0	1		0	0	5.84608	2.21833	14.7194	-3.02723
08-08-2005_Sc1500atg-TrimStack	TCACCC.psum	607;1	1	1	14	4.12553		0	0	0	0		0	1		0	0	4.73441	2.24592	13.7181	-4.24927
08-08-2005_Sc1500atg-TrimStack	ATACCG.psum	826;1	1	1	16	4.12551		0	0	0	0		0	1		0	0	5.64789	2.50929	15.6851	-4.38928
08-08-2005_Sc1500atg-TrimStack	AAGGCA.psum	431;2	1	2	23	4.12438		0	0	0	0		0	2		0	0	9.68612	3.22809	22.5985	-3.22626
08-08-2005_Sc1500atg-TrimStack	GTTAGA.psum	558;2	1	2	20	4.12299		0	0	0	0		0	2		0	0	7.54527	3.0208	19.6285	-4.53792
08-08-2005_Sc1500atg-TrimStack	GCAGTT.psum	1399;1	1	1	18	4.12256		0	0	0	0		0	1		0	0	7.47887	2.55208	17.6872	-2.72946
08-08-2005_Sc1500atg-TrimStack	TGGACT.psum	443;2,459;1	2	3	16	4.12243		0	0	0	0		0	2		0	0	5.79376	2.47578	15.6969	-4.10937
08-08-2005_Sc1500atg-TrimStack	TGACGT.psum	326;1	1	1	16	4.12217		0	0	0	0		0	1		0	0	5.64588	2.51181	15.6931	-4.40138
08-08-2005_Sc1500atg-TrimStack	GTATCT.psum	372;1,1299;1	2	2	20	4.12112		0	0	0	0		0	1		0	0	7.92254	2.93063	19.645	-3.79997
08-08-2005_Sc1500atg-TrimStack	GTGCGG.psum	419;1	1	1	10	4.12105		0	0	0	0		0	1		0	0	2.62575	1.78941	9.7834	-4.53189
08-08-2005_Sc1500atg-TrimStack	CATTAA.psum	1494;1	1	1	28	4.12078		0	0	0	0		0	1		0	0	12.6972	3.71357	27.5515	-2.15709
08-08-2005_Sc1500atg-TrimStack	TAATCG.psum	1284;1	1	1	14	4.12033		0	0	0	0		0	1		0	0	5.13682	2.15108	13.7412	-3.46751
08-08-2005_Sc1500atg-TrimStack	TGTGTA.psum	998;1,1074;2	2	3	19	4.11906		0	0	0	0		0	2		0	0	7.48491	2.79556	18.6672	-3.69734
08-08-2005_Sc1500atg-TrimStack	GCGGTC.psum	950;1	1	1	8	4.11864		0	0	0	0		0	1		0	0	2.17706	1.4138	7.83226	-3.47814
08-08-2005_Sc1500atg-TrimStack	GTCCAT.psum	206;1	1	1	19	4.11822		0	0	0	0		0	1		0	0	7.29678	2.84181	18.664	-4.07047
08-08-2005_Sc1500atg-TrimStack	GCATGG.psum	657;1	1	1	13	4.11792		0	0	0	0		0	1		0	0	4.4829	2.0683	12.7561	-3.79031
08-08-2005_Sc1500atg-TrimStack	GAAGGA.psum	184;1	1	1	26	4.11787		0	0	0	0		0	1		0	0	11.996	3.40079	25.5991	-1.60719
08-08-2005_Sc1500atg-TrimStack	CTCTCA.psum	880;1	1	1	16	4.11784		0	0	0	0		0	1		0	0	6.24648	2.3686	15.7209	-3.22793
08-08-2005_Sc1500atg-TrimStack	GTGTCC.psum	760;1,993;1	2	2	12	4.11737		0	0	0	0		0	1		0	0	3.73038	2.00847	11.7643	-4.30349
08-08-2005_Sc1500atg-TrimStack	CCTCTC.psum	674;1,1316;2	2	3	15	4.1173		0	0	0	0		0	2		0	0	5.07948	2.40947	14.7174	-4.55841
08-08-2005_Sc1500atg-TrimStack	CACTTA.psum	1129;2	1	2	16	4.11713		0	0	0	0		0	2		0	0	5.65392	2.51293	15.7057	-4.39781
08-08-2005_Sc1500atg-TrimStack	TGGCAC.psum	95;2	1	2	16	4.11686		0	0	0	0		0	2		0	0	5.81489	2.474	15.7109	-4.0811
08-08-2005_Sc1500atg-TrimStack	TCTCAC.psum	551;1	1	1	15	4.1161		0	0	0	0		0	1		0	0	5.56137	2.2931	14.7338	-3.61103
08-08-2005_Sc1500atg-TrimStack	AGGCCA.psum	541;1,544;1	2	2	16	4.11367		0	0	0	0		0	1		0	0	5.91751	2.45098	15.7214	-3.8864
08-08-2005_Sc1500atg-TrimStack	GGGCCG.psum	203;1,205;2,496;2,1194;1,1256;1,1320;2	6	9	7	4.11236		0	0	0	0		0	2		0	0	1.67002	1.29609	6.85437	-3.51433
08-08-2005_Sc1500atg-TrimStack	CCACGA.psum	695;3	1	3	13	4.10969		0	0	0	0		0	3		0	0	4.39034	2.09497	12.7702	-3.98952
08-08-2005_Sc1500atg-TrimStack	AGTAGG.psum	1224;1,1319;2	2	3	12	4.10966		0	0	0	0		0	2		0	0	4.37223	1.85606	11.7965	-3.05199
08-08-2005_Sc1500atg-TrimStack	GGCAGG.psum	381;1	1	1	11	4.10874		0	0	0	0		0	1		0	0	3.4839	1.8293	10.8011	-3.83328
08-08-2005_Sc1500atg-TrimStack	TTCCGA.psum	736;2	1	2	15	4.10849		0	0	0	0		0	2		0	0	5.5835	2.29196	14.7513	-3.58435
08-08-2005_Sc1500atg-TrimStack	GCACTG.psum	935;1,1058;1	2	2	13	4.10812		0	0	0	0		0	1		0	0	4.37223	2.10018	12.7729	-4.02847
08-08-2005_Sc1500atg-TrimStack	AGGTAC.psum	1476;1	1	1	15	4.10779		0	0	0	0		0	1		0	0	5.05231	2.42167	14.739	-4.63435
08-08-2005_Sc1500atg-TrimStack	ACTCAA.psum	295;1,1474;2	2	3	22	4.10676		0	0	0	0		0	2		0	0	9.60765	3.01755	21.6779	-2.46256
08-08-2005_Sc1500atg-TrimStack	ATCCCT.psum	586;1	1	1	15	4.10608		0	0	0	0		0	1		0	0	5.48793	2.31658	14.7543	-3.7784
08-08-2005_Sc1500atg-TrimStack	ATGGAA.psum	210;1	1	1	33	4.10553		0	0	0	0		0	1		0	0	16.6097	3.99226	32.5787	0.6406
08-08-2005_Sc1500atg-TrimStack	CTCCGG.psum	795;1,876;1	2	2	10	4.10483		0	0	0	0		0	1		0	0	2.91147	1.72688	9.81897	-3.99604
08-08-2005_Sc1500atg-TrimStack	GGGTTG.psum	79;1	1	1	13	4.10447		0	0	0	0		0	1		0	0	4.31791	2.11527	12.779	-4.14319
08-08-2005_Sc1500atg-TrimStack	AACCGT.psum	481;1,1097;1	2	2	15	4.10445		0	0	0	0		0	1		0	0	5.3994	2.33907	14.7557	-3.9569
08-08-2005_Sc1500atg-TrimStack	CGGAGT.psum	1219;1	1	1	10	4.10317		0	0	0	0		0	1		0	0	2.99396	1.70747	9.82385	-3.83592
08-08-2005_Sc1500atg-TrimStack	ACGACC.psum	55;1,361;1	2	2	11	4.10256		0	0	0	0		0	1		0	0	3.46479	1.83671	10.8116	-3.88206
08-08-2005_Sc1500atg-TrimStack	GCTCAC.psum	1070;1,1072;1	2	2	11	4.10212		0	0	0	0		0	1		0	0	3.47183	1.83519	10.8126	-3.86893
08-08-2005_Sc1500atg-TrimStack	CTACAT.psum	1101;1	1	1	20	4.10175		0	0	0	0		0	1		0	0	7.67203	3.00554	19.6942	-4.35014
08-08-2005_Sc1500atg-TrimStack	GTCCGT.psum	313;1	1	1	10	4.1007		0	0	0	0		0	1		0	0	2.93159	1.72371	9.82643	-3.96325
08-08-2005_Sc1500atg-TrimStack	ATTGTT.psum	1351;1	1	1	38	4.10044		0	0	0	0		0	1		0	0	20.1217	4.36008	37.5621	2.68139
08-08-2005_Sc1500atg-TrimStack	GTCCCG.psum	658;1,969;1	2	2	7	4.09983		0	0	0	0		0	1		0	0	1.63984	1.30741	6.86948	-3.5898
08-08-2005_Sc1500atg-TrimStack	CACGTC.psum	96;1	1	1	11	4.0993		0	0	0	0		0	1		0	0	3.14286	1.9167	10.8097	-4.52396
08-08-2005_Sc1500atg-TrimStack	CTGGAA.psum	588;1	1	1	24	4.09924		0	0	0	0		0	1		0	0	10.841	3.2101	23.6814	-1.99934
08-08-2005_Sc1500atg-TrimStack	CGTCGA.psum	681;4	1	4	11	4.09875		0	0	0	0		0	4		0	0	3.44467	1.84332	10.818	-3.92863
08-08-2005_Sc1500atg-TrimStack	ATACTG.psum	1489;1	1	1	22	4.09868		0	0	0	0		0	1		0	0	9.61871	3.0208	21.7019	-2.46449
08-08-2005_Sc1500atg-TrimStack	CGTCCC.psum	1005;1	1	1	8	4.09815		0	0	0	0		0	1		0	0	2.11268	1.43658	7.859	-3.63365
08-08-2005_Sc1500atg-TrimStack	TGCTGT.psum	830;1	1	1	24	4.098		0	0	0	0		0	1		0	0	10.2314	3.35984	23.6707	-3.20796
08-08-2005_Sc1500atg-TrimStack	AGCAGG.psum	1485;1	1	1	16	4.0977		0	0	0	0		0	1		0	0	5.90845	2.46273	15.7594	-3.94249
08-08-2005_Sc1500atg-TrimStack	GGGACC.psum	547;4	1	4	9	4.09748		0	0	0	0		0	4		0	0	2.50905	1.58413	8.84558	-3.82748
08-08-2005_Sc1500atg-TrimStack	CCGAAA.psum	852;1	1	1	16	4.09554		0	0	0	0		0	1		0	0	5.8672	2.47411	15.7636	-4.02922
08-08-2005_Sc1500atg-TrimStack	AGCATC.psum	283;2	1	2	20	4.09523		0	0	0	0		0	2		0	0	8.29477	2.85826	19.7278	-3.13827
08-08-2005_Sc1500atg-TrimStack	CGGTGT.psum	82;2	1	2	13	4.09482		0	0	0	0		0	2		0	0	4.22334	2.14336	12.7968	-4.35009
08-08-2005_Sc1500atg-TrimStack	AGAAGG.psum	1479;1,1481;1	2	2	27	4.09309		0	0	0	0		0	1		0	0	12.5503	3.53026	26.6714	-1.57075
08-08-2005_Sc1500atg-TrimStack	CCTCCT.psum	1073;1	1	1	16	4.09156		0	0	0	0		0	1		0	0	6.14789	2.40791	15.7795	-3.48377
08-08-2005_Sc1500atg-TrimStack	CCCGTT.psum	519;1,1376;3	2	4	11	4.09093		0	0	0	0		0	3		0	0	3.35312	1.86923	10.83	-4.1238
08-08-2005_Sc1500atg-TrimStack	ACATGC.psum	1154;3,1236;1	2	4	14	4.09039		0	0	0	0		0	3		0	0	5.46177	2.08739	13.8113	-2.88778
08-08-2005_Sc1500atg-TrimStack	GTCCGG.psum	728;1	1	1	7	4.09019		0	0	0	0		0	1		0	0	1.74447	1.28491	6.88412	-3.39518
08-08-2005_Sc1500atg-TrimStack	TGATAA.psum	389;2	1	2	35	4.09011		0	0	0	0		0	2		0	0	18.2918	4.08504	34.6319	1.95161
08-08-2005_Sc1500atg-TrimStack	CATGTG.psum	443;1	1	1	15	4.0877		0	0	0	0		0	1		0	0	5.49497	2.32528	14.7961	-3.80614
08-08-2005_Sc1500atg-TrimStack	CCTATT.psum	1222;1	1	1	19	4.08758		0	0	0	0		0	1		0	0	7.68109	2.7691	18.7575	-3.39531
08-08-2005_Sc1500atg-TrimStack	CGTAAT.psum	273;2,547;2	2	4	16	4.08676		0	0	0	0		0	2		0	0	6.00805	2.44495	15.7879	-3.77177
08-08-2005_Sc1500atg-TrimStack	CTTGCT.psum	833;1	1	1	21	4.08674		0	0	0	0		0	1		0	0	8.32797	3.10077	20.731	-4.07511
08-08-2005_Sc1500atg-TrimStack	AGCGAC.psum	697;2	1	2	13	4.08655		0	0	0	0		0	2		0	0	3.79376	2.25281	12.805	-5.21749
08-08-2005_Sc1500atg-TrimStack	GCAGTC.psum	648;1	1	1	13	4.08616		0	0	0	0		0	1		0	0	3.92455	2.22102	12.8086	-4.95954
08-08-2005_Sc1500atg-TrimStack	CTCGCC.psum	906;1	1	1	9	4.08498		0	0	0	0		0	1		0	0	2.54427	1.58036	8.86571	-3.77717
08-08-2005_Sc1500atg-TrimStack	AAGGCG.psum	365;1	1	1	14	4.0848		0	0	0	0		0	1		0	0	4.92153	2.2225	13.8115	-3.96848
08-08-2005_Sc1500atg-TrimStack	ACCTAT.psum	1259;2	1	2	16	4.08464		0	0	0	0		0	2		0	0	6.05533	2.43465	15.7939	-3.68327
08-08-2005_Sc1500atg-TrimStack	GTGCAT.psum	1150;1,1160;1	2	2	14	4.08383		0	0	0	0		0	1		0	0	5.11167	2.17647	13.8176	-3.59421
08-08-2005_Sc1500atg-TrimStack	CCTATA.psum	1405;1	1	1	16	4.08344		0	0	0	0		0	1		0	0	5.61469	2.54327	15.7878	-4.5584
08-08-2005_Sc1500atg-TrimStack	CTACGG.psum	64;1,997;1	2	2	11	4.08339		0	0	0	0		0	1		0	0	3.42857	1.8542	10.8454	-3.98823
08-08-2005_Sc1500atg-TrimStack	GTACGA.psum	940;1,1081;2	2	3	14	4.08327		0	0	0	0		0	2		0	0	4.92857	2.22161	13.815	-3.95786
08-08-2005_Sc1500atg-TrimStack	GACCCA.psum	97;1	1	1	14	4.08251		0	0	0	0		0	1		0	0	4.97082	2.21167	13.8175	-3.87587
08-08-2005_Sc1500atg-TrimStack	AATGAA.psum	1377;1	1	1	43	4.0824	1480;1,1487;5	2	6	4	-4.13967		0	1		0	5	23.6358	4.74333	42.6091	4.6625
08-08-2005_Sc1500atg-TrimStack	CCTGGA.psum	123;1	1	1	15	4.08167		0	0	0	0		0	1		0	0	5.60362	2.30209	14.812	-3.60474
08-08-2005_Sc1500atg-TrimStack	TCGAAC.psum	799;1	1	1	15	4.08127		0	0	0	0		0	1		0	0	5.66097	2.28827	14.814	-3.4921
08-08-2005_Sc1500atg-TrimStack	GTTGGA.psum	503;1	1	1	22	4.08119		0	0	0	0		0	1		0	0	9.27867	3.11707	21.7469	-3.18959
08-08-2005_Sc1500atg-TrimStack	ACTCTA.psum	20;1,879;1	2	2	19	4.08076		0	0	0	0		0	1		0	0	7.19416	2.89305	18.7664	-4.37804
08-08-2005_Sc1500atg-TrimStack	TGTAGC.psum	564;1	1	1	15	4.08033		0	0	0	0		0	1		0	0	5.53622	2.31937	14.8137	-3.74126
08-08-2005_Sc1500atg-TrimStack	GGTGAT.psum	402;1	1	1	21	4.08015		0	0	0	0		0	1		0	0	8.2998	3.11268	20.7505	-4.15093
08-08-2005_Sc1500atg-TrimStack	GCCGCC.psum	1155;1	1	1	11	4.08002		0	0	0	0		0	1		0	0	3.42254	1.85721	10.8514	-4.00631
08-08-2005_Sc1500atg-TrimStack	GCGTCC.psum	166;1,168;1	2	2	9	4.07887		0	0	0	0		0	1		0	0	2.37626	1.62392	8.87192	-4.11941
08-08-2005_Sc1500atg-TrimStack	GACGTG.psum	910;1	1	1	11	4.07708		0	0	0	0		0	1		0	0	3.35614	1.87484	10.8555	-4.14322
08-08-2005_Sc1500atg-TrimStack	TGGGGT.psum	765;1	1	1	14	4.07527		0	0	0	0		0	1		0	0	5.07948	2.18894	13.8352	-3.67629
08-08-2005_Sc1500atg-TrimStack	AGTGGC.psum	51;2	1	2	15	4.0747		0	0	0	0		0	2		0	0	5.58451	2.31072	14.8274	-3.65838
08-08-2005_Sc1500atg-TrimStack	GCGATC.psum	819;1	1	1	10	4.07454		0	0	0	0		0	1		0	0	2.81087	1.7644	9.86848	-4.24675
08-08-2005_Sc1500atg-TrimStack	CTTCCC.psum	411;1	1	1	18	4.07348		0	0	0	0		0	1		0	0	6.90241	2.72435	17.7998	-3.99497
08-08-2005_Sc1500atg-TrimStack	GTCCTG.psum	287;1	1	1	13	4.07316		0	0	0	0		0	1		0	0	4.38129	2.11598	12.8452	-4.08262
08-08-2005_Sc1500atg-TrimStack	GTTTTC.psum	1292;1	1	1	35	4.0721		0	0	0	0		0	1		0	0	16.8863	4.44824	34.6793	-0.906658
08-08-2005_Sc1500atg-TrimStack	ACGACA.psum	1470;1	1	1	17	4.07073		0	0	0	0		0	1		0	0	6.83702	2.4966	16.8234	-3.14937
08-08-2005_Sc1500atg-TrimStack	AATATC.psum	419;1	1	1	33	4.07039		0	0	0	0		0	1		0	0	17.0322	3.92292	32.7239	1.34051
08-08-2005_Sc1500atg-TrimStack	CGACTA.psum	371;1	1	1	10	4.07015		0	0	0	0		0	1		0	0	3.18008	1.67559	9.88245	-3.52229
08-08-2005_Sc1500atg-TrimStack	CGAGCA.psum	461;1	1	1	11	4.06968		0	0	0	0		0	1		0	0	3.50604	1.84141	10.8717	-3.85962
08-08-2005_Sc1500atg-TrimStack	TGTGGG.psum	444;1	1	1	15	4.06842		0	0	0	0		0	1		0	0	5.42254	2.3541	14.8389	-3.99386
08-08-2005_Sc1500atg-TrimStack	CACGGA.psum	27;2	1	2	11	4.06596		0	0	0	0		0	2		0	0	3.39135	1.8713	10.8766	-4.09387
08-08-2005_Sc1500atg-TrimStack	ATTCGC.psum	686;1,688;1	2	2	13	4.06583		0	0	0	0		0	1		0	0	4.49598	2.09159	12.8623	-3.87037
08-08-2005_Sc1500atg-TrimStack	ATTACT.psum	1428;1	1	1	27	4.06531		0	0	0	0		0	1		0	0	12.834	3.4846	26.7724	-1.10441
08-08-2005_Sc1500atg-TrimStack	GGGTGA.psum	860;1,862;1	2	2	14	4.06499		0	0	0	0		0	1		0	0	4.86419	2.24744	13.8539	-4.12556
08-08-2005_Sc1500atg-TrimStack	CCGCAA.psum	593;1	1	1	13	4.06435		0	0	0	0		0	1		0	0	4.50101	2.09111	12.8654	-3.86343
08-08-2005_Sc1500atg-TrimStack	GCGGAA.psum	1362;1	1	1	14	4.06432		0	0	0	0		0	1		0	0	4.91247	2.23593	13.8562	-4.03124
08-08-2005_Sc1500atg-TrimStack	GTCCAC.psum	442;1	1	1	12	4.06373		0	0	0	0		0	1		0	0	4.17002	1.9268	11.8772	-3.53716
08-08-2005_Sc1500atg-TrimStack	CCCTGC.psum	503;1,974;1,1181;1	3	3	10	4.06312		0	0	0	0		0	1		0	0	2.9829	1.72702	9.89099	-3.92519
08-08-2005_Sc1500atg-TrimStack	GACTGT.psum	784;1,787;2	2	3	15	4.06309		0	0	0	0		0	2		0	0	4.9507	2.47332	14.844	-4.94256
08-08-2005_Sc1500atg-TrimStack	GCTTGG.psum	1217;1	1	1	15	4.0619		0	0	0	0		0	1		0	0	5.84809	2.25311	14.8605	-3.16437
08-08-2005_Sc1500atg-TrimStack	ATCATT.psum	56;1	1	1	37	4.06122		0	0	0	0		0	1		0	0	18.4829	4.55949	36.7209	0.24494
08-08-2005_Sc1500atg-TrimStack	ACTCTT.psum	1329;1,1331;1	2	2	25	4.06113		0	0	0	0		0	1		0	0	10.6761	3.52709	24.7844	-3.43229
08-08-2005_Sc1500atg-TrimStack	TGTGGT.psum	463;1,804;1	2	2	20	4.06068		0	0	0	0		0	1		0	0	8.09155	2.93262	19.822	-3.63894
08-08-2005_Sc1500atg-TrimStack	GTACGC.psum	612;1,1193;2,1447;1	3	4	9	4.06		0	0	0	0		0	2		0	0	2.62072	1.57125	8.90572	-3.66427
08-08-2005_Sc1500atg-TrimStack	GGACTA.psum	164;1	1	1	11	4.05999		0	0	0	0		0	1		0	0	3.27968	1.90156	10.8859	-4.32658
08-08-2005_Sc1500atg-TrimStack	TATTCA.psum	1353;1	1	1	32	4.05998		0	0	0	0		0	1		0	0	15.4085	4.08661	31.7549	-0.937984
08-08-2005_Sc1500atg-TrimStack	AGGTTA.psum	496;3,866;1,1480;1,1483;1	4	6	17	4.05983		0	0	0	0		0	3		0	0	6.51308	2.58309	16.8454	-3.81929
08-08-2005_Sc1500atg-TrimStack	ACCAGT.psum	146;3,585;1	2	4	20	4.05967		0	0	0	0		0	3		0	0	7.7998	3.00522	19.8207	-4.22108
08-08-2005_Sc1500atg-TrimStack	GCGGCA.psum	801;1	1	1	13	4.05955		0	0	0	0		0	1		0	0	4.35211	2.13026	12.8731	-4.16891
08-08-2005_Sc1500atg-TrimStack	CGTATT.psum	800;1	1	1	19	4.0594		0	0	0	0		0	1		0	0	7.37425	2.86391	18.8299	-4.0814
08-08-2005_Sc1500atg-TrimStack	CATGCT.psum	937;3	1	3	17	4.0581		0	0	0	0		0	3		0	0	6.37827	2.61742	16.8479	-4.0914
08-08-2005_Sc1500atg-TrimStack	CCGATA.psum	25;1	1	1	13	4.05803		0	0	0	0		0	1		0	0	4.44869	2.10726	12.8777	-3.98033
08-08-2005_Sc1500atg-TrimStack	ATCCAT.psum	508;1	1	1	25	4.05734		0	0	0	0		0	1		0	0	11.5734	3.30921	24.8103	-1.66338
08-08-2005_Sc1500atg-TrimStack	GTCGTG.psum	400;3,404;1,1118;1	3	5	10	4.05654		0	0	0	0		0	3		0	0	3.23038	1.66882	9.90565	-3.44489
08-08-2005_Sc1500atg-TrimStack	GGGATG.psum	356;1	1	1	13	4.05592		0	0	0	0		0	1		0	0	4.52716	2.08901	12.8832	-3.82887
08-08-2005_Sc1500atg-TrimStack	CGTTCC.psum	1070;1	1	1	13	4.05577		0	0	0	0		0	1		0	0	4.48793	2.09876	12.883	-3.9071
08-08-2005_Sc1500atg-TrimStack	AAGCCG.psum	1126;1	1	1	12	4.05526		0	0	0	0		0	1		0	0	4.42254	1.86855	11.8967	-3.05167
08-08-2005_Sc1500atg-TrimStack	GTATCC.psum	296;1	1	1	15	4.05512		0	0	0	0		0	1		0	0	5.50604	2.34123	14.871	-3.85888
08-08-2005_Sc1500atg-TrimStack	GCCCAC.psum	715;1	1	1	10	4.05399		0	0	0	0		0	1		0	0	3.09759	1.70262	9.90808	-3.71291
08-08-2005_Sc1500atg-TrimStack	CGGCCA.psum	148;1,176;1	2	2	11	4.05376		0	0	0	0		0	1		0	0	3.26459	1.90821	10.8974	-4.36825
08-08-2005_Sc1500atg-TrimStack	ATACGG.psum	552;1	1	1	14	4.05355		0	0	0	0		0	1		0	0	5.05433	2.20687	13.8818	-3.77317
08-08-2005_Sc1500atg-TrimStack	ATATTG.psum	1491;1	1	1	33	4.05349		0	0	0	0		0	1		0	0	16.1237	4.16339	32.7773	-0.529801
08-08-2005_Sc1500atg-TrimStack	ATGAGA.psum	1407;1	1	1	23	4.05332		0	0	0	0		0	1		0	0	10.5372	3.07471	22.8361	-1.76162
08-08-2005_Sc1500atg-TrimStack	CAGTTT.psum	1107;1	1	1	27	4.05242		0	0	0	0		0	1		0	0	12.7505	3.51629	26.8157	-1.31467
08-08-2005_Sc1500atg-TrimStack	TACAAT.psum	1290;1,1484;1	2	2	29	4.05232		0	0	0	0		0	1		0	0	13.1348	3.91509	28.7952	-2.52554
08-08-2005_Sc1500atg-TrimStack	GCATCG.psum	1395;1	1	1	13	4.05208		0	0	0	0		0	1		0	0	4.35111	2.13443	12.8888	-4.18662
08-08-2005_Sc1500atg-TrimStack	TGTCAA.psum	466;1	1	1	25	4.05196		0	0	0	0		0	1		0	0	11.8078	3.25575	24.8308	-1.21515
08-08-2005_Sc1500atg-TrimStack	CTGGTA.psum	864;1	1	1	21	4.05178		0	0	0	0		0	1		0	0	8.20423	3.15807	20.8365	-4.42804
08-08-2005_Sc1500atg-TrimStack	GCCAGC.psum	973;1,1027;1,1031;1,1161;1	4	4	12	4.05151		0	0	0	0		0	1		0	0	4.14085	1.93981	11.9001	-3.61839
08-08-2005_Sc1500atg-TrimStack	GGTTGT.psum	462;1	1	1	17	4.05131		0	0	0	0		0	1		0	0	6.6841	2.54631	16.8694	-3.50115
08-08-2005_Sc1500atg-TrimStack	AGGCCG.psum	674;1	1	1	9	4.05127		0	0	0	0		0	1		0	0	2.50805	1.60245	8.91784	-3.90175
08-08-2005_Sc1500atg-TrimStack	TTATGC.psum	1319;1	1	1	18	4.05112		0	0	0	0		0	1		0	0	7.667	2.55065	17.8696	-2.5356
08-08-2005_Sc1500atg-TrimStack	ATCCAG.psum	690;1	1	1	19	4.05091		0	0	0	0		0	1		0	0	8.07445	2.69706	18.8627	-2.7138
08-08-2005_Sc1500atg-TrimStack	CGGGCA.psum	481;1	1	1	9	4.05057		0	0	0	0		0	1		0	0	2.48893	1.60745	8.91872	-3.94085
08-08-2005_Sc1500atg-TrimStack	GCCATC.psum	583;1	1	1	19	4.05055		0	0	0	0		0	1		0	0	7.22636	2.90668	18.8531	-4.40034
08-08-2005_Sc1500atg-TrimStack	GGCTCT.psum	947;1	1	1	14	4.04968		0	0	0	0		0	1		0	0	5.45775	2.10937	13.8952	-2.97971
08-08-2005_Sc1500atg-TrimStack	GTGGTC.psum	397;1	1	1	14	4.04878		0	0	0	0		0	1		0	0	4.75956	2.28228	13.8887	-4.36955
08-08-2005_Sc1500atg-TrimStack	CGCCCA.psum	881;1,1153;1	2	2	11	4.04862		0	0	0	0		0	1		0	0	3.49195	1.85447	10.9098	-3.92594
08-08-2005_Sc1500atg-TrimStack	GTCCAA.psum	387;1	1	1	21	4.04853		0	0	0	0		0	1		0	0	8.45473	3.09872	20.8496	-3.94016
08-08-2005_Sc1500atg-TrimStack	TGTTAA.psum	194;1,197;1	2	2	27	4.04804		0	0	0	0		0	1		0	0	11.9396	3.72041	26.8213	-2.94199
08-08-2005_Sc1500atg-TrimStack	ACCGAA.psum	571;2,1481;2	2	4	16	4.04793		0	0	0	0		0	2		0	0	6.0493	2.45822	15.8822	-3.78358
08-08-2005_Sc1500atg-TrimStack	GACTTA.psum	753;1,755;1	2	2	14	4.04779		0	0	0	0		0	1		0	0	4.79577	2.27389	13.8913	-4.29978
08-08-2005_Sc1500atg-TrimStack	GTGTCA.psum	374;1	1	1	17	4.04771		0	0	0	0		0	1		0	0	6.24044	2.65818	16.8732	-4.39228
08-08-2005_Sc1500atg-TrimStack	GATGCA.psum	714;1	1	1	19	4.04745		0	0	0	0		0	1		0	0	7.72435	2.78586	18.8678	-3.41911
08-08-2005_Sc1500atg-TrimStack	TCTTTG.psum	556;1	1	1	38	4.04728		0	0	0	0		0	1		0	0	19.9386	4.46259	37.789	2.08826
08-08-2005_Sc1500atg-TrimStack	GATGTA.psum	438;1	1	1	19	4.04695		0	0	0	0		0	1		0	0	7.61972	2.81206	18.868	-3.62853
08-08-2005_Sc1500atg-TrimStack	TAGCGG.psum	338;1	1	1	13	4.04672		0	0	0	0		0	1		0	0	4.19014	2.17704	12.8983	-4.51802
08-08-2005_Sc1500atg-TrimStack	CGATCT.psum	1019;1	1	1	14	4.04554		0	0	0	0		0	1		0	0	4.99497	2.22592	13.8986	-3.9087
08-08-2005_Sc1500atg-TrimStack	GCACTA.psum	1473;1,1477;1	2	2	14	4.04527		0	0	0	0		0	1		0	0	4.94869	2.2375	13.8987	-4.00132
08-08-2005_Sc1500atg-TrimStack	GTGACT.psum	1321;1	1	1	14	4.04495		0	0	0	0		0	1		0	0	4.81791	2.27001	13.898	-4.26214
08-08-2005_Sc1500atg-TrimStack	CGTCAC.psum	1233;1	1	1	12	4.04466		0	0	0	0		0	1		0	0	3.78672	2.03065	11.9093	-4.33587
08-08-2005_Sc1500atg-TrimStack	TCTATA.psum	937;2	1	2	25	4.04444		0	0	0	0		0	2		0	0	10.5785	3.56576	24.8415	-3.68458
08-08-2005_Sc1500atg-TrimStack	TATGCC.psum	1265;1,1267;2	2	3	15	4.04443		0	0	0	0		0	2		0	0	5.66499	2.30812	14.8975	-3.56748
08-08-2005_Sc1500atg-TrimStack	TCGCAG.psum	335;1,337;1,1242;1	3	3	11	4.04434		0	0	0	0		0	1		0	0	3.60463	1.82857	10.9189	-3.70967
08-08-2005_Sc1500atg-TrimStack	ATGACT.psum	58;2	1	2	21	4.0442		0	0	0	0		0	2		0	0	8.64286	3.05552	20.865	-3.57924
08-08-2005_Sc1500atg-TrimStack	CGCCTT.psum	1216;1,1323;1	2	2	14	4.04393		0	0	0	0		0	1		0	0	4.92052	2.24521	13.9014	-4.06032
08-08-2005_Sc1500atg-TrimStack	GTAGGG.psum	1266;1	1	1	10	4.04369		0	0	0	0		0	1		0	0	2.82495	1.77438	9.92248	-4.27258
08-08-2005_Sc1500atg-TrimStack	TGGCTG.psum	65;2	1	2	17	4.0436		0	0	0	0		0	2		0	0	6.3672	2.62954	16.8853	-4.15094
08-08-2005_Sc1500atg-TrimStack	GTATGC.psum	270;1,284;1	2	2	15	4.04109		0	0	0	0		0	1		0	0	5.39638	2.37649	14.9023	-4.10959
08-08-2005_Sc1500atg-TrimStack	CCTTAG.psum	831;1	1	1	14	4.04106		0	0	0	0		0	1		0	0	4.96076	2.23685	13.9082	-3.98663
08-08-2005_Sc1500atg-TrimStack	GCGCAA.psum	1494;1	1	1	13	4.04091		0	0	0	0		0	1		0	0	4.49195	2.10548	12.9139	-3.92996
08-08-2005_Sc1500atg-TrimStack	TCTTGA.psum	732;1	1	1	34	4.04037		0	0	0	0		0	1		0	0	16.7183	4.27725	33.8273	-0.390704
08-08-2005_Sc1500atg-TrimStack	CGGACG.psum	850;2,1178;1	2	3	7	4.03999		0	0	0	0		0	2		0	0	1.73843	1.30237	6.94791	-3.47105
08-08-2005_Sc1500atg-TrimStack	ACCGTG.psum	837;1	1	1	12	4.03997		0	0	0	0		0	1		0	0	3.75956	2.03973	11.9185	-4.39936
08-08-2005_Sc1500atg-TrimStack	TCACAG.psum	1494;1	1	1	17	4.03995		0	0	0	0		0	1		0	0	6.44467	2.61274	16.8956	-4.0063
08-08-2005_Sc1500atg-TrimStack	CAGTGA.psum	951;1	1	1	19	4.03992		0	0	0	0		0	1		0	0	7.52918	2.83937	18.8867	-3.82831
08-08-2005_Sc1500atg-TrimStack	GCTGGC.psum	1015;1	1	1	12	4.03826		0	0	0	0		0	1		0	0	4.19316	1.93322	11.926	-3.53972
08-08-2005_Sc1500atg-TrimStack	TTAGCT.psum	1415;1,1450;2	2	3	18	4.03809		0	0	0	0		0	2		0	0	7.08551	2.70288	17.897	-3.72601
08-08-2005_Sc1500atg-TrimStack	AACGGT.psum	455;3	1	3	18	4.03778		0	0	0	0		0	3		0	0	6.62475	2.81721	17.8936	-4.64408
08-08-2005_Sc1500atg-TrimStack	GTAAAC.psum	1454;1	1	1	21	4.03768		0	0	0	0		0	1		0	0	8.42052	3.11552	20.8826	-4.04155
08-08-2005_Sc1500atg-TrimStack	CAGCGC.psum	553;1	1	1	11	4.03767		0	0	0	0		0	1		0	0	3.23742	1.92254	10.9276	-4.45272
08-08-2005_Sc1500atg-TrimStack	CGAATG.psum	788;1	1	1	14	4.037		0	0	0	0		0	1		0	0	5.11268	2.20147	13.9185	-3.69319
08-08-2005_Sc1500atg-TrimStack	GCTGCC.psum	1096;2	1	2	15	4.03653		0	0	0	0		0	2		0	0	5.29074	2.40535	14.9121	-4.33064
08-08-2005_Sc1500atg-TrimStack	TGAGGT.psum	300;2,1414;1	2	3	15	4.03583		0	0	0	0		0	2		0	0	5.44668	2.36713	14.9152	-4.02183
08-08-2005_Sc1500atg-TrimStack	CATCGG.psum	654;1	1	1	13	4.03538		0	0	0	0		0	1		0	0	4.40644	2.12956	12.9247	-4.11179
08-08-2005_Sc1500atg-TrimStack	GGCACT.psum	712;1	1	1	13	4.03499		0	0	0	0		0	1		0	0	4.49095	2.10882	12.9262	-3.94431
08-08-2005_Sc1500atg-TrimStack	CCTCGG.psum	1284;2	1	2	8	4.03495		0	0	0	0		0	2		0	0	2.17505	1.44362	7.94954	-3.59944
08-08-2005_Sc1500atg-TrimStack	CCTCGA.psum	273;1,1036;1	2	2	13	4.03472		0	0	0	0		0	1		0	0	4.50302	2.10597	12.9269	-3.92085
08-08-2005_Sc1500atg-TrimStack	GCCCAT.psum	1234;1	1	1	13	4.03463		0	0	0	0		0	1		0	0	5.15493	1.94443	12.9327	-2.62281
08-08-2005_Sc1500atg-TrimStack	GCGGGA.psum	860;1,862;2,865;1,998;1,1000;1	5	6	9	4.03424		0	0	0	0		0	2		0	0	2.47787	1.61669	8.94464	-3.9889
08-08-2005_Sc1500atg-TrimStack	GTATCA.psum	1221;1	1	1	20	4.03409		0	0	0	0		0	1		0	0	8.27968	2.90532	19.901	-3.34161
08-08-2005_Sc1500atg-TrimStack	CCACTA.psum	472;1	1	1	18	4.03361		0	0	0	0		0	1		0	0	6.87928	2.75701	17.9073	-4.14878
08-08-2005_Sc1500atg-TrimStack	TCACCT.psum	1293;2	1	2	18	4.03334		0	0	0	0		0	2		0	0	7.09256	2.70432	17.9098	-3.72474
08-08-2005_Sc1500atg-TrimStack	CCCGAG.psum	704;3,709;1,1072;1	3	5	6	4.03222		0	0	0	0		0	3		0	0	1.43461	1.13223	5.96352	-3.09431
08-08-2005_Sc1500atg-TrimStack	GGACTG.psum	581;1,767;2,1118;1	3	4	11	4.03183		0	0	0	0		0	2		0	0	3.38028	1.88989	10.9398	-4.17928
08-08-2005_Sc1500atg-TrimStack	GTGTTG.psum	372;1	1	1	20	4.03141		0	0	0	0		0	1		0	0	8.0674	2.95991	19.907	-3.77222
08-08-2005_Sc1500atg-TrimStack	TTGCTT.psum	1244;1,1352;1,1365;1	3	3	29	4.03126		0	0	0	0		0	1		0	0	14.5473	3.58516	28.8879	0.206629
08-08-2005_Sc1500atg-TrimStack	TAACTC.psum	1480;1	1	1	17	4.03091		0	0	0	0		0	1		0	0	6.42254	2.62409	16.9189	-4.07383
08-08-2005_Sc1500atg-TrimStack	CGATCC.psum	739;1	1	1	11	4.03078		0	0	0	0		0	1		0	0	3.22837	1.92807	10.9407	-4.48392
08-08-2005_Sc1500atg-TrimStack	ACCGGA.psum	119;1	1	1	12	4.02951		0	0	0	0		0	1		0	0	3.98491	1.9891	11.9413	-3.97148
08-08-2005_Sc1500atg-TrimStack	CATTTA.psum	1411;1,1413;1	2	2	28	4.02851		0	0	0	0		0	1		0	0	13.5614	3.58411	27.8978	-0.775065
08-08-2005_Sc1500atg-TrimStack	GCCTGC.psum	1057;1	1	1	12	4.02806		0	0	0	0		0	1		0	0	3.79577	2.03677	11.9429	-4.35131
08-08-2005_Sc1500atg-TrimStack	ACCGAC.psum	613;1,652;1	2	2	11	4.02789		0	0	0	0		0	1		0	0	3.19517	1.9377	10.946	-4.55561
08-08-2005_Sc1500atg-TrimStack	AAGGCT.psum	364;1,1021;1	2	2	20	4.02769		0	0	0	0		0	1		0	0	8.73944	2.79578	19.9226	-2.4437
08-08-2005_Sc1500atg-TrimStack	CGTGCT.psum	1230;1	1	1	12	4.02754		0	0	0	0		0	1		0	0	3.72837	2.05377	11.9434	-4.48671
08-08-2005_Sc1500atg-TrimStack	CTGATA.psum	645;1	1	1	22	4.02743		0	0	0	0		0	1		0	0	9.47988	3.10871	21.9147	-2.95496
08-08-2005_Sc1500atg-TrimStack	TCCCCT.psum	942;1,1114;1	2	2	13	4.02741		0	0	0	0		0	1		0	0	4.2998	2.16025	12.9408	-4.34118
08-08-2005_Sc1500atg-TrimStack	ATTTTG.psum	1359;1,1388;1	2	2	42	4.02741		0	0	0	0		0	1		0	0	24.2535	4.40643	41.8792	6.62781
08-08-2005_Sc1500atg-TrimStack	GATGCC.psum	60;1,951;1,1145;1	3	3	14	4.02712		0	0	0	0		0	1		0	0	5.25654	2.17114	13.9411	-3.42804
08-08-2005_Sc1500atg-TrimStack	GTGGGA.psum	132;2	1	2	13	4.02585		0	0	0	0		0	2		0	0	4.8833	2.01615	12.9479	-3.18129
08-08-2005_Sc1500atg-TrimStack	TCTGTT.psum	54;1,1298;1	2	2	27	4.02504		0	0	0	0		0	1		0	0	12.4547	3.6137	26.9095	-2.00006
08-08-2005_Sc1500atg-TrimStack	CTCAGT.psum	42;1,1161;1,1340;1	3	3	13	4.02499		0	0	0	0		0	1		0	0	4.57746	2.09256	12.9477	-3.79278
08-08-2005_Sc1500atg-TrimStack	GCGTAC.psum	442;1,1279;1	2	2	9	4.0246		0	0	0	0		0	1		0	0	2.63078	1.58257	8.96106	-3.69949
08-08-2005_Sc1500atg-TrimStack	AAATCA.psum	1483;1	1	1	39	4.02458		0	0	0	0		0	1		0	0	20.3763	4.6275	38.8863	1.86625
08-08-2005_Sc1500atg-TrimStack	CTAGTC.psum	814;1	1	1	10	4.02393		0	0	0	0		0	1		0	0	3.08149	1.71934	9.95886	-3.79588
08-08-2005_Sc1500atg-TrimStack	TTCTAC.psum	813;1	1	1	25	4.02262		0	0	0	0		0	1		0	0	11.2334	3.4223	24.9226	-2.45579
08-08-2005_Sc1500atg-TrimStack	CTCCAC.psum	268;1,1047;1	2	2	16	4.0219		0	0	0	0		0	1		0	0	5.74447	2.54992	15.9442	-4.45523
08-08-2005_Sc1500atg-TrimStack	ACACTG.psum	541;1	1	1	15	4.02148		0	0	0	0		0	1		0	0	5.55835	2.34781	14.9496	-3.83287
08-08-2005_Sc1500atg-TrimStack	AGGGGA.psum	1493;1	1	1	13	4.02101		0	0	0	0		0	1		0	0	4.37223	2.14567	12.9549	-4.21044
08-08-2005_Sc1500atg-TrimStack	GCCGAA.psum	1131;1	1	1	12	4.02054		0	0	0	0		0	1		0	0	4.12777	1.958	11.9598	-3.70425
08-08-2005_Sc1500atg-TrimStack	CGTTAA.psum	1004;1	1	1	17	4.01977		0	0	0	0		0	1		0	0	6.87022	2.51999	16.9502	-3.20975
08-08-2005_Sc1500atg-TrimStack	TGCCTA.psum	828;1	1	1	13	4.0195		0	0	0	0		0	1		0	0	4.51811	2.11019	12.9589	-3.92264
08-08-2005_Sc1500atg-TrimStack	ATGTCG.psum	416;2,950;1	2	3	15	4.01934		0	0	0	0		0	2		0	0	5.06439	2.47195	14.9522	-4.82342
08-08-2005_Sc1500atg-TrimStack	CAGGAC.psum	987;1	1	1	12	4.01834		0	0	0	0		0	1		0	0	3.9497	2.00339	11.9633	-4.06386
08-08-2005_Sc1500atg-TrimStack	CATAGG.psum	391;1,751;3	2	4	12	4.01626		0	0	0	0		0	3		0	0	3.73843	2.05703	11.9666	-4.4897
08-08-2005_Sc1500atg-TrimStack	TGACCC.psum	152;2	1	2	12	4.01626		0	0	0	0		0	2		0	0	4.07243	1.97387	11.9679	-3.82304
08-08-2005_Sc1500atg-TrimStack	AGCCCA.psum	747;1	1	1	14	4.0162		0	0	0	0		0	1		0	0	4.91851	2.26121	13.9634	-4.12634
08-08-2005_Sc1500atg-TrimStack	AGGGTT.psum	555;1	1	1	16	4.01583		0	0	0	0		0	1		0	0	5.9829	2.4944	15.9605	-3.99471
08-08-2005_Sc1500atg-TrimStack	GGACGG.psum	979;4	1	4	8	4.0156		0	0	0	0		0	4		0	0	2.21127	1.44156	7.97752	-3.55498
08-08-2005_Sc1500atg-TrimStack	ATCGGT.psum	20;1	1	1	15	4.01487		0	0	0	0		0	1		0	0	5.18209	2.44539	14.9636	-4.59946
08-08-2005_Sc1500atg-TrimStack	CTGACT.psum	941;1	1	1	13	4.01442		0	0	0	0		0	1		0	0	4.55433	2.10384	12.9697	-3.86102
08-08-2005_Sc1500atg-TrimStack	TGATGC.psum	327;1,509;1	2	2	19	4.01382		0	0	0	0		0	1		0	0	7.57545	2.8463	18.9607	-3.80977
08-08-2005_Sc1500atg-TrimStack	GGTGGA.psum	43;1	1	1	17	4.01326		0	0	0	0		0	1		0	0	6.37123	2.64841	16.9649	-4.22243
08-08-2005_Sc1500atg-TrimStack	GCATCC.psum	71;2	1	2	15	4.01274		0	0	0	0		0	2		0	0	5.45473	2.37874	14.9697	-4.06024
08-08-2005_Sc1500atg-TrimStack	GTAGTA.psum	362;1	1	1	19	4.01249		0	0	0	0		0	1		0	0	7.41549	2.88711	18.9639	-4.13295
08-08-2005_Sc1500atg-TrimStack	GACTCT.psum	450;1	1	1	15	4.01183		0	0	0	0		0	1		0	0	5.69316	2.31985	14.9726	-3.58624
08-08-2005_Sc1500atg-TrimStack	CTTTGC.psum	551;1	1	1	25	4.0114		0	0	0	0		0	1		0	0	10.8058	3.53845	24.9596	-3.34798
08-08-2005_Sc1500atg-TrimStack	AGCTGT.psum	634;1,638;1	2	2	17	4.01078		0	0	0	0		0	1		0	0	6.5	2.61794	16.9718	-3.97177
08-08-2005_Sc1500atg-TrimStack	ATACCA.psum	253;1	1	1	27	4.01007		0	0	0	0		0	1		0	0	11.9235	3.75965	26.9622	-3.11508
08-08-2005_Sc1500atg-TrimStack	TAATTC.psum	1048;1	1	1	25	4.00917		0	0	0	0		0	1		0	0	11.66	3.32739	24.9695	-1.64958
08-08-2005_Sc1500atg-TrimStack	TGGACC.psum	351;1	1	1	14	4.00913		0	0	0	0		0	1		0	0	5.0674	2.22806	13.9797	-3.84485
08-08-2005_Sc1500atg-TrimStack	GTTAGC.psum	521;1	1	1	14	4.00851		0	0	0	0		0	1		0	0	4.88632	2.27358	13.9806	-4.208
08-08-2005_Sc1500atg-TrimStack	TCAAGA.psum	1097;1	1	1	34	4.00744		0	0	0	0		0	1		0	0	17.8521	4.02948	33.97	1.73421
08-08-2005_Sc1500atg-TrimStack	CGGAAT.psum	1044;1	1	1	15	4.00709		0	0	0	0		0	1		0	0	5.35312	2.40745	14.9829	-4.27669
08-08-2005_Sc1500atg-TrimStack	AGATAC.psum	1487;1,1489;1	2	2	20	4.00649		0	0	0	0		0	1		0	0	8.2505	2.93261	19.981	-3.47995
08-08-2005_Sc1500atg-TrimStack	CAATCG.psum	725;1,1476;1	2	2	13	4.00551		0	0	0	0		0	1		0	0	4.53924	2.11228	12.9884	-3.9099
08-08-2005_Sc1500atg-TrimStack	CGTAGT.psum	296;1,298;3,1270;1	3	5	12	4.00545		0	0	0	0		0	3		0	0	4.24648	1.93574	11.9894	-3.49649
08-08-2005_Sc1500atg-TrimStack	CTCGAC.psum	606;1	1	1	9	4.00521		0	0	0	0		0	1		0	0	2.65493	1.5842	8.99174	-3.68188
08-08-2005_Sc1500atg-TrimStack	CCAAGG.psum	590;1	1	1	20	4.00502		0	0	0	0		0	1		0	0	7.82998	3.0387	19.9848	-4.3248
08-08-2005_Sc1500atg-TrimStack	TTGGCG.psum	537;1,1216;2	2	3	16	4.00493		0	0	0	0		0	2		0	0	6.14789	2.45999	15.9879	-3.69209
08-08-2005_Sc1500atg-TrimStack	CTTCCG.psum	556;1	1	1	14	4.00466		0	0	0	0		0	1		0	0	5.08954	2.22502	13.9896	-3.81056
08-08-2005_Sc1500atg-TrimStack	TGGGTG.psum	1167;1	1	1	16	4.00331		0	0	0	0		0	1		0	0	6.42153	2.39264	15.9921	-3.14903
08-08-2005_Sc1500atg-TrimStack	GTGACC.psum	507;1	1	1	12	4.00328		0	0	0	0		0	1		0	0	3.89034	2.02575	11.9933	-4.21266
08-08-2005_Sc1500atg-TrimStack	TTTACC.psum	1375;2	1	2	26	4.00279		0	0	0	0		0	2		0	0	12.0815	3.4772	25.9903	-1.82733
08-08-2005_Sc1500atg-TrimStack	GCAATG.psum	784;1,786;1	2	2	20	4.00226		0	0	0	0		0	1		0	0	8.8169	2.79419	19.9937	-2.35988
08-08-2005_Sc1500atg-TrimStack	CTGGGT.psum	491;1	1	1	13	4.00213		0	0	0	0		0	1		0	0	4.55332	2.11055	12.9955	-3.88886
08-08-2005_Sc1500atg-TrimStack	TTGTAA.psum	53;1	1	1	30	4.00202		0	0	0	0		0	1		0	0	14.3773	3.90371	29.9921	-1.23758
08-08-2005_Sc1500atg-TrimStack	TGCCCC.psum	689;1,691;1	2	2	10	4.00159		0	0	0	0		0	1		0	0	2.89738	1.77495	9.99717	-4.2024
08-08-2005_Sc1500atg-TrimStack	TGGCAT.psum	578;1	1	1	20	4.00156		0	0	0	0		0	1		0	0	8.58451	2.85276	19.9955	-2.82653
08-08-2005_Sc1500atg-TrimStack	CCGAGT.psum	254;1,516;1,713;1	3	3	8	4.00148		0	0	0	0		0	1		0	0	2.21328	1.44614	7.99786	-3.5713
08-08-2005_Sc1500atg-TrimStack	CGACCA.psum	41;2,55;2	2	4	12	4.00131		0	0	0	0		0	2		0	0	3.9336	2.01594	11.9973	-4.13015
08-08-2005_Sc1500atg-TrimStack	GTTAAC.psum	103;1,112;1	2	2	17	4.00028		0	0	0	0		0	1		0	0	6.52012	2.61979	16.9993	-3.95902
08-08-2005_Sc1500atg-TrimStack	GTGCGT.psum	837;2,1259;1,1354;2	3	5	9	4.00011		0	0	0	0		0	2		0	0	2.68712	1.57818	8.99983	-3.62558
																0	0	6.83702	2.77122	17.9219	-4.24787
																0	0	10.9728	3.27577	24.0759	-2.13023
																0	0	10.9577	3.38422	24.4946	-2.57913
																0	0	13.2425	3.90848	28.8764	-2.39147
																0	0	20.0231	4.62241	38.5128	1.5335
																0	0	21.6479	4.82373	40.9428	2.35297
																0	0	12.9598	3.64197	27.5277	-1.60814
																0	0	10.7445	3.31285	23.9958	-2.50691
																0	0	9.9497	3.16982	22.629	-2.72959
																0	0	18.2294	4.56054	36.4715	-0.0127697
																0	0	12.6881	3.3924	26.2577	-0.881467
																0	0	16.674	4.45302	34.4861	-1.13803
																0	0	15.8189	3.96303	31.671	-0.0332224
																0	0	21.3199	4.79502	40.5	2.13984
																0	0	8.58652	2.8097	19.8253	-2.65229
																0	0	4.65996	2.09125	13.0249	-3.70502
																0	0	8.44165	2.90651	20.0677	-3.18439
																0	0	11.6318	3.45381	25.447	-2.18345
																0	0	9.46479	3.30527	22.6859	-3.7563
																0	0	15.8561	4.13461	32.3946	-0.682302
																0	0	7.85312	2.98328	19.7862	-4.08
																0	0	11.4497	3.42731	25.1589	-2.25955
																0	0	8.29779	2.9011	19.9022	-3.30659
																0	0	3.11167	1.71413	9.96818	-3.74484
																0	0	5.84909	2.49494	15.8288	-4.13065
																0	0	4.67706	2.11855	13.1513	-3.79715
																0	0	3.8833	1.92423	11.5802	-3.81364
																0	0	6.72535	2.56191	16.973	-3.5223
																0	0	7.14588	2.66957	17.8242	-3.53241
																0	0	11.8843	3.4037	25.4991	-1.73051
																0	0	6.69215	2.33851	16.0462	-2.66187
																0	0	6.19718	2.40793	15.8289	-3.43455
																0	0	9.45372	3.27333	22.547	-3.63958
																0	0	4.75855	2.15964	13.3971	-3.88
																0	0	6.25151	2.56331	16.5047	-4.00172
																0	0	6.36016	2.43983	16.1195	-3.39917
																0	0	4.95976	2.13253	13.4899	-3.57035
																0	0	6.32294	2.58251	16.653	-4.0071
																0	0	5.2837	2.11491	13.7433	-3.17593
																0	0	9.44165	3.06881	21.7169	-2.83361
																0	0	6.9004	2.92446	18.5982	-4.79743
																0	0	10.0946	3.1529	22.7062	-2.51702
																0	0	8.38632	2.91973	20.0652	-3.29259
																0	0	8.84004	2.91005	20.4802	-2.80015
																0	0	9.83903	2.98525	21.78	-2.10196
																0	0	10.1026	3.23424	23.0396	-2.83434
																0	0	13.9759	4.0811	30.3002	-2.34853
																0	0	12.2163	3.2902	25.3771	-0.944522
																0	0	20.833	4.62043	39.3147	2.35128
[truncated: 2,105 more rows]

## Sheet:  Ce 1500 atg
DEFAULT settings - Headspacer:	3
Required Promoter Length:	1500
Backgroung values set with first (bp):	1000
Number of Std_dev plus average PEAK:	4
Number of Std_dev minus average VALLEY:	4
Minimun gap length - gap analysis:	25
Note: Background excludes the first 6 nucleotide positions and the lowest
Note: Valley excludes the first and last 6 nucleotide positions
Folder	Elem	PEAKdat	PEAKs	totalOver	Highest Peak	St_dev above	VALLEYdats	VALLEYs	totalUnder	Lowest Valley	St_dev below	PEAKdatGAP	PEAKsGAP	Longest Peak GAP	VALLEYdatsGAP	VALLEYsGAP	Longest Valley GAP	bg-avg	st_dev	Value Over	Value Under
08-08-2005_Ce1500atg-TrimStack	TTTCAG.psum	1444;11,1456;45	2	56	1557	121.511	1261;2,1349;6,1360;4,1365;1,1369;2,1373;1	6	16	83	-4.72083	1456;45	1	45		0	6	138.125	11.6769	184.832	91.417
08-08-2005_Ce1500atg-TrimStack	TTCAGA.psum	1461;40	1	40	968	90.0561	1361;1,1363;1,1377;1,1379;1	4	4	48	-4.51294	1461;40	1	40		0	1	91.9034	9.72834	130.817	52.9901
08-08-2005_Ce1500atg-TrimStack	TTCCAG.psum	1468;33	1	33	493	52.2948		0	0	0	0	1468;33	1	33		0	0	56.9266	8.33876	90.2816	23.5715
08-08-2005_Ce1500atg-TrimStack	TCAGAA.psum	1462;6,1471;1,1473;28	3	35	492	47.7	1423;1	1	1	42	-4.03217	1473;28	1	28		0	1	77.0744	8.69865	111.869	42.2799
08-08-2005_Ce1500atg-TrimStack	TTTTCA.psum	1381;1,1383;4,1396;5,1408;1,1412;1,1414;7,1423;76	7	95	1100	45.0071		0	0	0	0	1423;76	1	76		0	0	269.559	18.4513	343.365	195.754
08-08-2005_Ce1500atg-TrimStack	TTCAGG.psum	1466;1,1469;3,1473;27	3	31	315	43.0638		0	0	0	0	1473;27	1	27		0	0	37.4044	6.44614	63.189	11.6199
08-08-2005_Ce1500atg-TrimStack	TTCAGC.psum	185;2,1469;3,1474;1,1476;24	4	30	293	35.6365		0	0	0	0		0	24		0	0	44.4648	6.97417	72.3615	16.5681
08-08-2005_Ce1500atg-TrimStack	ATTTCA.psum	1435;1,1438;1,1444;6,1454;45	4	53	554	34.4047		0	0	0	0	1454;45	1	45		0	0	141.51	11.9894	189.468	93.5526
08-08-2005_Ce1500atg-TrimStack	CAGGTA.psum	1478;23	1	23	149	34.0676		0	0	0	0		0	23		0	0	15.5392	3.91753	31.2094	-0.13089
08-08-2005_Ce1500atg-TrimStack	TTGCAG.psum	1467;2,1476;24	2	26	250	33.997		0	0	0	0		0	24		0	0	35.3481	6.31385	60.6035	10.0927
08-08-2005_Ce1500atg-TrimStack	CAGAAA.psum	1465;4,1480;1,1485;16	3	21	433	33.9346		0	0	0	0		0	16		0	0	91.1751	10.0731	131.467	50.8828
08-08-2005_Ce1500atg-TrimStack	TTACAG.psum	1472;28	1	28	223	32.8012		0	0	0	0	1472;28	1	28		0	0	32.4909	5.808	55.7229	9.25896
08-08-2005_Ce1500atg-TrimStack	TCCAGA.psum	1477;24	1	24	267	31.7856		0	0	0	0		0	24		0	0	40.668	7.12058	69.1503	12.1857
08-08-2005_Ce1500atg-TrimStack	TCAGGT.psum	1352;6,1477;23	2	29	164	30.1198		0	0	0	0		0	23		0	0	21.5302	4.7301	40.4506	2.60978
08-08-2005_Ce1500atg-TrimStack	TATAAA.psum	1233;1,1423;48	2	49	358	30.0969		0	0	0	0	1423;48	1	48		0	0	81.3491	9.192	118.117	44.5811
08-08-2005_Ce1500atg-TrimStack	ATTTTC.psum	1291;1,1368;1,1379;6,1394;2,1398;2,1404;1,1407;90	7	103	655	25.7029		0	0	0	0	1407;90	1	90		0	0	233.073	16.4155	298.735	167.411
08-08-2005_Ce1500atg-TrimStack	TTTCCA.psum	1393;6,1409;2,1420;1,1424;1,1448;51	5	61	392	25.5734		0	0	0	0	1448;51	1	51		0	0	112.086	10.9455	155.868	68.3034
08-08-2005_Ce1500atg-TrimStack	TTCATT.psum	1124;1,1127;1,1247;2,1250;3,1292;3,1299;4,1312;1,1334;1,1338;2,1345;1,1347;8,1359;1,1370;1,1381;6,1389;7,1397;3,1401;3,1406;87	18	135	339	23.6385		0	0	0	0	1406;87	1	87		0	0	101.142	10.0623	141.391	60.8925
08-08-2005_Ce1500atg-TrimStack	TACAGA.psum	1478;1,1482;18	2	19	141	22.6461		0	0	0	0		0	18		0	0	25.5956	5.096	45.9796	5.21157
08-08-2005_Ce1500atg-TrimStack	GTATAA.psum	1421;47	1	47	139	22.6397		0	0	0	0	1421;47	1	47		0	0	26.7133	4.95973	46.5522	6.87438
08-08-2005_Ce1500atg-TrimStack	CAGGGT.psum	1481;17	1	17	66	21.7107		0	0	0	0		0	17		0	0	6.94366	2.72015	17.8243	-3.93696
08-08-2005_Ce1500atg-TrimStack	TCAGCC.psum	1485;15	1	15	104	21.6265		0	0	0	0		0	15		0	0	15.669	4.08438	32.0066	-0.668525
08-08-2005_Ce1500atg-TrimStack	TGCAGA.psum	1484;16	1	16	150	21.6018		0	0	0	0		0	16		0	0	28.4799	5.62548	50.9818	5.97798
08-08-2005_Ce1500atg-TrimStack	ATTCAG.psum	1471;1,1477;23	2	24	172	21.4404		0	0	0	0		0	23		0	0	42.4899	6.04047	66.6518	18.328
08-08-2005_Ce1500atg-TrimStack	TCAGAT.psum	1466;33	1	33	189	21.1366		0	0	0	0	1466;33	1	33		0	0	44.5875	6.83235	71.9169	17.2581
08-08-2005_Ce1500atg-TrimStack	TCAGAC.psum	1479;21	1	21	123	21.1068		0	0	0	0		0	21		0	0	22.5322	4.75998	41.5721	3.49227
08-08-2005_Ce1500atg-TrimStack	TCATTC.psum	1295;2,1331;2,1335;2,1338;1,1350;2,1355;1,1359;2,1362;1,1364;1,1368;2,1386;6,1401;6,1411;8,1420;76	14	112	183	20.2358		0	0	0	0	1420;76	1	76		0	0	45.5262	6.79358	72.7005	18.3518
08-08-2005_Ce1500atg-TrimStack	CATTTC.psum	1254;1,1256;2,1264;5,1374;1,1376;1,1389;3,1396;1,1398;4,1403;7,1421;11,1434;1,1437;3,1441;1,1443;54	14	95	229	20.0481		0	0	0	0	1443;54	1	54		0	0	71.6891	7.84668	103.076	40.3024
08-08-2005_Ce1500atg-TrimStack	AATTTC.psum	1056;1,1432;1,1440;3,1444;1,1455;7,1467;30	6	43	420	20.0097		0	0	0	0	1467;30	1	30		0	0	176.649	12.1617	225.296	128.002
08-08-2005_Ce1500atg-TrimStack	CCAGAA.psum	1485;15	1	15	179	19.8535		0	0	0	0		0	15		0	0	42.3038	6.88525	69.8448	14.7628
08-08-2005_Ce1500atg-TrimStack	AGGTAA.psum	1484;16	1	16	111	19.8485		0	0	0	0		0	16		0	0	19.9557	4.58697	38.3036	1.60785
08-08-2005_Ce1500atg-TrimStack	CGTCCC.psum	1382;2,1412;1,1453;6	3	9	53	19.7158		0	0	0	0		0	6		0	0	5.97988	2.38489	15.5195	-3.5597
08-08-2005_Ce1500atg-TrimStack	TTCAGT.psum	1460;38	1	38	222	19.5033		0	0	0	0	1460;38	1	38		0	0	61.1378	8.24793	94.1295	28.1461
08-08-2005_Ce1500atg-TrimStack	TCATTT.psum	1231;1,1242;4,1283;4,1302;1,1311;6,1340;5,1356;1,1358;7,1371;5,1380;19,1402;92	11	145	346	19.5031		0	0	0	0	1402;92	1	92		0	0	121.243	11.5241	167.34	75.1469
08-08-2005_Ce1500atg-TrimStack	TCAGCA.psum	1485;14	1	14	146	18.8871		0	0	0	0		0	14		0	0	31.1026	6.08339	55.4362	6.76907
08-08-2005_Ce1500atg-TrimStack	CGGGTC.psum	1403;1,1405;1,1448;6	3	8	51	18.7945		0	0	0	0		0	6		0	0	6.0996	2.38901	15.6557	-3.45646
08-08-2005_Ce1500atg-TrimStack	TTTCTT.psum	1211;1,1220;7,1228;1,1242;6,1256;1,1274;7,1282;10,1302;15,1323;21,1348;138,1488;4	11	211	386	18.5983		0	0	0	0	1348;138	1	138		0	0	141.691	13.1361	194.236	89.1467
08-08-2005_Ce1500atg-TrimStack	GTCGGG.psum	1446;6	1	6	51	18.4947		0	0	0	0		0	6		0	0	6.7334	2.39348	16.3073	-2.8405
08-08-2005_Ce1500atg-TrimStack	GGGTCG.psum	1449;6	1	6	48	18.4063		0	0	0	0		0	6		0	0	5.13581	2.32878	14.4509	-4.17929
08-08-2005_Ce1500atg-TrimStack	CAGCCA.psum	1488;11	1	11	90	17.9889		0	0	0	0		0	11		0	0	18.2002	3.99133	34.1655	2.23487
08-08-2005_Ce1500atg-TrimStack	CCCCTT.psum	1185;1,1251;7,1259;2,1267;2,1284;5,1290;1,1297;9,1311;7,1328;1,1333;6,1349;3,1363;24,1393;1,1404;1,1406;6,1434;1,1456;6	17	83	73	17.7806		0	0	0	0		0	24		0	0	12.3763	3.40955	26.0145	-1.26194
08-08-2005_Ce1500atg-TrimStack	GGTCGT.psum	482;2,1434;6,1450;6	3	14	54	17.5938		0	0	0	0		0	6		0	0	7.88129	2.6213	18.3665	-2.60392
08-08-2005_Ce1500atg-TrimStack	GTCCCC.psum	1264;4,1380;1,1454;6	3	11	51	17.3731		0	0	0	0		0	6		0	0	6.62475	2.55425	16.8417	-3.59224
08-08-2005_Ce1500atg-TrimStack	GTTTCA.psum	1465;1,1467;2,1472;9,1485;13	4	25	205	17.1367		0	0	0	0		0	13		0	0	70.2314	7.86434	101.689	38.774
08-08-2005_Ce1500atg-TrimStack	ATTCCA.psum	8;1,1476;2,1480;19	3	22	197	16.8169		0	0	0	0		0	19		0	0	58.5483	8.23291	91.4799	25.6166
08-08-2005_Ce1500atg-TrimStack	TAAAAG.psum	984;1,1435;10,1448;2,1451;18	4	31	178	16.8088		0	0	0	0		0	18		0	0	52.1811	7.48529	82.1223	22.2399
08-08-2005_Ce1500atg-TrimStack	TATTTC.psum	1035;1,1095;1,1224;1,1259;1,1269;7,1278;1,1324;3,1337;5,1366;7,1374;2,1377;12,1390;6,1404;2,1409;1,1411;6,1419;3,1423;2,1426;71	18	132	237	16.7529		0	0	0	0	1426;71	1	71		0	0	88.8159	8.84527	124.197	53.4348
08-08-2005_Ce1500atg-TrimStack	ATTCAT.psum	1274;1,1277;1,1293;1,1416;3,1434;1,1444;2,1451;4,1460;29	8	42	190	16.5938		0	0	0	0	1460;29	1	29		0	0	62.7475	7.66867	93.4222	32.0728
08-08-2005_Ce1500atg-TrimStack	TCAGAG.psum	1480;20	1	20	105	16.5826		0	0	0	0		0	20		0	0	26.5231	4.73248	45.453	7.59323
08-08-2005_Ce1500atg-TrimStack	TTCAAA.psum	1459;5,1475;1,1477;4,1482;1,1494;6	5	17	459	16.3715		0	0	0	0		0	6		0	0	210.962	15.1506	271.564	150.359
08-08-2005_Ce1500atg-TrimStack	CTTTCA.psum	1416;1,1420;1,1441;6,1448;1,1458;40	5	49	175	16.3175		0	0	0	0	1458;40	1	40		0	0	56.0996	7.28668	85.2463	26.9529
08-08-2005_Ce1500atg-TrimStack	CAGCAA.psum	1491;8	1	8	119	16.2348		0	0	0	0		0	8		0	0	33.0201	5.29603	54.2042	11.836
08-08-2005_Ce1500atg-TrimStack	GGTCGG.psum	1445;6	1	6	47	16.2094		0	0	0	0		0	6		0	0	5.99195	2.52989	16.1115	-4.1276
08-08-2005_Ce1500atg-TrimStack	TCAACA.psum	1470;11,1487;13	2	24	160	16.052		0	0	0	0		0	13		0	0	50.4467	6.82489	77.7462	23.1471
08-08-2005_Ce1500atg-TrimStack	CAGACA.psum	1489;10	1	10	102	16.0195		0	0	0	0		0	10		0	0	23.7535	4.88444	43.2913	4.21576
08-08-2005_Ce1500atg-TrimStack	CAGATC.psum	366;1,1473;2,1481;16	3	19	89	15.742		0	0	0	0		0	16		0	0	19.174	4.43564	36.9166	1.43147
08-08-2005_Ce1500atg-TrimStack	TCGGGT.psum	1447;6	1	6	58	15.7072		0	0	0	0		0	6		0	0	9.57847	3.08276	21.9095	-2.75256
08-08-2005_Ce1500atg-TrimStack	TCCCCT.psum	1021;2,1092;1,1210;2,1239;4,1252;1,1254;7,1262;6,1284;6,1296;10,1307;2,1334;5,1360;1,1369;7,1382;1,1384;9,1399;3,1403;8,1433;1,1455;6	19	82	64	15.6476		0	0	0	0		0	10		0	0	11.7646	3.33823	25.1175	-1.58833
08-08-2005_Ce1500atg-TrimStack	TCTCTC.psum	1141;3,1150;6,1173;6,1193;1,1196;7,1212;16,1229;1,1231;5,1237;6,1251;1,1253;32,1288;176,1470;2,1473;4	14	266	126	15.6446		0	0	0	0	1253;32,1288;176	2	176		0	0	39.6489	5.51953	61.727	17.5708
08-08-2005_Ce1500atg-TrimStack	ATATAA.psum	1427;3,1437;2,1442;26	3	31	186	15.5333		0	0	0	0	1442;26	1	26		0	0	61.4386	8.01901	93.5147	29.3626
08-08-2005_Ce1500atg-TrimStack	CAGATA.psum	1484;15	1	15	100	15.4076		0	0	0	0		0	15		0	0	24.502	4.90006	44.1022	4.90178
08-08-2005_Ce1500atg-TrimStack	TTTTTC.psum	1190;3,1207;6,1218;3,1229;2,1232;3,1245;2,1249;2,1253;6,1272;1,1277;2,1280;4,1285;3,1300;1,1304;7,1314;1,1324;15,1340;1,1342;1,1344;4,1356;5,1366;11,1380;116	22	199	670	15.1688		0	0	0	0	1380;116	1	116		0	0	313.935	23.4735	407.829	220.04
08-08-2005_Ce1500atg-TrimStack	TTTTCT.psum	1158;1,1190;1,1210;2,1218;14,1233;2,1241;3,1246;1,1251;1,1254;7,1262;1,1273;20,1296;2,1299;182,1489;1	14	238	490	15.1345		0	0	0	0	1299;182	1	182		0	0	212.709	18.3218	285.997	139.422
08-08-2005_Ce1500atg-TrimStack	ATCAAA.psum	395;1,397;1,1494;6	3	8	263	15.0449		0	0	0	0		0	6		0	0	100.211	10.8202	143.492	56.9306
08-08-2005_Ce1500atg-TrimStack	TTTGCA.psum	1487;11	1	11	206	15.0162		0	0	0	0		0	11		0	0	78.1861	8.51171	112.233	44.1393
08-08-2005_Ce1500atg-TrimStack	CACAAA.psum	1051;2,1493;7	2	9	184	15.0159		0	0	0	0		0	7		0	0	64.3843	7.96592	96.248	32.5206
08-08-2005_Ce1500atg-TrimStack	TCCAGG.psum	1482;17	1	17	83	14.8832		0	0	0	0		0	17		0	0	16.834	4.44569	34.6168	-0.948772
08-08-2005_Ce1500atg-TrimStack	TTCTTT.psum	1134;1,1225;4,1247;1,1249;1,1254;1,1256;2,1279;1,1281;12,1306;14,1328;1,1330;15,1349;8,1364;116,1484;4	14	181	290	14.8363		0	0	0	0	1364;116	1	116		0	0	115.832	11.7393	162.789	68.8747
08-08-2005_Ce1500atg-TrimStack	CCCTTT.psum	1189;3,1204;1,1211;4,1223;2,1226;3,1230;2,1233;7,1243;1,1245;12,1277;10,1295;9,1308;7,1320;6,1331;4,1336;1,1359;1,1363;24,1393;5,1400;6,1407;10,1422;4,1427;1,1431;9,1449;4,1457;7	25	143	87	14.7292		0	0	0	0		0	24		0	0	22.4256	4.3841	39.9619	4.88916
08-08-2005_Ce1500atg-TrimStack	CGTGTC.psum	1437;6	1	6	68	14.5923		0	0	0	0		0	6		0	0	13.0986	3.76235	28.148	-1.9508
08-08-2005_Ce1500atg-TrimStack	TCTTTT.psum	1187;1,1189;1,1191;2,1196;2,1228;2,1231;1,1238;1,1247;11,1271;5,1277;18,1297;1,1300;177,1485;2	13	224	290	14.5881		0	0	0	0	1300;177	1	177		0	0	116.572	11.8883	164.126	69.0193
08-08-2005_Ce1500atg-TrimStack	TTTCAT.psum	1242;1,1246;2,1250;1,1295;1,1348;1,1358;1,1368;3,1380;5,1398;5,1405;83,1489;2	11	105	269	14.3833		0	0	0	0	1405;83	1	83		0	0	112.817	10.8586	156.251	69.3823
08-08-2005_Ce1500atg-TrimStack	GCAGAA.psum	1494;6	1	6	118	14.344		0	0	0	0		0	6		0	0	33.4839	5.89207	57.0522	9.91561
08-08-2005_Ce1500atg-TrimStack	CTCATT.psum	1187;1,1192;1,1205;1,1268;1,1329;1,1363;7,1372;8,1387;8,1401;12,1419;74	10	114	148	14.2969		0	0	0	0	1419;74	1	74		0	0	48.7606	6.94133	76.5259	20.9952
08-08-2005_Ce1500atg-TrimStack	AGGTCG.psum	929;6,1433;6,1444;6	3	18	53	14.1521		0	0	0	0		0	6		0	0	7.95171	3.18316	20.6843	-4.78091
08-08-2005_Ce1500atg-TrimStack	TCAGGG.psum	1480;17	1	17	58	14.1301		0	0	0	0		0	17		0	0	10.6107	3.35378	24.0258	-2.80444
08-08-2005_Ce1500atg-TrimStack	TCAAAA.psum	399;1,1495;5	2	6	420	14.1188		0	0	0	0		0	5		0	0	208.331	14.992	268.299	148.363
08-08-2005_Ce1500atg-TrimStack	TTTCTC.psum	1136;6,1193;2,1211;3,1257;28,1286;197,1490;1	6	237	242	13.9583		0	0	0	0	1257;28,1286;197	2	197		0	0	98.7918	10.2597	139.831	57.7529
08-08-2005_Ce1500atg-TrimStack	CGTAGG.psum	1430;6	1	6	47	13.9283		0	0	0	0		0	6		0	0	7.20523	2.85712	18.6337	-4.22323
08-08-2005_Ce1500atg-TrimStack	CCGCCC.psum	1140;2,1174;2,1263;1,1277;1,1281;1,1285;1,1309;4,1319;3,1341;10,1359;27,1389;1,1391;6,1402;7,1410;23,1434;7	15	96	53	13.7413		0	0	0	0	1359;27	1	27		0	0	10.7354	3.07574	23.0384	-1.56755
08-08-2005_Ce1500atg-TrimStack	CTCAAA.psum	921;3,1475;4,1494;6	3	13	189	13.7397		0	0	0	0		0	6		0	0	71.3078	8.56586	105.571	37.0444
08-08-2005_Ce1500atg-TrimStack	GTCCCA.psum	1359;6	1	6	58	13.6856		0	0	0	0		0	6		0	0	11.7938	3.37626	25.2988	-1.71127
08-08-2005_Ce1500atg-TrimStack	TAGGTC.psum	1432;6	1	6	52	13.6474		0	0	0	0		0	6		0	0	10.502	3.04072	22.6649	-1.66086
08-08-2005_Ce1500atg-TrimStack	GGTAAA.psum	1494;6	1	6	100	13.5983		0	0	0	0		0	6		0	0	26.4769	5.40679	48.104	4.8497
08-08-2005_Ce1500atg-TrimStack	GTCGTG.psum	1435;6	1	6	53	13.4082		0	0	0	0		0	6		0	0	10.2606	3.18755	23.0108	-2.48964
08-08-2005_Ce1500atg-TrimStack	ACAAAA.psum	1494;5	1	5	300	13.349		0	0	0	0		0	5		0	0	143.907	11.6932	190.68	97.1345
08-08-2005_Ce1500atg-TrimStack	TCGTCC.psum	1452;6	1	6	62	13.2209		0	0	0	0		0	6		0	0	12.7384	3.72603	27.6425	-2.16569
08-08-2005_Ce1500atg-TrimStack	CCTTTC.psum	1284;1,1311;1,1314;4,1374;1,1387;1,1391;3,1396;1,1407;7,1415;1,1426;1,1428;1,1433;6,1440;5,1454;2,1457;7	15	42	89	13.1589		0	0	0	0		0	7		0	0	24.6338	4.89145	44.1996	5.06801
08-08-2005_Ce1500atg-TrimStack	TCGTGT.psum	1318;1,1383;1,1436;6	3	8	77	13.1351		0	0	0	0		0	6		0	0	20.1348	4.32925	37.4518	2.81782
08-08-2005_Ce1500atg-TrimStack	TGTCCC.psum	1323;1,1358;6,1382;1,1385;2,1405;1	5	11	60	13.0568		0	0	0	0		0	6		0	0	12.6097	3.62954	27.1278	-1.90852
08-08-2005_Ce1500atg-TrimStack	ATTTCT.psum	1124;2,1127;8,1192;6,1199;3,1275;4,1306;5,1323;1,1338;5,1379;1,1391;8,1401;10,1412;1,1417;1,1419;4,1424;69	15	128	243	13.0526		0	0	0	0	1424;69	1	69		0	0	111.152	10.1013	151.557	70.7467
08-08-2005_Ce1500atg-TrimStack	AGCAAA.psum	1056;2,1494;6	2	8	143	12.9963		0	0	0	0		0	6		0	0	51.9215	7.00804	79.9537	23.8894
08-08-2005_Ce1500atg-TrimStack	ATAAAA.psum	1442;7,1452;15	2	22	348	12.946		0	0	0	0		0	15		0	0	159.986	14.5229	218.078	101.894
08-08-2005_Ce1500atg-TrimStack	CTCTCT.psum	1142;3,1162;3,1200;1,1209;6,1232;2,1254;8,1265;6,1273;1,1277;3,1281;1,1293;2,1300;11,1312;2,1316;86,1403;17,1421;7,1429;21	17	180	105	12.8839		0	0	0	0	1316;86	1	86		0	0	33.1016	5.58046	55.4235	10.7798
08-08-2005_Ce1500atg-TrimStack	TTCTAC.psum	1457;1,1459;1,1482;13	3	15	116	12.826		0	0	0	0		0	13		0	0	36.8803	6.16872	61.5552	12.2054
08-08-2005_Ce1500atg-TrimStack	TCTACT.psum	1412;4,1468;6,1482;3,1486;7	4	20	97	12.7279		0	0	0	0		0	7		0	0	26.4276	5.5447	48.6064	4.24875
08-08-2005_Ce1500atg-TrimStack	AACAAA.psum	1493;6	1	6	246	12.7076		0	0	0	0		0	6		0	0	115.048	10.305	156.268	73.8283
08-08-2005_Ce1500atg-TrimStack	CATTCA.psum	1460;1,1463;6,1472;26	3	33	129	12.6728		0	0	0	0	1472;26	1	26		0	0	43.8581	6.71847	70.732	16.9843
08-08-2005_Ce1500atg-TrimStack	TCAGGA.psum	373;1,1485;14	2	15	94	12.6458		0	0	0	0		0	14		0	0	24.7183	5.47861	46.6328	2.80385
08-08-2005_Ce1500atg-TrimStack	AGAAAA.psum	1494;5	1	5	366	12.5576	1374;1,1423;3,1433;7,1446;2,1456;3,1460;2	6	18	108	-5.2597		0	5		0	7	184.162	14.4803	242.083	126.241
08-08-2005_Ce1500atg-TrimStack	TGCAGG.psum	1490;9	1	9	57	12.5228		0	0	0	0		0	9		0	0	13.1922	3.49825	27.1851	-0.800831
08-08-2005_Ce1500atg-TrimStack	AAGGTC.psum	1443;6	1	6	53	12.5157		0	0	0	0		0	6		0	0	12.1791	3.26159	25.2254	-0.867275
08-08-2005_Ce1500atg-TrimStack	ATCGTA.psum	1428;6	1	6	70	12.454		0	0	0	0		0	6		0	0	17.4416	4.22019	34.3224	0.560903
08-08-2005_Ce1500atg-TrimStack	CTTCAG.psum	1490;9	1	9	97	12.3746		0	0	0	0		0	9		0	0	28.7666	5.51401	50.8226	6.71057
08-08-2005_Ce1500atg-TrimStack	GCCACG.psum	1495;6	1	6	59	12.2999		0	0	0	0		0	6		0	0	12.9507	3.74389	27.9262	-2.02484
08-08-2005_Ce1500atg-TrimStack	TTCTCT.psum	1150;1,1175;2,1221;1,1239;12,1252;2,1259;6,1269;1,1271;14,1286;105,1392;86,1491;2	11	232	172	12.2545		0	0	0	0	1286;105,1392;86	2	105		0	0	64.7304	8.75348	99.7443	29.7164
08-08-2005_Ce1500atg-TrimStack	TCTTCA.psum	1437;3,1441;8,1453;23,1478;20	4	54	169	12.2247		0	0	0	0		0	23		0	0	65.3773	8.47648	99.2832	31.4714
08-08-2005_Ce1500atg-TrimStack	TTTATT.psum	1209;1,1211;1,1237;3,1241;1,1296;4,1314;1,1323;3,1327;3,1334;1,1337;1,1342;3,1346;2,1381;111	13	135	365	12.2176		0	0	0	0	1381;111	1	111		0	0	170.698	15.9035	234.312	107.084
08-08-2005_Ce1500atg-TrimStack	CAACAA.psum	1483;2,1489;9	2	11	154	12.1939		0	0	0	0		0	9		0	0	62.3078	7.51951	92.3859	32.2298
08-08-2005_Ce1500atg-TrimStack	TCCATT.psum	1294;1,1463;4,1474;2,1477;1,1481;9	5	17	141	12.1571		0	0	0	0		0	9		0	0	52.506	7.27917	81.6227	23.3893
08-08-2005_Ce1500atg-TrimStack	TCAGTT.psum	1438;58	1	58	142	12.1099		0	0	0	0	1438;58	1	58		0	0	55.9356	7.10696	84.3635	27.5078
08-08-2005_Ce1500atg-TrimStack	TCTCAT.psum	853;1,995;1,1293;1,1307;4,1312;2,1317;2,1320;2,1333;1,1335;6,1354;2,1357;10,1369;3,1373;3,1386;4,1403;2,1407;2,1419;9,1429;25,1455;6,1463;24	20	110	127	12.0533		0	0	0	0	1429;25	1	25		0	0	45.4658	6.76446	72.5236	18.408
08-08-2005_Ce1500atg-TrimStack	TCAATT.psum	1346;1,1387;6,1399;3,1404;2,1411;1,1422;8,1431;1,1433;14,1453;40	9	76	254	12.0196		0	0	0	0	1453;40	1	40		0	0	120.989	11.0661	165.254	76.7243
08-08-2005_Ce1500atg-TrimStack	AGGTTG.psum	1354;6	1	6	61	11.965		0	0	0	0		0	6		0	0	14.7354	3.86667	30.2021	-0.731259
08-08-2005_Ce1500atg-TrimStack	TTTTCC.psum	1088;4,1138;1,1196;1,1201;1,1204;1,1222;2,1226;4,1242;6,1251;1,1254;3,1282;1,1284;4,1289;3,1293;3,1298;4,1305;7,1313;1,1318;6,1325;2,1328;23,1357;4,1368;6,1377;2,1380;5,1390;106	25	201	280	11.895		0	0	0	0	1390;106	1	106		0	0	136.938	12.0271	185.046	88.8291
08-08-2005_Ce1500atg-TrimStack	AATCAA.psum	1470;2,1473;26	2	28	206	11.8741		0	0	0	0	1473;26	1	26		0	0	88.6579	9.88219	128.187	49.1292
08-08-2005_Ce1500atg-TrimStack	TTTCTA.psum	1159;5,1235;1,1339;4,1345;3,1392;2,1395;2,1429;3,1433;3,1437;54	9	77	208	11.8052		0	0	0	0	1437;54	1	54		0	0	94.2475	9.63578	132.791	55.7044
08-08-2005_Ce1500atg-TrimStack	CCCATA.psum	1289;1,1361;6	2	7	58	11.6466		0	0	0	0		0	6		0	0	14.1278	3.76695	29.1956	-0.940034
08-08-2005_Ce1500atg-TrimStack	CTTCAA.psum	1463;1,1465;1,1472;6,1479;1,1483;8,1493;6	6	23	170	11.6447		0	0	0	0		0	8		0	0	67.2374	8.82481	102.537	31.9382
08-08-2005_Ce1500atg-TrimStack	CAAAAA.psum	1115;4,1495;4	2	8	448	11.5753	1411;1,1435;9,1451;1,1453;1,1455;1,1458;1,1462;1	7	15	161	-6.20539		0	4		0	9	261.162	16.1411	325.726	196.597
08-08-2005_Ce1500atg-TrimStack	CAGAAC.psum	1476;7,1484;15	2	22	85	11.553		0	0	0	0		0	15		0	0	26.2575	5.0846	46.596	5.91913
08-08-2005_Ce1500atg-TrimStack	TAATTT.psum	1449;1,1451;11,1463;1,1466;27	4	40	366	11.5413		0	0	0	0	1466;27	1	27		0	0	179.002	16.2025	243.812	114.192
08-08-2005_Ce1500atg-TrimStack	GTGTCA.psum	1438;6	1	6	76	11.5393		0	0	0	0		0	6		0	0	21.4628	4.72622	40.3677	2.5579
08-08-2005_Ce1500atg-TrimStack	AGGGTA.psum	1491;7	1	7	41	11.514		0	0	0	0		0	7		0	0	8.37726	2.83332	19.7105	-2.95601
08-08-2005_Ce1500atg-TrimStack	TTGTCC.psum	1357;6	1	6	79	11.4325		0	0	0	0		0	6		0	0	23.7837	4.82975	43.1027	4.46471
08-08-2005_Ce1500atg-TrimStack	CTTTTT.psum	1192;6,1216;3,1224;2,1274;8,1283;1,1286;1,1288;6,1302;2,1306;1,1313;2,1316;6,1327;2,1333;6,1345;1,1350;1,1353;6,1364;12,1377;91,1473;2,1476;1,1486;4	21	164	358	11.4171		0	0	0	0	1377;91	1	91		0	0	179.443	15.6395	242.001	116.885
08-08-2005_Ce1500atg-TrimStack	TCGTAG.psum	1429;6	1	6	55	11.4088		0	0	0	0		0	6		0	0	13.2284	3.66136	27.8738	-1.41709
08-08-2005_Ce1500atg-TrimStack	TCAGTA.psum	992;1,1480;8,1490;1,1493;6	4	16	82	11.3903		0	0	0	0		0	8		0	0	25.4286	4.96663	45.2951	5.56204
08-08-2005_Ce1500atg-TrimStack	TTCTTC.psum	1222;1,1338;1,1350;2,1362;6,1380;1,1387;6,1402;1,1404;6,1411;67,1480;15	10	106	186	11.3811		0	0	0	0	1411;67	1	67		0	0	87.9789	8.61264	122.429	53.5283
08-08-2005_Ce1500atg-TrimStack	CGTTTT.psum	870;1,1102;1,1269;3,1282;1,1284;1,1323;1,1332;4,1378;2,1383;4,1401;24,1431;29,1463;4	12	75	173	11.2204		0	0	0	0	1431;29	1	29		0	0	74.0473	8.81904	109.323	38.7711
08-08-2005_Ce1500atg-TrimStack	TTAATT.psum	1283;1,1417;2,1445;47	3	50	271	11.1971		0	0	0	0	1445;47	1	47		0	0	123.516	13.1716	176.203	70.8297
08-08-2005_Ce1500atg-TrimStack	AGACAA.psum	1493;6	1	6	103	11.1948		0	0	0	0		0	6		0	0	36.3481	5.95384	60.1635	12.5327
08-08-2005_Ce1500atg-TrimStack	ACTCAA.psum	1479;1,1491;1,1493;6	3	8	107	11.1825		0	0	0	0		0	6		0	0	39.2384	6.0596	63.4768	15
08-08-2005_Ce1500atg-TrimStack	ATCAAC.psum	1473;2,1477;1,1481;1,1488;12	4	16	107	11.1765		0	0	0	0		0	12		0	0	36.8763	6.27423	61.9732	11.7793
08-08-2005_Ce1500atg-TrimStack	GTCGTC.psum	1451;6	1	6	58	11.1749		0	0	0	0		0	6		0	0	14.0845	3.92983	29.8038	-1.63481
08-08-2005_Ce1500atg-TrimStack	TTATTC.psum	1240;1,1242;1,1396;1,1399;3,1404;6,1411;2,1414;3,1418;27,1446;49	9	93	156	11.1505		0	0	0	0	1418;27,1446;49	2	49		0	0	65.7233	8.09618	98.1081	33.3386
08-08-2005_Ce1500atg-TrimStack	CTACTT.psum	1302;1,1444;1,1446;1,1456;5,1488;6	5	14	87	11.1349		0	0	0	0		0	6		0	0	27.0795	5.38131	48.6047	5.55425
08-08-2005_Ce1500atg-TrimStack	GCGGAC.psum	1342;6	1	6	34	11.1089		0	0	0	0		0	6		0	0	5.93058	2.52676	16.0376	-4.17646
08-08-2005_Ce1500atg-TrimStack	CAGTCA.psum	1477;1,1488;10	2	11	76	11.0852		0	0	0	0		0	10		0	0	20.8622	4.97399	40.7581	0.966219
08-08-2005_Ce1500atg-TrimStack	TTATTT.psum	1238;2,1305;2,1315;1,1323;8,1344;7,1352;1,1377;3,1381;21,1403;90	9	135	367	11.0734		0	0	0	0	1403;90	1	90		0	0	178.848	16.9914	246.814	110.883
08-08-2005_Ce1500atg-TrimStack	CTTTGC.psum	1429;5,1491;6	2	11	81	11.0627		0	0	0	0		0	6		0	0	25.6197	5.00606	45.644	5.59549
08-08-2005_Ce1500atg-TrimStack	CAGAGA.psum	1486;1,1489;1,1492;7	3	9	93	11.0394		0	0	0	0		0	7		0	0	30.0926	5.69845	52.8864	7.29876
08-08-2005_Ce1500atg-TrimStack	CTATAA.psum	1434;34	1	34	93	11.0216		0	0	0	0	1434;34	1	34		0	0	31.0855	5.61757	53.5558	8.61524
08-08-2005_Ce1500atg-TrimStack	TCCAAA.psum	1395;5,1494;5	2	10	182	11.0083		0	0	0	0		0	5		0	0	83.8561	8.91546	119.518	48.1943
08-08-2005_Ce1500atg-TrimStack	CCAAAA.psum	1241;2,1494;5	2	7	234	10.989	1435;1	1	1	68	-4.06753		0	5		0	1	112.845	11.0251	156.946	68.7446
08-08-2005_Ce1500atg-TrimStack	CCATTT.psum	1232;1,1306;1,1373;5,1444;1,1446;3,1453;1,1461;28	7	40	162	10.9661		0	0	0	0	1461;28	1	28		0	0	67.3823	8.62817	101.895	32.8696
08-08-2005_Ce1500atg-TrimStack	TCATCG.psum	1426;6,1488;1,1490;2	3	9	80	10.9607		0	0	0	0		0	6		0	0	26.8421	4.84988	46.2416	7.44253
08-08-2005_Ce1500atg-TrimStack	CTTTTC.psum	1188;2,1256;3,1282;9,1316;1,1329;7,1337;11,1359;2,1362;3,1367;24,1393;1,1395;25,1421;50,1473;5,1487;8	14	151	194	10.9271		0	0	0	0	1395;25,1421;50	2	50		0	0	85.0463	9.97098	124.93	45.1624
08-08-2005_Ce1500atg-TrimStack	CATAAG.psum	587;1,1363;6	2	7	58	10.9267		0	0	0	0		0	6		0	0	15.0493	3.93081	30.7725	-0.673957
08-08-2005_Ce1500atg-TrimStack	TTTACA.psum	1472;3,1478;1,1481;3,1486;12	4	19	156	10.9185		0	0	0	0		0	12		0	0	62.7324	8.54217	96.9011	28.5637
08-08-2005_Ce1500atg-TrimStack	CTCTTT.psum	696;1,1220;4,1249;4,1263;3,1276;1,1279;18,1300;5,1306;1,1310;2,1313;10,1325;1,1327;22,1350;26,1377;81,1459;3,1464;2,1470;6	17	190	128	10.8922		0	0	0	0	1350;26,1377;81	2	81		0	0	51.8672	6.98968	79.8259	23.9085
08-08-2005_Ce1500atg-TrimStack	TATATA.psum	892;4,1427;3,1438;30,1469;1	4	38	128	10.8764		0	0	0	0	1438;30	1	30		0	0	46.3742	7.50485	76.3936	16.3549
08-08-2005_Ce1500atg-TrimStack	TCATCC.psum	1478;6	1	6	70	10.8404		0	0	0	0		0	6		0	0	21.4718	4.4766	39.3782	3.56543
08-08-2005_Ce1500atg-TrimStack	TATTTT.psum	1306;3,1316;3,1326;1,1341;4,1375;5,1387;14,1402;1,1404;90	8	121	466	10.8255		0	0	0	0	1404;90	1	90		0	0	248.372	20.1032	328.785	167.959
08-08-2005_Ce1500atg-TrimStack	TTCACT.psum	1144;2,1289;4,1359;1,1364;1,1366;2,1413;1,1415;4,1424;4,1429;1,1431;1,1439;13,1455;18,1477;9,1491;1	14	62	115	10.7938		0	0	0	0		0	18		0	0	46.7364	6.32431	72.0337	21.4392
08-08-2005_Ce1500atg-TrimStack	CATTTT.psum	1164;1,1233;1,1235;1,1243;6,1277;1,1310;2,1313;1,1362;2,1366;1,1373;3,1378;1,1383;4,1409;9,1425;69	14	102	362	10.7392		0	0	0	0	1425;69	1	69		0	0	196.11	15.4472	257.898	134.321
08-08-2005_Ce1500atg-TrimStack	TTCATC.psum	1425;6,1465;6,1477;6,1487;3,1491;2,1495;1	6	24	122	10.7254		0	0	0	0		0	6		0	0	52.0755	6.51954	78.1536	25.9973
08-08-2005_Ce1500atg-TrimStack	CATCGT.psum	1357;1,1427;6	2	7	67	10.6818		0	0	0	0		0	6		0	0	19.5262	4.44436	37.3036	1.74872
08-08-2005_Ce1500atg-TrimStack	CAATCA.psum	1480;17	1	17	112	10.6679		0	0	0	0		0	17		0	0	40.2887	6.72215	67.1773	13.4001
08-08-2005_Ce1500atg-TrimStack	ATCATT.psum	1420;3,1446;1,1448;1,1450;7,1459;9,1469;24	6	45	152	10.6339		0	0	0	0		0	24		0	0	63.162	8.35426	96.579	29.7449
08-08-2005_Ce1500atg-TrimStack	AGTATA.psum	1445;18	1	18	79	10.615		0	0	0	0		0	18		0	0	24.5412	5.13037	45.0627	4.01975
08-08-2005_Ce1500atg-TrimStack	TATTCA.psum	1448;1,1450;8,1462;35	3	44	151	10.6149		0	0	0	0	1462;35	1	35		0	0	66.5694	7.95395	98.3852	34.7536
08-08-2005_Ce1500atg-TrimStack	GGTTGT.psum	1355;6	1	6	58	10.6079		0	0	0	0		0	6		0	0	16.16	3.94422	31.9369	0.383061
08-08-2005_Ce1500atg-TrimStack	TCTCTT.psum	1143;1,1175;1,1213;3,1253;1,1263;1,1267;9,1280;4,1286;25,1312;2,1315;7,1326;142,1471;1,1481;1	13	198	131	10.5456		0	0	0	0	1286;25,1326;142	2	142		0	0	52.1348	7.47847	82.0487	22.2209
08-08-2005_Ce1500atg-TrimStack	TCAGCT.psum	1481;15	1	15	94	10.5394		0	0	0	0		0	15		0	0	31.8028	5.90138	55.4083	8.19729
08-08-2005_Ce1500atg-TrimStack	TCCCAT.psum	1246;1,1360;6	2	7	84	10.5323		0	0	0	0		0	6		0	0	27.0674	5.40553	48.6895	5.44527
08-08-2005_Ce1500atg-TrimStack	TCCAGC.psum	1488;10	1	10	81	10.5241		0	0	0	0		0	10		0	0	23.3994	5.47322	45.2923	1.5065
08-08-2005_Ce1500atg-TrimStack	CTCACT.psum	1341;4,1387;3,1391;2,1425;6,1439;4,1454;5,1468;22	7	46	78	10.4384		0	0	0	0		0	22		0	0	25.4014	5.03897	45.5573	5.24554
08-08-2005_Ce1500atg-TrimStack	TATCAG.psum	702;1,1350;6	2	7	85	10.3386		0	0	0	0		0	6		0	0	29.1388	5.40315	50.7514	7.52624
08-08-2005_Ce1500atg-TrimStack	GATAAG.psum	1381;4,1386;1,1405;7,1414;3,1418;2,1421;9	6	26	74	10.3083		0	0	0	0		0	9		0	0	23.4708	4.90182	43.0781	3.86355
08-08-2005_Ce1500atg-TrimStack	TTCTAA.psum	1439;2,1442;2,1449;11,1461;22	4	37	143	10.2781		0	0	0	0		0	22		0	0	63.6117	7.72399	94.5076	32.7157
08-08-2005_Ce1500atg-TrimStack	CAAGGT.psum	1442;6	1	6	57	10.2333		0	0	0	0		0	6		0	0	15.5443	4.05105	31.7485	-0.65994
08-08-2005_Ce1500atg-TrimStack	AGTCGC.psum	1494;6	1	6	35	10.1597		0	0	0	0		0	6		0	0	7.63883	2.69311	18.4113	-3.13362
08-08-2005_Ce1500atg-TrimStack	GACAAA.psum	437;2,1495;4	2	6	122	10.073	1460;1	1	1	22	-4.10448		0	4		0	1	50.9507	7.05345	79.1645	22.7369
08-08-2005_Ce1500atg-TrimStack	CATATA.psum	1427;1,1455;9	2	10	84	10.0727		0	0	0	0		0	9		0	0	29.5201	5.40866	51.1548	7.88547
08-08-2005_Ce1500atg-TrimStack	GCACGC.psum	1082;1,1240;7,1378;3,1388;2,1391;1	5	14	32	10.0586		0	0	0	0		0	7		0	0	6.42052	2.54303	16.5927	-3.75161
08-08-2005_Ce1500atg-TrimStack	TCTTTC.psum	1177;1,1289;5,1309;2,1321;3,1326;1,1330;2,1341;2,1344;3,1348;3,1355;1,1366;3,1370;1,1378;1,1381;3,1400;22,1423;3,1427;38,1466;12,1492;3	19	109	132	10.0526		0	0	0	0	1427;38	1	38		0	0	56.4336	7.51712	86.5021	26.3651
08-08-2005_Ce1500atg-TrimStack	TTTTAG.psum	1487;11	1	11	185	10.0518		0	0	0	0		0	11		0	0	89.4447	9.5063	127.47	51.4195
08-08-2005_Ce1500atg-TrimStack	TCAGTC.psum	1434;1,1449;7,1462;17,1481;1,1484;14	5	40	67	9.97144		0	0	0	0		0	17		0	0	20.5795	4.65535	39.2009	1.95809
08-08-2005_Ce1500atg-TrimStack	GTTGTC.psum	1356;6	1	6	74	9.92314		0	0	0	0		0	6		0	0	24.4859	4.98976	44.4449	4.52688
08-08-2005_Ce1500atg-TrimStack	TTCCTT.psum	1086;1,1286;6,1308;2,1317;1,1319;1,1321;1,1330;1,1339;1,1342;3,1349;1,1361;2,1370;2,1386;8,1396;1,1398;2,1401;1,1403;1,1405;11,1421;4,1426;35,1464;11	21	96	119	9.90623		0	0	0	0	1426;35	1	35		0	0	51.503	6.81359	78.7574	24.2486
08-08-2005_Ce1500atg-TrimStack	ACAGAA.psum	1494;5	1	5	115	9.87934		0	0	0	0		0	5		0	0	46.2324	6.96075	74.0754	18.3894
08-08-2005_Ce1500atg-TrimStack	ACTTCA.psum	1461;3,1466;3,1470;17,1489;1,1491;7	5	31	107	9.87697		0	0	0	0		0	17		0	0	44.339	6.34415	69.7156	18.9624
08-08-2005_Ce1500atg-TrimStack	TTCAAT.psum	1387;3,1398;4,1409;1,1430;3,1434;2,1439;7,1452;39	7	59	226	9.87347		0	0	0	0	1452;39	1	39		0	0	118.038	10.9345	161.776	74.3001
08-08-2005_Ce1500atg-TrimStack	GTAGGT.psum	1431;6	1	6	53	9.86829		0	0	0	0		0	6		0	0	14.7545	3.87559	30.2569	-0.747847
08-08-2005_Ce1500atg-TrimStack	TCCTTT.psum	1211;1,1233;1,1261;2,1309;7,1318;1,1325;7,1333;6,1350;3,1355;3,1360;6,1384;12,1400;1,1416;1,1420;1,1422;48	15	100	104	9.86463		0	0	0	0	1422;48	1	48		0	0	44.5201	6.02961	68.6386	20.4017
08-08-2005_Ce1500atg-TrimStack	GGTATA.psum	1431;19,1452;10	2	29	51	9.85373		0	0	0	0		0	19		0	0	13.9376	3.76125	28.9826	-1.10738
08-08-2005_Ce1500atg-TrimStack	TATTCT.psum	1181;2,1283;2,1307;3,1311;2,1388;1,1404;6,1411;2,1416;1,1419;3,1423;71	10	93	122	9.82497		0	0	0	0	1423;71	1	71		0	0	56.171	6.70017	82.9717	29.3703
08-08-2005_Ce1500atg-TrimStack	TCAAAC.psum	1359;1,1491;2,1494;4	3	7	131	9.80321		0	0	0	0		0	4		0	0	54.7736	7.77566	85.8763	23.671
08-08-2005_Ce1500atg-TrimStack	CTTCTA.psum	1402;6,1456;3	2	9	86	9.74789		0	0	0	0		0	6		0	0	31.8813	5.55184	54.0886	9.67393
08-08-2005_Ce1500atg-TrimStack	TTTCAC.psum	994;1,1044;1,1288;1,1296;1,1299;2,1309;2,1328;1,1367;1,1369;10,1388;15,1405;2,1415;4,1420;2,1423;19,1444;7,1455;11,1468;6,1476;6	18	92	147	9.72885		0	0	0	0		0	19		0	0	68.8018	8.03776	100.953	36.6508
08-08-2005_Ce1500atg-TrimStack	TATCTT.psum	1317;3,1377;2,1407;12,1421;7,1441;16	5	40	99	9.71549		0	0	0	0		0	16		0	0	39.7928	6.09411	64.1692	15.4163
08-08-2005_Ce1500atg-TrimStack	TTCTCA.psum	1279;6,1318;4,1370;1,1372;1,1374;1,1386;1,1388;4,1403;1,1411;1,1413;2,1421;69,1491;5	12	96	163	9.64081		0	0	0	0	1421;69	1	69		0	0	73.2726	9.30703	110.501	36.0445
08-08-2005_Ce1500atg-TrimStack	TTCAAC.psum	1468;31	1	31	138	9.63926		0	0	0	0	1468;31	1	31		0	0	60.4085	8.04953	92.6066	28.2103
08-08-2005_Ce1500atg-TrimStack	CTTCCA.psum	1486;12	1	12	107	9.62642		0	0	0	0		0	12		0	0	41.5694	6.79698	68.7573	14.3815
08-08-2005_Ce1500atg-TrimStack	TCTATT.psum	1233;1,1237;2,1240;2,1277;2,1309;6,1321;5,1342;6,1360;1,1370;5,1385;6,1394;2,1398;13,1422;4,1429;63	14	118	123	9.61659		0	0	0	0	1429;63	1	63		0	0	52.5704	7.32376	81.8654	23.2754
08-08-2005_Ce1500atg-TrimStack	CTCCGC.psum	1279;2,1282;2,1286;2,1291;1,1323;2,1326;4,1331;11,1344;1,1373;7,1389;6,1398;1,1403;6,1410;14,1428;3	14	62	49	9.61264		0	0	0	0		0	14		0	0	14.0865	3.63204	28.6147	-0.441638
08-08-2005_Ce1500atg-TrimStack	ATCAGG.psum	1351;6	1	6	61	9.5558		0	0	0	0		0	6		0	0	17.1811	4.58558	35.5234	-1.16124
08-08-2005_Ce1500atg-TrimStack	TTTCAA.psum	1384;4,1447;3,1456;30,1493;4	4	41	367	9.53963		0	0	0	0	1456;30	1	30		0	0	217.646	15.6562	280.271	155.021
08-08-2005_Ce1500atg-TrimStack	GATTCA.psum	1470;6	1	6	91	9.52123	70;1	1	1	11	-4.34787		0	6		0	1	36.0795	5.76822	59.1524	13.0066
08-08-2005_Ce1500atg-TrimStack	CCCCGC.psum	1260;4,1265;1,1320;5,1338;11,1350;1,1352;4,1357;1,1378;2,1399;17,1420;2,1423;3,1436;2	12	53	31	9.49281		0	0	0	0		0	17		0	0	7.02918	2.52516	17.1298	-3.07145
08-08-2005_Ce1500atg-TrimStack	AGCCAA.psum	1492;6	1	6	84	9.46248		0	0	0	0		0	6		0	0	28.5936	5.85538	52.0151	5.17203
08-08-2005_Ce1500atg-TrimStack	CCTCCC.psum	1025;2,1069;5,1130;5,1206;5,1225;1,1232;1,1240;9,1251;2,1269;1,1286;7,1294;2,1297;10,1309;11,1327;14,1345;1,1349;9,1365;6,1377;14,1393;1,1395;25,1422;7,1430;3,1434;1,1439;1,1442;2	25	145	42	9.45295		0	0	0	0	1395;25	1	25		0	0	11.8038	3.19437	24.5813	-0.973638
08-08-2005_Ce1500atg-TrimStack	CGGACC.psum	1343;6	1	6	27	9.34654		0	0	0	0		0	6		0	0	5.39738	2.3113	14.6426	-3.8478
08-08-2005_Ce1500atg-TrimStack	CAGGAA.psum	1493;6	1	6	86	9.33144		0	0	0	0		0	6		0	0	31.8179	5.8064	55.0435	8.59229
08-08-2005_Ce1500atg-TrimStack	ATTATT.psum	1267;1,1418;11,1435;2,1439;2,1448;45	5	61	226	9.29098		0	0	0	0	1448;45	1	45		0	0	116.722	11.7617	163.769	69.6756
08-08-2005_Ce1500atg-TrimStack	TCGTTT.psum	1260;5,1330;4,1341;1,1377;1,1385;1,1399;12,1413;12,1426;1,1428;20,1449;8,1459;1,1461;7	12	73	123	9.28		0	0	0	0		0	20		0	0	51.5161	7.703	82.3281	20.7041
08-08-2005_Ce1500atg-TrimStack	CCCAAA.psum	1476;1,1494;5	2	6	97	9.27093		0	0	0	0		0	5		0	0	37.0654	6.46479	62.9246	11.2062
08-08-2005_Ce1500atg-TrimStack	CTAAAA.psum	1477;4,1495;4	2	8	176	9.2462		0	0	0	0		0	4		0	0	87.9849	9.51906	126.061	49.9087
08-08-2005_Ce1500atg-TrimStack	CAGGTT.psum	1353;6,1489;7	2	13	63	9.21735		0	0	0	0		0	7		0	0	20.3913	4.62266	38.882	1.90071
08-08-2005_Ce1500atg-TrimStack	ATTCTC.psum	1304;2,1315;3,1405;4,1413;3,1417;1,1425;1,1428;9,1438;3,1443;1,1445;7,1453;10,1465;1,1471;14,1488;1,1490;6	15	66	116	9.1704		0	0	0	0		0	14		0	0	49.8793	7.21023	78.7202	21.0383
08-08-2005_Ce1500atg-TrimStack	ACGCAA.psum	1332;7	1	7	55	9.14658		0	0	0	0		0	7		0	0	17.3793	4.11309	33.8316	0.926911
08-08-2005_Ce1500atg-TrimStack	AGTCAA.psum	1493;5	1	5	82	9.1417		0	0	0	0		0	5		0	0	32.2646	5.4405	54.0266	10.5026
08-08-2005_Ce1500atg-TrimStack	TTTTAT.psum	1292;6,1323;1,1347;2,1381;11,1394;2,1397;75,1473;1,1475;1,1477;4	9	103	326	9.13924		0	0	0	0	1397;75	1	75		0	0	176.293	16.3807	241.816	110.77
08-08-2005_Ce1500atg-TrimStack	TCCCTC.psum	1249;1,1257;6,1264;2,1269;1,1302;7,1321;2,1329;10,1349;6,1373;2,1376;3,1380;2,1383;8,1428;2,1440;10,1461;1,1470;4,1480;2	17	69	52	9.11715		0	0	0	0		0	10		0	0	15.9557	3.95346	31.7696	0.141902
08-08-2005_Ce1500atg-TrimStack	CGCACT.psum	1244;3,1248;2,1314;3,1323;1,1353;3,1361;4,1448;6	7	22	37	9.09602		0	0	0	0		0	6		0	0	9.78974	2.99145	21.7555	-2.17604
08-08-2005_Ce1500atg-TrimStack	ATTTCC.psum	1408;1,1428;1,1436;1,1467;29	4	32	176	9.07891		0	0	0	0	1467;29	1	29		0	0	85.7445	9.94123	125.509	45.9795
08-08-2005_Ce1500atg-TrimStack	GTCAAA.psum	1495;4	1	4	118	9.07726		0	0	0	0		0	4		0	0	50.996	7.38152	80.5221	21.4699
08-08-2005_Ce1500atg-TrimStack	GATCAA.psum	1492;6	1	6	98	9.04692	1451;1	1	1	16	-4.14042		0	6		0	1	41.7455	6.21809	66.6178	16.8731
08-08-2005_Ce1500atg-TrimStack	TCAGGC.psum	1490;7	1	7	54	9.04026		0	0	0	0		0	7		0	0	16.5402	4.14366	33.1149	-0.0343945
08-08-2005_Ce1500atg-TrimStack	ATTACA.psum	1312;1,1485;12	2	13	97	9.03378		0	0	0	0		0	12		0	0	41.1449	6.18292	65.8766	16.4132
08-08-2005_Ce1500atg-TrimStack	TACGCA.psum	1331;7	1	7	44	8.99571		0	0	0	0		0	7		0	0	11.9215	3.56597	26.1854	-2.34237
08-08-2005_Ce1500atg-TrimStack	GTTTTC.psum	1273;1,1275;1,1318;4,1337;6,1354;5,1376;5,1409;54,1474;1,1487;7	9	84	191	8.98446		0	0	0	0	1409;54	1	54		0	0	101.47	9.96501	141.33	61.6098
08-08-2005_Ce1500atg-TrimStack	CCTCAC.psum	1385;14,1425;1,1438;2,1471;3	4	20	42	8.98158		0	0	0	0		0	14		0	0	12.173	3.3209	25.4567	-1.11058
08-08-2005_Ce1500atg-TrimStack	ATCATC.psum	1492;2,1495;3	2	5	93	8.96984		0	0	0	0		0	3		0	0	38.3129	6.09678	62.7	13.9258
08-08-2005_Ce1500atg-TrimStack	TTCACA.psum	1329;1,1398;2,1435;4,1468;11,1494;5	5	23	122	8.95951		0	0	0	0		0	11		0	0	56.5423	7.30596	85.7661	27.3184
08-08-2005_Ce1500atg-TrimStack	TTTTTT.psum	1280;1,1297;1,1367;1,1378;6,1385;85,1477;2,1486;5	7	101	616	8.94407	1494;1	1	1	227	-5.03184	1385;85	1	85		0	1	367.054	27.8336	478.389	255.72
08-08-2005_Ce1500atg-TrimStack	CAGAAG.psum	1492;6	1	6	89	8.93452		0	0	0	0		0	6		0	0	34.4296	6.10781	58.8608	9.99832
08-08-2005_Ce1500atg-TrimStack	GCAAAA.psum	1495;4	1	4	174	8.92511	1457;1,1460;1,1470;3,1491;1	4	6	47	-4.77189		0	4		0	3	91.2455	9.27211	128.334	54.1571
08-08-2005_Ce1500atg-TrimStack	TCTTAT.psum	874;1,1221;3,1308;3,1313;1,1334;2,1350;4,1355;1,1358;20,1379;7,1387;79,1467;1,1470;6,1485;5	13	133	100	8.90834		0	0	0	0	1387;79	1	79		0	0	41.1559	6.6055	67.5779	14.7339
08-08-2005_Ce1500atg-TrimStack	ACACAA.psum	912;1,1493;5	2	6	103	8.85878		0	0	0	0		0	5		0	0	41.668	6.9233	69.3612	13.9748
08-08-2005_Ce1500atg-TrimStack	TGCCAC.psum	1494;6	1	6	59	8.83345		0	0	0	0		0	6		0	0	18.4044	4.59567	36.7871	0.0217646
08-08-2005_Ce1500atg-TrimStack	TACAGG.psum	152;3,1485;13	2	16	44	8.82052		0	0	0	0		0	13		0	0	11.7314	3.65836	26.3648	-2.90204
08-08-2005_Ce1500atg-TrimStack	TAATCT.psum	1121;2,1124;1,1225;2,1397;1,1399;4,1413;5,1432;1,1458;8,1467;1,1476;1,1478;9,1488;2	12	37	78	8.79407		0	0	0	0		0	9		0	0	32.5543	5.16777	53.2254	11.8833
08-08-2005_Ce1500atg-TrimStack	ACTAAC.psum	1471;4,1485;13	2	17	53	8.7667		0	0	0	0		0	13		0	0	18.7384	3.90815	34.371	3.10583
08-08-2005_Ce1500atg-TrimStack	CTTTCT.psum	285;1,1256;1,1283;1,1303;2,1311;10,1323;1,1329;1,1332;1,1338;5,1349;5,1360;1,1365;1,1368;2,1371;10,1382;7,1390;5,1400;23,1424;38	18	115	116	8.75833		0	0	0	0	1424;38	1	38		0	0	52.6529	7.23278	81.584	23.7218
08-08-2005_Ce1500atg-TrimStack	TTCTTA.psum	1373;2,1381;2,1396;8,1405;7,1413;1,1416;40,1457;11,1469;17	8	88	117	8.74045		0	0	0	0	1416;40	1	40		0	0	51.6851	7.47272	81.576	21.7942
08-08-2005_Ce1500atg-TrimStack	CTATTT.psum	1054;1,1223;2,1272;6,1301;4,1309;7,1323;7,1373;6,1386;12,1402;7,1430;1,1432;17,1453;24,1478;3,1482;8	14	105	151	8.72513		0	0	0	0		0	24		0	0	70.9738	9.17192	107.662	34.2862
08-08-2005_Ce1500atg-TrimStack	CTCAAC.psum	1479;1,1481;2,1492;1,1494;4	4	8	78	8.66443		0	0	0	0		0	4		0	0	27.8431	5.78883	50.9984	4.68773
08-08-2005_Ce1500atg-TrimStack	CAGATT.psum	1469;6,1480;16	2	22	104	8.65135		0	0	0	0		0	16		0	0	43.673	6.97313	71.5655	15.7805
08-08-2005_Ce1500atg-TrimStack	TTTCCT.psum	1197;1,1201;2,1204;2,1209;1,1242;6,1282;2,1285;3,1292;1,1295;3,1315;6,1331;9,1348;4,1360;1,1369;1,1381;5,1387;1,1394;81	17	129	152	8.61971		0	0	0	0	1394;81	1	81		0	0	71.6056	9.32681	108.913	34.2984
08-08-2005_Ce1500atg-TrimStack	CGTGAA.psum	1330;2,1371;4,1376;7,1388;2,1391;2,1396;1,1403;1,1412;7	8	26	62	8.57319		0	0	0	0		0	7		0	0	22.4024	4.61877	40.8775	3.92734
08-08-2005_Ce1500atg-TrimStack	TCTTCT.psum	1225;2,1304;1,1306;1,1327;4,1350;3,1363;5,1375;1,1391;2,1407;3,1413;1,1416;3,1426;38,1468;5,1482;2	14	71	141	8.56828		0	0	0	0	1426;38	1	38		0	0	68.5885	8.45111	102.393	34.7841
08-08-2005_Ce1500atg-TrimStack	TCAATC.psum	1442;10,1458;2,1466;24,1492;6	4	42	87	8.5384		0	0	0	0		0	24		0	0	37.8692	5.7541	60.8856	14.8528
08-08-2005_Ce1500atg-TrimStack	CGCGTG.psum	1294;1,1325;2,1354;2,1357;6,1370;1,1372;1,1375;7,1385;6,1393;6	9	32	29	8.5279		0	0	0	0		0	7		0	0	7.31992	2.54225	17.4889	-2.84909
08-08-2005_Ce1500atg-TrimStack	CCGCCT.psum	208;2,1321;1,1363;1,1366;2,1382;3,1392;4,1405;1,1409;2,1412;16,1439;1,1447;1	11	34	39	8.50408		0	0	0	0		0	16		0	0	10.2565	3.37996	23.7764	-3.2633
08-08-2005_Ce1500atg-TrimStack	ATATTT.psum	1388;6,1419;2,1434;3,1439;21,1469;24	5	56	298	8.49758		0	0	0	0		0	24		0	0	177.758	14.1502	234.358	121.157
08-08-2005_Ce1500atg-TrimStack	CAATTT.psum	1405;4,1434;2,1438;2,1442;2,1445;2,1454;39	6	51	296	8.47746		0	0	0	0	1454;39	1	39		0	0	175.96	14.1599	232.599	119.32
08-08-2005_Ce1500atg-TrimStack	TCATTA.psum	1419;6,1435;6,1449;7,1461;6,1470;2,1476;14	6	41	93	8.47617		0	0	0	0		0	14		0	0	40.7928	6.1593	65.4299	16.1556
08-08-2005_Ce1500atg-TrimStack	TTCTAT.psum	719;1,1227;1,1244;1,1246;1,1284;1,1329;1,1340;1,1343;1,1358;1,1394;1,1407;3,1420;1,1427;11,1441;27,1469;3,1473;2,1484;1,1486;4	18	62	121	8.46806		0	0	0	0	1441;27	1	27		0	0	55.8048	7.69895	86.6006	25.009
08-08-2005_Ce1500atg-TrimStack	CCATAA.psum	959;1,1362;6	2	7	68	8.4669		0	0	0	0		0	6		0	0	25.3219	5.04058	45.4842	5.15962
08-08-2005_Ce1500atg-TrimStack	AATTCC.psum	1235;1,1479;10,1491;6	3	17	126	8.45905		0	0	0	0		0	10		0	0	62.167	7.54612	92.3515	31.9825
08-08-2005_Ce1500atg-TrimStack	TATATT.psum	1339;1,1440;38,1485;7	3	46	164	8.45416		0	0	0	0	1440;38	1	38		0	0	84.5855	9.39354	122.16	47.0113
08-08-2005_Ce1500atg-TrimStack	TTGTAC.psum	1372;6	1	6	72	8.45047		0	0	0	0		0	6		0	0	28.0201	5.20443	48.8378	7.20239
08-08-2005_Ce1500atg-TrimStack	TCTTTA.psum	1126;1,1416;18,1444;2,1448;11,1465;1,1467;11	6	44	100	8.43719		0	0	0	0		0	18		0	0	42.9698	6.75938	70.0073	15.9323
08-08-2005_Ce1500atg-TrimStack	CCGTGT.psum	1309;6	1	6	39	8.43384		0	0	0	0		0	6		0	0	10.7505	3.34954	24.1487	-2.64767
08-08-2005_Ce1500atg-TrimStack	CTTATC.psum	1295;6,1314;6,1350;5,1356;1,1359;20,1381;16,1398;8,1408;30,1447;5	9	97	70	8.39658		0	0	0	0	1408;30	1	30		0	0	26.2555	5.20979	47.0947	5.41636
08-08-2005_Ce1500atg-TrimStack	TTCCAA.psum	1394;6,1473;10,1493;5	3	21	176	8.39344		0	0	0	0		0	10		0	0	90.9557	10.1322	131.485	50.4268
08-08-2005_Ce1500atg-TrimStack	TTTAAT.psum	1418;1,1420;1,1456;2,1464;5,1472;12	5	21	243	8.38949		0	0	0	0		0	12		0	0	127.847	13.7259	182.751	72.9437
08-08-2005_Ce1500atg-TrimStack	CTTATT.psum	1222;1,1224;1,1237;3,1382;2,1393;1,1395;4,1415;5,1422;8,1436;34,1471;4,1476;15	11	78	102	8.36061		0	0	0	0	1436;34	1	34		0	0	46.1137	6.68448	72.8516	19.3758
08-08-2005_Ce1500atg-TrimStack	TACTTT.psum	1375;6,1430;2,1433;28,1462;1,1474;3,1486;1,1489;5	7	46	135	8.34985		0	0	0	0	1433;28	1	28		0	0	65.7948	8.2882	98.9476	32.642
08-08-2005_Ce1500atg-TrimStack	ATTTTT.psum	1384;2,1389;12,1405;14,1420;10,1435;34,1472;20	6	92	742	8.33953		0	0	0	0	1435;34	1	34		0	0	476.693	31.8132	603.946	349.44
08-08-2005_Ce1500atg-TrimStack	CTTTTA.psum	1323;1,1433;1,1440;9,1453;4,1465;6	5	21	129	8.33778		0	0	0	0		0	9		0	0	58.4034	8.46708	92.2717	24.5351
08-08-2005_Ce1500atg-TrimStack	TCACAA.psum	1494;5	1	5	118	8.32093		0	0	0	0		0	5		0	0	53.7525	7.72119	84.6373	22.8677
08-08-2005_Ce1500atg-TrimStack	GCACTC.psum	1320;1,1353;1,1363;1,1449;6	4	9	36	8.30596		0	0	0	0		0	6		0	0	10.6821	3.04816	22.8747	-1.51055
08-08-2005_Ce1500atg-TrimStack	GTTCAA.psum	1493;5	1	5	117	8.29862		0	0	0	0		0	5		0	0	57.0704	7.22163	85.957	28.1839
08-08-2005_Ce1500atg-TrimStack	TATTCC.psum	1312;1,1426;2,1438;5,1466;30	4	38	82	8.29192		0	0	0	0	1466;30	1	30		0	0	35.3581	5.62497	57.858	12.8582
08-08-2005_Ce1500atg-TrimStack	ACTTCT.psum	1401;6	1	6	101	8.2834		0	0	0	0		0	6		0	0	45.4648	6.7044	72.2824	18.6472
08-08-2005_Ce1500atg-TrimStack	ATTCAA.psum	1469;17,1493;4	2	21	196	8.2556		0	0	0	0		0	17		0	0	107.544	10.7146	150.403	64.6857
08-08-2005_Ce1500atg-TrimStack	TTTAGA.psum	758;1,1493;5	2	6	135	8.24962	1425;1,1429;2	2	3	31	-4.14249		0	5		0	2	65.7656	8.39244	99.3353	32.1958
08-08-2005_Ce1500atg-TrimStack	CATTCT.psum	1424;1,1426;4,1449;6,1463;2,1475;18	5	31	99	8.23627		0	0	0	0		0	18		0	0	42.0503	6.9145	69.7083	14.3923
08-08-2005_Ce1500atg-TrimStack	CCTTTT.psum	1193;1,1235;2,1239;6,1260;4,1275;1,1277;2,1287;3,1298;6,1305;1,1310;4,1315;2,1318;18,1337;1,1341;3,1354;1,1356;6,1363;6,1384;16,1401;2,1412;6,1421;8,1430;36	22	135	126	8.22973		0	0	0	0	1430;36	1	36		0	0	58.9306	8.14964	91.5292	26.332
08-08-2005_Ce1500atg-TrimStack	TTTGCG.psum	1339;7,1382;1,1384;1	3	9	75	8.22543		0	0	0	0		0	7		0	0	28.993	5.59327	51.366	6.61988
08-08-2005_Ce1500atg-TrimStack	GTCAAG.psum	1440;6	1	6	55	8.21373		0	0	0	0		0	6		0	0	18.6962	4.41989	36.3758	1.0166
08-08-2005_Ce1500atg-TrimStack	ACGTGA.psum	1337;1,1350;3,1360;25,1388;1,1391;16,1408;9,1418;10	7	65	54	8.21146		0	0	0	0	1360;25	1	25		0	0	18.2968	4.34797	35.6887	0.904884
08-08-2005_Ce1500atg-TrimStack	TTTTCG.psum	1236;1,1288;2,1330;1,1385;5,1401;7,1410;5,1420;3,1424;2,1428;2,1435;18	10	46	200	8.20873		0	0	0	0		0	18		0	0	113.664	10.5176	155.734	71.5937
08-08-2005_Ce1500atg-TrimStack	CTGTTT.psum	1381;1,1386;1,1400;2,1403;2,1412;2,1428;14,1454;6	7	28	107	8.19245		0	0	0	0		0	14		0	0	50.5654	6.88861	78.1198	23.0109
08-08-2005_Ce1500atg-TrimStack	TCCGCC.psum	1284;1,1320;1,1322;1,1324;2,1340;3,1345;1,1365;1,1367;3,1380;1,1383;1,1391;1,1414;10,1429;6,1436;4	14	36	46	8.16986		0	0	0	0		0	10		0	0	14.9215	3.80404	30.1377	-0.294622
08-08-2005_Ce1500atg-TrimStack	CTTTAT.psum	1415;4,1421;14,1436;25,1468;9	4	52	95	8.15015		0	0	0	0	1436;25	1	25		0	0	41.0724	6.61676	67.5395	14.6054
08-08-2005_Ce1500atg-TrimStack	TTATAT.psum	1441;12,1455;3,1471;1	3	16	135	8.1318		0	0	0	0		0	12		0	0	65.9376	8.49287	99.9091	31.9661
08-08-2005_Ce1500atg-TrimStack	TCACTC.psum	1302;1,1344;1,1347;1,1349;1,1358;2,1366;4,1377;3,1390;4,1396;6,1439;3,1447;6,1459;37	12	69	60	8.10851		0	0	0	0	1459;37	1	37		0	0	21.6579	4.72862	40.5724	2.74346
08-08-2005_Ce1500atg-TrimStack	CAGTCT.psum	1436;1,1438;2,1441;1,1454;3,1462;8,1483;1,1485;1,1487;6	8	23	50	8.10613		0	0	0	0		0	8		0	0	17.327	4.03066	33.4496	1.20432
08-08-2005_Ce1500atg-TrimStack	GTCCCT.psum	1382;6	1	6	29	8.10457		0	0	0	0		0	6		0	0	7.30885	2.67641	18.0145	-3.39678
08-08-2005_Ce1500atg-TrimStack	TAAATT.psum	1462;3,1474;16	2	19	254	8.10136		0	0	0	0		0	16		0	0	141.356	13.9043	196.973	85.7389
08-08-2005_Ce1500atg-TrimStack	CCCCTC.psum	152;3,444;3,1022;2,1147;2,1256;4,1262;6,1285;1,1293;12,1306;3,1320;10,1331;2,1340;2,1348;5,1354;1,1371;6,1381;7,1397;13,1412;2,1415;15,1431;7,1442;1,1444;2	22	109	36	8.09079		0	0	0	0		0	15		0	0	9.99598	3.21403	22.8521	-2.86013
08-08-2005_Ce1500atg-TrimStack	TCTAAA.psum	1460;1,1465;6,1475;8,1494;5	4	20	131	8.08053		0	0	0	0		0	8		0	0	65.2918	8.13167	97.8185	32.7651
08-08-2005_Ce1500atg-TrimStack	TCATCA.psum	1481;1,1486;1,1492;5	3	7	108	8.07602		0	0	0	0		0	5		0	0	50.8441	7.07724	79.153	22.5351
08-08-2005_Ce1500atg-TrimStack	TTACGC.psum	1330;6	1	6	35	8.07582		0	0	0	0		0	6		0	0	9.63783	3.14051	22.1999	-2.92421
08-08-2005_Ce1500atg-TrimStack	CTCTCA.psum	1223;1,1257;2,1261;1,1279;4,1328;12,1345;3,1349;20,1373;1,1381;3,1385;3,1396;9,1408;1,1410;16,1434;11,1456;4,1467;13,1481;2,1493;3	18	109	70	8.07394		0	0	0	0		0	20		0	0	27.498	5.2641	48.5544	6.44158
08-08-2005_Ce1500atg-TrimStack	CACTCA.psum	1163;2,1254;2,1331;2,1359;2,1397;1,1435;2,1439;1,1460;6,1485;2,1493;4	10	24	54	8.05025		0	0	0	0		0	6		0	0	20.4557	4.16686	37.1232	3.78829
08-08-2005_Ce1500atg-TrimStack	ATAAGT.psum	1364;6	1	6	80	8.04734		0	0	0	0		0	6		0	0	30.8038	6.11334	55.2572	6.35044
08-08-2005_Ce1500atg-TrimStack	GCTATA.psum	310;1,1434;6,1451;1,1453;4	4	12	39	8.04261		0	0	0	0		0	6		0	0	11.9125	3.368	25.3845	-1.55954
08-08-2005_Ce1500atg-TrimStack	CTGGCC.psum	1234;6	1	6	30	8.04261		0	0	0	0		0	6		0	0	7.71932	2.77033	18.8006	-3.36201
08-08-2005_Ce1500atg-TrimStack	TGTTTC.psum	1304;1,1423;1,1437;6,1452;2,1455;1,1488;7	6	18	143	8.03514		0	0	0	0		0	7		0	0	69.4326	9.15571	106.055	32.8098
08-08-2005_Ce1500atg-TrimStack	TTCGAA.psum	849;2,1494;5	2	7	158	8.03347		0	0	0	0		0	5		0	0	77.171	10.0615	117.417	36.9249
08-08-2005_Ce1500atg-TrimStack	TAAGTT.psum	1365;6	1	6	92	8.0024		0	0	0	0		0	6		0	0	42.5654	6.17748	67.2753	17.8555
08-08-2005_Ce1500atg-TrimStack	CCCTCC.psum	1230;4,1235;1,1248;2,1286;6,1296;14,1326;9,1336;2,1341;6,1349;7,1391;2,1399;1,1401;3,1411;6,1423;8	14	71	36	7.99765		0	0	0	0		0	14		0	0	10.6469	3.17007	23.3272	-2.0334
08-08-2005_Ce1500atg-TrimStack	CCCTCA.psum	1265;5,1384;6,1433;1,1442;6,1449;2,1464;2,1471;1,1473;2	8	25	40	7.99611		0	0	0	0		0	6		0	0	11.2746	3.59242	25.6443	-3.09502
08-08-2005_Ce1500atg-TrimStack	CAGGTG.psum	1312;1,1484;3,1492;6	3	10	44	7.96623		0	0	0	0		0	6		0	0	14.5734	3.69392	29.3491	-0.20222
08-08-2005_Ce1500atg-TrimStack	AATATT.psum	1469;20	1	20	260	7.96559		0	0	0	0		0	20		0	0	156.867	12.9473	208.656	105.078
08-08-2005_Ce1500atg-TrimStack	TTCTCC.psum	1322;1,1353;1,1381;4,1390;8,1409;1,1416;3,1433;7,1443;1,1446;10,1459;6,1470;5,1491;4	12	51	99	7.95464		0	0	0	0		0	10		0	0	44.1117	6.90017	71.7123	16.511
08-08-2005_Ce1500atg-TrimStack	CCTAGC.psum	1237;6	1	6	24	7.94774		0	0	0	0		0	6		0	0	6.02113	2.26214	15.0697	-3.02742
08-08-2005_Ce1500atg-TrimStack	CAGCCG.psum	97;1,1490;7	2	8	40	7.94201		0	0	0	0		0	7		0	0	11.9336	3.53391	26.0693	-2.20205
08-08-2005_Ce1500atg-TrimStack	CCCGCC.psum	832;1,1354;2,1361;6,1375;6,1393;1,1411;12	6	28	41	7.93481		0	0	0	0		0	12		0	0	11.9457	3.66163	26.5922	-2.70083
08-08-2005_Ce1500atg-TrimStack	CATCCA.psum	1291;1,1479;6	2	7	62	7.91804		0	0	0	0		0	6		0	0	23.2535	4.89344	42.8273	3.67975
08-08-2005_Ce1500atg-TrimStack	CTAACA.psum	1480;1,1489;1,1491;1,1493;6	4	9	56	7.89249		0	0	0	0		0	6		0	0	20.6026	4.48494	38.5424	2.66284
08-08-2005_Ce1500atg-TrimStack	CCTCTT.psum	1267;1,1283;4,1288;1,1322;5,1333;1,1358;4,1383;3,1387;6,1398;1,1400;10,1411;1,1414;11,1428;8,1438;1,1440;9,1451;2,1456;1	17	69	63	7.88882		0	0	0	0		0	11		0	0	25.0443	4.81134	44.2896	5.79892
08-08-2005_Ce1500atg-TrimStack	AACTTC.psum	1400;6,1457;1,1460;1,1474;1,1481;4,1488;7	6	20	117	7.88665		0	0	0	0		0	7		0	0	57.0423	7.60243	87.452	26.6325
08-08-2005_Ce1500atg-TrimStack	ATATCT.psum	1187;1,1442;7	2	8	92	7.86463		0	0	0	0		0	7		0	0	42.1469	6.3389	67.5025	16.7913
08-08-2005_Ce1500atg-TrimStack	CGCGCG.psum	1083;5,1189;3,1200;1,1332;3,1336;4,1346;11,1359;2,1379;6,1389;5	9	40	29	7.85968		0	0	0	0		0	11		0	0	7.20926	2.77247	18.2991	-3.88063
08-08-2005_Ce1500atg-TrimStack	GCTGGC.psum	1233;6	1	6	34	7.85725		0	0	0	0		0	6		0	0	9.88129	3.06961	22.1597	-2.39717
08-08-2005_Ce1500atg-TrimStack	GTTTTA.psum	1412;6,1445;1	2	7	157	7.84805		0	0	0	0		0	6		0	0	80.8229	9.7065	119.649	41.9969
08-08-2005_Ce1500atg-TrimStack	GTCTCT.psum	1174;1,1181;2,1233;1,1261;8,1290;2,1296;5,1309;1,1311;2,1314;1,1326;10,1341;7,1349;3,1354;8,1363;1,1366;6,1377;6,1385;1,1387;1,1389;2,1392;1,1395;10,1425;5	22	84	64	7.82528		0	0	0	0		0	10		0	0	23.0714	5.2303	43.9926	2.15022
08-08-2005_Ce1500atg-TrimStack	CTCTTC.psum	1318;3,1327;2,1346;1,1348;4,1363;2,1375;4,1403;1,1405;2,1436;1,1439;8,1448;1,1451;3,1456;7,1492;2	14	41	97	7.75875		0	0	0	0		0	8		0	0	42.1549	7.0688	70.4301	13.8797
08-08-2005_Ce1500atg-TrimStack	ACCAAA.psum	1494;4	1	4	118	7.75209		0	0	0	0		0	4		0	0	57.3883	7.81875	88.6633	26.1133
08-08-2005_Ce1500atg-TrimStack	GCCAAA.psum	1495;3	1	3	107	7.74279		0	0	0	0		0	3		0	0	47.3139	7.70861	78.1483	16.4795
08-08-2005_Ce1500atg-TrimStack	CTTCAC.psum	1415;4,1462;10,1494;2	3	16	71	7.73019		0	0	0	0		0	10		0	0	27.1831	5.66828	49.8562	4.50996
08-08-2005_Ce1500atg-TrimStack	CTTCTT.psum	1307;1,1365;2,1379;2,1393;3,1408;12,1423;34	6	54	124	7.72516		0	0	0	0	1423;34	1	34		0	0	64.9024	7.65001	95.5025	34.3024
08-08-2005_Ce1500atg-TrimStack	AGATTC.psum	1469;6,1492;2	2	8	78	7.71913		0	0	0	0		0	6		0	0	32.6932	5.86942	56.1708	9.21547
08-08-2005_Ce1500atg-TrimStack	CTAATT.psum	1378;4,1455;3,1466;20	3	27	112	7.71811		0	0	0	0		0	20		0	0	51.5231	7.83571	82.866	20.1803
08-08-2005_Ce1500atg-TrimStack	CTAAAT.psum	1013;3,1477;8	2	11	95	7.71413		0	0	0	0		0	8		0	0	45.7495	6.38445	71.2873	20.2117
08-08-2005_Ce1500atg-TrimStack	TCTAAC.psum	1388;1,1454;2,1475;6,1490;6	4	15	58	7.71144		0	0	0	0		0	6		0	0	20.6851	4.8389	40.0407	1.32952
08-08-2005_Ce1500atg-TrimStack	CTCTAT.psum	1298;5,1309;4,1319;4,1324;1,1342;1,1345;10,1363;1,1371;1,1385;1,1388;6,1401;2,1404;8,1413;3,1434;13,1454;2,1458;1	16	63	62	7.70387		0	0	0	0		0	13		0	0	23.6559	4.97724	43.5649	3.74696
08-08-2005_Ce1500atg-TrimStack	CCCCCA.psum	1244;1,1246;1,1269;2,1309;1,1343;3,1347;3,1362;4,1379;3,1389;5,1472;3,1493;5	11	31	38	7.68922		0	0	0	0		0	5		0	0	11.7726	3.41093	25.4163	-1.87107
08-08-2005_Ce1500atg-TrimStack	TCTGTT.psum	1249;1,1309;6,1388;1,1406;5,1412;1,1433;10,1449;1,1451;1,1453;6	9	32	90	7.6765		0	0	0	0		0	10		0	0	40.173	6.49084	66.1364	14.2097
08-08-2005_Ce1500atg-TrimStack	AATTTT.psum	1457;1,1466;5,1475;18	3	24	644	7.65621		0	0	0	0		0	18		0	0	429.598	28.0037	541.612	317.583
08-08-2005_Ce1500atg-TrimStack	TTTGCT.psum	1431;7,1439;1,1456;7	3	15	111	7.65209	1494;1	1	1	25	-4.38655		0	7		0	1	56.336	7.14367	84.9107	27.7614
08-08-2005_Ce1500atg-TrimStack	ACCGCA.psum	1298;3,1397;1,1424;10	3	14	33	7.64228		0	0	0	0		0	10		0	0	9.834	3.03129	21.9592	-2.29117
08-08-2005_Ce1500atg-TrimStack	ATTTAT.psum	1246;3,1275;1,1411;3,1421;6,1434;12,1451;38	6	63	206	7.62999		0	0	0	0	1451;38	1	38		0	0	115.886	11.8105	163.128	68.6445
08-08-2005_Ce1500atg-TrimStack	CTCTCC.psum	1275;3,1316;1,1327;7,1341;1,1345;2,1358;1,1360;3,1374;6,1389;1,1394;4,1399;1,1402;1,1412;8,1462;3	14	42	61	7.62819		0	0	0	0		0	8		0	0	22.9064	4.99379	42.8816	2.93128
08-08-2005_Ce1500atg-TrimStack	TTCCCT.psum	532;1,1254;10,1285;1,1293;1,1296;1,1301;1,1329;1,1342;1,1359;2,1363;1,1372;6,1387;3,1405;3,1426;6,1436;2,1439;23,1464;14	17	77	64	7.62142		0	0	0	0		0	23		0	0	25.4437	5.05894	45.6794	5.20789
08-08-2005_Ce1500atg-TrimStack	GGGTAA.psum	1493;6	1	6	35	7.62032		0	0	0	0		0	6		0	0	10.3068	3.24043	23.2686	-2.6549
08-08-2005_Ce1500atg-TrimStack	TCCCCC.psum	981;1,1191;4,1225;3,1242;4,1265;2,1268;4,1273;1,1276;1,1295;2,1300;17,1322;11,1340;1,1342;8,1352;1,1354;11,1366;7,1374;21,1396;7,1426;1,1429;2,1439;4,1444;1	22	114	40	7.58054		0	0	0	0		0	21		0	0	13.5825	3.48491	27.5221	-0.357148
08-08-2005_Ce1500atg-TrimStack	TTGTTT.psum	1244;3,1301;8,1318;3,1322;14,1340;6,1350;20,1374;4,1384;3,1388;26,1416;14,1434;12,1448;12,1473;2	13	127	227	7.56733		0	0	0	0	1388;26	1	26		0	0	130.831	12.7084	181.665	79.9972
08-08-2005_Ce1500atg-TrimStack	TCTCTA.psum	1298;2,1304;1,1307;3,1339;8,1355;5,1366;2,1369;3,1379;5,1385;1,1387;2,1392;1,1397;1,1400;2,1405;12,1424;1,1432;1,1434;1,1437;1,1439;1,1441;2,1444;2,1452;8,1462;2	23	67	74	7.56657		0	0	0	0		0	12		0	0	30.1288	5.79804	53.3209	6.93663
08-08-2005_Ce1500atg-TrimStack	TCAAGG.psum	1441;6	1	6	59	7.56555		0	0	0	0		0	6		0	0	20.9588	5.02822	41.0716	0.845868
08-08-2005_Ce1500atg-TrimStack	TCTCAA.psum	1281;4,1438;6,1447;1,1449;7,1466;7,1474;6,1482;5,1493;5	8	41	127	7.5646		0	0	0	0		0	7		0	0	61.669	8.63641	96.2147	27.1234
08-08-2005_Ce1500atg-TrimStack	CTTCAT.psum	1309;1,1423;2,1427;6,1445;7,1454;2,1457;13,1479;1,1481;8,1490;2	9	42	92	7.5595		0	0	0	0		0	13		0	0	43.7123	6.38769	69.263	18.1615
08-08-2005_Ce1500atg-TrimStack	TCCTCA.psum	1469;14	1	14	60	7.54644		0	0	0	0		0	14		0	0	23.9205	4.78099	43.0445	4.79656
08-08-2005_Ce1500atg-TrimStack	CAGCTA.psum	1492;5	1	5	46	7.53919		0	0	0	0		0	5		0	0	15.7103	4.01764	31.7808	-0.360285
08-08-2005_Ce1500atg-TrimStack	CAGTGC.psum	1229;6	1	6	40	7.53076		0	0	0	0		0	6		0	0	14.171	3.4298	27.8902	0.451839
08-08-2005_Ce1500atg-TrimStack	TCATAA.psum	1246;1,1308;3,1385;6,1477;6	4	16	98	7.52838		0	0	0	0		0	6		0	0	49.6861	6.41757	75.3564	24.0158
08-08-2005_Ce1500atg-TrimStack	AGATAA.psum	1493;5	1	5	83	7.50945		0	0	0	0		0	5		0	0	37.0302	6.1216	61.5166	12.5438
08-08-2005_Ce1500atg-TrimStack	CAGAAT.psum	1484;1,1486;11	2	12	100	7.49087		0	0	0	0		0	11		0	0	47.2596	7.04063	75.4221	19.097
08-08-2005_Ce1500atg-TrimStack	CAGACC.psum	1490;7	1	7	35	7.47896		0	0	0	0		0	7		0	0	9.82998	3.36545	23.2918	-3.6318
08-08-2005_Ce1500atg-TrimStack	CTGCGT.psum	1176;1,1203;3,1208;1,1279;3,1306;6,1326;16,1349;2,1358;13,1372;1,1374;8,1393;6	11	60	41	7.47271		0	0	0	0		0	16		0	0	13.0231	3.74387	27.9986	-1.95234
08-08-2005_Ce1500atg-TrimStack	CCAGGT.psum	1489;8	1	8	37	7.46908		0	0	0	0		0	8		0	0	11.2847	3.4429	25.0563	-2.48689
08-08-2005_Ce1500atg-TrimStack	CCAGCC.psum	1492;6	1	6	36	7.45898		0	0	0	0		0	6		0	0	10.6549	3.39793	24.2466	-2.93678
08-08-2005_Ce1500atg-TrimStack	CGCCCC.psum	1196;2,1213;3,1307;1,1310;1,1312;3,1321;4,1326;1,1329;4,1344;5,1351;6,1361;8,1370;1,1372;2,1375;12,1397;1,1400;3,1420;6,1432;2,1436;1	19	66	23	7.42958		0	0	0	0		0	12		0	0	5.56036	2.34733	14.9497	-3.82894
08-08-2005_Ce1500atg-TrimStack	ATATTC.psum	1447;5,1466;8,1477;17	3	30	125	7.42829		0	0	0	0		0	17		0	0	64.2334	8.18043	96.9551	31.5117
08-08-2005_Ce1500atg-TrimStack	TTTCCC.psum	1224;1,1247;3,1258;5,1287;2,1290;6,1302;1,1325;4,1339;8,1371;22,1403;10,1425;16,1444;16,1466;9	13	103	115	7.42824		0	0	0	0		0	22		0	0	53.5282	8.27542	86.6299	20.4265
08-08-2005_Ce1500atg-TrimStack	TATCAA.psum	1441;2,1494;4	2	6	121	7.41926		0	0	0	0		0	4		0	0	62.7837	7.84665	94.1703	31.3971
08-08-2005_Ce1500atg-TrimStack	CCCTCT.psum	1250;3,1257;11,1279;2,1305;1,1307;4,1321;6,1328;2,1331;6,1338;8,1349;1,1351;1,1353;3,1358;1,1372;11,1404;7,1417;6,1438;1,1443;10	18	84	41	7.40338		0	0	0	0		0	11		0	0	13.5885	3.70256	28.3988	-1.22172
08-08-2005_Ce1500atg-TrimStack	GCGCAC.psum	1290;1,1302;1,1320;7,1330;6,1337;1,1342;1,1351;7,1377;5	8	29	31	7.39688		0	0	0	0		0	7		0	0	8.4165	3.05311	20.629	-3.79595
08-08-2005_Ce1500atg-TrimStack	TGCGCG.psum	1263;1,1265;3,1294;9,1307;2,1312;2,1322;8,1337;5,1348;1,1350;1,1369;7	10	39	31	7.38637		0	0	0	0		0	9		0	0	8.53421	3.04152	20.7003	-3.63187
08-08-2005_Ce1500atg-TrimStack	GCGCGC.psum	1079;1,1157;6,1241;2,1255;1,1267;6,1275;1,1298;2,1329;6,1342;1,1344;1,1346;11,1359;1,1361;4,1370;6,1378;6,1392;1,1402;2,1405;1	18	59	30	7.38398		0	0	0	0		0	11		0	0	8.65392	2.89086	20.2174	-2.90953
08-08-2005_Ce1500atg-TrimStack	ATTCTT.psum	1412;4,1417;1,1421;6,1428;9,1444;5,1451;41	6	66	137	7.37547		0	0	0	0	1451;41	1	41		0	0	71.0563	8.94094	106.82	35.2926
08-08-2005_Ce1500atg-TrimStack	TTCGTT.psum	867;2,1059;1,1342;4,1403;6,1415;6,1425;4,1430;15,1448;9,1458;9	9	56	95	7.36476		0	0	0	0		0	15		0	0	43.163	7.03853	71.3171	15.0089
08-08-2005_Ce1500atg-TrimStack	CTCCCC.psum	1163;1,1208;3,1237;6,1285;4,1290;1,1292;8,1327;6,1334;3,1346;2,1351;1,1355;1,1368;3,1378;12,1397;9,1408;6,1424;1	16	67	38	7.36074		0	0	0	0		0	12		0	0	12.1076	3.51763	26.1782	-1.96288
08-08-2005_Ce1500atg-TrimStack	CTACAA.psum	1494;4	1	4	89	7.3505		0	0	0	0		0	4		0	0	40.7435	6.56507	67.0038	14.4832
08-08-2005_Ce1500atg-TrimStack	TCTATA.psum	970;4,1426;4,1431;1,1436;1,1439;9,1450;11	6	30	71	7.32729		0	0	0	0		0	11		0	0	29.9205	5.60636	52.346	7.49507
08-08-2005_Ce1500atg-TrimStack	GTTACG.psum	1329;6	1	6	31	7.32641		0	0	0	0		0	6		0	0	9.22736	2.9718	21.1146	-2.65984
08-08-2005_Ce1500atg-TrimStack	CTCAAT.psum	1439;7,1452;13,1476;8	3	28	94	7.30831		0	0	0	0		0	13		0	0	42.9819	6.98084	70.9052	15.0585
08-08-2005_Ce1500atg-TrimStack	TCACTT.psum	1291;3,1350;1,1376;5,1390;3,1404;3,1408;1,1414;1,1416;4,1421;3,1425;7,1433;1,1436;1,1438;9,1450;2,1453;37,1491;1	16	82	99	7.29955		0	0	0	0	1453;37	1	37		0	0	48.7304	6.88668	76.2771	21.1837
08-08-2005_Ce1500atg-TrimStack	TCCCTT.psum	1212;2,1239;1,1247;2,1309;1,1312;2,1343;1,1354;3,1358;2,1362;4,1376;1,1398;2,1407;10,1435;1,1437;1,1448;8,1457;3	16	44	52	7.29717		0	0	0	0		0	10		0	0	20.168	4.36224	37.617	2.71906
08-08-2005_Ce1500atg-TrimStack	TCAGCG.psum	333;2,1488;9	2	11	46	7.28527		0	0	0	0		0	9		0	0	15.3028	4.21359	32.1572	-1.55156
08-08-2005_Ce1500atg-TrimStack	ATCGAT.psum	1364;6,1413;1,1432;1,1434;2,1450;1,1483;6	6	17	91	7.28262		0	0	0	0		0	6		0	0	43.1147	6.57528	69.4158	16.8136
08-08-2005_Ce1500atg-TrimStack	ATTTTA.psum	1436;1,1438;1,1457;7,1465;3,1469;15	5	27	282	7.27072		0	0	0	0		0	15		0	0	170.977	15.2699	232.056	109.897
08-08-2005_Ce1500atg-TrimStack	TCTCCC.psum	1207;1,1209;6,1257;1,1260;7,1275;6,1282;14,1298;3,1302;1,1306;4,1319;2,1331;5,1349;3,1354;1,1357;4,1370;9,1380;1,1382;2,1393;1,1395;4,1406;14,1437;1,1446;4,1465;1,1492;1	24	96	51	7.26682		0	0	0	0		0	14		0	0	20.5141	4.19522	37.295	3.73319
08-08-2005_Ce1500atg-TrimStack	CGTGGG.psum	1112;6	1	6	25	7.26518		0	0	0	0		0	6		0	0	6.62374	2.52936	16.7412	-3.4937
08-08-2005_Ce1500atg-TrimStack	ATCTCT.psum	1066;1,1217;2,1269;4,1287;6,1294;1,1296;1,1298;4,1303;7,1319;1,1337;6,1344;1,1348;2,1351;6,1358;14,1389;10,1404;4,1426;1,1434;5	18	76	77	7.26333		0	0	0	0		0	14		0	0	34.6056	5.83676	57.9527	11.2586
08-08-2005_Ce1500atg-TrimStack	CCCCCT.psum	808;5,1265;3,1281;2,1284;3,1292;11,1305;1,1314;2,1317;4,1322;8,1331;1,1365;1,1381;5,1395;8,1417;3,1421;4,1426;1,1435;2,1438;3	18	67	33	7.26024		0	0	0	0		0	11		0	0	9.2827	3.26674	22.3497	-3.78426
08-08-2005_Ce1500atg-TrimStack	GTTTTT.psum	1142;1,1324;4,1346;1,1368;1,1394;5,1404;28,1433;17,1457;1	8	58	322	7.24076	1492;3	1	3	84	-7.38143	1404;28	1	28		0	3	204.145	16.2766	269.251	139.038
08-08-2005_Ce1500atg-TrimStack	TCTCCA.psum	1124;1,1461;2,1482;1,1490;6	4	10	82	7.23618		0	0	0	0		0	6		0	0	37.504	6.14909	62.1004	12.9076
08-08-2005_Ce1500atg-TrimStack	CTATAT.psum	890;3,1387;1,1452;7,1460;1	4	12	68	7.222		0	0	0	0		0	7		0	0	25.9185	5.82684	49.2259	2.61113
08-08-2005_Ce1500atg-TrimStack	TCAACC.psum	1480;1,1482;1,1492;1,1495;2	4	5	58	7.19901		0	0	0	0		0	2		0	0	21.1227	5.12255	41.6129	0.632556
08-08-2005_Ce1500atg-TrimStack	CATTTA.psum	1285;1,1287;1,1453;3,1463;7,1471;12,1486;1	6	25	103	7.17934		0	0	0	0		0	12		0	0	52.1036	7.08928	80.4607	23.7465
08-08-2005_Ce1500atg-TrimStack	CCGCGC.psum	954;1,1306;1,1330;8,1395;2	4	12	28	7.15858		0	0	0	0		0	8		0	0	7.47686	2.86693	18.9446	-3.99086
08-08-2005_Ce1500atg-TrimStack	CATTAT.psum	1248;2,1420;6,1454;1,1486;5	4	14	86	7.15755		0	0	0	0		0	6		0	0	41.0191	6.28439	66.1567	15.8815
08-08-2005_Ce1500atg-TrimStack	CGCCCT.psum	1263;5,1324;1,1326;2,1329;1,1344;4,1419;6	6	19	23	7.15431		0	0	0	0		0	6		0	0	5.69819	2.41838	15.3717	-3.97532
08-08-2005_Ce1500atg-TrimStack	AATTTA.psum	1471;13	1	13	238	7.15336		0	0	0	0		0	13		0	0	142.782	13.311	196.026	89.5377
08-08-2005_Ce1500atg-TrimStack	ACTTTC.psum	1392;1,1394;1,1412;1,1414;3,1439;1,1458;1,1462;2,1471;1,1475;2,1479;3,1488;7	11	23	108	7.15284		0	0	0	0		0	7		0	0	58.1388	6.97082	86.0221	30.2555
08-08-2005_Ce1500atg-TrimStack	ACTGAA.psum	1494;4	1	4	112	7.1367	1351;1,1447;3	2	4	19	-5.26752		0	4		0	3	58.493	7.49745	88.4827	28.5032
08-08-2005_Ce1500atg-TrimStack	CGCAAA.psum	836;1,1333;6,1495;2	3	9	66	7.1349		0	0	0	0		0	6		0	0	28.1992	5.29802	49.3913	7.00713
08-08-2005_Ce1500atg-TrimStack	TGCGTG.psum	1381;1,1411;6	2	7	34	7.12644		0	0	0	0		0	6		0	0	10.496	3.29814	23.6885	-2.6966
08-08-2005_Ce1500atg-TrimStack	ACGCGC.psum	1164;1,1189;3,1209;4,1269;7,1277;1,1305;4,1310;1,1318;13,1338;1,1340;2,1345;1,1347;8,1362;1,1370;5,1377;1,1386;5,1429;1	17	59	27	7.11691		0	0	0	0		0	13		0	0	8.13783	2.65033	18.7392	-2.4635
08-08-2005_Ce1500atg-TrimStack	ACTCTC.psum	1208;3,1212;2,1259;2,1326;8,1347;1,1381;1,1383;6,1392;1,1407;2,1421;1,1484;7,1492;1	12	35	56	7.11448		0	0	0	0		0	8		0	0	22.6247	4.69117	41.3894	3.86007
08-08-2005_Ce1500atg-TrimStack	TCTAGA.psum	1404;6,1495;2	2	8	77	7.10863		0	0	0	0		0	6		0	0	33.7324	6.08663	58.0789	9.38586
08-08-2005_Ce1500atg-TrimStack	TACAGC.psum	1491;6	1	6	39	7.10792		0	0	0	0		0	6		0	0	13.2887	3.61727	27.7578	-1.18035
08-08-2005_Ce1500atg-TrimStack	TTGTTC.psum	1340;2,1384;1,1386;1,1417;11,1492;1	5	16	113	7.10755		0	0	0	0		0	11		0	0	59.2485	7.56259	89.4989	28.9981
08-08-2005_Ce1500atg-TrimStack	GTGCGC.psum	1163;1,1165;1,1170;1,1173;2,1242;1,1244;3,1293;6,1306;7,1319;3,1326;10,1372;1	11	36	28	7.09612		0	0	0	0		0	10		0	0	7.88028	2.83531	19.2215	-3.46096
08-08-2005_Ce1500atg-TrimStack	ACCTGT.psum	1405;1,1432;6,1444;1	3	8	44	7.06483		0	0	0	0		0	6		0	0	15.4115	4.0466	31.5979	-0.774925
08-08-2005_Ce1500atg-TrimStack	CAACAC.psum	1217;3,1435;1,1489;6	3	10	58	7.06397		0	0	0	0		0	6		0	0	23.9728	4.817	43.2408	4.70484
08-08-2005_Ce1500atg-TrimStack	GTACTT.psum	1374;6	1	6	66	7.04922		0	0	0	0		0	6		0	0	26.664	5.5802	48.9848	4.34319
08-08-2005_Ce1500atg-TrimStack	GCGCTG.psum	935;5	1	5	29	7.03402		0	0	0	0		0	5		0	0	8.01408	2.98349	19.948	-3.91987
08-08-2005_Ce1500atg-TrimStack	CTCAGA.psum	1493;5	1	5	49	7.0318		0	0	0	0		0	5		0	0	20.1157	4.10767	36.5464	3.68502
08-08-2005_Ce1500atg-TrimStack	GGTAAC.psum	1491;2,1494;4	2	6	32	7.02678		0	0	0	0		0	4		0	0	10.0915	3.11785	22.563	-2.37985
08-08-2005_Ce1500atg-TrimStack	TGTTAT.psum	1375;4,1394;10,1416;4,1421;6,1435;2	5	26	89	7.0198		0	0	0	0		0	10		0	0	42.5332	6.61939	69.0108	16.0556
08-08-2005_Ce1500atg-TrimStack	TTACTT.psum	1412;1,1422;4,1432;12,1445;9,1455;3,1473;6	6	35	95	7.01446		0	0	0	0		0	12		0	0	45.5201	7.05398	73.736	17.3042
08-08-2005_Ce1500atg-TrimStack	TCTAAT.psum	1444;1,1446;1,1450;8,1466;18	4	28	90	7.00894		0	0	0	0		0	18		0	0	41.3652	6.93897	69.1211	13.6093
08-08-2005_Ce1500atg-TrimStack	ACTTTT.psum	1252;1,1376;6,1399;5,1429;12,1442;7,1450;9,1469;1,1473;3,1477;1,1487;3	10	48	247	7.00589		0	0	0	0		0	12		0	0	149.893	13.8607	205.336	94.4505
08-08-2005_Ce1500atg-TrimStack	AGTTTC.psum	525;1,1488;7	2	8	122	7.0018		0	0	0	0		0	7		0	0	62.6358	8.47841	96.5495	28.7222
08-08-2005_Ce1500atg-TrimStack	CAGTTC.psum	1461;7,1469;9,1484;11	3	27	61	6.99612		0	0	0	0		0	11		0	0	26.0795	4.99141	46.0451	6.11382
08-08-2005_Ce1500atg-TrimStack	TTCAAG.psum	1494;3	1	3	118	6.99356		0	0	0	0		0	3		0	0	60.005	8.29262	93.1755	26.8345
08-08-2005_Ce1500atg-TrimStack	ACAACA.psum	1491;3,1495;2	2	5	83	6.99128		0	0	0	0		0	3		0	0	41.4869	5.93783	65.2383	17.7356
08-08-2005_Ce1500atg-TrimStack	TCAAAT.psum	1384;2,1388;1,1446;2,1449;2,1460;5,1466;1,1469;6,1476;10	8	29	195	6.98998		0	0	0	0		0	10		0	0	120.505	10.6574	163.135	77.8755
08-08-2005_Ce1500atg-TrimStack	GCCCGC.psum	1330;2,1356;10,1414;4	3	16	19	6.97795		0	0	0	0		0	10		0	0	4.76358	2.0402	12.9244	-3.39722
08-08-2005_Ce1500atg-TrimStack	CTAGAA.psum	979;1,1405;6,1495;1	3	8	82	6.9721		0	0	0	0		0	6		0	0	38.9296	6.17754	63.6398	14.2194
08-08-2005_Ce1500atg-TrimStack	ATCAAT.psum	1443;1,1464;5,1471;21	3	27	126	6.96942		0	0	0	0		0	21		0	0	69.7767	8.06715	102.045	37.5081
08-08-2005_Ce1500atg-TrimStack	GCAGGT.psum	1494;3	1	3	39	6.96627		0	0	0	0		0	3		0	0	12.494	3.80491	27.7136	-2.72567
08-08-2005_Ce1500atg-TrimStack	TTATCA.psum	1319;2,1346;1,1349;3,1361;2,1364;7,1384;11,1402;1,1405;1,1412;1,1414;1,1416;14,1436;6,1471;1,1473;5,1479;1	15	57	125	6.96555		0	0	0	0		0	14		0	0	65.5503	8.53481	99.6896	31.411
08-08-2005_Ce1500atg-TrimStack	TGCTAT.psum	1434;5,1446;1,1450;1	3	7	51	6.96453		0	0	0	0		0	5		0	0	19.5282	4.51888	37.6037	1.45267
08-08-2005_Ce1500atg-TrimStack	CTATCT.psum	1265;5,1345;1,1349;1,1378;2,1381;3,1386;1,1389;2,1393;1,1403;6,1412;12,1425;1,1427;1,1443;5	13	41	46	6.9644		0	0	0	0		0	12		0	0	17.2223	4.13211	33.7508	0.693905
08-08-2005_Ce1500atg-TrimStack	GCATCC.psum	1286;6	1	6	34	6.95646		0	0	0	0		0	6		0	0	11.4748	3.23802	24.4269	-1.47723
08-08-2005_Ce1500atg-TrimStack	GCAGTC.psum	1486;6	1	6	34	6.95041		0	0	0	0		0	6		0	0	10.8521	3.33044	24.1739	-2.46964
08-08-2005_Ce1500atg-TrimStack	GCGTCT.psum	1177;7,1206;1,1287;3,1306;8,1323;2,1332;4,1347;2,1351;1,1361;1,1364;8,1378;2,1383;1	12	40	37	6.92332		0	0	0	0		0	8		0	0	13.2163	3.4353	26.9575	-0.524913
08-08-2005_Ce1500atg-TrimStack	TTATCG.psum	963;1,1362;6,1417;6,1427;1,1429;8	5	22	66	6.91707		0	0	0	0		0	8		0	0	28.2042	5.46413	50.0607	6.34772
08-08-2005_Ce1500atg-TrimStack	TCGAAA.psum	1495;3	1	3	151	6.91383		0	0	0	0		0	3		0	0	84.1891	9.66337	122.843	45.5357
08-08-2005_Ce1500atg-TrimStack	GCGGGG.psum	1312;1,1361;1,1363;2,1383;1,1399;6	5	11	21	6.91286		0	0	0	0		0	6		0	0	5.36318	2.26199	14.4111	-3.68477
08-08-2005_Ce1500atg-TrimStack	CAGCAG.psum	1294;1,1493;4	2	5	53	6.89297		0	0	0	0		0	4		0	0	19.2948	4.88979	38.8539	-0.264411
08-08-2005_Ce1500atg-TrimStack	CGCTGG.psum	935;6	1	6	30	6.89104		0	0	0	0		0	6		0	0	8.31087	3.14744	20.9006	-4.2789
08-08-2005_Ce1500atg-TrimStack	CTCCCT.psum	1208;1,1211;1,1241;1,1244;5,1263;2,1278;2,1285;1,1302;7,1318;1,1320;1,1334;1,1353;1,1355;1,1369;5,1376;1,1381;3,1385;1,1394;2,1411;8,1423;4,1428;1,1430;4,1435;3,1447;4	24	61	35	6.88268		0	0	0	0		0	8		0	0	12.5664	3.25943	25.6041	-0.471307
08-08-2005_Ce1500atg-TrimStack	TATCGA.psum	1363;6,1415;1,1431;2	3	9	68	6.88141		0	0	0	0		0	6		0	0	30.5141	5.44742	52.3038	8.72442
08-08-2005_Ce1500atg-TrimStack	CTGAAA.psum	1495;3	1	3	211	6.88103	1323;1,1345;7,1355;2,1376;5,1385;1,1387;2,1390;1,1398;1,1402;16,1424;2,1427;11,1439;1,1448;7,1456;3,1490;3	15	63	58	-6.38151		0	3		0	16	131.619	11.5362	177.764	85.4737
08-08-2005_Ce1500atg-TrimStack	CGCGCC.psum	698;1,739;1,1112;1,1160;2,1212;1,1214;1,1274;1,1281;1,1300;1,1328;1,1330;9	11	20	27	6.87324		0	0	0	0		0	9		0	0	7.65795	2.81411	18.9144	-3.59849
08-08-2005_Ce1500atg-TrimStack	CACCAA.psum	1494;3	1	3	72	6.87026		0	0	0	0		0	3		0	0	32.6046	5.73419	55.5414	9.66788
08-08-2005_Ce1500atg-TrimStack	TATCAT.psum	1387;1,1424;6,1473;5	3	12	86	6.84545		0	0	0	0		0	6		0	0	42.0624	6.41851	67.7364	16.3883
08-08-2005_Ce1500atg-TrimStack	ATCGAA.psum	1494;4	1	4	92	6.84509		0	0	0	0		0	4		0	0	47.6429	6.48014	73.5634	21.7223
08-08-2005_Ce1500atg-TrimStack	TAATTC.psum	1218;1,1438;2,1453;1,1455;2,1469;20,1490;4	6	30	99	6.84392		0	0	0	0		0	20		0	0	48.4095	7.39204	77.9776	18.8413
08-08-2005_Ce1500atg-TrimStack	CACGCG.psum	1220;1,1373;2,1377;12,1391;2	4	17	26	6.84282		0	0	0	0		0	12		0	0	7.28068	2.73562	18.2231	-3.66178
08-08-2005_Ce1500atg-TrimStack	CCCCCC.psum	806;1,978;6,1287;4,1305;1,1309;2,1313;1,1316;3,1343;1,1362;3,1389;7,1397;6	11	35	31	6.8428		0	0	0	0		0	7		0	0	7.80785	3.38928	21.365	-5.74927
08-08-2005_Ce1500atg-TrimStack	TCTTGT.psum	1243;2,1343;2,1354;3,1397;5,1409;4,1414;1,1416;10,1429;9,1441;1,1445;2	10	39	85	6.83788		0	0	0	0		0	10		0	0	42.1569	6.26555	67.2191	17.0948
08-08-2005_Ce1500atg-TrimStack	GTAGTC.psum	1267;6	1	6	39	6.83749		0	0	0	0		0	6		0	0	14.494	3.58407	28.8302	0.157695
08-08-2005_Ce1500atg-TrimStack	ATAAGA.psum	1423;6	1	6	80	6.83191		0	0	0	0		0	6		0	0	36.3612	6.3875	61.9112	10.8112
08-08-2005_Ce1500atg-TrimStack	CAGAGC.psum	1488;8	1	8	41	6.82608		0	0	0	0		0	8		0	0	14.6147	3.86537	30.0762	-0.846785
08-08-2005_Ce1500atg-TrimStack	TGTGTA.psum	1267;3,1271;1	2	4	63	6.82481		0	0	0	0		0	3		0	0	27.5392	5.19586	48.3227	6.7558
08-08-2005_Ce1500atg-TrimStack	TTTTGT.psum	1167;3,1199;1,1209;1,1262;6,1282;1,1284;1,1300;5,1313;2,1318;1,1323;6,1358;4,1370;6,1391;1,1394;3,1398;1,1410;2,1413;12,1439;8,1448;2,1451;2,1455;1	21	69	264	6.81362	1494;1	1	1	95	-4.35444		0	12		0	1	160.893	15.1324	221.423	100.364
08-08-2005_Ce1500atg-TrimStack	ATCAGT.psum	1422;1,1432;6,1449;9,1459;3,1472;5,1483;4	6	28	75	6.81334		0	0	0	0		0	9		0	0	34.6388	5.92384	58.3342	10.9435
08-08-2005_Ce1500atg-TrimStack	AACACA.psum	1429;1,1492;5	2	6	80	6.81037		0	0	0	0		0	5		0	0	39.173	5.99482	63.1523	15.1938
08-08-2005_Ce1500atg-TrimStack	CGTATA.psum	1437;1,1439;7,1451;2,1459;5	4	15	35	6.8013		0	0	0	0		0	7		0	0	11.8179	3.40848	25.4518	-1.81602
08-08-2005_Ce1500atg-TrimStack	TCTCAC.psum	1350;10,1375;1,1377;12,1394;6,1408;8,1425;5,1438;5,1450;1,1455;7,1470;12	10	67	67	6.80035		0	0	0	0		0	12		0	0	29.0433	5.58158	51.3696	6.71693
08-08-2005_Ce1500atg-TrimStack	CACACA.psum	1081;1,1211;1,1306;6,1334;7,1344;7,1377;1,1379;1,1384;1,1452;4,1492;5	10	34	61	6.79221		0	0	0	0		0	7		0	0	27.0795	4.99403	47.0556	7.10335
08-08-2005_Ce1500atg-TrimStack	CACCCC.psum	1244;3,1351;4,1384;1,1394;2,1398;2,1407;4,1414;1,1417;1,1419;1	9	19	29	6.79115		0	0	0	0		0	4		0	0	9.19618	2.91612	20.8607	-2.46831
08-08-2005_Ce1500atg-TrimStack	ATCCAT.psum	1480;6	1	6	70	6.78206		0	0	0	0		0	6		0	0	30.7334	5.78977	53.8925	7.57431
08-08-2005_Ce1500atg-TrimStack	TTTAAG.psum	1493;4	1	4	96	6.78118		0	0	0	0		0	4		0	0	48.2545	7.04088	76.4181	20.091
08-08-2005_Ce1500atg-TrimStack	CCTCAT.psum	1188;4,1331;1,1334;2,1444;11,1461;6,1472;4,1481;2	7	30	48	6.77294		0	0	0	0		0	11		0	0	18.7666	4.31621	36.0314	1.50178
08-08-2005_Ce1500atg-TrimStack	CATTAC.psum	1352;6	1	6	50	6.77019		0	0	0	0		0	6		0	0	19.2706	4.53892	37.4263	1.11494
08-08-2005_Ce1500atg-TrimStack	TTACTC.psum	1314;1,1409;1,1420;1,1422;1,1425;1,1427;1,1429;2,1433;8,1454;8	9	24	55	6.75846		0	0	0	0		0	8		0	0	23.5302	4.65636	42.1556	4.90474
08-08-2005_Ce1500atg-TrimStack	CGTTTC.psum	1149;2,1245;1,1280;2,1351;3,1356;2,1365;3,1378;2,1396;1,1405;7,1418;12,1431;12,1448;7,1462;4,1467;1,1474;3	15	62	65	6.74417		0	0	0	0		0	12		0	0	29.5362	5.25843	50.5699	8.50249
08-08-2005_Ce1500atg-TrimStack	TCTCTG.psum	1241;3,1246;1,1260;2,1279;5,1291;2,1306;7,1315;1,1319;1,1328;2,1343;1,1352;1,1363;8,1374;8,1383;1,1388;1,1405;2,1419;2,1430;3,1440;1	19	52	68	6.74403		0	0	0	0		0	8		0	0	33.0795	5.17799	53.7914	12.3675
08-08-2005_Ce1500atg-TrimStack	TACTTA.psum	1444;6	1	6	49	6.74378		0	0	0	0		0	6		0	0	20.8793	4.16987	37.5588	4.19978
08-08-2005_Ce1500atg-TrimStack	CTAACT.psum	1491;6	1	6	53	6.73972		0	0	0	0		0	6		0	0	20.3531	4.84395	39.7289	0.977324
08-08-2005_Ce1500atg-TrimStack	TAATCA.psum	1404;3,1462;6,1479;11	3	20	82	6.72337		0	0	0	0		0	11		0	0	38.3712	6.48912	64.3277	12.4148
08-08-2005_Ce1500atg-TrimStack	CGCGTT.psum	1332;1,1349;1,1351;3,1355;1,1364;1,1367;1,1373;6,1396;6,1406;1,1408;5	10	26	33	6.72244		0	0	0	0		0	6		0	0	11.3481	3.22084	24.2314	-1.53527
08-08-2005_Ce1500atg-TrimStack	CAGCTC.psum	147;1,1487;8	2	9	51	6.71823		0	0	0	0		0	8		0	0	20.2586	4.57583	38.5619	1.95525
08-08-2005_Ce1500atg-TrimStack	TGCGTC.psum	1200;2,1205;1,1284;4,1307;6,1322;2,1329;6,1337;1,1339;2,1354;3,1359;3,1364;7,1378;1,1389;1,1408;1	14	40	39	6.71409		0	0	0	0		0	7		0	0	13.7565	3.75977	28.7956	-1.28256
08-08-2005_Ce1500atg-TrimStack	CAACCA.psum	1490;5	1	5	56	6.71276		0	0	0	0		0	5		0	0	25.2445	4.58165	43.5711	6.91785
08-08-2005_Ce1500atg-TrimStack	TTTCGC.psum	937;1,1076;1,1078;3,1260;2,1277;4,1367;4,1374;8,1389;1,1400;1,1403;1,1407;6,1424;4,1438;4,1448;3,1452;1	15	44	75	6.71151		0	0	0	0		0	8		0	0	36.2042	5.78049	59.3262	13.0823
08-08-2005_Ce1500atg-TrimStack	TTACGT.psum	62;1,1357;6,1401;1,1412;1	4	9	40	6.70515		0	0	0	0		0	6		0	0	14.8642	3.74873	29.8591	-0.130738
08-08-2005_Ce1500atg-TrimStack	TTTCGT.psum	1097;1,1316;1,1318;1,1320;1,1344;1,1346;4,1375;2,1385;6,1400;1,1402;7,1410;21,1433;32,1486;1	13	79	101	6.70383		0	0	0	0	1433;32	1	32		0	0	53.2475	7.12317	81.7402	24.7548
08-08-2005_Ce1500atg-TrimStack	AAAGAA.psum	1494;3	1	3	171	6.70064		0	0	0	0		0	3		0	0	100.698	10.4918	142.665	58.731
08-08-2005_Ce1500atg-TrimStack	TTTACT.psum	1404;1,1419;1,1428;6,1436;14,1455;6,1472;1	6	29	99	6.69145		0	0	0	0		0	14		0	0	51.4698	7.10312	79.8823	23.0573
08-08-2005_Ce1500atg-TrimStack	TCAACT.psum	1452;1,1461;2,1478;16	3	19	103	6.6892		0	0	0	0		0	16		0	0	51.6469	7.67702	82.355	20.9388
08-08-2005_Ce1500atg-TrimStack	TTCTTG.psum	1397;7,1409;6,1416;1,1423;1,1430;4,1435;3,1440;1,1455;6	8	29	119	6.68307		0	0	0	0		0	7		0	0	63.0855	8.36658	96.5518	29.6192
08-08-2005_Ce1500atg-TrimStack	CCATCA.psum	1493;4	1	4	64	6.68171		0	0	0	0		0	4		0	0	27.4849	5.46493	49.3446	5.62519
08-08-2005_Ce1500atg-TrimStack	ATAATT.psum	1469;19	1	19	200	6.6788		0	0	0	0		0	19		0	0	119.519	12.0502	167.72	71.3183
08-08-2005_Ce1500atg-TrimStack	CTGTGT.psum	1263;6,1302;3,1347;1,1450;1	4	11	47	6.6692		0	0	0	0		0	6		0	0	19.165	4.17366	35.8596	2.47034
08-08-2005_Ce1500atg-TrimStack	CCTCTC.psum	958;1,1225;2,1228;1,1264;1,1276;6,1288;3,1327;1,1330;16,1347;3,1359;1,1361;14,1381;3,1386;3,1390;2,1395;3,1399;1,1402;25,1432;9	18	95	45	6.65847		0	0	0	0	1402;25	1	25		0	0	17.8531	4.07704	34.1613	1.54494
08-08-2005_Ce1500atg-TrimStack	TCTTCC.psum	1282;6,1317;2,1425;1,1432;2,1435;2,1440;1,1442;2,1445;1,1452;1,1454;1,1489;6	11	25	84	6.63848		0	0	0	0		0	6		0	0	42.2304	6.29204	67.3985	17.0622
08-08-2005_Ce1500atg-TrimStack	TTGCGT.psum	840;1,1330;7,1346;1,1357;1,1411;5	5	15	46	6.63042		0	0	0	0		0	7		0	0	17.9125	4.23616	34.8571	0.967833
08-08-2005_Ce1500atg-TrimStack	GCGCGT.psum	1017;1,1184;1,1187;2,1295;8,1323;7,1335;6,1356;2,1371;9,1395;3	9	39	27	6.62997		0	0	0	0		0	9		0	0	7.90141	2.88065	19.424	-3.62118
08-08-2005_Ce1500atg-TrimStack	TCGCGC.psum	932;6,1215;3,1388;4	3	13	27	6.62261		0	0	0	0		0	6		0	0	7.40543	2.95874	19.2404	-4.42952
08-08-2005_Ce1500atg-TrimStack	ATTAAT.psum	1094;1,1463;3,1467;1,1474;13	4	18	141	6.61803		0	0	0	0		0	13		0	0	77.3793	9.61325	115.832	38.9263
08-08-2005_Ce1500atg-TrimStack	CAACTA.psum	1492;4	1	4	66	6.61662		0	0	0	0		0	4		0	0	29.174	5.56568	51.4367	6.91134
08-08-2005_Ce1500atg-TrimStack	TCTATC.psum	1265;1,1267;1,1290;7,1298;1,1336;3,1348;1,1350;3,1374;2,1377;1,1381;5,1395;2,1398;1,1409;8,1438;10,1486;3,1490;1,1492;4	17	54	56	6.61374		0	0	0	0		0	10		0	0	22.9789	4.99281	42.9501	3.00764
08-08-2005_Ce1500atg-TrimStack	CTCGTG.psum	1110;6	1	6	38	6.61114		0	0	0	0		0	6		0	0	13.5553	3.6975	28.3453	-1.23466
08-08-2005_Ce1500atg-TrimStack	TGTACT.psum	1373;6	1	6	63	6.60724		0	0	0	0		0	6		0	0	25.9899	5.60144	48.3957	3.58417
08-08-2005_Ce1500atg-TrimStack	CGTTTA.psum	681;1,1268;1,1403;5,1434;4	4	11	51	6.60417		0	0	0	0		0	5		0	0	20.8592	4.56391	39.1148	2.60352
08-08-2005_Ce1500atg-TrimStack	GGCCAA.psum	129;1,1236;6	2	7	42	6.59152		0	0	0	0		0	6		0	0	14.8109	4.12487	31.3103	-1.6886
08-08-2005_Ce1500atg-TrimStack	CCCCGT.psum	980;6,1111;3,1273;1	3	10	27	6.58932		0	0	0	0		0	6		0	0	7.28169	2.99247	19.2516	-4.68818
08-08-2005_Ce1500atg-TrimStack	GCGTGA.psum	1334;1,1376;6,1386;1,1388;2,1412;6	5	16	29	6.58352		0	0	0	0		0	6		0	0	8.96982	3.04247	21.1397	-3.20007
08-08-2005_Ce1500atg-TrimStack	TTATCT.psum	1329;2,1354;1,1358;4,1369;2,1372;1,1374;1,1377;1,1400;5,1409;14,1424;3,1429;8,1441;1,1449;6	13	49	86	6.57782		0	0	0	0		0	14		0	0	40.7455	6.87987	68.2649	13.226
08-08-2005_Ce1500atg-TrimStack	CTCTGT.psum	1153;1,1241;5,1282;2,1344;2,1407;2,1429;6,1452;6	7	24	49	6.57198		0	0	0	0		0	6		0	0	20.6107	4.31976	37.8897	3.33164
08-08-2005_Ce1500atg-TrimStack	ACCATC.psum	1491;6	1	6	51	6.57015		0	0	0	0		0	6		0	0	20.2706	4.67712	38.9791	1.56214
08-08-2005_Ce1500atg-TrimStack	CTCGTT.psum	1318;1,1323;6,1339;3,1361;1,1363;1,1403;2,1413;1,1421;11,1444;4,1451;2	10	32	55	6.56363		0	0	0	0		0	11		0	0	24.2123	4.69065	42.9749	5.44966
08-08-2005_Ce1500atg-TrimStack	CAAACA.psum	923;2,1338;3,1348;6,1355;2,1495;3	5	16	100	6.56261		0	0	0	0		0	6		0	0	51.332	7.41596	80.9958	21.6682
08-08-2005_Ce1500atg-TrimStack	GGCCCT.psum	396;1,785;3	2	4	21	6.5613		0	0	0	0		0	3		0	0	4.64588	2.49251	14.6159	-5.32418
08-08-2005_Ce1500atg-TrimStack	CTCTGC.psum	1293;1,1343;5,1377;6	3	12	45	6.54021		0	0	0	0		0	6		0	0	17.335	4.22999	34.255	0.415058
08-08-2005_Ce1500atg-TrimStack	GCTAAT.psum	857;6	1	6	49	6.53979		0	0	0	0		0	6		0	0	18.6871	4.63515	37.2277	0.146528
08-08-2005_Ce1500atg-TrimStack	TTTGTT.psum	1289;2,1322;8,1332;1,1334;2,1341;1,1343;1,1348;1,1350;6,1363;3,1372;2,1375;2,1387;14,1407;2,1415;12,1438;25	15	82	217	6.52534		0	0	0	0	1438;25	1	25		0	0	128.224	13.6048	182.643	73.8053
08-08-2005_Ce1500atg-TrimStack	AATCAT.psum	1445;1,1464;3,1471;17	3	21	106	6.51771		0	0	0	0		0	17		0	0	57.1569	7.4939	87.1325	27.1814
08-08-2005_Ce1500atg-TrimStack	ATAATC.psum	1458;7,1466;3,1478;7	3	17	76	6.49511		0	0	0	0		0	7		0	0	38.4396	5.78286	61.5711	15.3082
08-08-2005_Ce1500atg-TrimStack	TGGTGC.psum	1177;6	1	6	40	6.49185		0	0	0	0		0	6		0	0	15.5402	3.76777	30.6113	0.469174
08-08-2005_Ce1500atg-TrimStack	ACGCAC.psum	926;2,1243;6,1361;3,1447;6	4	17	28	6.47267		0	0	0	0		0	6		0	0	7.83702	3.1151	20.2974	-4.62336
08-08-2005_Ce1500atg-TrimStack	GTTATC.psum	814;2,1385;4,1390;1,1419;2,1423;6	5	15	54	6.4709		0	0	0	0		0	6		0	0	23.2686	4.74917	42.2653	4.27193
08-08-2005_Ce1500atg-TrimStack	AGATCA.psum	1492;4	1	4	71	6.46306		0	0	0	0		0	4		0	0	34.5282	5.64312	57.1006	11.9557
08-08-2005_Ce1500atg-TrimStack	TGCACT.psum	1462;4	1	4	53	6.46227		0	0	0	0		0	4		0	0	22.7334	4.68358	41.4677	3.99906
08-08-2005_Ce1500atg-TrimStack	TTCCTC.psum	1203;3,1223;2,1319;1,1321;1,1327;4,1338;7,1367;1,1381;4,1386;1,1393;1,1395;21,1417;7,1426;6,1437;9,1456;4,1468;12	16	84	79	6.46209		0	0	0	0		0	21		0	0	38.0231	6.34111	63.3876	12.6587
08-08-2005_Ce1500atg-TrimStack	ACTATT.psum	1402;1,1466;1,1468;8	3	10	97	6.45965		0	0	0	0		0	8		0	0	49.8521	7.29883	79.0474	20.6568
08-08-2005_Ce1500atg-TrimStack	GTATAT.psum	1438;4,1443;19	2	23	63	6.4485		0	0	0	0		0	19		0	0	28.9406	5.28175	50.0676	7.81365
08-08-2005_Ce1500atg-TrimStack	TATTTA.psum	1278;1,1417;7,1437;2,1440;6,1448;9,1459;7,1467;1,1480;1,1483;3	9	37	156	6.43952		0	0	0	0		0	9		0	0	88.337	10.5075	130.367	46.3072
08-08-2005_Ce1500atg-TrimStack	CCAAAC.psum	1494;3	1	3	63	6.43091		0	0	0	0		0	3		0	0	28.7606	5.3242	50.0574	7.46377
08-08-2005_Ce1500atg-TrimStack	GACCCC.psum	804;5,976;4,981;1	3	10	27	6.42498		0	0	0	0		0	5		0	0	6.71429	3.15732	19.3436	-5.91499
08-08-2005_Ce1500atg-TrimStack	CGTGTT.psum	945;1,1104;2,1383;12,1397;1,1401;2,1415;4,1442;2	7	24	53	6.42125		0	0	0	0		0	12		0	0	20.4215	5.07354	40.7157	0.127363
08-08-2005_Ce1500atg-TrimStack	TTCCCC.psum	1155;3,1175;1,1192;1,1194;2,1223;6,1237;6,1248;8,1275;6,1287;6,1294;6,1303;1,1310;4,1326;1,1341;1,1343;1,1351;1,1367;4,1386;7,1402;6,1409;1,1438;1,1455;1,1468;4,1483;2,1488;1,1491;2	26	83	51	6.40328		0	0	0	0		0	8		0	0	21.5161	4.6045	39.9341	3.09808
08-08-2005_Ce1500atg-TrimStack	CTCATA.psum	1363;1,1450;1,1476;4,1481;1	4	7	54	6.39695		0	0	0	0		0	4		0	0	23.4879	4.76979	42.5671	4.40878
08-08-2005_Ce1500atg-TrimStack	AAATTC.psum	1480;5	1	5	233	6.383		0	0	0	0		0	5		0	0	144.845	13.8109	200.089	89.6015
08-08-2005_Ce1500atg-TrimStack	ATTATC.psum	1361;4,1435;6	2	10	89	6.38258		0	0	0	0		0	6		0	0	45.8239	6.76467	72.8826	18.7653
08-08-2005_Ce1500atg-TrimStack	ATCTTT.psum	1372;3,1414;2,1417;3,1438;17,1456;1	5	26	114	6.37342		0	0	0	0		0	17		0	0	62.8803	8.02077	94.9634	30.7972
08-08-2005_Ce1500atg-TrimStack	TACTTC.psum	1399;1,1433;3,1460;2,1476;6	4	12	62	6.37128		0	0	0	0		0	6		0	0	28.8441	5.20397	49.6599	8.02818
08-08-2005_Ce1500atg-TrimStack	TTGCGG.psum	1340;6	1	6	39	6.37119		0	0	0	0		0	6		0	0	14.7897	3.79996	29.9896	-0.4101
08-08-2005_Ce1500atg-TrimStack	CCCTAT.psum	1361;3,1376;6,1396;6,1403;1,1406;6,1426;8,1453;2,1457;1,1461;2	9	35	29	6.36194		0	0	0	0		0	8		0	0	9.80684	3.01687	21.8743	-2.26065
08-08-2005_Ce1500atg-TrimStack	ATTCAC.psum	1264;1,1452;3,1465;4,1473;7,1494;2	5	17	74	6.35564		0	0	0	0		0	7		0	0	36.1851	5.94982	59.9844	12.3858
08-08-2005_Ce1500atg-TrimStack	AACGCG.psum	1203;1,1268;1,1288;3,1319;1,1323;2,1326;4,1346;3,1357;1,1371;2	9	18	31	6.3528		0	0	0	0		0	4		0	0	10.5845	3.21362	23.439	-2.26998
08-08-2005_Ce1500atg-TrimStack	TTTATC.psum	917;1,1410;10,1425;11,1442;13	4	35	119	6.34867		0	0	0	0		0	13		0	0	62.9467	8.82915	98.2633	27.6301
08-08-2005_Ce1500atg-TrimStack	CATCAA.psum	1470;2,1494;4	2	6	96	6.34359		0	0	0	0		0	4		0	0	48.3441	7.51245	78.3939	18.2943
08-08-2005_Ce1500atg-TrimStack	AATAAT.psum	1472;2,1476;10	2	12	184	6.3398		0	0	0	0		0	10		0	0	112.232	11.3202	157.513	66.9517
08-08-2005_Ce1500atg-TrimStack	TAGGAC.psum	801;1,804;2,973;6,1412;1,1417;1	5	11	27	6.33563		0	0	0	0		0	6		0	0	7.32797	3.10498	19.7479	-5.09197
08-08-2005_Ce1500atg-TrimStack	TTACAT.psum	732;3,1354;6,1464;1	3	10	76	6.33293		0	0	0	0		0	6		0	0	37.6368	6.05773	61.8677	13.4059
08-08-2005_Ce1500atg-TrimStack	TCTGCG.psum	1334;6,1344;5,1364;15	3	26	41	6.32184		0	0	0	0		0	15		0	0	15.9085	3.96903	31.7846	0.0323362
08-08-2005_Ce1500atg-TrimStack	CCAGGG.psum	1490;6	1	6	22	6.31933		0	0	0	0		0	6		0	0	5.56942	2.60005	15.9696	-4.83079
08-08-2005_Ce1500atg-TrimStack	ACCTTT.psum	188;1,1386;8,1421;1,1430;1,1434;2,1444;1,1453;2,1457;2	8	18	73	6.31827		0	0	0	0		0	8		0	0	36.0161	5.85349	59.43	12.6021
08-08-2005_Ce1500atg-TrimStack	TCTACA.psum	1484;1,1494;3	2	4	73	6.3121		0	0	0	0		0	3		0	0	36.4296	5.7937	59.6044	13.2548
08-08-2005_Ce1500atg-TrimStack	CCTTCA.psum	1476;1,1485;6,1494;2	3	9	57	6.31034		0	0	0	0		0	6		0	0	25.6801	4.96327	45.5332	5.82699
08-08-2005_Ce1500atg-TrimStack	CCCCCG.psum	979;6,1195;1,1344;3,1349;1,1358;1,1365;1,1376;5	7	18	25	6.30491		0	0	0	0		0	6		0	0	6.75956	2.89305	18.3318	-4.81265
08-08-2005_Ce1500atg-TrimStack	CTTGTT.psum	1244;1,1341;4,1369;1,1393;1,1400;1,1402;1,1404;9,1421;1,1425;2,1434;6,1451;1,1453;1,1455;2	13	31	88	6.30385		0	0	0	0		0	9		0	0	44.9829	6.82394	72.2786	17.6872
08-08-2005_Ce1500atg-TrimStack	GCACAC.psum	1082;4,1303;7	2	11	44	6.29797		0	0	0	0		0	7		0	0	17.2445	4.24828	34.2376	0.251347
08-08-2005_Ce1500atg-TrimStack	TTAAGG.psum	1494;4	1	4	41	6.29313		0	0	0	0		0	4		0	0	14.9427	4.1406	31.5051	-1.61976
08-08-2005_Ce1500atg-TrimStack	TTAACT.psum	1468;1,1475;6	2	7	79	6.28824		0	0	0	0		0	6		0	0	38.1881	6.49019	64.1489	12.2274
08-08-2005_Ce1500atg-TrimStack	CACTCT.psum	1199;1,1303;2,1341;2,1345;2,1348;7,1356;1,1368;1,1377;4,1384;1,1386;1,1388;2,1391;3,1440;1,1450;6,1483;4	15	38	52	6.28502		0	0	0	0		0	7		0	0	20.3893	5.02952	40.5074	0.271243
08-08-2005_Ce1500atg-TrimStack	ACCCTC.psum	1246;1,1248;1,1250;1,1324;1,1339;6,1429;1	6	11	27	6.28015		0	0	0	0		0	6		0	0	9.0835	2.85288	20.495	-2.328
08-08-2005_Ce1500atg-TrimStack	AGTTCT.psum	1472;5	1	5	76	6.27687		0	0	0	0		0	5		0	0	36.665	6.26666	61.7316	11.5983
08-08-2005_Ce1500atg-TrimStack	GGGACC.psum	142;1,643;1,1358;6	3	8	21	6.26516		0	0	0	0		0	6		0	0	6.00101	2.39403	15.5771	-3.57512
08-08-2005_Ce1500atg-TrimStack	CTATTC.psum	1403;1,1425;1,1427;4,1451;1,1454;1,1456;1,1458;1,1462;18,1481;1,1490;4	10	33	60	6.26002		0	0	0	0		0	18		0	0	28.1278	5.0914	48.4933	7.76218
08-08-2005_Ce1500atg-TrimStack	CACTTC.psum	1464;1,1469;6,1487;7	3	14	64	6.256		0	0	0	0		0	7		0	0	29.8169	5.46405	51.6731	7.96071
08-08-2005_Ce1500atg-TrimStack	TTATTA.psum	1297;1,1399;1,1415;1,1419;1,1422;3,1443;14,1465;2,1469;2,1473;1,1475;9	10	35	130	6.25421		0	0	0	0		0	14		0	0	72.4477	9.20217	109.256	35.639
08-08-2005_Ce1500atg-TrimStack	TTTGTA.psum	1371;5	1	5	132	6.25198		0	0	0	0		0	5		0	0	78.4678	8.56244	112.718	44.2181
08-08-2005_Ce1500atg-TrimStack	CCTATA.psum	889;6,1451;5	2	11	41	6.24201		0	0	0	0		0	6		0	0	14.6549	4.22061	31.5374	-2.2275
08-08-2005_Ce1500atg-TrimStack	CTCCTA.psum	1384;6,1422;5,1447;9,1484;3	4	23	35	6.21057		0	0	0	0		0	9		0	0	12.4487	3.63111	26.9732	-2.07577
08-08-2005_Ce1500atg-TrimStack	ACCTAT.psum	891;3,1447;5	2	8	46	6.20517		0	0	0	0		0	5		0	0	17.3773	4.61272	35.8281	-1.07362
08-08-2005_Ce1500atg-TrimStack	TCCGTT.psum	1318;2,1437;4,1442;1,1450;13	4	20	55	6.19913		0	0	0	0		0	13		0	0	24.5161	4.91745	44.1859	4.84629
08-08-2005_Ce1500atg-TrimStack	TTTTAC.psum	1425;3,1435;13,1454;1,1476;1,1480;2	5	20	138	6.19194		0	0	0	0		0	13		0	0	77.5272	9.76637	116.593	38.4617
08-08-2005_Ce1500atg-TrimStack	GGACCC.psum	803;5,976;5	2	10	25	6.1836		0	0	0	0		0	5		0	0	5.92354	3.08501	18.2636	-6.4165
08-08-2005_Ce1500atg-TrimStack	CTTACA.psum	1483;1,1486;1,1493;4	3	6	54	6.1778		0	0	0	0		0	4		0	0	22.8018	5.05005	43.002	2.60162
08-08-2005_Ce1500atg-TrimStack	TTCCAT.psum	1177;1,1352;2,1356;1,1454;1,1458;14,1473;1,1486;2	7	22	103	6.17478		0	0	0	0		0	14		0	0	58.003	7.28722	87.1519	28.8541
08-08-2005_Ce1500atg-TrimStack	ACATTT.psum	1473;5,1484;4,1491;1	3	10	201	6.17021		0	0	0	0		0	5		0	0	125.572	12.2245	174.47	76.6745
08-08-2005_Ce1500atg-TrimStack	TCGATT.psum	1365;6,1404;6,1416;2,1419;8,1430;21,1463;1,1465;3,1469;2,1476;5,1486;2,1489;1	11	57	103	6.16799		0	0	0	0		0	21		0	0	57.338	7.40306	86.9503	27.7258
08-08-2005_Ce1500atg-TrimStack	CTTACT.psum	1460;1,1474;5	2	6	48	6.1671		0	0	0	0		0	5		0	0	19.8622	4.56257	38.1124	1.6119
08-08-2005_Ce1500atg-TrimStack	TACACC.psum	1238;1,1373;7	2	8	34	6.16696		0	0	0	0		0	7		0	0	13.3421	3.34978	26.7412	-0.0570691
08-08-2005_Ce1500atg-TrimStack	CCGTGA.psum	1181;3,1389;1,1391;1,1411;2	4	7	32	6.16375		0	0	0	0		0	3		0	0	11.8883	3.26289	24.9399	-1.16325
08-08-2005_Ce1500atg-TrimStack	CATGGG.psum	487;1,1355;6	2	7	28	6.15953		0	0	0	0		0	6		0	0	9.83501	2.94909	21.6314	-1.96134
08-08-2005_Ce1500atg-TrimStack	AGCAGA.psum	1494;3	1	3	54	6.15608		0	0	0	0		0	3		0	0	23.6036	4.93762	43.3541	3.85314
08-08-2005_Ce1500atg-TrimStack	TCCTCT.psum	1276;1,1279;1,1284;1,1289;1,1361;12,1380;6,1387;1,1391;2,1394;3,1401;7,1410;10,1422;3,1428;1,1430;4,1442;2	15	55	60	6.14963		0	0	0	0		0	12		0	0	27.6237	5.26475	48.6827	6.56475
08-08-2005_Ce1500atg-TrimStack	CAGGCG.psum	1493;1	1	1	27	6.14512		0	0	0	0		0	1		0	0	8.98592	2.93144	20.7117	-2.73986
08-08-2005_Ce1500atg-TrimStack	CCTAAA.psum	1476;4,1495;2	2	6	65	6.14083		0	0	0	0		0	4		0	0	31.5412	5.44857	53.3355	9.74696
08-08-2005_Ce1500atg-TrimStack	CTCTTA.psum	1349;2,1352;1,1366;2,1379;3,1435;5,1447;9	6	22	47	6.13921		0	0	0	0		0	9		0	0	18.506	4.64131	37.0713	-0.0591846
08-08-2005_Ce1500atg-TrimStack	CTCACG.psum	1175;2,1386;7,1394;1	3	10	30	6.13729		0	0	0	0		0	7		0	0	11.4396	3.02419	23.5364	-0.65714
08-08-2005_Ce1500atg-TrimStack	CTAATC.psum	1210;5,1408;1,1410;4,1462;5	4	15	43	6.13645		0	0	0	0		0	5		0	0	17.2887	4.18992	34.0484	0.529035
08-08-2005_Ce1500atg-TrimStack	GTCGCC.psum	1495;6	1	6	28	6.13588		0	0	0	0		0	6		0	0	9.07445	3.08441	21.4121	-3.26319
08-08-2005_Ce1500atg-TrimStack	TTCTAG.psum	1403;6,1495;1	2	7	81	6.13117		0	0	0	0		0	6		0	0	41.5684	6.43133	67.2937	15.8431
08-08-2005_Ce1500atg-TrimStack	TTAATC.psum	1396;3,1400;4,1419;2,1426;5,1440;6,1462;5,1475;2	7	27	71	6.12907		0	0	0	0		0	6		0	0	35.0211	5.87021	58.5019	11.5403
08-08-2005_Ce1500atg-TrimStack	GGTAAT.psum	1187;2,1190;1,1487;3,1495;2	4	8	46	6.12263		0	0	0	0		0	3		0	0	20.0372	4.24046	36.9991	3.07538
08-08-2005_Ce1500atg-TrimStack	CAGACT.psum	1486;8	1	8	44	6.12152		0	0	0	0		0	8		0	0	17.1167	4.3916	34.6831	-0.449713
08-08-2005_Ce1500atg-TrimStack	TTTTTA.psum	986;1,1401;1,1416;1,1427;1,1429;1,1436;33,1475;1,1477;3	8	42	402	6.12042		0	0	0	0	1436;33	1	33		0	0	265.393	22.3198	354.673	176.114
08-08-2005_Ce1500atg-TrimStack	TTCTGT.psum	1257;1,1260;1,1293;1,1308;6,1395;1,1437;1,1447;4,1461;1	8	16	96	6.12005		0	0	0	0		0	6		0	0	53.1046	7.00899	81.1406	25.0687
08-08-2005_Ce1500atg-TrimStack	CATAAA.psum	1057;1,1230;3,1317;5,1495;2	4	11	97	6.11848		0	0	0	0		0	5		0	0	55.0815	6.85113	82.486	27.677
08-08-2005_Ce1500atg-TrimStack	GGTACC.psum	614;1,1207;4	2	5	24	6.11677		0	0	0	0		0	4		0	0	8.02817	2.61115	18.4728	-2.41644
08-08-2005_Ce1500atg-TrimStack	CAGTTT.psum	1453;4,1464;3,1471;8,1487;2,1491;1	5	18	128	6.11652		0	0	0	0		0	8		0	0	72.6922	9.04237	108.862	36.5227
08-08-2005_Ce1500atg-TrimStack	TGTTTT.psum	1203;1,1316;6,1323;6,1333;14,1353;2,1356;7,1365;2,1393;42,1436;11,1455;4,1460;1	11	96	247	6.11541	1494;1	1	1	87	-4.6454	1393;42	1	42		0	1	156.071	14.8688	215.547	96.5963
08-08-2005_Ce1500atg-TrimStack	TACAAA.psum	1495;3	1	3	130	6.11315		0	0	0	0		0	3		0	0	72.8581	9.34737	110.248	35.4687
08-08-2005_Ce1500atg-TrimStack	CTATCA.psum	1353;2,1385;1,1484;1,1493;5	4	9	56	6.10557		0	0	0	0		0	5		0	0	24.665	5.1322	45.1938	4.13619
08-08-2005_Ce1500atg-TrimStack	CGTTGC.psum	1389;4	1	4	33	6.09891		0	0	0	0		0	4		0	0	12.7706	3.31688	26.0382	-0.496908
08-08-2005_Ce1500atg-TrimStack	GGTCGC.psum	930;6	1	6	22	6.09367		0	0	0	0		0	6		0	0	6.48893	2.54544	16.6707	-3.69282
08-08-2005_Ce1500atg-TrimStack	ATTGCA.psum	1492;5	1	5	87	6.09305		0	0	0	0		0	5		0	0	46.7485	6.60613	73.173	20.324
08-08-2005_Ce1500atg-TrimStack	ACATTA.psum	1351;6	1	6	71	6.0899		0	0	0	0		0	6		0	0	35.0211	5.90796	58.653	11.3893
08-08-2005_Ce1500atg-TrimStack	ATTTAA.psum	1205;1,1464;2,1468;1,1472;12	4	16	191	6.0886		0	0	0	0		0	12		0	0	118.027	11.9852	165.968	70.0865
08-08-2005_Ce1500atg-TrimStack	AATTCA.psum	1465;2,1468;4,1473;12,1493;3	4	21	169	6.0783		0	0	0	0		0	12		0	0	102.659	10.9144	146.317	59.0014
08-08-2005_Ce1500atg-TrimStack	ATTCGA.psum	1493;3	1	3	89	6.07763		0	0	0	0		0	3		0	0	48.2344	6.70748	75.0643	21.4045
08-08-2005_Ce1500atg-TrimStack	TTCATA.psum	1386;1,1430;3,1444;1,1468;3,1475;7	5	15	105	6.075		0	0	0	0		0	7		0	0	58.5131	7.65217	89.1217	27.9044
08-08-2005_Ce1500atg-TrimStack	TAGCAC.psum	793;1,1239;6	2	7	30	6.06443		0	0	0	0		0	6		0	0	10.2827	3.25131	23.2879	-2.72253
08-08-2005_Ce1500atg-TrimStack	CTACCA.psum	1492;3	1	3	40	6.06005		0	0	0	0		0	3		0	0	16.5282	3.87321	32.021	1.03535
08-08-2005_Ce1500atg-TrimStack	TCACGC.psum	1221;1,1359;6,1379;1,1395;1	4	9	27	6.05637		0	0	0	0		0	6		0	0	9.34205	2.9156	21.0044	-2.32034
08-08-2005_Ce1500atg-TrimStack	AGTGCG.psum	1117;6,1164;2	2	8	27	6.05578		0	0	0	0		0	6		0	0	8.75252	3.01324	20.8055	-3.30043
08-08-2005_Ce1500atg-TrimStack	TCCGCT.psum	1132;1,1393;4,1442;1	3	6	34	6.04823		0	0	0	0		0	4		0	0	13.0573	3.46261	26.9078	-0.793097
08-08-2005_Ce1500atg-TrimStack	CCAGCA.psum	1492;5	1	5	44	6.04798		0	0	0	0		0	5		0	0	17.7867	4.33422	35.1236	0.449824
08-08-2005_Ce1500atg-TrimStack	TCAACG.psum	216;6	1	6	52	6.04587		0	0	0	0		0	6		0	0	21.7988	4.99535	41.7802	1.81741
08-08-2005_Ce1500atg-TrimStack	CTTGCA.psum	327;2,1495;2	2	4	56	6.04362		0	0	0	0		0	2		0	0	25.3712	5.06795	45.643	5.09943
08-08-2005_Ce1500atg-TrimStack	GTGTGC.psum	822;1,1312;5,1367;1,1381;1	4	8	42	6.04257		0	0	0	0		0	5		0	0	17.3139	4.08537	33.6553	0.972422
08-08-2005_Ce1500atg-TrimStack	CCACCC.psum	1218;1,1227;3,1278;6,1308;2,1350;2,1403;4,1412;4,1446;2	8	24	30	6.04037		0	0	0	0		0	6		0	0	10.5141	3.22595	23.4179	-2.38971
08-08-2005_Ce1500atg-TrimStack	CACCGC.psum	1340;1,1373;1,1375;1,1377;3,1423;3,1427;2,1430;3	7	14	29	6.03939		0	0	0	0		0	3		0	0	9.97183	3.15068	22.5745	-2.63088
08-08-2005_Ce1500atg-TrimStack	ATGTTA.psum	1328;5	1	5	76	6.03554	1494;1	1	1	9	-4.17958		0	5		0	1	36.4135	6.5589	62.6491	10.1779
08-08-2005_Ce1500atg-TrimStack	CTAGCA.psum	1238;6	1	6	32	6.03442		0	0	0	0		0	6		0	0	11.3964	3.41435	25.0538	-2.26101
08-08-2005_Ce1500atg-TrimStack	GTGCTG.psum	1231;6	1	6	37	6.03357		0	0	0	0		0	6		0	0	14.2394	3.77232	29.3287	-0.849842
08-08-2005_Ce1500atg-TrimStack	AGGGCC.psum	795;4	1	4	18	6.0317		0	0	0	0		0	4		0	0	4.18109	2.29105	13.3453	-4.9831
08-08-2005_Ce1500atg-TrimStack	AACTCC.psum	1481;6,1491;1	2	7	54	6.02959		0	0	0	0		0	6		0	0	24.8008	4.84265	44.1714	5.4302
08-08-2005_Ce1500atg-TrimStack	AGGACC.psum	804;3,974;6	2	9	28	6.02912		0	0	0	0		0	6		0	0	8.1499	3.29237	21.3194	-5.01958
08-08-2005_Ce1500atg-TrimStack	CTCTCG.psum	1182;3,1186;2,1316;1,1321;3,1346;6,1358;1,1360;1,1373;4,1384;3,1388;2,1403;5,1415;3,1419;2,1426;9,1438;1	15	46	41	6.02812		0	0	0	0		0	9		0	0	16.8964	3.99853	32.8905	0.902251
08-08-2005_Ce1500atg-TrimStack	GTGTGT.psum	1266;6,1303;1,1336;1,1338;1,1365;1	5	10	51	6.02661		0	0	0	0		0	6		0	0	21.3783	4.91515	41.0389	1.71766
08-08-2005_Ce1500atg-TrimStack	CTCCAA.psum	1493;4	1	4	81	6.02165		0	0	0	0		0	4		0	0	40.1459	6.78454	67.284	13.0077
08-08-2005_Ce1500atg-TrimStack	TTCCGT.psum	51;1,1257;1,1300;3,1431;1,1435;2,1438;5,1444;1,1447;3,1451;1,1456;6	10	24	64	6.01841		0	0	0	0		0	6		0	0	29.9276	5.66137	52.573	7.28209
08-08-2005_Ce1500atg-TrimStack	TTACAC.psum	1241;1,1243;1,1290;2,1376;2,1379;2,1400;1	6	9	51	6.0181		0	0	0	0		0	2		0	0	23.4849	4.57206	41.7731	5.19669
08-08-2005_Ce1500atg-TrimStack	CACTAT.psum	1335;1,1381;1,1386;1,1390;1,1423;4,1451;2	6	10	50	6.01301		0	0	0	0		0	4		0	0	22.162	4.62964	40.6805	3.64343
08-08-2005_Ce1500atg-TrimStack	GTTTCT.psum	1352;4,1358;1,1379;1,1383;1,1386;1,1393;2,1418;1,1424;5,1435;9	9	25	106	6.00979		0	0	0	0		0	9		0	0	55.6851	8.37216	89.1737	22.1965
08-08-2005_Ce1500atg-TrimStack	GCAGGC.psum	1089;3	1	3	30	6.00262		0	0	0	0		0	3		0	0	11.3803	3.10193	23.788	-1.02745
08-08-2005_Ce1500atg-TrimStack	TGCTGG.psum	1233;5	1	5	45	5.99687		0	0	0	0		0	5		0	0	17.7807	4.53892	35.9364	-0.374998
08-08-2005_Ce1500atg-TrimStack	GCCCCC.psum	1297;4,1308;1,1362;5,1379;2,1394;2,1397;2,1423;3	7	19	20	5.99676		0	0	0	0		0	5		0	0	5.67505	2.38878	15.2302	-3.88008
08-08-2005_Ce1500atg-TrimStack	TCACCT.psum	1252;1,1288;2,1334;1,1387;2,1398;2,1416;2,1426;9,1436;9	8	28	48	5.99479		0	0	0	0		0	9		0	0	20.7103	4.55224	38.9192	2.5013
08-08-2005_Ce1500atg-TrimStack	CGCCCA.psum	1311;1,1344;2,1347;1,1371;9,1414;5,1423;1,1430;4,1435;6	8	29	32	5.99039		0	0	0	0		0	9		0	0	12.1781	3.30895	25.4139	-1.05775
08-08-2005_Ce1500atg-TrimStack	ACTATA.psum	703;1,1452;1,1454;4,1459;1,1461;1,1464;1	6	9	57	5.98662		0	0	0	0		0	4		0	0	26.168	5.15015	46.7686	5.56739
08-08-2005_Ce1500atg-TrimStack	CCTACT.psum	1225;6,1233;4	2	10	38	5.97891		0	0	0	0		0	6		0	0	14.1227	3.99358	30.0971	-1.8516
08-08-2005_Ce1500atg-TrimStack	ACACGC.psum	1302;1,1332;1,1343;3,1381;6	4	11	28	5.97445		0	0	0	0		0	6		0	0	9.44165	3.10629	21.8668	-2.98349
08-08-2005_Ce1500atg-TrimStack	TAACAA.psum	1494;3	1	3	92	5.97311		0	0	0	0		0	3		0	0	49.495	7.11606	77.9592	21.0307
08-08-2005_Ce1500atg-TrimStack	CACATT.psum	1269;2,1273;1,1333;1,1433;1,1472;5,1487;5	6	15	89	5.97107		0	0	0	0		0	5		0	0	51.0423	6.35694	76.47	25.6145
08-08-2005_Ce1500atg-TrimStack	AAATTT.psum	1478;3,1482;2,1485;6	3	11	541	5.97091	1494;1	1	1	283	-4.04808		0	6		0	1	387.242	25.7511	490.247	284.238
08-08-2005_Ce1500atg-TrimStack	TTGATT.psum	1374;3,1381;5,1398;2,1403;1,1405;7,1421;5,1430;4,1449;2,1460;2,1471;7,1481;2,1484;2	12	42	147	5.96857	949;1,1494;1	2	2	46	-4.97848		0	7		0	1	91.9326	9.22622	128.837	55.0277
08-08-2005_Ce1500atg-TrimStack	TCCTAG.psum	223;1,1236;6	2	7	30	5.9655		0	0	0	0		0	6		0	0	10.9346	3.19594	23.7184	-1.84915
08-08-2005_Ce1500atg-TrimStack	ACCCCC.psum	804;6,977;6	2	12	30	5.96187		0	0	0	0		0	6		0	0	8.59054	3.59106	22.9548	-5.7737
08-08-2005_Ce1500atg-TrimStack	CAGCCC.psum	1490;6	1	6	21	5.958		0	0	0	0		0	6		0	0	6.06942	2.50597	16.0933	-3.95447
08-08-2005_Ce1500atg-TrimStack	GACTGG.psum	199;1,1125;3	2	4	32	5.9549		0	0	0	0		0	3		0	0	11.7797	3.39557	25.362	-1.80262
08-08-2005_Ce1500atg-TrimStack	ACGTTT.psum	1419;1,1437;7,1445;1,1448;1	4	10	81	5.95126		0	0	0	0		0	7		0	0	42.3863	6.48832	68.3396	16.4331
08-08-2005_Ce1500atg-TrimStack	TCCAAC.psum	1489;4,1494;2	2	6	67	5.94755		0	0	0	0		0	4		0	0	31.7274	5.93061	55.4498	8.00492
08-08-2005_Ce1500atg-TrimStack	TATAAT.psum	1476;6	1	6	110	5.92816		0	0	0	0		0	6		0	0	60.0282	8.42956	93.7464	26.3099
08-08-2005_Ce1500atg-TrimStack	CCAGAC.psum	1122;6,1495;2	2	8	33	5.9273		0	0	0	0		0	6		0	0	12.173	3.51373	26.228	-1.88189
08-08-2005_Ce1500atg-TrimStack	ATCTTC.psum	1492;2	1	2	91	5.92711		0	0	0	0		0	2		0	0	48.7223	7.13293	77.254	20.1906
08-08-2005_Ce1500atg-TrimStack	CCACAA.psum	1494;3	1	3	64	5.92237		0	0	0	0		0	3		0	0	31.2213	5.53472	53.3602	9.08245
08-08-2005_Ce1500atg-TrimStack	GTCTGT.psum	1160;6	1	6	40	5.92165		0	0	0	0		0	6		0	0	16.0352	4.04698	32.2231	-0.152703
08-08-2005_Ce1500atg-TrimStack	TCCCAC.psum	1352;1,1387;2,1410;12,1423;5	4	20	42	5.91634		0	0	0	0		0	12		0	0	18.503	3.97154	34.3892	2.61686
08-08-2005_Ce1500atg-TrimStack	CAGGCA.psum	1493;4	1	4	39	5.9143		0	0	0	0		0	4		0	0	15.5926	3.95777	31.4236	-0.238537
08-08-2005_Ce1500atg-TrimStack	GTCTTC.psum	1482;5	1	5	60	5.91021		0	0	0	0		0	5		0	0	28.4477	5.33861	49.8021	7.09324
08-08-2005_Ce1500atg-TrimStack	TGTTAC.psum	1329;5	1	5	50	5.91018		0	0	0	0		0	5		0	0	21.8833	4.75734	40.9126	2.85395
08-08-2005_Ce1500atg-TrimStack	TTATTG.psum	1443;7	1	7	116	5.907		0	0	0	0		0	7		0	0	66.7455	8.33833	100.099	33.3921
08-08-2005_Ce1500atg-TrimStack	AAATCA.psum	1469;7,1478;9,1493;2	3	18	168	5.90536		0	0	0	0		0	9		0	0	106.656	10.3879	148.207	65.1045
08-08-2005_Ce1500atg-TrimStack	AGCACA.psum	467;2,1493;4	2	6	51	5.90194		0	0	0	0		0	4		0	0	23.8119	4.60664	42.2384	5.3853
08-08-2005_Ce1500atg-TrimStack	ATCGAC.psum	1488;1,1490;1,1495;1	3	3	46	5.90005		0	0	0	0		0	1		0	0	19.6288	4.46966	37.5074	1.75012
08-08-2005_Ce1500atg-TrimStack	AGTGCT.psum	1230;5	1	5	42	5.8917		0	0	0	0		0	5		0	0	17.0221	4.2395	33.9801	0.0641361
08-08-2005_Ce1500atg-TrimStack	AGCGCG.psum	1250;1,1370;7,1399;1,1401;1,1403;2	5	12	25	5.89012		0	0	0	0		0	7		0	0	7.98994	2.8879	19.5415	-3.56164
08-08-2005_Ce1500atg-TrimStack	AAACGC.psum	1108;1,1445;6	2	7	48	5.88661		0	0	0	0		0	6		0	0	21.8662	4.43953	39.6243	4.10806
08-08-2005_Ce1500atg-TrimStack	ATAAAT.psum	1233;5,1268;4,1446;2,1459;5	4	16	175	5.88339		0	0	0	0		0	5		0	0	108.79	11.2538	153.805	63.7747
08-08-2005_Ce1500atg-TrimStack	TCTTAC.psum	1432;1,1434;1,1436;2,1446;8,1463;1,1482;1	6	14	49	5.88069		0	0	0	0		0	8		0	0	21.5845	4.66195	40.2323	2.9367
08-08-2005_Ce1500atg-TrimStack	GGGATC.psum	575;3,1115;6	2	9	26	5.8767		0	0	0	0		0	6		0	0	8.53924	2.97118	20.424	-3.3455
08-08-2005_Ce1500atg-TrimStack	GTGTTT.psum	1191;5,1303;1,1319;1,1324;1,1327;1,1349;1,1351;4,1446;1	8	15	87	5.87508		0	0	0	0		0	5		0	0	49.6368	6.3596	75.0752	24.1984
08-08-2005_Ce1500atg-TrimStack	AACGCA.psum	1446;6	1	6	35	5.87099		0	0	0	0		0	6		0	0	14.7173	3.45473	28.5362	0.898376
08-08-2005_Ce1500atg-TrimStack	TACGCT.psum	1378;6	1	6	26	5.87065		0	0	0	0		0	6		0	0	8.44567	2.99019	20.4064	-3.51507
08-08-2005_Ce1500atg-TrimStack	TCCCGC.psum	353;2,1376;3	2	5	37	5.8687		0	0	0	0		0	3		0	0	14.5986	3.8171	29.867	-0.669812
08-08-2005_Ce1500atg-TrimStack	TCTCAG.psum	411;1,1494;3	2	4	54	5.85976		0	0	0	0		0	3		0	0	23.6278	5.18319	44.3605	2.895
08-08-2005_Ce1500atg-TrimStack	TGACCT.psum	1298;1,1300;2,1390;5,1401;3	4	11	39	5.85465		0	0	0	0		0	5		0	0	16.2072	3.8931	31.7797	0.634834
08-08-2005_Ce1500atg-TrimStack	CGCTCT.psum	1070;1,1279;2,1356;7,1398;4	4	14	32	5.8538		0	0	0	0		0	7		0	0	11.4688	3.50733	25.4981	-2.56049
08-08-2005_Ce1500atg-TrimStack	CTTCCT.psum	1041;2,1283;3,1303;1,1305;1,1318;1,1345;2,1364;2,1382;1,1393;3,1398;1,1408;3,1421;3,1431;8,1453;4	14	35	58	5.83849		0	0	0	0		0	8		0	0	27.7093	5.18811	48.4617	6.95682
08-08-2005_Ce1500atg-TrimStack	TCATAT.psum	1429;4,1439;4,1450;4,1455;2	4	14	89	5.83731		0	0	0	0		0	4		0	0	47.9608	7.03051	76.0828	19.8387
08-08-2005_Ce1500atg-TrimStack	CGTGAC.psum	1347;1,1351;7,1361;2,1371;9,1381;9,1397;3,1409;3,1414;1	8	35	28	5.83524		0	0	0	0		0	9		0	0	9.88632	3.10419	22.3031	-2.53043
08-08-2005_Ce1500atg-TrimStack	AAACCC.psum	1085;5,1395;1,1405;3	3	9	50	5.82881		0	0	0	0		0	5		0	0	24.4054	4.39105	41.9696	6.84124
08-08-2005_Ce1500atg-TrimStack	GTCGCG.psum	932;5	1	5	24	5.82646		0	0	0	0		0	5		0	0	6.71429	2.96676	18.5813	-5.15276
08-08-2005_Ce1500atg-TrimStack	CTTTTG.psum	1253;2,1256;2	2	4	106	5.82275		0	0	0	0		0	2		0	0	62.5	7.4707	92.3828	32.6172
08-08-2005_Ce1500atg-TrimStack	TTGTAT.psum	1431;6,1443;4	2	10	94	5.81453		0	0	0	0		0	6		0	0	51.3551	7.33419	80.6919	22.0184
08-08-2005_Ce1500atg-TrimStack	TGATTT.psum	1385;2,1405;1,1407;3,1422;4,1433;2,1436;1,1445;2	7	15	175	5.81356	1494;1	1	1	67	-4.29033		0	4		0	1	112.859	10.689	155.615	70.1033
08-08-2005_Ce1500atg-TrimStack	TCACGT.psum	1267;1,1285;1,1366;3,1370;6,1377;1,1390;2,1396;1,1398;8,1411;6,1419;6	10	35	45	5.80052		0	0	0	0		0	8		0	0	19.2364	4.4416	37.0028	1.47002
08-08-2005_Ce1500atg-TrimStack	CCTTAT.psum	66;1,1189;1,1220;4,1346;1,1358;3,1382;1,1385;1,1408;5,1415;3,1434;1,1438;2,1449;2,1452;1,1454;1	14	27	41	5.79718		0	0	0	0		0	5		0	0	18.3209	3.91209	33.9693	2.67256
08-08-2005_Ce1500atg-TrimStack	TCAAGA.psum	1495;2	1	2	86	5.784		0	0	0	0		0	2		0	0	46.2203	6.87754	73.7305	18.7102
08-08-2005_Ce1500atg-TrimStack	GCTCAA.psum	24;1,1493;3	2	4	74	5.78137		0	0	0	0		0	3		0	0	36.7968	6.43501	62.5368	11.0567
08-08-2005_Ce1500atg-TrimStack	CTCAAG.psum	1281;6	1	6	46	5.78112		0	0	0	0		0	6		0	0	20.5996	4.39368	38.1743	3.02486
08-08-2005_Ce1500atg-TrimStack	AGCTCG.psum	748;4	1	4	38	5.77717		0	0	0	0		0	4		0	0	14.7716	4.02072	30.8545	-1.31123
08-08-2005_Ce1500atg-TrimStack	ATTACC.psum	1443;5	1	5	47	5.77543		0	0	0	0		0	5		0	0	22.1881	4.29611	39.3726	5.00369
08-08-2005_Ce1500atg-TrimStack	CAGTAA.psum	413;2,1494;4	2	6	65	5.77486		0	0	0	0		0	4		0	0	30.67	5.94473	54.4489	6.8911
08-08-2005_Ce1500atg-TrimStack	CACTTT.psum	743;1,745;1,1251;1,1254;2,1292;2,1350;1,1353;1,1377;3,1382;1,1391;3,1405;4,1410;1,1419;1,1423;1,1426;7,1434;3,1446;1,1451;6,1464;1,1466;3,1471;3	21	47	119	5.77171		0	0	0	0		0	7		0	0	68.4527	8.75777	103.484	33.4217
08-08-2005_Ce1500atg-TrimStack	TGTCAA.psum	1439;6	1	6	88	5.7703		0	0	0	0		0	6		0	0	47.1992	7.07082	75.4825	18.9159
08-08-2005_Ce1500atg-TrimStack	ATTCTA.psum	1279;2,1318;1,1466;6,1475;1,1477;7,1487;1,1493;2	7	20	85	5.76854		0	0	0	0		0	7		0	0	46.9447	6.59705	73.3329	20.5565
08-08-2005_Ce1500atg-TrimStack	CCCACA.psum	1255;4,1270;3,1314;1,1378;1,1380;3	5	12	36	5.76529		0	0	0	0		0	4		0	0	14.7103	3.69275	29.4812	-0.0607227
08-08-2005_Ce1500atg-TrimStack	CCCTAA.psum	811;4,1475;5	2	9	33	5.76443		0	0	0	0		0	5		0	0	11.0362	3.81022	26.2771	-4.20468
08-08-2005_Ce1500atg-TrimStack	ACGTGT.psum	728;1,1402;6,1416;2	3	9	42	5.76042		0	0	0	0		0	6		0	0	17.2867	4.29019	34.4475	0.125966
08-08-2005_Ce1500atg-TrimStack	TACGAA.psum	1099;6	1	6	53	5.75607		0	0	0	0		0	6		0	0	23.4809	5.12835	43.9943	2.9675
08-08-2005_Ce1500atg-TrimStack	CCTATT.psum	1300;1,1303;1,1315;1,1390;2,1398;2,1421;1,1423;3,1428;2,1431;7,1458;1,1465;2,1474;1	12	24	56	5.75519		0	0	0	0		0	7		0	0	26.2414	5.17073	46.9244	5.55852
08-08-2005_Ce1500atg-TrimStack	CCTCAA.psum	1458;1,1474;6,1494;4	3	11	53	5.74864		0	0	0	0		0	6		0	0	25.0141	4.86826	44.4871	5.54103
08-08-2005_Ce1500atg-TrimStack	ATCACA.psum	1495;2	1	2	72	5.74705		0	0	0	0		0	2		0	0	36.5936	6.16081	61.2368	11.9503
08-08-2005_Ce1500atg-TrimStack	TAACTC.psum	1480;6	1	6	47	5.74447		0	0	0	0		0	6		0	0	19.4829	4.79019	38.6436	0.322152
08-08-2005_Ce1500atg-TrimStack	TTTTGC.psum	1380;2,1383;1,1397;2,1401;1,1451;3,1456;6,1490;5	7	20	159	5.73978		0	0	0	0		0	6		0	0	99.002	10.453	140.814	57.1899
08-08-2005_Ce1500atg-TrimStack	ACTTCC.psum	1486;6	1	6	63	5.73621		0	0	0	0		0	6		0	0	29.8581	5.77765	52.9688	6.74753
08-08-2005_Ce1500atg-TrimStack	TCTGCA.psum	1493;4	1	4	63	5.7344		0	0	0	0		0	4		0	0	30.3793	5.6886	53.1337	7.62487
08-08-2005_Ce1500atg-TrimStack	CACTCC.psum	626;1,1290;1,1376;5	3	7	33	5.72754		0	0	0	0		0	5		0	0	12.9205	3.50578	26.9436	-1.10258
08-08-2005_Ce1500atg-TrimStack	TCCAGT.psum	1489;7	1	7	62	5.72451		0	0	0	0		0	7		0	0	28.7294	5.81196	51.9772	5.48154
08-08-2005_Ce1500atg-TrimStack	CGTGTG.psum	1310;6	1	6	32	5.72372		0	0	0	0		0	6		0	0	11.993	3.49546	25.9748	-1.98889
08-08-2005_Ce1500atg-TrimStack	TAATAT.psum	1476;5,1482;1	2	6	108	5.72211		0	0	0	0		0	5		0	0	63.1398	7.83979	94.499	31.7807
08-08-2005_Ce1500atg-TrimStack	CCACTC.psum	1231;2,1290;5,1372;3,1430;4,1440;1,1492;1	6	16	35	5.72112		0	0	0	0		0	5		0	0	14.327	3.61346	28.7808	-0.126871
08-08-2005_Ce1500atg-TrimStack	CAATCG.psum	1493;2	1	2	48	5.71472		0	0	0	0		0	2		0	0	21.1278	4.70228	39.9369	2.31864
08-08-2005_Ce1500atg-TrimStack	AGAACA.psum	1495;2	1	2	83	5.71458		0	0	0	0		0	2		0	0	43.1499	6.97341	71.0435	15.2563
08-08-2005_Ce1500atg-TrimStack	AGCAGT.psum	1485;6	1	6	45	5.70366		0	0	0	0		0	6		0	0	20.329	4.32547	37.6309	3.0271
08-08-2005_Ce1500atg-TrimStack	TCCCCG.psum	1294;2,1354;1,1401;6,1410;5,1423;2	5	16	26	5.68826		0	0	0	0		0	6		0	0	8.85815	3.01355	20.9124	-3.19605
08-08-2005_Ce1500atg-TrimStack	CTCTAG.psum	1378;5	1	5	32	5.68151		0	0	0	0		0	5		0	0	11.9175	3.53471	26.0564	-2.22135
08-08-2005_Ce1500atg-TrimStack	CGCTTT.psum	1347;3,1382;1,1385;1,1410;7,1434;4,1453;3	6	19	49	5.67751		0	0	0	0		0	7		0	0	22.4799	4.67108	41.1642	3.79555
08-08-2005_Ce1500atg-TrimStack	GAGGGC.psum	794;3	1	3	21	5.6737		0	0	0	0		0	3		0	0	6.12475	2.62179	16.6119	-4.3624
08-08-2005_Ce1500atg-TrimStack	CTATAG.psum	972;4	1	4	37	5.65548		0	0	0	0		0	4		0	0	13.7324	4.11417	30.1891	-2.72428
08-08-2005_Ce1500atg-TrimStack	TTGTCT.psum	1383;6,1423;4,1441;7,1454;1	4	18	76	5.65301		0	0	0	0		0	7		0	0	39.9004	6.38591	65.444	14.3568
08-08-2005_Ce1500atg-TrimStack	CGCATA.psum	508;4,1442;1	2	5	27	5.65174		0	0	0	0		0	4		0	0	9.52213	3.09247	21.892	-2.84776
08-08-2005_Ce1500atg-TrimStack	CACGTG.psum	1392;1,1395;2,1401;3,1411;13	4	19	44	5.65055		0	0	0	0		0	13		0	0	20.008	4.24595	36.9919	3.02424
08-08-2005_Ce1500atg-TrimStack	GGTGCT.psum	802;1,1178;6	2	7	32	5.64651		0	0	0	0		0	6		0	0	11.8602	3.56678	26.1273	-2.40694
08-08-2005_Ce1500atg-TrimStack	CTCCTC.psum	840;1,928;1,1292;1,1336;1,1338;1,1350;6,1362;1,1371;3,1375;1,1400;1,1407;1,1409;1,1411;7,1422;1,1425;1,1427;1,1429;6,1449;2,1471;1,1479;1	20	39	51	5.64641		0	0	0	0		0	7		0	0	23.4185	4.88478	42.9576	3.8794
08-08-2005_Ce1500atg-TrimStack	GATTTT.psum	1406;4,1422;5,1444;1,1446;2,1486;4	5	16	252	5.64541		0	0	0	0		0	5		0	0	171.718	14.2207	228.601	114.835
08-08-2005_Ce1500atg-TrimStack	AGCGAA.psum	563;1,1321;4,1495;2	3	7	46	5.64478		0	0	0	0		0	4		0	0	20.499	4.51763	38.5695	2.42849
08-08-2005_Ce1500atg-TrimStack	ACTAAA.psum	1481;2,1494;3	2	5	89	5.64477		0	0	0	0		0	3		0	0	47.5473	7.34356	76.9215	18.1731
08-08-2005_Ce1500atg-TrimStack	CGTTCG.psum	866;5	1	5	30	5.64435		0	0	0	0		0	5		0	0	10.7243	3.41503	24.3845	-2.93578
08-08-2005_Ce1500atg-TrimStack	CGTGTA.psum	1385;2	1	2	33	5.6391		0	0	0	0		0	2		0	0	12.7626	3.58877	27.1176	-1.59249
08-08-2005_Ce1500atg-TrimStack	CCAATC.psum	1491;3	1	3	52	5.6379		0	0	0	0		0	3		0	0	23.6579	5.02706	43.7662	3.54971
08-08-2005_Ce1500atg-TrimStack	CTCTAA.psum	1416;1,1474;7	2	8	54	5.63785		0	0	0	0		0	7		0	0	25.0252	5.13934	45.5825	4.46778
08-08-2005_Ce1500atg-TrimStack	GTGGGA.psum	787;3,791;1,1116;1	3	5	38	5.63689		0	0	0	0		0	3		0	0	14.7847	4.11846	31.2585	-1.68912
08-08-2005_Ce1500atg-TrimStack	ACATAT.psum	1119;2,1261;1,1374;2,1457;4	4	9	77	5.63385		0	0	0	0		0	4		0	0	42.2928	6.16048	66.9347	17.6508
08-08-2005_Ce1500atg-TrimStack	TCCTAT.psum	1307;1,1387;4,1428;1,1431;2,1452;6	5	14	48	5.63175		0	0	0	0		0	6		0	0	21.34	4.73387	40.2755	2.40456
08-08-2005_Ce1500atg-TrimStack	TCACAC.psum	1333;3,1337;1,1348;1,1351;3,1359;2,1396;1,1399;2,1469;5,1490;6	9	24	49	5.63129		0	0	0	0		0	6		0	0	23.0865	4.6017	41.4933	4.67973
08-08-2005_Ce1500atg-TrimStack	CTTATA.psum	1440;1,1444;2,1448;1,1451;1,1454;6	5	11	50	5.6278		0	0	0	0		0	6		0	0	22.7948	4.83408	42.1311	3.45844
08-08-2005_Ce1500atg-TrimStack	CTTTAC.psum	1441;4	1	4	45	5.62739		0	0	0	0		0	4		0	0	20.4849	4.35639	37.9105	3.05935
08-08-2005_Ce1500atg-TrimStack	ACGCGT.psum	1204;1,1288;2,1329;1,1346;4,1384;2,1396;4,1406;1	7	15	23	5.62601		0	0	0	0		0	4		0	0	8.27867	2.61666	18.7453	-2.18795
08-08-2005_Ce1500atg-TrimStack	TAGCGC.psum	725;6	1	6	20	5.62408		0	0	0	0		0	6		0	0	5.74748	2.5342	15.8843	-4.3893
08-08-2005_Ce1500atg-TrimStack	TCCAAT.psum	1454;5,1480;4	2	9	96	5.62046		0	0	0	0		0	5		0	0	54.4105	7.39967	84.0091	24.8118
08-08-2005_Ce1500atg-TrimStack	ACTATC.psum	1351;3,1424;1,1426;1,1452;3	4	8	44	5.61875		0	0	0	0		0	3		0	0	19.167	4.41967	36.8457	1.48832
08-08-2005_Ce1500atg-TrimStack	ACACTC.psum	1114;1,1330;6,1377;3,1404;1	4	11	44	5.61063		0	0	0	0		0	6		0	0	18.505	4.54405	36.6812	0.328841
08-08-2005_Ce1500atg-TrimStack	GCCTCT.psum	1160;5,1266;1,1424;1	3	7	29	5.6041		0	0	0	0		0	5		0	0	11.4165	3.13762	23.967	-1.13397
08-08-2005_Ce1500atg-TrimStack	GCGTTC.psum	87;2,1397;4	2	6	26	5.59687		0	0	0	0		0	4		0	0	9.47988	2.95167	21.2866	-2.32681
08-08-2005_Ce1500atg-TrimStack	TCCTTC.psum	1428;3,1432;2,1445;2,1488;2,1492;2	5	11	65	5.59546		0	0	0	0		0	3		0	0	32.3964	5.82679	55.7036	9.0892
08-08-2005_Ce1500atg-TrimStack	CAGAGT.psum	1488;3	1	3	43	5.5951		0	0	0	0		0	3		0	0	18.8742	4.31194	36.122	1.62648
08-08-2005_Ce1500atg-TrimStack	TAATGC.psum	860;5,1194;1	2	6	42	5.58662		0	0	0	0		0	5		0	0	18.0292	4.29076	35.1922	0.866137
08-08-2005_Ce1500atg-TrimStack	ATAACT.psum	1479;4	1	4	74	5.58439		0	0	0	0		0	4		0	0	39.9527	6.09687	64.3402	15.5652
08-08-2005_Ce1500atg-TrimStack	CGTCTC.psum	455;1,1181;3,1297;3,1302;1,1306;2,1309;6,1324;3,1333;1,1356;8,1366;6,1391;6,1398;2,1414;2,1418;1,1435;2	15	47	43	5.58362		0	0	0	0		0	8		0	0	18.5905	4.37161	36.077	1.10408
08-08-2005_Ce1500atg-TrimStack	GGCCGC.psum	1361;3	1	3	22	5.5778		0	0	0	0		0	3		0	0	6.94165	2.69969	17.7404	-3.85712
08-08-2005_Ce1500atg-TrimStack	CTCACA.psum	1285;1,1386;5	2	6	53	5.57703		0	0	0	0		0	5		0	0	25.2746	4.97135	45.16	5.38925
08-08-2005_Ce1500atg-TrimStack	GTTTAC.psum	1403;4	1	4	50	5.57532		0	0	0	0		0	4		0	0	23.6167	4.73216	42.5453	4.68807
08-08-2005_Ce1500atg-TrimStack	CGCGCA.psum	1185;1,1213;1,1215;1,1258;1,1289;1,1302;1,1333;4,1350;7,1358;1,1374;2,1377;1,1394;1,1430;1	13	23	27	5.57312		0	0	0	0		0	7		0	0	9.11066	3.20993	21.9504	-3.72905
08-08-2005_Ce1500atg-TrimStack	TATTAT.psum	1450;3,1467;7,1482;2	3	12	117	5.57162		0	0	0	0		0	7		0	0	67.7907	8.83213	103.119	32.4622
08-08-2005_Ce1500atg-TrimStack	CCTTCT.psum	1218;1,1220;1,1391;3,1427;1,1429;7	5	13	62	5.57153		0	0	0	0		0	7		0	0	30.3441	5.68173	53.071	7.61716
08-08-2005_Ce1500atg-TrimStack	TCGCGT.psum	1369;1,1374;6,1430;1	3	8	27	5.5708		0	0	0	0		0	6		0	0	9.59859	3.12368	22.0933	-2.89613
08-08-2005_Ce1500atg-TrimStack	AATTCT.psum	1454;3,1470;5,1481;6	3	14	132	5.5663		0	0	0	0		0	6		0	0	82.8944	8.82195	118.182	47.6066
08-08-2005_Ce1500atg-TrimStack	CTTCTC.psum	1251;1,1412;1,1423;1,1431;21,1453;2,1458;5	6	31	86	5.55859		0	0	0	0		0	21		0	0	46.3541	7.13236	74.8836	17.8247
08-08-2005_Ce1500atg-TrimStack	GTGTAA.psum	1269;5	1	5	48	5.558		0	0	0	0		0	5		0	0	22.0724	4.66491	40.7321	3.41281
08-08-2005_Ce1500atg-TrimStack	GGGGCG.psum	1352;1,1361;2,1377;2,1381;1	4	6	18	5.55492		0	0	0	0		0	2		0	0	5.13078	2.31672	14.3977	-4.1361
08-08-2005_Ce1500atg-TrimStack	CATCTC.psum	1310;3,1336;4,1357;3,1467;5	4	15	56	5.55209		0	0	0	0		0	5		0	0	27.337	5.16256	47.9873	6.68679
08-08-2005_Ce1500atg-TrimStack	TTAACC.psum	1117;4,1374;4	2	8	39	5.5499		0	0	0	0		0	4		0	0	17.999	3.78403	33.1351	2.86286
[truncated: 1,071 more rows]

## Sheet: Ce 1500 tss
DEFAULT settings - Headspacer:	3
Required Promoter Length:	1500
[truncated: 2,925 more rows]

## Sheet: Dm 1500 atg
DEFAULT settings - Headspacer:	3
[truncated: 1,781 more rows]

[truncated: 3 more sheets: At 1500p atg, At TSS-1500, Dm 1500 tss]
