# Supplementary material for: Cis-motifs upstream of the transcription and translation initiation sites are effectively revealed by their positional disequilibrium in eukaryote genomes using frequency distribution curves
Source: BMC Bioinformatics. 2006 Nov 30;7:522. doi: 10.1186/1471-2105-7-522 (PMC1698937; doi:10.1186/1471-2105-7-522)
Supplement: Additional File 12 — Analysis of all known functional cis-regulatory elements. Peak analysis of all Cis-regulatory elements (CREs) that have SD fold differences of 4 or more for each dataset, including summary file. [file 1471-2105-7-522-S12.xls]

## Sheet: summary
						At TSS	At ATG	Union List from At TSS and At ATG	Dm TSS	Dm ATG	Union List from Dm TSS and Dm ATG	Ce TSS	Ce ATG	Union List from Ce TSS and Ce ATG	Sc ATG
	Dataset	Number of Cis-elements	number over 6-SD	sing.ori / both.ori / palindrome	percentage	TATATAA	AGAGAGAGA	TATATAA	ATTA	TATAWAWR	TATAWAWR	TAAT	TATAWAWR	TAAT	TATAWAW
	Dm TSS	87	13	2 / 10 / 1	0.149425	TATATAAA	AGAAA	TATATAAA	TAAT	TATAWADR	TATAWADR	BBTATWTWD	TATAWADR	BBTATWTWD	CGGGTRR
	Dm ATG	87	14	8 / 5 / 1	0.16092	TATAAAT	AAACCCTA	TATAAAT	YVATTA	HGATAR	HGATAR	TAATTR	TATAWAWA	TAATTR	WTWTATA
		Dm shared	12	6 / 5 / 1	0.137931	GGCCCAWWW	TCTCTCTCT	GGCCCAWWW	TAATBR	RRRSARSW	CAGCTG	YTTCCTY	BBTATWTWD	YTTCCTY	YYACCCG
						TCTCTCTCT	CTATAAATAC	TCTCTCTCT	HWAWATAVV	RCARCYW	TAAT	TATAWADR	CCKCCY	TATAWADR	TAANTAA
	At TSS	450	77	33 / 35 / 9	0.171111	TTATATA	AAAG	TTATATA	BBTATWTWD	ACCRCA	TATAWAWA	TATAWAWR	WSYTSYYY	TATAWAWR	GGAAAAD
	At ATG	450	71	38 / 27 / 6	0.157778	TCTCTCTCTCTCTCTC	GAGAGAGAGAGAGAGA	TCTCTCTCTCTCTCTC	HGATAR	CAGCTG	YTATCD	RTRTATA	TTCTAGAA	RTRTATA	WCGCGW
		At shared	33	11 / 17 / 5	0.0733333	WWWTGGGCC	AAACCCTAA	WWWTGGGCC	YTATCD	RANACYC	TAATAAT		CACTNNA		TCRNNNNNNACG
						CTCTT	TAGGGTTT	CTCTT	TAATTR	TAAT	TAATBR		YTATCWK		CGTNNNNNNYGA
	Ce TSS	87	7	7 / 0 / 0	0.0804598	TTTATATA	CTCTT	ACGTGKC	YAATTA	TATAWAWA	BBTATWTWD		YTTCCTY		TTTCGNG
	Ce ATG	87	44	26 / 16 / 2	0.505747	ACGTGKC	TCTCTCTCTCTCTCTC	AAACCCTA	YHTWTATA	YTATCD	YAATTA		TAAT		CNCGAAA
		Ce shared	7	7 / 0 / 0	0.0804598	AAACCCTA	GAGAGAGAGAGAGAGAGA	CACGTG	TATAWADR	TAATAAT	ATTA		YTATCD		CACGTGA
						WWTAAATAT	GAAAAA	YTCANTYY	YWTWTATA	TAATBR	HWAWATAVV		YSWWTGGYYRRD		NANTCA
	Sc ATG	51	16	7 / 8 / 1	0.313725	CACGTG	TCTCTCTCTCTCTCTCTC	AAAG	TATAYAY	BBTATWTWD	CAAAAYAA		YTATCW		CRCAAAW
						YTCANTYY	AAGAG	GCCACGTGK	RTRTATA	YAATTA	ATTATTA		TTCTMGAA		TTANTTA
						AAAG	CAACA	TTTCT	TATAWAWR	ATTA	TAATTR		TTCKAGAA		HTTTTCC
	Color coding					GCCACGTGK	YTCANTYY	CACGTGGC	TWTWTATA	HWAWATAVV	TWTWTATA		TTTCCAAT		WAAAYATAAAW
	PALINDROME					CTTTA	TTAGGGTTT	ACGTGGC	TATAWAWA	CAAAAYAA			YVATTA		GAGCAAA
	UNIQUE					TTTCT	CGACG	YACGTGGC	CAGCTG	ATTATTA			CACCTGY		GTMAACAA
	REVERSE-COMPLIMENT PRESENT IN LIST					TTCTAT	GGCCCAWWW	MCACGTGGC	ATTATTA				RTRTATA		TTANTAA
						TAAAG	WWWTGGGCC	ACGTGTC	TAATAAT				TAATCY		TTTTCTYCG
						CACGTGGC	TATATAAA	CCACGTCA	CAAAAYAA				MRRMHMYDCCYHYW		TCACGTG
						ACGTGGC	CCGTCG	GCCACGTG	CNNGAANNTTCNNG				TATTTTTAG		TCCGYGGA
						YACGTGGC	TATAAAT	GCCACGT					AAATTCAT		TCCRCGGA
						YRCCACGTRY	TTTCT	CACGT					YHTWTATA
						MCACGTGGC	GRWAAW	AAACCCTAA					TAATAAT
						ACGTGTC	TATATAA	ACGTGGCA					YAATTA
						CCACGTCA	GTGA	GCCACGTR					ACCRCA
						GCCACGTG	CACGT	GMCACGT					KSSCGCSA
						GCCACGT	CGTCG	CTTT					CYYNATTAKY
						CACGT	AATCN	ACGTG					TTRTTTTG
						AAACCCTAA	TCAC	CCACGTGG					TACGTG
						ACGTGGCA	CGACGG	AGAGAGAGA					ATTATTA
						CWWWWWWWWG	CTTT	TGCCACGT					ANNNNCATTA
						GCCACGTR	ACGTGKC	CCAYRTCATC					YWTWTATA
						GMCACGT	CACGTG	TCAC					CACGTA
						CTTT	TCATCTTCTT	CCATTAA					ATTA
						TATTTAA	GCCGCC	CCNNNNNNNNNNNNCCACG					RCAGGTG
						AATAAA	GMCACGT	GACACGT					TTCCCAY
						RYACGTGGYR	GCCACGT	ACGTCA					TGACGTC
						ACGTG	CCACGTCA	ACGT					TAATBR
						CCACGTGG	GGCGGC	TCATCTTCTT					CCAAT
						AGAGAGAGA	ACGTGTC	TTTTTC					TGACTMM
						TGCCACGT	GCCACGTG	CCTTTT					RTGGGAA
						CCAYRTCATC	NGATT	CGTCG					RANACYC
						AAAAGG	GCCACGTCA	TAGGGTTT					CAYGTG
						AAATAA	GCGTNNNNNNNACGC	TGTCTC					TAATTR
						TCAC	CCACGTGG	CGACG					TWTWTATA
						CCATTAA	GCCACGTGK	GAAAAA					KKAGTCA
						CCNNNNNNNNNNNNCCACG	ACGTGGC	GRWAAW					ATTTGCAT
						GACACGT	CCNNNNNNNNNNNNCCACG	CTCCCAC					CACRTG
						ATTTATA	CTCCCAC	YTGTCWC					CWWWCCAC
						AATAAAYAAA	CACGTGGC	GCGTNNNNNNNACGC					MWGATAR
						ACGTCA	GCCACGTR	AGAAA					ATTWGCAT
						ACGT	YACGTGGC	GGAAAAAA					GTGGWWWG
						TGACGT	TCCACGTGTC	MACCWAMC					CCWWWWWWGG
						YAAAAAY	TCCACGTAGA	TTAGGGTTT					TSGCGSSM
						AAWAAWAWAA	AAMAATCT	AAGAG					CTAWWWWTAG
						TTAAATA	GGAAAAAA	AACCAA					GTCAT
						TCATCTTCTT	MCACGTGGC	CCWWWWWWGG					TCTGGC
						GACGTC	ACGTGGCA	AATCN
						CGTGGNNNNNNNNNNNNGG	AACAAAC
						TGACGTGG	ACGTG
						WTTWYC	AACCAA
						CGTCA	CTGAAGAAGAA
						WAACCA	TGCCACGT
						TTTTTC	TCCACGTGGC
						CCTTTT	TTTGCCGC
						TGACGTCA	CCTTTT
						CAAAACGC	YTGTCWC
						GSSSACGT	CGCGGATC
						TATC	TTCTTCTTCAG
						CCGAC	ATCTTT
						TTAATGG	CAAACAC
						CGTCG	GAGACA
						TAGGGTTT	CNAACAC
						AATTAAA	ACGT
						TTGACC	CCACGTCATC
						TGTCTC	CCAYRTCATC
						CGACG	CCATTAA
						CCAAT	TGTCTC
						TGACGTAA	CCWWWWWWGG
						GAAAAA	TGACGTGGC
						ACACNNG	TTWCCWWWWNNGGWW
						GATAA	AATAGAAAA
						ATATTTAWW	TTTTTC
						GRWAAW	AGACCGTTG
						CTCCCAC	GACACGT
						YTGTCWC	TYTCCCGCC
						CCWWWWWWWWGG	YCTTATC
						GCGTNNNNNNNACGC	AACCCA
						AGAAA	GCCACGTGGC
						TTWTWTTWTT	MACCWAMC
						GGAAAAAA	GTCGG
						CAATTATTA	AAGTTCG
						MACCWAMC	YACT
						TTTAATT	TTATATA
						TTAGGGTTT	ACGTCA
						RGTGACNNNGC
						ATACGTGT
						TTATTT
						TTTTTTCC
						ACCGAC
						TTTATT
						AAGAG
						AACCAA
						CACGTAC
						CCWWWWWWGG
						AATCN
						MAGGTAAGT
						CAACGTG
						AATAAT

## Sheet: 08-08-2005_Sc1500atg-TrimStack_
DEFAULT settings - Headspacer:	3
Required Promoter Length:	1500
Backgroung values set with first (bp):	1000
Number of Std_dev plus average PEAK:	4
Number of Std_dev minus average VALLEY:	4
Minimun gap length - gap analysis:	25
Note: Background excludes the first 6 nucleotide positions and the lowest
Note: Valley excludes the first and last 6 nucleotide positions
Folder	Elem	PEAKdat	PEAKs	totalOver	Highest Peak	St_dev above	VALLEYdats	VALLEYs	totalUnder	Lowest Valley	St_dev below	PEAKdatGAP	PEAKsGAP	Longest Peak GAP	VALLEYdatsGAP	VALLEYsGAP	Longest Valley GAP	bg-avg	st_dev	Value Over	Value Under
08-08-2005_Sc1500atg-TrimStack	TATAWAW.psum	1089;1,1134;7,1163;2,1185;5,1199;6,1210;8,1225;60,1286;3,1290;26,1318;121,1440;3,1445;2,1450;1,1463;1,1468;7,1478;18	16	271	131	18.1073		0	0	0	0	1225;60,1290;26,1318;121	3	121		0	0	28.5584	5.65749	51.1883	5.9284
08-08-2005_Sc1500atg-TrimStack	CGGGTRR.psum	1263;3,1285;2,1288;12,1301;10,1313;74	5	101	34	16.7883		0	0	0	0	1313;74	1	74		0	0	3.15191	1.83748	10.5018	-4.19799
08-08-2005_Sc1500atg-TrimStack	WTWTATA.psum	1063;1,1065;1,1092;2,1095;2,1098;2,1108;1,1110;2,1134;11,1154;12,1171;15,1190;1,1192;1,1195;2,1198;7,1208;1,1210;106,1318;104,1423;12,1444;4,1454;21,1477;3,1484;11	22	322	107	15.218		0	0	0	0	1210;106,1318;104	2	106		0	0	29.0966	5.11918	49.5733	8.61987
08-08-2005_Sc1500atg-TrimStack	YYACCCG.psum	1116;3,1142;2,1185;2,1208;1,1210;2,1232;2,1269;5,1287;1,1300;9,1316;60,1377;9	11	96	25	11.9131		0	0	0	0	1316;60	1	60		0	0	3.11066	1.83741	10.4603	-4.23898
08-08-2005_Sc1500atg-TrimStack	TAANTAA.psum	1161;3,1175;1,1192;1,1240;2,1248;5,1265;7,1277;1,1279;6,1298;7,1384;14,1401;1,1410;10,1421;11,1433;7,1449;1,1452;2,1455;1,1457;1,1459;3,1473;6,1485;13	21	103	65	11.8478		0	0	0	0		0	14		0	0	15.4256	4.18426	32.1626	-1.31149
08-08-2005_Sc1500atg-TrimStack	GGAAAAD.psum	1183;2,1335;6,1346;4,1356;31,1389;17,1423;7,1442;2,1471;2,1475;4	9	75	67	10.0895		0	0	0	0	1356;31	1	31		0	0	21.5211	4.50755	39.5513	3.49095
08-08-2005_Sc1500atg-TrimStack	WCGCGW.psum	966;1,1201;1,1208;3,1318;6,1326;1,1328;1,1333;9,1346;46,1393;2	9	70	38	10.0781		0	0	0	0	1346;46	1	46		0	0	8.17002	2.95987	20.0095	-3.66946
08-08-2005_Sc1500atg-TrimStack	TCRNNNNNNACG.psum	1299;8,1308;1,1317;68	3	77	66	9.96003		0	0	0	0	1317;68	1	68		0	0	19.997	4.61876	38.472	1.52192
08-08-2005_Sc1500atg-TrimStack	CGTNNNNNNYGA.psum	1302;7,1310;7,1327;63	3	77	59	8.5256		0	0	0	0	1327;63	1	63		0	0	19.0453	4.68644	37.791	0.299503
08-08-2005_Sc1500atg-TrimStack	TTTCGNG.psum	1090;3,1169;6,1295;4,1324;6,1353;2,1357;1,1359;1,1362;13,1380;1,1389;3,1398;2	11	42	26	8.04925		0	0	0	0		0	13		0	0	6.26459	2.45183	16.0719	-3.54274
08-08-2005_Sc1500atg-TrimStack	CNCGAAA.psum	1105;6,1167;4,1215;2,1254;1,1349;2,1353;3,1373;8,1387;10,1408;2	9	38	25	7.75638		0	0	0	0		0	10		0	0	6.35513	2.40381	15.9704	-3.26011
08-08-2005_Sc1500atg-TrimStack	CACGTGA.psum	1009;2,1065;1,1129;2,1134;2,1186;7,1223;5,1236;4,1250;1,1252;1,1273;1,1288;4,1301;1,1303;4,1319;7,1338;1,1340;3	16	46	9	7.64623		0	0	0	0		0	7		0	0	1.18109	1.02258	5.27142	-2.90925
08-08-2005_Sc1500atg-TrimStack	NANTCA.psum	1474;1,1489;6	2	7	252	7.33471	1063;1	1	1	110	-4.00088		0	6		0	1	160.119	12.5269	210.226	110.011
08-08-2005_Sc1500atg-TrimStack	CRCAAAW.psum	696;1,1464;20,1485;1,1494;2	4	24	40	6.95959		0	0	0	0		0	20		0	0	13.2565	3.84268	28.6273	-2.11418
08-08-2005_Sc1500atg-TrimStack	TTANTTA.psum	1185;1,1198;3,1202;1,1223;1,1228;3,1259;1,1267;1,1290;2,1301;3,1306;1,1322;7,1341;1,1343;1,1363;7,1377;3,1381;4,1387;2,1400;2,1405;2,1421;8,1431;1,1442;4	22	59	44	6.77823		0	0	0	0		0	8		0	0	16.1509	4.10861	32.5853	-0.283521
08-08-2005_Sc1500atg-TrimStack	HTTTTCC.psum	1197;6,1292;1,1294;2,1298;1,1303;2,1307;3,1318;1,1320;3,1325;2,1329;19,1349;1,1351;6,1364;7,1372;7,1382;9	15	70	55	6.74245		0	0	0	0		0	19		0	0	22.6519	4.79767	41.8426	3.46122
08-08-2005_Sc1500atg-TrimStack	WAAAYATAAAW.psum	553;9	1	9	9	6.07444		0	0	0	0		0	9		0	0	1.334	1.26201	6.38204	-3.71403
08-08-2005_Sc1500atg-TrimStack	GAGCAAA.psum	1465;7,1492;4	2	11	15	6.05295		0	0	0	0		0	7		0	0	3.54024	1.89325	11.1132	-4.03276
08-08-2005_Sc1500atg-TrimStack	GTMAACAA.psum	219;2,1449;8	2	10	12	6.0243		0	0	0	0		0	8		0	0	2.72435	1.53971	8.88317	-3.43448
08-08-2005_Sc1500atg-TrimStack	TTANTAA.psum	1278;2,1352;1,1416;3,1421;2,1434;6,1463;1	6	15	46	5.79724		0	0	0	0		0	6		0	0	19.5151	4.56853	37.7892	1.24095
08-08-2005_Sc1500atg-TrimStack	TTTTCTYCG.psum	798;1,1124;3,1130;2,1375;3	4	9	7	5.78456		0	0	0	0		0	3		0	0	1.11469	1.01742	5.18435	-2.95498
08-08-2005_Sc1500atg-TrimStack	TCACGTG.psum	1207;3,1292;4,1297;1,1318;5	4	13	8	5.59168		0	0	0	0		0	5		0	0	1.4004	1.18025	6.12142	-3.32061
08-08-2005_Sc1500atg-TrimStack	TCCGYGGA.psum	1053;3,1065;2,1110;5,1127;3,1133;1,1153;5,1177;4,1235;1,1308;1,1310;2,1314;2	11	29	5	5.57975		0	0	0	0		0	5		0	0	0.649899	0.779623	3.76839	-2.46859
08-08-2005_Sc1500atg-TrimStack	TCCRCGGA.psum	581;1,974;1,1054;2,1180;2,1183;2,1186;1,1188;5	7	14	6	5.53696		0	0	0	0		0	5		0	0	0.741449	0.949718	4.54032	-3.05742
	highest peak is indicative of high noise, infrequent element presence
08-08-2005_Sc1500atg-TrimStack	WTTTCCCGS.psum	766;1,1043;5,1383;5	3	11	5	6.0124		0	0	0	0		0	5		0	0	0.595573	0.732557	3.5258	-2.33466
08-08-2005_Sc1500atg-TrimStack	GAACCTCAA.psum	518;1,686;3,1468;9,1483;9	4	22	3	6.51741		0	0	0	0		0	9		0	0	0.22334	0.426037	1.92749	-1.48081
08-08-2005_Sc1500atg-TrimStack	TTGAGGTTC.psum	129;5,1416;1	2	6	4	8.25236		0	0	0	0		0	5		0	0	0.17505	0.463498	2.02904	-1.67894
08-08-2005_Sc1500atg-TrimStack	GTSAAAGTAWG.psum	292;6,1393;1	2	7	2	7.10508		0	0	0	0		0	6		0	0	0.0663984	0.272143	1.15497	-1.02218
08-08-2005_Sc1500atg-TrimStack	YCGGAYRRAWGG.psum	458;12	1	12	2	7.76141		0	0	0	0		0	12		0	0	0.0412475	0.252371	1.05073	-0.968236
08-08-2005_Sc1500atg-TrimStack	CCWTYYRTCCGR.psum	548;12,689;12,1020;12,1103;12	4	48	1	6.35741		0	0	0	0		0	12		0	0	0.0241449	0.153499	0.63814	-0.58985
	below six S.d.
08-08-2005_Sc1500atg-TrimStack	CGGNNNNNNNNNNCCG.psum	1192;3,1238;10	2	13	14	5.47848		0	0	0	0		0	10		0	0	3.50402	1.91586	11.1675	-4.1594
08-08-2005_Sc1500atg-TrimStack	MACGTG.psum	1064;4,1124;4,1152;1	3	9	23	5.38445		0	0	0	0		0	4		0	0	8.34708	2.72134	19.2324	-2.53828
08-08-2005_Sc1500atg-TrimStack	CCGNNNNCGG.psum	1121;4	1	4	13	5.37337		0	0	0	0		0	4		0	0	3.4497	1.77734	10.5591	-3.65966
08-08-2005_Sc1500atg-TrimStack	CGRAGAAAA.psum	264;1,1411;2,1417;2	3	5	7	5.34468		0	0	0	0		0	2		0	0	1.29477	1.06746	5.56461	-2.97507
08-08-2005_Sc1500atg-TrimStack	CACGTK.psum	1039;1,1041;3,1152;2,1320;1,1346;4	5	11	24	5.34458		0	0	0	0		0	4		0	0	8.57143	2.88677	20.1185	-2.97564
08-08-2005_Sc1500atg-TrimStack	AGGAAG.psum	1452;6	1	6	31	5.28439		0	0	0	0		0	6		0	0	12.4718	3.5062	26.4967	-1.55299
08-08-2005_Sc1500atg-TrimStack	WWTYCRCAT.psum	1241;4	1	4	16	5.28202		0	0	0	0		0	4		0	0	4.56841	2.16424	13.2254	-4.08857
08-08-2005_Sc1500atg-TrimStack	CRTGTWWWW.psum	1249;2,1252;4,1257;1,1315;2,1416;2	5	11	23	5.20641		0	0	0	0		0	4		0	0	7.87525	2.90502	19.4953	-3.74485
08-08-2005_Sc1500atg-TrimStack	TYATTA.psum	1291;1,1330;1,1332;2,1342;2,1345;1,1434;3	6	10	65	5.18491		0	0	0	0		0	3		0	0	34.8753	5.81008	58.1156	11.6349
08-08-2005_Sc1500atg-TrimStack	CCNNNWWRGG.psum	1157;1,1160;5	2	6	36	5.11198		0	0	0	0		0	5		0	0	15.2052	4.06785	31.4766	-1.06618
08-08-2005_Sc1500atg-TrimStack	SCGGGAAAW.psum	109;4	1	4	5	5.10514		0	0	0	0		0	4		0	0	0.639839	0.854072	4.05613	-2.77645
08-08-2005_Sc1500atg-TrimStack	RAACAATNRR.psum	1414;3,1433;1,1437;3,1442;1,1457;3,1461;1	6	12	16	5.03349		0	0	0	0		0	3		0	0	4.8672	2.21175	13.7142	-3.97978
08-08-2005_Sc1500atg-TrimStack	WWTTCACAT.psum	178;1,814;1,1240;8,1357;1,1360;1	5	12	8	4.9485		0	0	0	0		0	8		0	0	1.60664	1.29198	6.77456	-3.56128
08-08-2005_Sc1500atg-TrimStack	CCCCRNNWWWWW.psum	543;2,546;1,1256;6	3	9	12	4.86138		0	0	0	0		0	6		0	0	3.45573	1.75758	10.4861	-3.57458
08-08-2005_Sc1500atg-TrimStack	TTGTTKAC.psum	906;1,942;1	2	2	11	4.4992		0	0	0	0		0	1		0	0	2.81388	1.81946	10.0917	-4.46395
08-08-2005_Sc1500atg-TrimStack	TTTGCTC.psum	501;1	1	1	11	4.48774		0	0	0	0		0	1		0	0	3.31891	1.71157	10.1652	-3.52738
08-08-2005_Sc1500atg-TrimStack	GGGCCC.psum	537;1,1154;1	2	2	10	4.42341		0	0	0	0		0	1		0	0	2.48089	1.69985	9.28027	-4.3185
08-08-2005_Sc1500atg-TrimStack	AGCCGCSA.psum	138;1,897;1	2	2	4	4.41656		0	0	0	0		0	1		0	0	0.603622	0.769009	3.67966	-2.47242
08-08-2005_Sc1500atg-TrimStack	ACCAGC.psum	25;2	1	2	18	4.29944		0	0	0	0		0	2		0	0	7.08954	2.53765	17.2401	-3.06106
08-08-2005_Sc1500atg-TrimStack	ATGTGAAWW.psum	74;1,1107;2,1414;1	3	4	7	4.29271		0	0	0	0		0	2		0	0	1.5674	1.26554	6.62957	-3.49476
08-08-2005_Sc1500atg-TrimStack	CCCCT.psum	816;1,1344;1	2	2	26	4.18699		0	0	0	0		0	1		0	0	10.4829	3.70602	25.307	-4.3412
08-08-2005_Sc1500atg-TrimStack	WWWWWNNYGGGG.psum	1287;1	1	1	10	4.17188		0	0	0	0		0	1		0	0	3.04728	1.66657	9.71355	-3.61898
08-08-2005_Sc1500atg-TrimStack	TSGCGGCT.psum	1369;1	1	1	4	4.15789		0	0	0	0		0	1		0	0	0.61167	0.814917	3.87134	-2.648
08-08-2005_Sc1500atg-TrimStack	CCYWWNNNGG.psum	1165;1	1	1	31	4.15482		0	0	0	0		0	1		0	0	14.9437	3.86451	30.4017	-0.514385
08-08-2005_Sc1500atg-TrimStack	TGTTTCA.psum	927;1	1	1	14	4.13882		0	0	0	0		0	1		0	0	5.08853	2.15314	13.7011	-3.52404
08-08-2005_Sc1500atg-TrimStack	TGACGT.psum	326;1	1	1	16	4.12217		0	0	0	0		0	1		0	0	5.64588	2.51181	15.6931	-4.40138
08-08-2005_Sc1500atg-TrimStack	TAATRA.psum	1387;1	1	1	61	4.06082		0	0	0	0		0	1		0	0	35.168	6.36127	60.6131	9.72293
08-08-2005_Sc1500atg-TrimStack	TGANTN.psum		0	0	0	0	1474;1,1476;4,1481;14	3	19	90	-4.77338		0	0		0	14	157.76	14.1953	214.541	100.978
08-08-2005_Sc1500atg-TrimStack	GGAWG.psum		0	0	0	0		0	0	0	0		0	0		0	0	54.5825	7.62724	85.0915	24.0735
08-08-2005_Sc1500atg-TrimStack	CWTCC.psum		0	0	0	0	1401;1,1403;1,1420;4,1478;3,1482;1	5	10	17	-5.17727		0	0		0	4	54.7817	7.29761	83.9721	25.5912
08-08-2005_Sc1500atg-TrimStack	KGCTGR.psum		0	0	0	0		0	0	0	0		0	0		0	0	25.9658	5.1064	46.3914	5.54021
08-08-2005_Sc1500atg-TrimStack	YCAGCM.psum		0	0	0	0		0	0	0	0		0	0		0	0	25.4678	5.1102	45.9086	5.027
08-08-2005_Sc1500atg-TrimStack	TCTCC.psum		0	0	0	0		0	0	0	0		0	0		0	0	24.329	5.28212	45.4575	3.20048
08-08-2005_Sc1500atg-TrimStack	TTCNNNGAA.psum		0	0	0	0		0	0	0	0		0	0		0	0	24.2485	5.00117	44.2532	4.24381
08-08-2005_Sc1500atg-TrimStack	GGAGA.psum		0	0	0	0		0	0	0	0		0	0		0	0	23.4688	4.78738	42.6183	4.31928
08-08-2005_Sc1500atg-TrimStack	TTCNNGAA.psum		0	0	0	0		0	0	0	0		0	0		0	0	21.8008	4.94177	41.5679	2.03373
08-08-2005_Sc1500atg-TrimStack	GAANNNTCC.psum		0	0	0	0		0	0	0	0		0	0		0	0	13.6549	3.98799	29.6069	-2.29703
08-08-2005_Sc1500atg-TrimStack	GGANNNTTC.psum		0	0	0	0		0	0	0	0		0	0		0	0	13.7505	3.79904	28.9467	-1.44567
08-08-2005_Sc1500atg-TrimStack	WTTTGYG.psum		0	0	0	0		0	0	0	0		0	0		0	0	13.1942	3.36444	26.6519	-0.263587
08-08-2005_Sc1500atg-TrimStack	CTTCCT.psum		0	0	0	0		0	0	0	0		0	0		0	0	12.169	3.36565	25.6316	-1.29357
08-08-2005_Sc1500atg-TrimStack	GAANNTCC.psum		0	0	0	0		0	0	0	0		0	0		0	0	11.9074	3.26642	24.9731	-1.15824
08-08-2005_Sc1500atg-TrimStack	AGGGG.psum		0	0	0	0		0	0	0	0		0	0		0	0	10.173	3.38571	23.7159	-3.36979
08-08-2005_Sc1500atg-TrimStack	GGANNTTC.psum		0	0	0	0		0	0	0	0		0	0		0	0	11.1901	3.10109	23.5945	-1.21422
08-08-2005_Sc1500atg-TrimStack	RMACCCA.psum		0	0	0	0		0	0	0	0		0	0		0	0	8.62374	3.05109	20.8281	-3.58061
08-08-2005_Sc1500atg-TrimStack	TGGGTKY.psum		0	0	0	0		0	0	0	0		0	0		0	0	8.55936	2.91582	20.2226	-3.10393
08-08-2005_Sc1500atg-TrimStack	WWWWACAYG.psum		0	0	0	0		0	0	0	0		0	0		0	0	7.84406	2.89502	19.4241	-3.736
08-08-2005_Sc1500atg-TrimStack	GCTGGT.psum		0	0	0	0		0	0	0	0		0	0		0	0	7.26761	2.84312	18.6401	-4.10486
08-08-2005_Sc1500atg-TrimStack	ACGTCA.psum		0	0	0	0		0	0	0	0		0	0		0	0	5.95976	2.5486	16.1542	-4.23464
08-08-2005_Sc1500atg-TrimStack	CGGNNNNNNNNNNNCCG.psum		0	0	0	0		0	0	0	0		0	0		0	0	5.81992	2.42571	15.5228	-3.88292
08-08-2005_Sc1500atg-TrimStack	YYNATTGTTY.psum		0	0	0	0		0	0	0	0		0	0		0	0	5.19718	2.36281	14.6484	-4.25404
08-08-2005_Sc1500atg-TrimStack	GGCNNNNGCC.psum		0	0	0	0		0	0	0	0		0	0		0	0	4.91247	2.37894	14.4282	-4.60327
08-08-2005_Sc1500atg-TrimStack	TGAAACA.psum		0	0	0	0		0	0	0	0		0	0		0	0	4.86016	2.2445	13.8382	-4.11785
08-08-2005_Sc1500atg-TrimStack	ATGYGRAWW.psum		0	0	0	0		0	0	0	0		0	0		0	0	4.29879	2.13674	12.8457	-4.24816
08-08-2005_Sc1500atg-TrimStack	WTTTATRTTTW.psum		0	0	0	0		0	0	0	0		0	0		0	0	1.2666	1.13759	5.81697	-3.28377
08-08-2005_Sc1500atg-TrimStack	CCCGGG.psum		0	0	0	0		0	0	0	0		0	0		0	0	1.01408	1.06801	5.28613	-3.25796
08-08-2005_Sc1500atg-TrimStack	CCGNTANNNCCG.psum		0	0	0	0		0	0	0	0		0	0		0	0	0.475855	0.712013	3.32391	-2.3722
08-08-2005_Sc1500atg-TrimStack	CGGNNNTANCGG.psum		0	0	0	0		0	0	0	0		0	0		0	0	0.415493	0.648013	3.00755	-2.17656
08-08-2005_Sc1500atg-TrimStack	CWTACTTTSAC.psum		0	0	0	0		0	0	0	0		0	0		0	0	0.0663984	0.248977	1.06231	-0.92951

## Sheet: 08-04-2005_atTSS-1500-TrimStack
DEFAULT settings - Headspacer:	3
Required Promoter Length:	1500
Backgroung values set with first (bp):	1000
Number of Std_dev plus average PEAK:	4
Number of Std_dev minus average VALLEY:	4
Minimun gap length - gap analysis:	25
Note: Background excludes the first 6 nucleotide positions and the lowest
Note: Valley excludes the first and last 6 nucleotide positions
Folder	Elem	PEAKdat	PEAKs	totalOver	Highest Peak	St_dev above	VALLEYdats	VALLEYs	totalUnder	Lowest Valley	St_dev below	PEAKdatGAP	PEAKsGAP	Longest Peak GAP	VALLEYdatsGAP	VALLEYsGAP	Longest Valley GAP	bg-avg	st_dev	Value Over	Value Under
08-04-2005_atTSS-1500-TrimStack	TATATAA.psum	1232;1,1457;22	2	23	803	86.6347		0	0	0	0		0	22		0	0	49.5694	8.69664	84.356	14.7829
08-04-2005_atTSS-1500-TrimStack	TATATAAA.psum	712;1,1456;23	2	24	511	81.2971		0	0	0	0		0	23		0	0	22.3984	6.01007	46.4387	-1.6419
08-04-2005_atTSS-1500-TrimStack	TATAAAT.psum	1068;2,1451;27	2	29	708	75.5982		0	0	0	0	1451;27	1	27		0	0	42.2254	8.80675	77.4524	6.99835
08-04-2005_atTSS-1500-TrimStack	GGCCCAWWW.psum	1201;1,1219;4,1243;2,1246;2,1251;1,1253;1,1257;1,1271;9,1285;186	9	207	152	48.9876		0	0	0	0	1285;186	1	186		0	0	6.0996	2.97832	18.0129	-5.81366
08-04-2005_atTSS-1500-TrimStack	TCTCTCTCT.psum	22;2,510;2,1265;1,1269;1,1347;2,1363;1,1389;110	7	119	139	43.4509		0	0	0	0	1389;110	1	110		0	0	6.42757	3.05109	18.6319	-5.77679
08-04-2005_atTSS-1500-TrimStack	TTATATA.psum	1226;3,1460;17	2	20	389	39.8121	1485;7	1	7	10	-4.62506		0	17		0	7	49.4467	8.5289	83.5623	15.3311
08-04-2005_atTSS-1500-TrimStack	TCTCTCTCTCTCTCTC.psum	1251;25,1397;2,1404;95	3	122	42	38.4851		0	0	0	0	1251;25,1404;95	2	95		0	0	1.05231	1.06399	5.30827	-3.20364
08-04-2005_atTSS-1500-TrimStack	WWWTGGGCC.psum	1231;9,1255;1,1257;1,1265;8,1276;6,1290;10,1301;159	7	194	131	36.1754		0	0	0	0	1301;159	1	159		0	0	6.84105	3.43214	20.5696	-6.8875
08-04-2005_atTSS-1500-TrimStack	CTCTT.psum	1442;58	1	58	502	25.2849		0	0	0	0	1442;58	1	58		0	0	140.525	14.2961	197.71	83.3408
08-04-2005_atTSS-1500-TrimStack	TTTATATA.psum	1460;16	1	16	166	24.8048		0	0	0	0		0	16		0	0	22.829	5.7719	45.9166	-0.258621
08-04-2005_atTSS-1500-TrimStack	ACGTGKC.psum	1244;1,1246;12,1291;16,1311;1,1313;2,1321;6,1330;1,1333;125	8	164	84	24.7832		0	0	0	0	1333;125	1	125		0	0	8.05533	3.06436	20.3128	-4.20211
08-04-2005_atTSS-1500-TrimStack	AAACCCTA.psum	365;2,1430;1,1433;3,1439;3,1443;52	5	61	79	22.5108		0	0	0	0	1443;52	1	52		0	0	8.02918	3.15274	20.6401	-4.5818
08-04-2005_atTSS-1500-TrimStack	WWTAAATAT.psum	983;1,1029;2,1464;15	3	18	178	21.9849		0	0	0	0		0	15		0	0	27.9095	6.82697	55.2173	0.601584
08-04-2005_atTSS-1500-TrimStack	CACGTG.psum	1245;1,1247;7,1274;8,1289;7,1297;17,1318;2,1321;1,1323;1,1333;125	9	169	104	21.8688		0	0	0	0	1333;125	1	125		0	0	14.9638	4.07138	31.2493	-1.32175
08-04-2005_atTSS-1500-TrimStack	YTCANTYY.psum	989;1,1450;18,1477;21	3	40	393	21.7902		0	0	0	0		0	21		0	0	135.714	11.8074	182.944	88.4846
08-04-2005_atTSS-1500-TrimStack	AAAG.psum	1271;4,1293;1,1299;4,1307;6,1316;4,1324;1,1330;5,1341;1,1344;1,1346;15,1364;22,1387;7,1395;6,1402;18,1424;3,1429;13,1455;1,1471;9,1481;1,1491;6	20	128	1076	20.0959		0	0	0	0		0	22		0	0	532.518	27.0444	640.696	424.341
08-04-2005_atTSS-1500-TrimStack	GCCACGTGK.psum	827;3,1109;2,1222;1,1304;1,1333;9,1350;4,1372;8,1382;2,1386;10,1398;60	10	100	25	19.5204		0	0	0	0	1398;60	1	60		0	0	1.26157	1.21609	6.12591	-3.60277
08-04-2005_atTSS-1500-TrimStack	CTTTA.psum	1464;10	1	10	409	19.1514		0	0	0	0		0	10		0	0	137.013	14.2019	193.821	80.2053
08-04-2005_atTSS-1500-TrimStack	TTTCT.psum	1451;19,1479;20	2	39	671	18.9545		0	0	0	0		0	20		0	0	276.068	20.8357	359.411	192.725
08-04-2005_atTSS-1500-TrimStack	TTCTAT.psum	1462;10	1	10	215	18.8259		0	0	0	0		0	10		0	0	53.1227	8.59864	87.5173	18.7282
08-04-2005_atTSS-1500-TrimStack	TAAAG.psum	1374;2,1377;2,1469;10	3	14	427	18.8047		0	0	0	0		0	10		0	0	140.22	15.2504	201.222	79.2185
08-04-2005_atTSS-1500-TrimStack	CACGTGGC.psum	1248;9,1270;4,1276;1,1292;2,1298;2,1327;2,1340;18,1359;2,1366;1,1372;85	10	126	27	18.6222		0	0	0	0	1372;85	1	85		0	0	1.52817	1.36782	6.99946	-3.94312
08-04-2005_atTSS-1500-TrimStack	ACGTGGC.psum	1250;2,1253;3,1298;2,1314;1,1341;22,1366;3,1372;86	7	119	42	18.5458		0	0	0	0	1372;86	1	86		0	0	3.7505	2.06244	12.0003	-4.49925
08-04-2005_atTSS-1500-TrimStack	YACGTGGC.psum	1248;10,1275;2,1292;2,1296;4,1322;8,1339;24,1366;1,1371;86	8	137	32	18.4158		0	0	0	0	1371;86	1	86		0	0	2.25252	1.61532	8.71381	-4.20878
08-04-2005_atTSS-1500-TrimStack	YRCCACGTRY.psum	1108;7,1280;1,1334;10,1385;10,1396;54	5	82	26	17.8233		0	0	0	0	1396;54	1	54		0	0	1.43461	1.37828	6.94772	-4.0785
08-04-2005_atTSS-1500-TrimStack	MCACGTGGC.psum	334;1,1247;9,1269;5,1275;2,1323;1,1326;3,1341;2,1345;16,1362;1,1365;2,1370;1,1372;13,1388;69	13	125	25	17.7496		0	0	0	0	1388;69	1	69		0	0	1.36519	1.33157	6.69146	-3.96108
08-04-2005_atTSS-1500-TrimStack	ACGTGTC.psum	1241;1,1244;1,1246;4,1253;2,1263;4,1291;1,1293;14,1320;6,1334;10,1345;34,1380;78	11	155	43	17.7412		0	0	0	0	1345;34,1380;78	2	78		0	0	4.30483	2.1811	13.0292	-4.41956
08-04-2005_atTSS-1500-TrimStack	CCACGTCA.psum	474;4,1210;6,1296;2,1300;6,1309;2,1314;14,1356;8,1381;2,1386;2,1395;8,1404;51	11	105	26	17.5357		0	0	0	0	1404;51	1	51		0	0	1.36821	1.40466	6.98686	-4.25044
08-04-2005_atTSS-1500-TrimStack	GCCACGTG.psum	827;2,1067;5,1107;7,1278;1,1300;8,1333;8,1346;8,1355;2,1372;7,1382;1,1386;10,1397;60	12	119	24	17.367		0	0	0	0	1397;60	1	60		0	0	1.42052	1.30014	6.62108	-3.78004
08-04-2005_atTSS-1500-TrimStack	GCCACGT.psum	68;1,1277;2,1300;1,1302;1,1304;1,1308;3,1319;1,1321;1,1335;7,1346;2,1350;2,1353;9,1367;1,1371;7,1381;76	15	115	41	17.192		0	0	0	0	1381;76	1	76		0	0	3.48793	2.18195	12.2157	-5.23989
08-04-2005_atTSS-1500-TrimStack	CACGT.psum	1249;3,1263;1,1292;2,1299;7,1310;4,1318;2,1333;124	7	143	168	16.9602		0	0	0	0	1333;124	1	124		0	0	40.0372	7.54488	70.2167	9.85771
08-04-2005_atTSS-1500-TrimStack	AAACCCTAA.psum	1445;3,1449;47	2	50	52	16.8712		0	0	0	0	1449;47	1	47		0	0	5.36922	2.76393	16.425	-5.68652
08-04-2005_atTSS-1500-TrimStack	ACGTGGCA.psum	1322;5,1342;28,1371;1,1373;1,1375;84	5	119	28	16.617		0	0	0	0	1342;28,1375;84	2	84		0	0	1.83602	1.57453	8.13414	-4.4621
08-04-2005_atTSS-1500-TrimStack	CWWWWWWWWG.psum	1119;1,1219;3,1223;3,1227;1,1234;1,1247;9,1269;7,1277;11,1386;2,1465;13	10	51	431	16.47	1483;1	1	1	85	-4.01084		0	13		0	1	152.759	16.8939	220.334	85.1831
08-04-2005_atTSS-1500-TrimStack	GCCACGTR.psum	68;2,1109;5,1277;5,1300;7,1334;9,1346;2,1349;3,1367;2,1371;9,1382;2,1385;11,1397;60	12	117	32	16.4635		0	0	0	0	1397;60	1	60		0	0	2.29376	1.80437	9.51125	-4.92372
08-04-2005_atTSS-1500-TrimStack	GMCACGT.psum	1208;1,1245;7,1277;2,1281;2,1292;2,1296;7,1308;3,1321;1,1332;11,1345;15,1361;2,1369;86	12	139	64	16.4363		0	0	0	0	1369;86	1	86		0	0	7.99195	3.40758	21.6223	-5.63837
08-04-2005_atTSS-1500-TrimStack	CTTT.psum	1450;4,1455;17,1480;19	3	40	966	16.1082		0	0	0	0		0	19		0	0	515.978	27.9375	627.728	404.228
08-04-2005_atTSS-1500-TrimStack	TATTTAA.psum	1086;1,1247;1,1343;3,1467;9	4	14	153	15.1157		0	0	0	0		0	9		0	0	36.171	7.72899	67.087	5.25505
08-04-2005_atTSS-1500-TrimStack	AATAAA.psum	1102;1,1139;2,1142;4,1154;13,1171;2,1174;1,1177;3,1189;1,1197;2,1208;6,1215;1,1223;1,1227;9,1244;2,1257;33,1291;34,1326;2,1329;131,1466;11	19	259	419	15.0375		0	0	0	0	1257;33,1291;34,1329;131	3	131		0	0	139.88	18.5616	214.127	65.634
08-04-2005_atTSS-1500-TrimStack	RYACGTGGYR.psum	576;1,1321;6,1328;2,1345;2,1348;1,1354;7,1363;1,1372;18,1398;39,1439;1,1445;4	11	82	20	14.3694		0	0	0	0	1398;39	1	39		0	0	1.35915	1.29726	6.54819	-3.82988
08-04-2005_atTSS-1500-TrimStack	ACGTG.psum	1248;6,1298;8,1322;1,1328;1,1330;1,1334;121	6	138	145	14.1118		0	0	0	0	1334;121	1	121		0	0	41.5121	7.33342	70.8457	12.1784
08-04-2005_atTSS-1500-TrimStack	CCACGTGG.psum	1142;2,1251;2,1269;1,1308;4,1341;1,1345;11,1359;8,1372;1,1374;10,1387;10,1398;10,1410;32,1444;2,1447;11	14	105	20	13.2266		0	0	0	0	1410;32	1	32		0	0	1.4829	1.39999	7.08285	-4.11706
08-04-2005_atTSS-1500-TrimStack	AGAGAGAGA.psum	1355;2,1419;4,1427;1,1443;2,1476;21	5	30	51	12.8826		0	0	0	0		0	21		0	0	8.46982	3.30136	21.6753	-4.73563
08-04-2005_atTSS-1500-TrimStack	TGCCACGT.psum	756;1,1166;2,1169;1,1333;7,1348;1,1350;1,1352;4,1359;1,1381;6,1396;11,1408;18,1427;29	12	82	19	12.7325		0	0	0	0	1427;29	1	29		0	0	1.52817	1.37223	7.01708	-3.96074
08-04-2005_atTSS-1500-TrimStack	CCAYRTCATC.psum	640;1,731;8,1318;1,1411;1,1418;39	5	50	16	12.6904		0	0	0	0	1418;39	1	39		0	0	1.0161	1.18072	5.73899	-3.7068
08-04-2005_atTSS-1500-TrimStack	AAAAGG.psum	1301;1,1303;6,1330;1,1332;1,1347;6,1362;1,1369;3,1379;2,1384;1,1386;7,1394;15,1415;7,1427;9,1437;7,1452;2,1471;9	16	78	160	12.5123		0	0	0	0		0	15		0	0	50.7495	8.73144	85.6753	15.8237
08-04-2005_atTSS-1500-TrimStack	AAATAA.psum	1101;1,1104;3,1141;7,1162;4,1176;6,1183;1,1208;2,1211;4,1228;7,1242;5,1253;67,1321;2,1325;1,1330;123,1467;10	15	243	375	12.1715		0	0	0	0	1253;67,1330;123	2	123		0	0	146.531	18.7708	221.614	71.4479
08-04-2005_atTSS-1500-TrimStack	TCAC.psum	1434;4,1444;5,1453;12,1475;23	4	44	446	11.9666		0	0	0	0		0	23		0	0	237.107	17.4564	306.932	167.281
08-04-2005_atTSS-1500-TrimStack	CCATTAA.psum	1250;1,1369;12,1382;9,1392;2,1396;15,1412;2,1415;1,1417;2,1421;41,1463;2,1481;1	11	88	61	11.9362		0	0	0	0	1421;41	1	41		0	0	11.168	4.17487	27.8675	-5.53146
08-04-2005_atTSS-1500-TrimStack	CCNNNNNNNNNNNNCCACG.psum	1300;5,1306;6,1364;3,1375;3,1384;59	5	76	39	11.924		0	0	0	0	1384;59	1	59		0	0	5.0332	2.84861	16.4276	-6.36125
08-04-2005_atTSS-1500-TrimStack	GACACGT.psum	1172;2,1246;6,1292;2,1296;2,1333;10,1350;1,1371;5,1377;1,1380;1,1382;12,1396;55	11	97	35	11.8777		0	0	0	0	1396;55	1	55		0	0	4.50402	2.5675	14.774	-5.76596
08-04-2005_atTSS-1500-TrimStack	ATTTATA.psum	1194;1,1259;2,1467;9	3	12	136	11.8671		0	0	0	0		0	9		0	0	40.2404	8.06934	72.5178	7.96309
08-04-2005_atTSS-1500-TrimStack	AATAAAYAAA.psum	1210;7,1234;1,1274;7,1310;10,1348;7,1357;2,1364;3,1369;10,1385;14,1400;49,1457;1,1459;19	12	130	48	11.7769		0	0	0	0	1400;49	1	49		0	0	9.12978	3.30055	22.332	-4.07242
08-04-2005_atTSS-1500-TrimStack	ACGTCA.psum	1236;1,1305;1,1313;3,1352;2,1367;2,1395;6,1407;48	7	63	61	11.5547		0	0	0	0	1407;48	1	48		0	0	12.8511	4.16703	29.5192	-3.81702
08-04-2005_atTSS-1500-TrimStack	ACGT.psum	1299;5,1336;1,1338;4,1343;2,1350;3,1359;97	6	112	294	10.633	1471;2	1	2	75	-4.77491	1359;97	1	97		0	2	142.868	14.2135	199.722	86.0142
08-04-2005_atTSS-1500-TrimStack	TGACGT.psum	1345;2,1369;3,1374;1,1378;2,1384;14,1408;1,1418;3,1422;2,1425;11,1437;3,1441;2,1446;6	12	50	53	10.161		0	0	0	0		0	14		0	0	12.4326	3.99245	28.4024	-3.53719
08-04-2005_atTSS-1500-TrimStack	YAAAAAY.psum	1101;3,1112;3,1138;7,1147;1,1160;6,1175;3,1181;2,1184;1,1203;1,1205;7,1227;1,1231;1,1239;1,1241;3,1249;8,1265;1,1271;1,1274;13,1290;10,1302;2,1306;19,1326;2,1329;16,1346;2,1364;5,1375;13,1389;18,1411;2,1414;2,1427;6,1470;8,1494;1	32	169	359	10.0652		0	0	0	0		0	19		0	0	157.5	20.0196	237.578	77.4217
08-04-2005_atTSS-1500-TrimStack	AAWAAWAWAA.psum	985;1,988;1,1104;2,1108;4,1139;1,1173;1,1175;3,1179;3,1193;1,1198;2,1217;2,1230;2,1260;12,1286;1,1288;174,1465;8,1488;4	17	222	213	9.93005		0	0	0	0	1288;174	1	174		0	0	70.3853	14.3619	127.833	12.9376
08-04-2005_atTSS-1500-TrimStack	TTAAATA.psum	1091;1,1113;5,1119;2,1151;1,1191;2,1279;1,1314;1,1373;3,1379;1,1410;1,1431;1,1468;8	12	27	109	9.72132		0	0	0	0		0	8		0	0	34.4195	7.67184	65.1069	3.73214
08-04-2005_atTSS-1500-TrimStack	TCATCTTCTT.psum	1069;1,1451;1,1462;30	3	32	19	9.69554		0	0	0	0	1462;30	1	30		0	0	2.41348	1.71074	9.25643	-4.42946
08-04-2005_atTSS-1500-TrimStack	GACGTC.psum	1393;2,1403;6,1428;1,1430;6,1439;15,1462;3	6	33	36	9.46236		0	0	0	0		0	15		0	0	7.78672	2.98163	19.7132	-4.13981
08-04-2005_atTSS-1500-TrimStack	CGTGGNNNNNNNNNNNNGG.psum	1352;19,1379;2,1390;8,1399;45	4	74	31	9.39449		0	0	0	0	1399;45	1	45		0	0	5.62173	2.7014	16.4273	-5.18387
08-04-2005_atTSS-1500-TrimStack	TGACGTGG.psum	1330;2,1334;1,1353;4,1369;8,1385;11,1397;1,1408;2,1419;27,1447;2,1450;4	10	62	17	9.37654		0	0	0	0	1419;27	1	27		0	0	1.72736	1.62881	8.24262	-4.78789
08-04-2005_atTSS-1500-TrimStack	WTTWYC.psum	1058;1,1088;3,1092;1,1110;1,1112;3,1152;7,1171;1,1198;4,1205;1,1212;1,1214;3,1223;1,1226;1,1250;2,1263;1,1293;5,1340;3,1454;1,1457;7,1486;1,1490;7	21	55	675	9.25835		0	0	0	0		0	7		0	0	424.922	27.0111	532.966	316.877
08-04-2005_atTSS-1500-TrimStack	CGTCA.psum	1340;1,1342;1,1361;2,1397;7,1407;11,1421;1,1423;23,1447;11,1482;7	9	64	97	9.04784		0	0	0	0		0	23		0	0	36.0332	6.73827	62.9863	9.08011
08-04-2005_atTSS-1500-TrimStack	WAACCA.psum	1345;5,1357;4,1367;3,1372;1,1376;2,1383;6,1395;5,1473;7	8	33	215	8.80249		0	0	0	0		0	7		0	0	104.015	12.6084	154.449	53.5817
08-04-2005_atTSS-1500-TrimStack	TTTTTC.psum	1035;1,1057;4,1156;2,1174;1,1198;4,1449;3,1454;1,1457;6,1484;13	9	35	244	8.77138		0	0	0	0		0	13		0	0	123.099	13.7836	178.233	67.9641
08-04-2005_atTSS-1500-TrimStack	CCTTTT.psum	1416;2,1442;29,1482;7,1491;1,1495;1	5	40	121	8.74065		0	0	0	0	1442;29	1	29		0	0	49.0654	8.22989	81.985	16.1458
08-04-2005_atTSS-1500-TrimStack	TGACGTCA.psum	792;3,1286;1,1389;3,1394;2,1419;4,1424;2,1429;11,1445;8	8	34	14	8.50354		0	0	0	0		0	11		0	0	1.50402	1.4695	7.38204	-4.37399
08-04-2005_atTSS-1500-TrimStack	CAAAACGC.psum	137;1,1008;4,1013;2,1266;2,1361;8,1389;7,1401;2,1420;7,1481;1,1483;2,1486;3	11	39	16	8.50291		0	0	0	0		0	8		0	0	1.97485	1.64945	8.57266	-4.62296
08-04-2005_atTSS-1500-TrimStack	GSSSACGT.psum	234;1,589;1,1367;11,1399;8,1409;1,1435;2	6	24	18	8.46311		0	0	0	0		0	11		0	0	2.72837	1.80449	9.94634	-4.4896
08-04-2005_atTSS-1500-TrimStack	TATC.psum	1472;5	1	5	481	8.39658		0	0	0	0		0	5		0	0	305.356	20.9185	389.03	221.682
08-04-2005_atTSS-1500-TrimStack	CCGAC.psum	1395;1,1415;2,1423;14,1438;5,1445;16,1477;5,1483;2,1491;1,1496;2	9	48	65	8.36335		0	0	0	0		0	16		0	0	21.3581	5.21823	42.2311	0.485247
08-04-2005_atTSS-1500-TrimStack	TTAATGG.psum	804;1,1327;1,1358;2,1362;1,1398;3,1403;10,1414;9	7	27	42	8.32796		0	0	0	0		0	10		0	0	11.1509	3.70428	25.968	-3.66622
08-04-2005_atTSS-1500-TrimStack	CGTCG.psum	1402;1,1437;10,1448;2,1454;9,1477;12,1490;6	6	40	76	8.24839		0	0	0	0		0	12		0	0	24.8753	6.19815	49.6678	0.0826612
08-04-2005_atTSS-1500-TrimStack	TAGGGTTT.psum	1444;26,1482;15	2	41	35	8.1964		0	0	0	0	1444;26	1	26		0	0	7.72736	3.32739	21.0369	-5.58221
08-04-2005_atTSS-1500-TrimStack	AATTAAA.psum	1179;1,1239;1,1264;4,1269;1,1290;1,1301;1,1311;1,1332;16,1361;4,1366;53,1420;22,1443;3,1448;1,1468;4	14	113	142	8.1834		0	0	0	0	1366;53	1	53		0	0	53.5805	10.8047	96.7995	10.3615
08-04-2005_atTSS-1500-TrimStack	TTGACC.psum	1359;3,1416;11,1430;6	3	20	62	8.07652		0	0	0	0		0	11		0	0	21.4326	5.02288	41.5241	1.34106
08-04-2005_atTSS-1500-TrimStack	TGTCTC.psum	1479;1,1485;6	2	7	81	7.80759		0	0	0	0		0	6		0	0	27.6761	6.82976	54.9951	0.357033
08-04-2005_atTSS-1500-TrimStack	CGACG.psum	1402;1,1431;1,1440;4,1445;2,1449;1,1478;5,1491;1,1493;4	8	19	70	7.70738		0	0	0	0		0	5		0	0	25.6519	5.75397	48.6678	2.63602
08-04-2005_atTSS-1500-TrimStack	CCAAT.psum	1280;2,1345;2,1356;1,1358;2,1367;6,1374;3,1382;10,1393;3,1397;6,1405;6,1414;5,1421;21,1445;9,1456;2	14	78	189	7.67416		0	0	0	0		0	21		0	0	98.0915	11.846	145.476	50.7074
08-04-2005_atTSS-1500-TrimStack	TGACGTAA.psum	1310;2,1342;8,1379;2,1384;1,1431;5	5	18	11	7.66337		0	0	0	0		0	8		0	0	1.26056	1.27091	6.34419	-3.82307
08-04-2005_atTSS-1500-TrimStack	GAAAAA.psum	1133;1,1162;2,1189;1,1191;2,1221;8,1252;1,1260;5,1284;4,1294;1,1297;3,1301;15,1325;19,1345;15,1361;22,1388;2,1391;18,1411;12,1433;1,1436;8,1450;1,1452;1,1482;1,1489;8	23	151	242	7.58726		0	0	0	0		0	22		0	0	124.974	15.424	186.67	63.2777
08-04-2005_atTSS-1500-TrimStack	ACACNNG.psum	1337;3,1387;1,1404;2,1422;18,1446;10,1477;1,1479;1,1481;1	8	37	146	7.49715		0	0	0	0		0	18		0	0	71.2535	9.96998	111.133	31.3736
08-04-2005_atTSS-1500-TrimStack	GATAA.psum	1358;1,1468;5	2	6	233	7.26981	1480;1,1487;5	2	6	66	-4.7718		0	5		0	5	132.178	13.8686	187.652	76.7037
08-04-2005_atTSS-1500-TrimStack	ATATTTAWW.psum	1294;2,1468;8	2	10	75	7.0671		0	0	0	0		0	8		0	0	28.6529	6.55815	54.8855	2.42032
08-04-2005_atTSS-1500-TrimStack	GRWAAW.psum	1096;1,1173;2,1222;5,1241;1,1244;1,1248;6,1261;5,1277;1,1279;1,1286;1,1297;3,1301;9,1313;1,1323;9,1333;1,1335;4,1340;1,1343;21,1365;4,1370;1,1374;8,1386;25,1418;4,1428;2,1432;1,1436;1,1439;1	27	120	625	7.03166		0	0	0	0	1386;25	1	25		0	0	436.026	26.8747	543.525	328.527
08-04-2005_atTSS-1500-TrimStack	CTCCCAC.psum	962;2,1446;4,1451;1,1456;2,1460;1,1483;8	6	18	21	6.9573		0	0	0	0		0	8		0	0	3.66901	2.49105	13.6332	-6.29519
08-04-2005_atTSS-1500-TrimStack	YTGTCWC.psum	1478;3,1483;8	2	11	74	6.87227		0	0	0	0		0	8		0	0	31.0221	6.25381	56.0374	6.00688
08-04-2005_atTSS-1500-TrimStack	CCWWWWWWWWGG.psum	854;1,1114;2,1117;3,1300;6,1344;12,1377;2,1382;8,1391;3,1397;4,1468;4	10	45	23	6.78635		0	0	0	0		0	12		0	0	5.15694	2.62926	15.674	-5.36009
08-04-2005_atTSS-1500-TrimStack	GCGTNNNNNNNACGC.psum	1281;14,1404;1,1409;20,1430;1,1442;14	5	50	9	6.76337		0	0	0	0		0	20		0	0	1.01107	1.18121	5.73589	-3.71376
08-04-2005_atTSS-1500-TrimStack	AGAAA.psum	1289;5,1301;5,1308;1,1343;4,1366;1,1379;6,1398;1,1477;3,1489;8	9	34	433	6.65604		0	0	0	0		0	8		0	0	289.598	21.5447	375.776	203.419
08-04-2005_atTSS-1500-TrimStack	TTWTWTTWTT.psum	1105;1,1112;2,1135;3,1247;3,1251;1,1253;4,1258;4,1263;2,1266;2,1488;6	10	28	148	6.64421		0	0	0	0		0	6		0	0	73.4235	11.2243	118.321	28.5264
08-04-2005_atTSS-1500-TrimStack	GGAAAAAA.psum	1326;4,1331;1,1348;3,1379;1,1417;3,1489;6	6	18	41	6.60115		0	0	0	0		0	6		0	0	12.4567	4.32398	29.7527	-4.83919
08-04-2005_atTSS-1500-TrimStack	CAATTATTA.psum	948;2,1322;8	2	10	16	6.58563		0	0	0	0		0	8		0	0	2.76358	2.0099	10.8032	-5.276
08-04-2005_atTSS-1500-TrimStack	MACCWAMC.psum	1367;4,1380;2,1391;1,1401;1,1423;4,1428;4,1433;10,1453;1,1479;16	9	43	63	6.57218		0	0	0	0		0	16		0	0	24.7364	5.82205	48.0246	1.4482
08-04-2005_atTSS-1500-TrimStack	TTTAATT.psum	1152;1,1287;7,1320;2,1323;1,1325;2,1388;3	6	16	119	6.46498		0	0	0	0		0	7		0	0	53.5775	10.1195	94.0556	13.0993
08-04-2005_atTSS-1500-TrimStack	TTAGGGTTT.psum	1044;2,1444;2,1447;11,1460;1,1462;2,1468;2,1475;1,1484;1,1488;7	9	29	21	6.45176		0	0	0	0		0	11		0	0	4.92857	2.49102	14.8926	-5.03549
08-04-2005_atTSS-1500-TrimStack	RGTGACNNNGC.psum	1391;8	1	8	11	6.35269		0	0	0	0		0	8		0	0	1.69316	1.46502	7.55325	-4.16693
08-04-2005_atTSS-1500-TrimStack	ATACGTGT.psum	1001;2,1132;4,1400;8	3	14	12	6.30189		0	0	0	0		0	8		0	0	1.67606	1.63823	8.22897	-4.87686
08-04-2005_atTSS-1500-TrimStack	TTATTT.psum	1011;1,1034;4,1151;1,1155;2,1185;2,1193;2,1238;2,1246;4,1253;1,1290;6,1342;1,1417;6,1468;5	13	37	261	6.25885		0	0	0	0		0	6		0	0	144.966	18.5392	219.123	70.8089
08-04-2005_atTSS-1500-TrimStack	TTTTTTCC.psum	1275;1,1278;1,1427;2,1482;5	4	9	40	6.11697		0	0	0	0		0	5		0	0	13.0241	4.41	30.6641	-4.61586
08-04-2005_atTSS-1500-TrimStack	ACCGAC.psum	1425;7,1441;1,1444;1,1446;1	4	10	29	6.0852		0	0	0	0		0	7		0	0	8.60966	3.35081	22.0129	-4.79357
08-04-2005_atTSS-1500-TrimStack	TTTATT.psum	1184;2,1251;2,1387;1,1417;1,1467;6	5	12	253	6.08388		0	0	0	0		0	6		0	0	139.089	18.7235	213.983	64.1945
08-04-2005_atTSS-1500-TrimStack	AAGAG.psum	1474;4	1	4	244	6.07717		0	0	0	0		0	4		0	0	151.895	15.1558	212.519	91.272
08-04-2005_atTSS-1500-TrimStack	AACCAA.psum	1131;2,1263;1,1266;5,1293;1,1296;1,1347;1,1358;1,1368;6,1386;2,1396;1,1399;1,1419;1,1451;1,1476;3,1492;2	15	29	135	6.07089		0	0	0	0		0	6		0	0	73.2626	10.1694	113.94	32.5849
08-04-2005_atTSS-1500-TrimStack	CACGTAC.psum	1404;3,1423;6,1452;1	3	10	13	6.03104		0	0	0	0		0	6		0	0	2.32294	1.77035	9.40434	-4.75847
08-04-2005_atTSS-1500-TrimStack	CCWWWWWWGG.psum	776;2,1196;6,1233;1,1399;18,1439;1,1442;8,1451;2	7	38	35	6.02915		0	0	0	0		0	18		0	0	10.9839	3.98333	26.9172	-4.94943
08-04-2005_atTSS-1500-TrimStack	AATCN.psum	1474;5,1489;4	2	9	720	5.99914		0	0	0	0		0	5		0	0	537.856	30.3617	659.303	416.409
08-04-2005_atTSS-1500-TrimStack	MAGGTAAGT.psum	75;3	1	3	9	5.98424		0	0	0	0		0	3		0	0	1.17505	1.30759	6.40542	-4.05532
08-04-2005_atTSS-1500-TrimStack	CAACGTG.psum	1407;6,1414;3	2	9	17	5.95751		0	0	0	0		0	6		0	0	3.32797	2.29493	12.5077	-5.85173
08-04-2005_atTSS-1500-TrimStack	AATAAT.psum	1122;2,1147;2,1194;1,1210;2,1214;2,1239;1,1241;5,1254;1,1266;6,1286;1,1290;1,1293;1,1297;7,1314;8,1323;2,1326;2,1329;1,1337;1,1344;9,1365;12,1385;1,1389;9,1399;5,1410;5,1416;13,1430;6,1441;2	27	108	202	5.93172		0	0	0	0		0	13		0	0	106.143	16.1601	170.783	41.5025
	highest peak is indicative of high noise, infrequent element presence
08-04-2005_atTSS-1500-TrimStack	GACACGTA.psum	602;1,1345;1,1398;8,1408;2	4	12	11	8.22212		0	0	0	0		0	8		0	0	0.981891	1.21843	5.85563	-3.89184
08-04-2005_atTSS-1500-TrimStack	TACGTGTC.psum	291;3,680;1,685;2,1333;2,1360;6,1394;10,1406;1,1416;4,1421;3,1435;4,1441;2,1461;1	12	39	9	6.63397		0	0	0	0		0	10		0	0	0.977867	1.20925	5.81487	-3.85913
08-04-2005_atTSS-1500-TrimStack	TCCATGCAT.psum	384;8	1	8	9	6.17461		0	0	0	0		0	8		0	0	0.902414	1.31143	6.14814	-4.34331
08-04-2005_atTSS-1500-TrimStack	AATAAAAATATT.psum	1123;12	1	12	9	7.28436		0	0	0	0		0	12		0	0	0.88833	1.11357	5.34262	-3.56596
08-04-2005_atTSS-1500-TrimStack	TCTCTCTCTCTCTCTCTC.psum	1251;18,1273;2,1397;4,1404;93	4	117	20	21.2262		0	0	0	0	1404;93	1	93		0	0	0.859155	0.901754	4.46617	-2.74786
08-04-2005_atTSS-1500-TrimStack	TGACGTGGC.psum	1307;2,1311;5,1353;7,1374;5,1382;1,1385;17,1408;9,1420;17,1438;17,1483;4	10	84	12	10.532		0	0	0	0		0	17		0	0	0.775654	1.06573	5.03858	-3.48728
08-04-2005_atTSS-1500-TrimStack	GCCACGTCA.psum	239;3,307;2,1026;3,1207;6,1240;6,1315;1,1321;3,1353;11,1393;10,1404;1,1418;39	11	85	14	15.3261		0	0	0	0	1418;39	1	39		0	0	0.534205	0.878618	4.04868	-2.98027
08-04-2005_atTSS-1500-TrimStack	CATTAATTAG.psum	1047;3,1055;2,1108;9,1260;1,1263;2,1269;1	6	18	5	6.06903		0	0	0	0		0	9		0	0	0.491952	0.742796	3.46314	-2.47923
08-04-2005_atTSS-1500-TrimStack	CTAATTAATG.psum	522;12	1	12	6	6.27573		0	0	0	0		0	12		0	0	0.482897	0.879117	3.99936	-3.03357
08-04-2005_atTSS-1500-TrimStack	GTATTTATAG.psum	93;4,256;5,1102;7,1128;4,1133;5,1220;6,1468;7	7	38	6	6.73754		0	0	0	0		0	7		0	0	0.476861	0.819756	3.75588	-2.80216
08-04-2005_atTSS-1500-TrimStack	GATGACGTGG.psum	1185;3,1376;1,1403;3,1408;4,1436;2,1444;2,1453;1	7	16	5	6.06049		0	0	0	0		0	4		0	0	0.462777	0.748656	3.4574	-2.53185
08-04-2005_atTSS-1500-TrimStack	GGCCAATCT.psum	265;6	1	6	6	6.25579		0	0	0	0		0	6		0	0	0.461771	0.885296	4.00296	-3.07942
08-04-2005_atTSS-1500-TrimStack	CTATAAATAC.psum	1447;35	1	35	80	110.651		0	0	0	0	1447;35	1	35		0	0	0.432596	0.719087	3.30894	-2.44375
08-04-2005_atTSS-1500-TrimStack	CGTTGGATG.psum	831;5	1	5	5	6.34945		0	0	0	0		0	5		0	0	0.412475	0.722508	3.30251	-2.47756
08-04-2005_atTSS-1500-TrimStack	CATCCAACG.psum	1376;14,1393;1,1412;10	3	25	8	11.2821		0	0	0	0		0	14		0	0	0.389336	0.674579	3.08765	-2.30898
08-04-2005_atTSS-1500-TrimStack	GACACGTGGA.psum	1425;6,1433;10	2	16	7	9.78552		0	0	0	0		0	10		0	0	0.352113	0.67936	3.06955	-2.36533
08-04-2005_atTSS-1500-TrimStack	TTGATTTCTAT.psum	875;3,1092;3	2	6	5	6.48396		0	0	0	0		0	3		0	0	0.352113	0.716829	3.21943	-2.5152
08-04-2005_atTSS-1500-TrimStack	TCCACGTGTC.psum	69;3,1348;4,1376;32,1425;10,1436;11,1452;8	6	68	10	13.6973		0	0	0	0	1376;32	1	32		0	0	0.348089	0.704656	3.16671	-2.47054
08-04-2005_atTSS-1500-TrimStack	CAACGGTCT.psum	517;7,905;9,1422;9,1432;4	4	29	5	7.1872		0	0	0	0		0	9		0	0	0.325956	0.650329	2.92727	-2.27536
08-04-2005_atTSS-1500-TrimStack	TACCGACAT.psum	56;5,91;2,97;3,199;5,674;7,1193;9,1277;9,1334;6,1423;1	9	47	5	7.06152		0	0	0	0		0	9		0	0	0.316901	0.663185	2.96964	-2.33584
08-04-2005_atTSS-1500-TrimStack	GGTCANNNAGTC.psum	143;8,152;3,930;7,1226;8,1303;9,1356;12	6	47	5	7.14766		0	0	0	0		0	12		0	0	0.301811	0.657304	2.93103	-2.32741
08-04-2005_atTSS-1500-TrimStack	GATCCGCG.psum	110;6,1422;8	2	14	5	7.86457		0	0	0	0		0	8		0	0	0.289738	0.598922	2.68543	-2.10595
08-04-2005_atTSS-1500-TrimStack	TACAAAATTTTG.psum	700;6	1	6	4	6.08901		0	0	0	0		0	6		0	0	0.265594	0.613303	2.7188	-2.18762
08-04-2005_atTSS-1500-TrimStack	AGACCGTTG.psum	1297;9,1408;2,1476;7,1484;1	4	19	5	8.57943		0	0	0	0		0	9		0	0	0.250503	0.553591	2.46487	-1.96386
08-04-2005_atTSS-1500-TrimStack	AAATTAACCAA.psum	341;4,1206;11,1245;11,1271;1,1292;7,1417;2,1479;6	7	42	5	9.00907		0	0	0	0		0	11		0	0	0.243461	0.527973	2.35535	-1.86843
08-04-2005_atTSS-1500-TrimStack	TAAACAATTAG.psum	19;7,251;2	2	9	4	6.1153		0	0	0	0		0	7		0	0	0.243461	0.614285	2.7006	-2.21368
08-04-2005_atTSS-1500-TrimStack	CGCGGATC.psum	510;2,568;8,579;3,728;2,954;2,1064;8,1110;1,1352;3,1358;2,1376;8,1388;3	11	42	4	5.98469		0	0	0	0		0	8		0	0	0.241449	0.628028	2.75356	-2.27066
08-04-2005_atTSS-1500-TrimStack	TCCACGTGGC.psum	195;7,612;2,1246;8,1340;3,1348;2,1369;14,1394;14,1412;12,1430;1,1434;6	10	69	9	14.4019		0	0	0	0		0	14		0	0	0.237425	0.608432	2.67115	-2.1963
08-04-2005_atTSS-1500-TrimStack	TTWCYAWWWWTRGWAA.psum	576;2,581;11,679;16,1037;16,1302;3,1466;16	6	64	5	7.3495		0	0	0	0		0	16		0	0	0.225352	0.649656	2.82398	-2.37327
08-04-2005_atTSS-1500-TrimStack	CCACGTCATC.psum	1299;1,1309;19,1342;4,1348;1,1404;1,1411;50,1470;5	7	81	14	25.3652		0	0	0	0	1411;50	1	50		0	0	0.221328	0.543211	2.39417	-1.95152
08-04-2005_atTSS-1500-TrimStack	TTTTAATACGT.psum	922;1	1	1	4	6.7746		0	0	0	0		0	1		0	0	0.210262	0.559404	2.44788	-2.02735
08-04-2005_atTSS-1500-TrimStack	GCCACGTGGA.psum	1074;2,1209;3,1283;5,1355;4,1361;4,1381;10,1414;5,1442;2,1451;1	9	36	5	9.64915		0	0	0	0		0	10		0	0	0.204225	0.497015	2.19229	-1.78384
08-04-2005_atTSS-1500-TrimStack	GCCACGTGGC.psum	456;3,1250;7,1337;6,1345;2,1388;9,1413;5,1419;4,1428;29	8	65	8	16.3882		0	0	0	0	1428;29	1	29		0	0	0.191147	0.476492	2.09711	-1.71482
08-04-2005_atTSS-1500-TrimStack	YGCCACGTAY.psum	529;2,1109;2,1117;2,1280;6,1334;10,1411;1,1437;10	7	33	5	9.37233		0	0	0	0		0	10		0	0	0.191147	0.51309	2.24351	-1.86121
08-04-2005_atTSS-1500-TrimStack	TACACTTTTGG.psum	245;5,738;4	2	9	4	7.0675		0	0	0	0		0	5		0	0	0.177062	0.540918	2.34074	-1.98661
08-04-2005_atTSS-1500-TrimStack	CGCGGCAT.psum	230;8,389;8,783;1,847;7,1079;8,1281;8,1309;8,1430;8	8	56	3	6.5164		0	0	0	0		0	8		0	0	0.169014	0.43444	1.90677	-1.56875
08-04-2005_atTSS-1500-TrimStack	CTTGTCGTCA.psum	1265;1	1	1	3	6.11516		0	0	0	0		0	1		0	0	0.160966	0.464261	2.01801	-1.69608
08-04-2005_atTSS-1500-TrimStack	CAACTTTCATAT.psum	152;12,218;12,969;12,1011;12,1058;12,1105;12,1310;12,1371;12	8	96	3	6.28317		0	0	0	0		0	12		0	0	0.156942	0.452488	1.96689	-1.65301
08-04-2005_atTSS-1500-TrimStack	CTAATTGTTTA.psum	941;4	1	4	3	6.15849		0	0	0	0		0	4		0	0	0.15493	0.461976	2.00283	-1.69297
08-04-2005_atTSS-1500-TrimStack	CAACGGAGC.psum	806;17,987;9,1017;9	3	35	4	8.76362		0	0	0	0		0	17		0	0	0.153924	0.438868	1.9094	-1.60155
08-04-2005_atTSS-1500-TrimStack	GACACGTAGA.psum	167;10,557;10,602;4,1130;6,1138;2,1199;3,1397;10	7	45	3	6.36175		0	0	0	0		0	10		0	0	0.150905	0.447848	1.9423	-1.64049
08-04-2005_atTSS-1500-TrimStack	TCCACGTGGT.psum	183;1,239;10,254;10,333;10,1341;10,1409;20,1455;10	7	71	3	6.20796		0	0	0	0		0	20		0	0	0.150905	0.458942	1.98667	-1.68486
08-04-2005_atTSS-1500-TrimStack	AGTGAAAATGAT.psum	99;12,416;12,928;10	3	34	3	6.44388		0	0	0	0		0	12		0	0	0.144869	0.443076	1.91717	-1.62744
08-04-2005_atTSS-1500-TrimStack	ATTCGCGC.psum	58;6,326;8,599;8,800;8,940;8,1212;8,1270;5,1460;8	8	59	3	6.31572		0	0	0	0		0	8		0	0	0.144869	0.452067	1.95314	-1.6634
08-04-2005_atTSS-1500-TrimStack	RTACGTGGCR.psum	284;8,658;10,1274;10,1321;10,1337;10,1355;27,1395;2,1414;2,1483;5	9	84	5	12.2546		0	0	0	0	1355;27	1	27		0	0	0.140845	0.396516	1.72691	-1.44522
08-04-2005_atTSS-1500-TrimStack	GCCACTTGTC.psum	283;5	1	5	3	6.12944		0	0	0	0		0	5		0	0	0.140845	0.466462	2.00669	-1.725
08-04-2005_atTSS-1500-TrimStack	ACCACGTGGC.psum	896;3,944;10,1135;10,1267;10,1325;10,1347;10,1399;6,1456;6	8	65	4	10.3469		0	0	0	0		0	10		0	0	0.130785	0.373948	1.62658	-1.36501
08-04-2005_atTSS-1500-TrimStack	TGACGACAAG.psum	220;7,412;7,427;10,640;10,658;10,1265;10	6	54	3	6.38058		0	0	0	0		0	10		0	0	0.130785	0.449679	1.9295	-1.66793
08-04-2005_atTSS-1500-TrimStack	CGTCAATGAA.psum	897;10,1064;10,1426;15	3	35	5	13.7311		0	0	0	0		0	15		0	0	0.120724	0.355346	1.54211	-1.30066
08-04-2005_atTSS-1500-TrimStack	TCCACGTCGA.psum	108;10,206;3,215;10	3	23	3	7.27936		0	0	0	0		0	10		0	0	0.120724	0.39554	1.70288	-1.46144
08-04-2005_atTSS-1500-TrimStack	GCCACGTAGG.psum	68;10,328;8,565;10,1397;10,1451;10	5	48	3	7.06534		0	0	0	0		0	10		0	0	0.10664	0.409515	1.7447	-1.53142
08-04-2005_atTSS-1500-TrimStack	GCTCCGTTG.psum	408;9,681;9,1165;9,1249;9	4	36	3	8.17436		0	0	0	0		0	9		0	0	0.0995976	0.354817	1.51887	-1.31967
08-04-2005_atTSS-1500-TrimStack	ATCATTTTCACT.psum	419;12,1012;12,1286;12	3	36	3	7.77178		0	0	0	0		0	12		0	0	0.0965795	0.373585	1.59092	-1.39776
08-04-2005_atTSS-1500-TrimStack	TGACACGTGGCA.psum	319;12,541;12,1202;12,1318;12	4	48	3	7.96666		0	0	0	0		0	12		0	0	0.0935614	0.364825	1.55286	-1.36574
08-04-2005_atTSS-1500-TrimStack	GCCACGTGGT.psum	145;8,493;10,825;10,1166;10,1399;10	5	48	4	10.4979		0	0	0	0		0	10		0	0	0.0905433	0.372402	1.58015	-1.39906
08-04-2005_atTSS-1500-TrimStack	ACGTCATAGA.psum	908;10,1424;10	2	20	3	8.3098		0	0	0	0		0	10		0	0	0.0905433	0.350124	1.49104	-1.30995
08-04-2005_atTSS-1500-TrimStack	GTTGCGTTGC.psum	7;9,230;10,1405;10,1462;10	4	39	3	7.69735		0	0	0	0		0	10		0	0	0.0885312	0.378243	1.6015	-1.42444
08-04-2005_atTSS-1500-TrimStack	TCTAAGCAAAG.psum	720;11,1349;11,1410;11	3	33	2	5.96095		0	0	0	0		0	11		0	0	0.0885312	0.320665	1.37119	-1.19413
08-04-2005_atTSS-1500-TrimStack	TGTGGTTATATA.psum	136;12	1	12	2	6.01209		0	0	0	0		0	12		0	0	0.084507	0.318607	1.35894	-1.18992
08-04-2005_atTSS-1500-TrimStack	TCCACGTAGA.psum	162;10,285;10,1308;10,1431;11	4	41	4	11.5961		0	0	0	0		0	11		0	0	0.0804829	0.338004	1.4325	-1.27153
08-04-2005_atTSS-1500-TrimStack	AGGAATTCCT.psum	191;10	1	10	2	6.25658		0	0	0	0		0	10		0	0	0.0804829	0.3068	1.30768	-1.14672
08-04-2005_atTSS-1500-TrimStack	TCCACGTCTC.psum	997;10,1427;2	2	12	2	6.77834		0	0	0	0		0	10		0	0	0.0784708	0.283481	1.21239	-1.05545
08-04-2005_atTSS-1500-TrimStack	CCCACGTGGC.psum	1358;10,1424;10	2	20	4	15.0525		0	0	0	0		0	10		0	0	0.0734406	0.260858	1.11687	-0.969993
08-04-2005_atTSS-1500-TrimStack	TGGGCCCGT.psum	123;9,684;2,1336;9	3	20	2	6.44961		0	0	0	0		0	9		0	0	0.0724346	0.298866	1.2679	-1.12303
08-04-2005_atTSS-1500-TrimStack	TCTACGTGGA.psum	652;10,1001;10,1351;10	3	30	4	13.3616		0	0	0	0		0	10		0	0	0.0714286	0.294019	1.24751	-1.10465
08-04-2005_atTSS-1500-TrimStack	RTAACARANTCYGG.psum	887;14	1	14	2	6.30594		0	0	0	0		0	14		0	0	0.0704225	0.305994	1.2944	-1.15355
08-04-2005_atTSS-1500-TrimStack	GATCATCGATC.psum	229;11,625;11,1166;11	3	33	3	7.88419		0	0	0	0		0	11		0	0	0.0663984	0.372087	1.55474	-1.42195
08-04-2005_atTSS-1500-TrimStack	CCACGTGGCC.psum	1136;10,1268;10,1306;10,1326;18,1348;10	5	58	4	16.5422		0	0	0	0		0	18		0	0	0.0603622	0.238157	1.01299	-0.892264
08-04-2005_atTSS-1500-TrimStack	ACCACGTGGA.psum	1141;10,1231;10,1305;10,1408;10	4	40	3	12.3433		0	0	0	0		0	10		0	0	0.0603622	0.238157	1.01299	-0.892264
08-04-2005_atTSS-1500-TrimStack	CCTACGTGGC.psum	543;10,845;10,1011;10,1374;10,1402;3,1406;10,1441;8	7	61	3	9.44055		0	0	0	0		0	10		0	0	0.0603622	0.311384	1.3059	-1.18517
08-04-2005_atTSS-1500-TrimStack	AGCCATTGTTTA.psum	394;12,1477;12	2	24	2	6.82094		0	0	0	0		0	12		0	0	0.0603622	0.284365	1.19782	-1.0771
08-04-2005_atTSS-1500-TrimStack	TGCCACGTGTCA.psum	22;12,1036;12,1409;24	3	48	3	10.3982		0	0	0	0		0	24		0	0	0.0593561	0.282804	1.19057	-1.07186
08-04-2005_atTSS-1500-TrimStack	TAACTSAGTTA.psum	539;11,722;11,1038;2	3	24	2	6.25894		0	0	0	0		0	11		0	0	0.055332	0.310702	1.29814	-1.18748
08-04-2005_atTSS-1500-TrimStack	ACGGGCCCA.psum	73;9,443;9,586;9,690;9,872;9,967;9,1036;9,1060;9,1141;9,1152;9,1249;9,1292;9,1355;9,1375;16,1405;10,1424;9,1439;17	17	169	2	8.58412		0	0	0	0		0	17		0	0	0.054326	0.22666	0.960965	-0.852313
08-04-2005_atTSS-1500-TrimStack	CATGCCGCC.psum	305;9,556;3,1081;6,1184;9	4	27	2	7.08012		0	0	0	0		0	9		0	0	0.054326	0.274808	1.15356	-1.04491
08-04-2005_atTSS-1500-TrimStack	TCTACGTGTC.psum	380;10,986;10,1419;10	3	30	3	9.9427		0	0	0	0		0	10		0	0	0.0503018	0.29667	1.23698	-1.13638
08-04-2005_atTSS-1500-TrimStack	GCCACGTACA.psum	172;10,304;10,522;10,598;10,627;10,1401;10,1412;10	7	70	2	8.92037		0	0	0	0		0	10		0	0	0.0503018	0.218567	0.92457	-0.823966
08-04-2005_atTSS-1500-TrimStack	TCTATGACGT.psum	132;10,415;10,548;10,791;10,826;10,1214;10,1227;10,1295;10,1309;10,1351;10,1431;10	11	110	2	8.92037		0	0	0	0		0	10		0	0	0.0503018	0.218567	0.92457	-0.823966
08-04-2005_atTSS-1500-TrimStack	AGTACGTGGA.psum	940;10	1	10	2	7.48268		0	0	0	0		0	10		0	0	0.0503018	0.260561	1.09255	-0.991944
08-04-2005_atTSS-1500-TrimStack	GACACGTTGC.psum	521;10	1	10	2	7.48268		0	0	0	0		0	10		0	0	0.0503018	0.260561	1.09255	-0.991944
08-04-2005_atTSS-1500-TrimStack	TCGACGTGGA.psum	466;10,1141;10	2	20	2	7.48268		0	0	0	0		0	10		0	0	0.0503018	0.260561	1.09255	-0.991944
08-04-2005_atTSS-1500-TrimStack	ATAGAGTTTGTT.psum	479;12,1190;12	2	24	2	7.37137		0	0	0	0		0	12		0	0	0.0482897	0.264769	1.10737	-1.01079
08-04-2005_atTSS-1500-TrimStack	GGATTTTACAGT.psum	92;12	1	12	2	7.37137		0	0	0	0		0	12		0	0	0.0482897	0.264769	1.10737	-1.01079
08-04-2005_atTSS-1500-TrimStack	GTCAGAAAGTCA.psum	250;12,523;12	2	24	2	6.35741		0	0	0	0		0	12		0	0	0.0482897	0.306998	1.27628	-1.1797
08-04-2005_atTSS-1500-TrimStack	GGCGGCATG.psum	267;9	1	9	3	10.6187		0	0	0	0		0	9		0	0	0.0452716	0.278258	1.1583	-1.06776
08-04-2005_atTSS-1500-TrimStack	GGCGGCTYTTA.psum	194;11,453;11,921;11,976;11,1038;11,1057;15	6	70	2	9.50841		0	0	0	0		0	15		0	0	0.0442656	0.205685	0.867004	-0.778473
08-04-2005_atTSS-1500-TrimStack	ACACACGTCAA.psum	267;11,1184;11	2	22	2	7.70434		0	0	0	0		0	11		0	0	0.0442656	0.253848	1.05966	-0.971128
08-04-2005_atTSS-1500-TrimStack	CACATGGCACT.psum	914;11	1	11	2	7.70434		0	0	0	0		0	11		0	0	0.0442656	0.253848	1.05966	-0.971128
08-04-2005_atTSS-1500-TrimStack	CTACGTGGCCA.psum	544;11,1375;11	2	22	2	7.70434		0	0	0	0		0	11		0	0	0.0442656	0.253848	1.05966	-0.971128
08-04-2005_atTSS-1500-TrimStack	GTACACGAAAG.psum	704;11	1	11	2	7.70434		0	0	0	0		0	11		0	0	0.0442656	0.253848	1.05966	-0.971128
08-04-2005_atTSS-1500-TrimStack	GTGGMGGSCTCGTG.psum	227;14	1	14	2	7.47269		0	0	0	0		0	14		0	0	0.0422535	0.261987	1.0902	-1.00569
08-04-2005_atTSS-1500-TrimStack	TAAAAGTTAAAAAC.psum	804;14	1	14	2	7.47269		0	0	0	0		0	14		0	0	0.0422535	0.261987	1.0902	-1.00569
08-04-2005_atTSS-1500-TrimStack	GGCCACGTGG.psum	31;10,203;10,681;10,707;10,1201;10,1222;10,1349;10,1366;14,1398;10,1432;10,1486;10	11	114	2	9.97206		0	0	0	0		0	14		0	0	0.0402414	0.196525	0.826341	-0.745859
08-04-2005_atTSS-1500-TrimStack	AATAATAATAATAATAAATA.psum	136;20	1	20	2	6.97854		0	0	0	0		0	20		0	0	0.0402414	0.280827	1.16355	-1.08306
08-04-2005_atTSS-1500-TrimStack	AAGATTGATTGAG.psum	314;13	1	13	2	7.75952		0	0	0	0		0	13		0	0	0.0392354	0.252691	1.05	-0.97153
08-04-2005_atTSS-1500-TrimStack	TAAACAATGGCT.psum	933;12	1	12	2	8.08131		0	0	0	0		0	12		0	0	0.0362173	0.243003	1.00823	-0.935795
08-04-2005_atTSS-1500-TrimStack	GATACANNAATNTGATG.psum	738;17	1	17	2	7.58094		0	0	0	0		0	17		0	0	0.0342052	0.259308	1.07144	-1.00303
08-04-2005_atTSS-1500-TrimStack	CTTTCGTGTAC.psum	485;11,799;11,1123;11	3	33	2	8.44581		0	0	0	0		0	11		0	0	0.0331992	0.232873	0.964691	-0.898293
08-04-2005_atTSS-1500-TrimStack	GAGACACGAGG.psum	90;11,815;11	2	22	2	8.44581		0	0	0	0		0	11		0	0	0.0331992	0.232873	0.964691	-0.898293
08-04-2005_atTSS-1500-TrimStack	ATGAGGTGGC.psum	476;10,923;10,1140;10,1337;10,1411;16,1439;10	6	66	4	17.8627		0	0	0	0		0	16		0	0	0.0301811	0.222241	0.919144	-0.858782
08-04-2005_atTSS-1500-TrimStack	GACACGTGCG.psum	284;10,683;10,770;10,1073;10,1315;10,1383;10,1441;14	7	74	2	11.5137		0	0	0	0		0	14		0	0	0.0301811	0.171085	0.714522	-0.65416
08-04-2005_atTSS-1500-TrimStack	CCCACCTACC.psum	289;10,825;10,1167;10,1226;10	4	40	2	8.86345		0	0	0	0		0	10		0	0	0.0301811	0.222241	0.919144	-0.858782
08-04-2005_atTSS-1500-TrimStack	GTTTTTAACTTTTA.psum	679;14,785;14,1291;14,1384;14,1464;14	5	70	2	11.9176		0	0	0	0		0	14		0	0	0.028169	0.165455	0.689991	-0.633653
08-04-2005_atTSS-1500-TrimStack	CACTAAATTGTCAC.psum	901;14	1	14	2	8.3666		0	0	0	0		0	14		0	0	0.028169	0.235679	0.970885	-0.914547
08-04-2005_atTSS-1500-TrimStack	GTGACAATTTAGTG.psum	204;14	1	14	2	8.3666		0	0	0	0		0	14		0	0	0.028169	0.235679	0.970885	-0.914547
08-04-2005_atTSS-1500-TrimStack	TCTTTTAACTAACT.psum	859;14	1	14	2	8.3666		0	0	0	0		0	14		0	0	0.028169	0.235679	0.970885	-0.914547
08-04-2005_atTSS-1500-TrimStack	GTGGGCCCG.psum	556;9,571;9,676;9,1361;16	4	43	2	12.1362		0	0	0	0		0	16		0	0	0.027163	0.162558	0.677396	-0.62307
08-04-2005_atTSS-1500-TrimStack	AGATATGATAAAA.psum	291;13,713;13,1133;13	3	39	1	6.1017		0	0	0	0		0	13		0	0	0.0261569	0.159602	0.664564	-0.612251
08-04-2005_atTSS-1500-TrimStack	CGCCACGTGTCC.psum	410;12,820;12,1396;12,1411;12,1438;14	5	62	4	25.9015		0	0	0	0		0	14		0	0	0.0241449	0.153499	0.63814	-0.58985
08-04-2005_atTSS-1500-TrimStack	ACTGTAAAATCC.psum	414;12,837;12,1180;12	3	36	1	6.35741		0	0	0	0		0	12		0	0	0.0241449	0.153499	0.63814	-0.58985
08-04-2005_atTSS-1500-TrimStack	GGACACGTGGCG.psum	207;12,852;12	2	24	1	6.35741		0	0	0	0		0	12		0	0	0.0241449	0.153499	0.63814	-0.58985
08-04-2005_atTSS-1500-TrimStack	GCCACGTGTCC.psum	411;11,821;11,1216;11,1334;11,1351;13,1397;12,1412;17,1439;13	8	99	4	27.0391		0	0	0	0		0	17		0	0	0.0221328	0.147115	0.610594	-0.566329
08-04-2005_atTSS-1500-TrimStack	CCTCGTGTCTC.psum	954;11	1	11	2	9.45323		0	0	0	0		0	11		0	0	0.0221328	0.209227	0.859039	-0.814773
08-04-2005_atTSS-1500-TrimStack	CGTCCATGCAT.psum	972;11,1178;11	2	22	2	9.45323		0	0	0	0		0	11		0	0	0.0221328	0.209227	0.859039	-0.814773
08-04-2005_atTSS-1500-TrimStack	ATGTACGAAGC.psum	60;11,545;11	2	22	1	6.64694		0	0	0	0		0	11		0	0	0.0221328	0.147115	0.610594	-0.566329
08-04-2005_atTSS-1500-TrimStack	TAAGAGCCGCC.psum	228;11,650;11,1252;11,1435;11,1472;11	5	55	1	6.64694		0	0	0	0		0	11		0	0	0.0221328	0.147115	0.610594	-0.566329
08-04-2005_atTSS-1500-TrimStack	TAARAGCCGCC.psum	228;11,650;11,1023;11,1218;11,1252;11,1279;11,1435;11,1472;11	8	88	1	6.64694		0	0	0	0		0	11		0	0	0.0221328	0.147115	0.610594	-0.566329
08-04-2005_atTSS-1500-TrimStack	CGCACGTGTC.psum	639;10,651;10,1238;10,1353;10,1405;10,1430;13	6	63	2	14.1004		0	0	0	0		0	13		0	0	0.0201207	0.140413	0.581774	-0.541532
08-04-2005_atTSS-1500-TrimStack	TCCACGTACT.psum	217;10,574;10,1088;10,1207;18,1444;10	5	58	2	14.1004		0	0	0	0		0	18		0	0	0.0201207	0.140413	0.581774	-0.541532
08-04-2005_atTSS-1500-TrimStack	AACGCGTGTC.psum	743;10,875;10,1047;10,1219;10,1375;10	5	50	1	6.97854		0	0	0	0		0	10		0	0	0.0201207	0.140413	0.581774	-0.541532
08-04-2005_atTSS-1500-TrimStack	CGGGCCCAC.psum	207;9,703;9,1118;9,1250;9	4	36	1	7.36357		0	0	0	0		0	9		0	0	0.0181087	0.133344	0.551486	-0.515269
08-04-2005_atTSS-1500-TrimStack	CTTAAATTATTTATTT.psum	625;16	1	16	1	7.81825		0	0	0	0		0	16		0	0	0.0160966	0.125847	0.519485	-0.487292
08-04-2005_atTSS-1500-TrimStack	AAACGACACCGTTT.psum	752;14,1243;14,1317;14,1446;40	4	82	3	25.3388		0	0	0	0	1446;40	1	40		0	0	0.0140845	0.117839	0.485442	-0.457273
08-04-2005_atTSS-1500-TrimStack	AAACGGTGTCGTTT.psum	816;14,1199;14,1231;14,1298;14,1316;14,1378;14,1411;44	7	128	3	25.3388		0	0	0	0	1411;44	1	44		0	0	0.0140845	0.117839	0.485442	-0.457273
08-04-2005_atTSS-1500-TrimStack	ACGCGCCTCCTC.psum	784;12	1	12	1	9.04618		0	0	0	0		0	12		0	0	0.0120724	0.109209	0.44891	-0.424765
08-04-2005_atTSS-1500-TrimStack	TGGTAGGTTAGA.psum	20;12	1	12	1	9.04618		0	0	0	0		0	12		0	0	0.0120724	0.109209	0.44891	-0.424765
08-04-2005_atTSS-1500-TrimStack	CGTGGACCAAT.psum	72;11,1112;11,1253;11,1300;11,1407;11,1455;11	6	66	2	19.0123		0	0	0	0		0	11		0	0	0.0110664	0.104613	0.429519	-0.407387
08-04-2005_atTSS-1500-TrimStack	GGCACGTAACA.psum	726;11	1	11	1	9.45323		0	0	0	0		0	11		0	0	0.0110664	0.104613	0.429519	-0.407387
08-04-2005_atTSS-1500-TrimStack	TCCGTGTACCA.psum	685;11	1	11	1	9.45323		0	0	0	0		0	11		0	0	0.0110664	0.104613	0.429519	-0.407387
08-04-2005_atTSS-1500-TrimStack	TGGCCACGTAG.psum	557;11,1385;11	2	22	1	9.45323		0	0	0	0		0	11		0	0	0.0110664	0.104613	0.429519	-0.407387
08-04-2005_atTSS-1500-TrimStack	TGGTACACGGA.psum	419;11	1	11	1	9.45323		0	0	0	0		0	11		0	0	0.0110664	0.104613	0.429519	-0.407387
08-04-2005_atTSS-1500-TrimStack	TGTTACGTGCC.psum	752;11	1	11	1	9.45323		0	0	0	0		0	11		0	0	0.0110664	0.104613	0.429519	-0.407387
08-04-2005_atTSS-1500-TrimStack	GCAACGTGTC.psum	80;10,1119;10,1318;10	3	30	2	19.9402		0	0	0	0		0	10		0	0	0.0100604	0.0997955	0.409243	-0.389122
08-04-2005_atTSS-1500-TrimStack	GCCACGCGGC.psum	175;10,1381;11,1411;10	3	31	2	19.9402		0	0	0	0		0	11		0	0	0.0100604	0.0997955	0.409243	-0.389122
08-04-2005_atTSS-1500-TrimStack	GCCACGTACT.psum	293;10,1133;10,1331;10	3	30	2	19.9402		0	0	0	0		0	10		0	0	0.0100604	0.0997955	0.409243	-0.389122
08-04-2005_atTSS-1500-TrimStack	GCCACGTGCC.psum	878;10,1067;10,1303;10,1346;10,1402;10	5	50	2	19.9402		0	0	0	0		0	10		0	0	0.0100604	0.0997955	0.409243	-0.389122
08-04-2005_atTSS-1500-TrimStack	AGTACGTGGC.psum	895;10,1039;10,1247;10,1442;10	4	40	1	9.91968		0	0	0	0		0	10		0	0	0.0100604	0.0997955	0.409243	-0.389122
08-04-2005_atTSS-1500-TrimStack	GACACGCGTT.psum	606;10,1134;10,1372;10,1466;10	4	40	1	9.91968		0	0	0	0		0	10		0	0	0.0100604	0.0997955	0.409243	-0.389122
08-04-2005_atTSS-1500-TrimStack	TGTACGTGGC.psum	500;10,1231;10,1355;10,1386;10,1405;10	5	50	1	9.91968		0	0	0	0		0	10		0	0	0.0100604	0.0997955	0.409243	-0.389122
08-04-2005_atTSS-1500-TrimStack	GGCCCCGGG.psum	320;9,1290;9	2	18	1	10.4616		0	0	0	0		0	9		0	0	0.00905433	0.0947225	0.387944	-0.369836
	below six S.d.
08-04-2005_atTSS-1500-TrimStack	YACT.psum	1464;3,1486;1,1488;2,1497;1	4	7	591	4.89355		0	0	0	0		0	3		0	0	467.32	25.2741	568.416	366.223
08-04-2005_atTSS-1500-TrimStack	GATA.psum	1470;1	1	1	401	4.42428	1420;1,1440;11,1452;12,1474;21	4	45	145	-8.22141		0	1		0	21	311.435	20.244	392.411	230.458
08-04-2005_atTSS-1500-TrimStack	AATAT.psum	1063;1,1065;1,1124;2,1163;1,1167;1,1178;2,1197;1,1213;1,1217;1,1281;1,1292;2,1469;6	12	20	428	5.62318	1479;16	1	16	115	-6.53631		0	6		0	16	283.253	25.7412	386.217	180.288
08-04-2005_atTSS-1500-TrimStack	ATATT.psum	1041;3,1062;3,1066;1,1153;1,1159;2,1186;1,1188;1,1216;1,1263;1,1282;3,1470;5	11	22	420	5.54588	1479;16	1	16	114	-6.65147		0	5		0	16	280.868	25.0874	381.218	180.519
08-04-2005_atTSS-1500-TrimStack	TGAC.psum	1379;1,1403;1,1433;1	3	3	273	4.56933	1469;5,1489;4	2	9	114	-5.3884		0	1		0	5	200.039	15.9675	263.909	136.169
08-04-2005_atTSS-1500-TrimStack	GTCA.psum	1317;1,1352;1,1374;2,1393;1,1395;1,1400;4,1409;5,1427;4,1433;6,1440;4	10	29	280	5.28377	1470;4	1	4	121	-5.11714		0	6		0	4	199.226	15.2871	260.375	138.078
08-04-2005_atTSS-1500-TrimStack	TTATC.psum	1471;1,1473;1	2	2	190	4.26475		0	0	0	0		0	1		0	0	128.502	14.4201	186.182	70.8218
08-04-2005_atTSS-1500-TrimStack	RGTCA.psum	1443;1	1	1	177	4.01622	1469;3	1	3	60	-5.05943		0	1		0	3	125.224	12.8916	176.791	73.6578
08-04-2005_atTSS-1500-TrimStack	TGACY.psum	1368;1,1433;2	2	3	189	5.32878	1470;4	1	4	53	-5.56934		0	2		0	4	122.501	12.4792	172.418	72.5841
08-04-2005_atTSS-1500-TrimStack	ATTATT.psum	1247;2,1325;2,1344;1	3	5	184	4.97337		0	0	0	0		0	2		0	0	104.936	15.8976	168.526	41.3454
08-04-2005_atTSS-1500-TrimStack	ATTGG.psum	1358;3,1385;1,1393;1,1396;2,1417;4	5	11	159	4.82288	1467;4,1482;2	2	6	36	-5.05773		0	4		0	4	98.9618	12.4486	148.756	49.1673
08-04-2005_atTSS-1500-TrimStack	GTCAA.psum	1301;1,1339;1,1374;2,1377;1,1383;1,1391;6,1406;1,1409;5,1431;1,1439;6	10	25	158	5.8191		0	0	0	0		0	6		0	0	93.9447	11.0078	137.976	49.9136
08-04-2005_atTSS-1500-TrimStack	TTGAC.psum	1364;2,1376;1,1419;2,1432;2	4	7	146	4.92296		0	0	0	0		0	2		0	0	92.6751	10.8319	136.003	49.3475
08-04-2005_atTSS-1500-TrimStack	AAAGAT.psum	1090;1,1273;1	2	2	127	4.50505		0	0	0	0		0	1		0	0	80.3793	10.3486	121.773	38.9851
08-04-2005_atTSS-1500-TrimStack	TTGGTT.psum	1098;3,1359;1	2	4	120	4.91457		0	0	0	0		0	3		0	0	71.0392	9.96238	110.889	31.1897
08-04-2005_atTSS-1500-TrimStack	TGHAAARK.psum	1187;5,1309;2	2	7	114	4.959	1463;1	1	1	28	-4.15784		0	5		0	1	67.2213	9.43309	104.954	29.489
08-04-2005_atTSS-1500-TrimStack	MYTTTDCA.psum	1224;3	1	3	112	4.8428		0	0	0	0		0	3		0	0	67.2123	9.24832	104.206	30.219
08-04-2005_atTSS-1500-TrimStack	CNNGTGT.psum	1401;1,1403;1,1405;1,1417;1,1434;1,1436;1,1438;1	7	7	112	4.46702		0	0	0	0		0	1		0	0	66.9346	10.0885	107.289	26.5807
08-04-2005_atTSS-1500-TrimStack	YAACKG.psum	1357;1	1	1	97	4.21213	1469;2	1	2	18	-4.37485		0	1		0	2	58.2485	9.19997	95.0484	21.4486
08-04-2005_atTSS-1500-TrimStack	ATAGAA.psum	1161;2	1	2	94	4.36609		0	0	0	0		0	2		0	0	54.2183	9.11152	90.6644	17.7722
08-04-2005_atTSS-1500-TrimStack	TAAAGT.psum	930;1,1472;4	2	5	98	5.22004		0	0	0	0		0	4		0	0	49.7284	9.24736	86.7178	12.7389
08-04-2005_atTSS-1500-TrimStack	ACTTTA.psum	1165;1,1169;1	2	2	87	4.43377		0	0	0	0		0	1		0	0	48.33	8.72171	83.2168	13.4432
08-04-2005_atTSS-1500-TrimStack	TAACAAR.psum	1112;3,1262;1,1290;2,1346;3	4	9	89	5.20257		0	0	0	0		0	3		0	0	47.8099	7.91727	79.4789	16.1408
08-04-2005_atTSS-1500-TrimStack	TATTCT.psum	901;2	1	2	78	4.07702		0	0	0	0		0	2		0	0	47.5513	7.46837	77.4248	17.6778
08-04-2005_atTSS-1500-TrimStack	YTTGTTA.psum	1016;1,1296;1	2	2	80	4.30696	1476;3	1	3	15	-4.23609		0	1		0	3	47.2304	7.60852	77.6645	16.7963
08-04-2005_atTSS-1500-TrimStack	AGAATA.psum	1152;2	1	2	85	4.46395		0	0	0	0		0	2		0	0	47.0423	8.50318	81.055	13.0295
08-04-2005_atTSS-1500-TrimStack	TAACARA.psum	1262;1,1289;3,1294;1,1346;4	4	9	91	5.40447		0	0	0	0		0	4		0	0	45.6117	8.39829	79.2048	12.0185
08-04-2005_atTSS-1500-TrimStack	TYTGTTA.psum	1294;5	1	5	88	5.69627	1476;1	1	1	15	-4.03447		0	5		0	1	45.2666	7.502	75.2746	15.2586
08-04-2005_atTSS-1500-TrimStack	TGACG.psum	1374;1,1376;2,1449;1	3	4	72	4.91261		0	0	0	0		0	2		0	0	37.6851	6.98507	65.6254	9.74484
08-04-2005_atTSS-1500-TrimStack	TAACAAA.psum	1262;1,1290;2,1294;1,1345;5	4	9	78	5.55198		0	0	0	0		0	5		0	0	35.8501	7.59187	66.2176	5.48262
08-04-2005_atTSS-1500-TrimStack	TTTGTTA.psum	1162;1,1293;6	2	7	73	5.74539	1476;3	1	3	7	-4.29324		0	6		0	3	35.2264	6.5746	61.5248	8.92794
08-04-2005_atTSS-1500-TrimStack	ATTAATA.psum	1152;2,1204;2,1233;5,1302;1,1408;4,1413;1,1470;3	7	18	75	5.38908		0	0	0	0		0	5		0	0	34.7616	7.46666	64.6282	4.89493
08-04-2005_atTSS-1500-TrimStack	TATTAAT.psum	1152;6,1207;2,1255;3,1470;5	4	16	74	5.49205		0	0	0	0		0	6		0	0	34.4396	7.20321	63.2525	5.62681
08-04-2005_atTSS-1500-TrimStack	GNATATNC.psum	1162;1	1	1	61	4.08924		0	0	0	0		0	1		0	0	32.6922	6.92252	60.3822	5.00206
08-04-2005_atTSS-1500-TrimStack	TATCCA.psum	1418;1,1455;3	2	4	63	4.86375		0	0	0	0		0	3		0	0	31.504	6.47565	57.4066	5.60141
08-04-2005_atTSS-1500-TrimStack	CNAACAC.psum	1446;2,1484;1,1489;3	3	6	61	4.80987		0	0	0	0		0	3		0	0	30.6791	6.30389	55.8946	5.4635
08-04-2005_atTSS-1500-TrimStack	GAGACA.psum	1483;3,1488;1	2	4	63	5.41124		0	0	0	0		0	3		0	0	30.0292	6.09302	54.4013	5.65709
08-04-2005_atTSS-1500-TrimStack	AWTTCAAA.psum	988;2	1	2	61	4.20416		0	0	0	0		0	2		0	0	29.497	7.49329	59.4701	-0.476176
08-04-2005_atTSS-1500-TrimStack	AACCCA.psum	1403;1,1405;1,1420;2,1423;1,1475;6,1489;2,1492;1	7	14	64	5.38642		0	0	0	0		0	6		0	0	28.2032	6.64575	54.7862	1.62023
08-04-2005_atTSS-1500-TrimStack	TACCAT.psum	154;2	1	2	54	4.37401		0	0	0	0		0	2		0	0	28.171	5.90509	51.7914	4.55065
08-04-2005_atTSS-1500-TrimStack	CTTATC.psum	54;5	1	5	56	4.15918		0	0	0	0		0	5		0	0	28.1097	6.70573	54.9326	1.28673
08-04-2005_atTSS-1500-TrimStack	TTAACC.psum	1340;1,1344;1,1418;4,1432;2,1475;1	5	9	59	4.77115		0	0	0	0		0	4		0	0	27.9728	6.50308	53.9851	1.96053
08-04-2005_atTSS-1500-TrimStack	ATGGTA.psum	187;1	1	1	53	4.00444	1472;1	1	1	2	-4.11853		0	1		0	1	27.8581	6.2785	52.9721	2.74416
08-04-2005_atTSS-1500-TrimStack	TTTGAAWT.psum	1272;1	1	1	55	4.51291		0	0	0	0		0	1		0	0	27.3018	6.13755	51.852	2.75163
08-04-2005_atTSS-1500-TrimStack	AACAAAC.psum	1475;8,1484;1	2	9	62	5.88425		0	0	0	0		0	8		0	0	26.6117	6.01408	50.668	2.55536
08-04-2005_atTSS-1500-TrimStack	AACGTT.psum	1082;1	1	1	55	4.5124		0	0	0	0		0	1		0	0	25.7817	6.47512	51.6822	-0.118793
08-04-2005_atTSS-1500-TrimStack	GKTWGGTK.psum	341;2	1	2	52	4.53494		0	0	0	0		0	2		0	0	25.7354	5.7916	48.9018	2.569
08-04-2005_atTSS-1500-TrimStack	GGATAA.psum	1356;2,1396;2	2	4	52	4.47082		0	0	0	0		0	2		0	0	25.1891	5.99685	49.1765	1.20173
08-04-2005_atTSS-1500-TrimStack	TTATCC.psum	1351;1,1454;7,1488;1	3	9	59	5.55376		0	0	0	0		0	7		0	0	24.7817	6.16128	49.4268	0.136562
08-04-2005_atTSS-1500-TrimStack	CAACTC.psum	1480;1	1	1	50	4.24672		0	0	0	0		0	1		0	0	24.2042	6.07428	48.5014	-0.0929099
08-04-2005_atTSS-1500-TrimStack	AATCCAA.psum	1357;3	1	3	48	4.1746		0	0	0	0		0	3		0	0	23.0755	5.97053	46.9576	-0.806666
08-04-2005_atTSS-1500-TrimStack	CCWACC.psum	1444;2,1448;1,1479;1,1481;2	4	6	52	4.74267		0	0	0	0		0	2		0	0	22.9598	6.12318	47.4525	-1.53297
08-04-2005_atTSS-1500-TrimStack	GGTCAA.psum	1378;2,1381;1,1391;1,1410;1,1416;5,1437;1,1439;4,1445;2	8	17	51	5.51169		0	0	0	0		0	5		0	0	22.1922	5.22668	43.0989	1.28542
08-04-2005_atTSS-1500-TrimStack	TAAAATAT.psum	1083;2,1165;2,1211;3,1231;2,1235;2,1320;2,1324;1,1339;3,1343;2	9	19	54	5.37304		0	0	0	0		0	3		0	0	22.169	5.9242	45.8658	-1.5278
08-04-2005_atTSS-1500-TrimStack	AAMAATCT.psum	1181;1,1216;1,1219;1,1331;5,1453;3	5	11	48	4.89886		0	0	0	0		0	5		0	0	21.3622	5.43756	43.1124	-0.388053
08-04-2005_atTSS-1500-TrimStack	ATATTTTA.psum	1102;2,1123;2,1231;2	3	6	46	4.63248		0	0	0	0		0	2		0	0	20.9628	5.40471	42.5816	-0.656063
08-04-2005_atTSS-1500-TrimStack	TACGTA.psum	796;1,1435;1	2	2	42	4.41144		0	0	0	0		0	1		0	0	18.7948	5.26024	39.8357	-2.2462
08-04-2005_atTSS-1500-TrimStack	YCTTATC.psum	55;3,1454;1	2	4	46	4.82902		0	0	0	0		0	3		0	0	18.6318	5.66745	41.3016	-4.038
08-04-2005_atTSS-1500-TrimStack	CAGTTA.psum	218;1,220;1	2	2	40	4.20927		0	0	0	0		0	1		0	0	18.2897	5.15773	38.9207	-2.34118
08-04-2005_atTSS-1500-TrimStack	TATCCAY.psum	573;1,1346;1,1418;1,1453;6	4	9	44	5.82375		0	0	0	0		0	6		0	0	17.9044	4.48089	35.828	-0.0191404
08-04-2005_atTSS-1500-TrimStack	CCGAAA.psum	995;1,1178;1,1393;2,1412;2,1440;3,1455;5	6	14	44	5.23187		0	0	0	0		0	5		0	0	17.2123	5.12011	37.6927	-3.26816
08-04-2005_atTSS-1500-TrimStack	TACTATT.psum	1213;2	1	2	41	4.5989		0	0	0	0		0	2		0	0	16.9064	5.23899	37.8624	-4.04951
08-04-2005_atTSS-1500-TrimStack	TTTCGG.psum	1422;1,1424;2	2	3	38	4.69039		0	0	0	0		0	2		0	0	16.5161	4.58041	34.8377	-1.80553
08-04-2005_atTSS-1500-TrimStack	AGTCAAA.psum	936;1,1316;7,1336;2,1339;4,1359;6,1372;1,1395;2,1411;3,1459;2	9	28	43	5.84886		0	0	0	0		0	7		0	0	16.3048	4.56417	34.5615	-1.95184
08-04-2005_atTSS-1500-TrimStack	TTTGACT.psum	1108;2,1111;2,1260;2,1354;1,1368;1,1378;1	6	9	36	4.43325		0	0	0	0		0	2		0	0	16.0241	4.50591	34.0478	-1.9995
08-04-2005_atTSS-1500-TrimStack	CAAACAC.psum	1484;1,1489;3	2	4	37	4.71817		0	0	0	0		0	3		0	0	14.7837	4.70866	33.6184	-4.05096
08-04-2005_atTSS-1500-TrimStack	AACGTG.psum	828;1,1379;3,1384;2,1388;2	4	8	36	4.82223		0	0	0	0		0	3		0	0	14.5694	4.44412	32.3459	-3.20707
08-04-2005_atTSS-1500-TrimStack	TACACAT.psum	1475;5	1	5	41	5.93106		0	0	0	0		0	5		0	0	14.2646	4.5077	32.2954	-3.7662
08-04-2005_atTSS-1500-TrimStack	CACGTT.psum	1404;1,1417;1	2	2	35	4.60152		0	0	0	0		0	1		0	0	13.6972	4.62952	32.2153	-4.82089
08-04-2005_atTSS-1500-TrimStack	GTCGGY.psum	1416;1,1437;1	2	2	30	4.04952		0	0	0	0		0	1		0	0	13.16	4.15852	29.7941	-3.47414
08-04-2005_atTSS-1500-TrimStack	RCCGAC.psum	1006;1,1341;1,1358;2,1374;5,1416;1,1425;5,1444;1,1446;4,1480;1	9	21	36	5.59563		0	0	0	0		0	5		0	0	13.0523	4.101	29.4563	-3.35168
08-04-2005_atTSS-1500-TrimStack	TATCCAT.psum	734;2,1456;3	2	5	29	4.86292		0	0	0	0		0	3		0	0	11.0795	3.68513	25.82	-3.66105
08-04-2005_atTSS-1500-TrimStack	CGGATA.psum	1432;1	1	1	26	4.09457		0	0	0	0		0	1		0	0	10.9386	3.67837	25.6521	-3.77487
08-04-2005_atTSS-1500-TrimStack	TRCATTTA.psum	1245;1	1	1	27	4.09618		0	0	0	0		0	1		0	0	10.8863	3.93383	26.6216	-4.84899
08-04-2005_atTSS-1500-TrimStack	TAAATGYA.psum	1372;1	1	1	29	4.47126		0	0	0	0		0	1		0	0	10.8702	4.05474	27.0892	-5.34873
08-04-2005_atTSS-1500-TrimStack	WAAAYATAAAW.psum	1200;2,1470;5	2	7	31	5.08327		0	0	0	0		0	5		0	0	10.6761	3.9982	26.6689	-5.31674
08-04-2005_atTSS-1500-TrimStack	WTTTATRTTTW.psum	809;2,1199;2,1202;2	3	6	26	4.37978		0	0	0	0		0	2		0	0	9.80382	3.69794	24.5956	-4.98796
08-04-2005_atTSS-1500-TrimStack	NGATT.psum		0	0	0	0	1369;3,1390;1,1393;2,1398;8,1413;5,1423;2,1429;32,1462;1,1464;17,1482;1,1484;9,1494;1	12	82	253	-10.2626		0	0	1429;32	1	32	520.447	26.0604	624.688	416.205
08-04-2005_atTSS-1500-TrimStack	AGTR.psum		0	0	0	0	1448;2,1461;1,1470;5,1481;14	4	22	306	-6.35616		0	0		0	14	474.056	26.4399	579.816	368.297
08-04-2005_atTSS-1500-TrimStack	CAAT.psum		0	0	0	0	1471;9	1	9	219	-7.51994		0	0		0	9	399.971	24.0655	496.233	303.709
08-04-2005_atTSS-1500-TrimStack	ATTG.psum		0	0	0	0	1434;1,1436;1,1452;2,1455;1,1457;2,1462;12,1476;19	7	38	198	-8.21223		0	0		0	19	394.704	23.9526	490.515	298.894
08-04-2005_atTSS-1500-TrimStack	CANNTG.psum		0	0	0	0	1465;14,1487;1,1492;3	3	18	170	-8.46255		0	0		0	14	387.764	25.7326	490.694	284.833
08-04-2005_atTSS-1500-TrimStack	GTGA.psum		0	0	0	0	1439;1,1441;3,1449;5,1455;2,1458;2,1463;15,1489;2	7	30	98	-7.22048		0	0		0	15	241.967	19.9387	321.722	162.212
08-04-2005_atTSS-1500-TrimStack	RTTTTTR.psum		0	0	0	0		0	0	0	0		0	0		0	0	155.868	18.4473	229.657	82.0789
08-04-2005_atTSS-1500-TrimStack	RRANTGAR.psum		0	0	0	0		0	0	0	0		0	0		0	0	144.463	13.2438	197.438	91.4874
08-04-2005_atTSS-1500-TrimStack	CAACA.psum		0	0	0	0	1407;1	1	1	83	-4.05705		0	0		0	1	141.388	14.3918	198.956	83.821
08-04-2005_atTSS-1500-TrimStack	TGTTG.psum		0	0	0	0	1345;2,1376;1,1397;2,1404;3,1418;7,1427;1,1429;13,1443;1,1445;5,1453;2,1456;1,1466;12,1481;2,1486;6	14	58	46	-6.13113		0	0		0	13	134.803	14.4839	192.739	76.8671
08-04-2005_atTSS-1500-TrimStack	YAACNG.psum		0	0	0	0	1467;4	1	4	49	-5.46868		0	0		0	4	127.531	14.3602	184.972	70.0905
08-04-2005_atTSS-1500-TrimStack	CNGTTR.psum		0	0	0	0	1471;5	1	5	45	-5.37536		0	0		0	5	122.346	14.389	179.902	64.7901
08-04-2005_atTSS-1500-TrimStack	TGGTTW.psum		0	0	0	0	1457;3,1472;10	2	13	42	-4.93932		0	0		0	10	102.861	12.3218	152.148	53.5741
08-04-2005_atTSS-1500-TrimStack	CAANNNNATC.psum		0	0	0	0		0	0	0	0		0	0		0	0	83.3431	11.5025	129.353	37.333
08-04-2005_atTSS-1500-TrimStack	GATNNNNTTG.psum		0	0	0	0	1424;2,1442;5,1449;2,1469;2,1476;1,1491;4	6	16	21	-5.04078		0	0		0	5	80.3682	11.7776	127.479	33.2579
08-04-2005_atTSS-1500-TrimStack	ATCTTT.psum		0	0	0	0		0	0	0	0		0	0		0	0	78.8893	11.3606	124.332	33.4471
08-04-2005_atTSS-1500-TrimStack	AGTCA.psum		0	0	0	0	1470;1	1	1	37	-4.03933		0	0		0	1	77.9024	10.126	118.407	37.3982
08-04-2005_atTSS-1500-TrimStack	TGACT.psum		0	0	0	0	1471;2	1	2	31	-4.3464		0	0		0	2	75.6821	10.2803	116.803	34.5611
08-04-2005_atTSS-1500-TrimStack	GGATA.psum		0	0	0	0	1489;5	1	5	22	-4.41797		0	0		0	5	62.9336	9.26524	99.9946	25.8726
08-04-2005_atTSS-1500-TrimStack	TATCC.psum		0	0	0	0		0	0	0	0		0	0		0	0	62.8058	9.5285	100.92	24.6918
08-04-2005_atTSS-1500-TrimStack	CMGTTR.psum		0	0	0	0		0	0	0	0		0	0		0	0	56.1911	9.66104	94.8353	17.547
08-04-2005_atTSS-1500-TrimStack	CAAAGT.psum		0	0	0	0		0	0	0	0		0	0		0	0	42.8541	7.65463	73.4727	12.2356
08-04-2005_atTSS-1500-TrimStack	ACTTTG.psum		0	0	0	0		0	0	0	0		0	0		0	0	42.3491	7.83583	73.6924	11.0058
08-04-2005_atTSS-1500-TrimStack	CATATG.psum		0	0	0	0		0	0	0	0		0	0		0	0	35.173	7.09268	63.5437	6.80233
08-04-2005_atTSS-1500-TrimStack	GWGACAR.psum		0	0	0	0		0	0	0	0		0	0		0	0	32.7002	6.60031	59.1014	6.29898
08-04-2005_atTSS-1500-TrimStack	ATGAGT.psum		0	0	0	0		0	0	0	0		0	0		0	0	31.8129	6.56182	58.0602	5.56558
08-04-2005_atTSS-1500-TrimStack	ACTCAT.psum		0	0	0	0		0	0	0	0		0	0		0	0	31.2877	6.86135	58.7331	3.84231
08-04-2005_atTSS-1500-TrimStack	TGGATA.psum		0	0	0	0		0	0	0	0		0	0		0	0	30.996	6.50862	57.0305	4.96149
08-04-2005_atTSS-1500-TrimStack	GTGTTNG.psum		0	0	0	0		0	0	0	0		0	0		0	0	30.1972	6.39002	55.7573	4.63711
08-04-2005_atTSS-1500-TrimStack	GGTTAA.psum		0	0	0	0		0	0	0	0		0	0		0	0	29.0775	6.48067	55.0001	3.1548
08-04-2005_atTSS-1500-TrimStack	GATAAG.psum		0	0	0	0		0	0	0	0		0	0		0	0	28.662	6.29621	53.8468	3.47713
08-04-2005_atTSS-1500-TrimStack	TGGGTT.psum		0	0	0	0		0	0	0	0		0	0		0	0	27.5412	6.53121	53.6661	1.41639
08-04-2005_atTSS-1500-TrimStack	CACATG.psum		0	0	0	0		0	0	0	0		0	0		0	0	27.5181	6.30465	52.7367	2.29949
08-04-2005_atTSS-1500-TrimStack	CATGTG.psum		0	0	0	0		0	0	0	0		0	0		0	0	27.2757	6.39089	52.8392	1.71208
08-04-2005_atTSS-1500-TrimStack	GTTTGTT.psum		0	0	0	0		0	0	0	0		0	0		0	0	27.2183	5.92998	50.9382	3.49841
08-04-2005_atTSS-1500-TrimStack	TGCATG.psum		0	0	0	0		0	0	0	0		0	0		0	0	26.334	5.91838	50.0075	2.66047
08-04-2005_atTSS-1500-TrimStack	CATGCA.psum		0	0	0	0		0	0	0	0		0	0		0	0	25.7384	5.97109	49.6228	1.85407
08-04-2005_atTSS-1500-TrimStack	GAGTTG.psum		0	0	0	0		0	0	0	0		0	0		0	0	24.2103	5.64003	46.7704	1.65015
08-04-2005_atTSS-1500-TrimStack	GGTWGG.psum		0	0	0	0		0	0	0	0		0	0		0	0	24.0986	6.29493	49.2783	-1.08111
08-04-2005_atTSS-1500-TrimStack	GTCGG.psum		0	0	0	0		0	0	0	0		0	0		0	0	22.5744	5.9216	46.2609	-1.11197
08-04-2005_atTSS-1500-TrimStack	TTGGATT.psum		0	0	0	0		0	0	0	0		0	0		0	0	21.7264	5.02805	41.8385	1.61417
08-04-2005_atTSS-1500-TrimStack	AGATTKTT.psum		0	0	0	0		0	0	0	0		0	0		0	0	20.2928	5.52731	42.402	-1.81647
08-04-2005_atTSS-1500-TrimStack	GATAAGR.psum		0	0	0	0		0	0	0	0		0	0		0	0	19.2636	5.37235	40.753	-2.22581
08-04-2005_atTSS-1500-TrimStack	TAACTG.psum		0	0	0	0		0	0	0	0		0	0		0	0	19.2093	5.67093	41.893	-3.47446
08-04-2005_atTSS-1500-TrimStack	RTGGATA.psum		0	0	0	0		0	0	0	0		0	0		0	0	18.2767	4.92754	37.9868	-1.43348
08-04-2005_atTSS-1500-TrimStack	RTGCATG.psum		0	0	0	0		0	0	0	0		0	0		0	0	17.7847	5.42239	39.4743	-3.90486
08-04-2005_atTSS-1500-TrimStack	GTGGWWHG.psum		0	0	0	0		0	0	0	0		0	0		0	0	17.7586	4.86209	37.2069	-1.6898
08-04-2005_atTSS-1500-TrimStack	CATGCAY.psum		0	0	0	0		0	0	0	0		0	0		0	0	17.2274	4.95641	37.053	-2.59828
08-04-2005_atTSS-1500-TrimStack	AATAGTA.psum		0	0	0	0		0	0	0	0		0	0		0	0	17.0584	5.11307	37.5106	-3.39393
08-04-2005_atTSS-1500-TrimStack	CDWWCCAC.psum		0	0	0	0		0	0	0	0		0	0		0	0	16.502	4.66897	35.1779	-2.17387
08-04-2005_atTSS-1500-TrimStack	GTGTTTG.psum		0	0	0	0		0	0	0	0		0	0		0	0	15.1489	4.37502	32.649	-2.35119
08-04-2005_atTSS-1500-TrimStack	TGCAGG.psum		0	0	0	0		0	0	0	0		0	0		0	0	14.7485	4.62879	33.2636	-3.76666
08-04-2005_atTSS-1500-TrimStack	TGACCT.psum		0	0	0	0		0	0	0	0		0	0		0	0	14.3712	4.2272	31.28	-2.53758
08-04-2005_atTSS-1500-TrimStack	AGGTCA.psum		0	0	0	0		0	0	0	0		0	0		0	0	14.1771	4.49624	32.162	-3.80788
08-04-2005_atTSS-1500-TrimStack	ATGCATG.psum		0	0	0	0		0	0	0	0		0	0		0	0	13.7203	4.7427	32.6911	-5.25048
08-04-2005_atTSS-1500-TrimStack	ATGTGTA.psum		0	0	0	0		0	0	0	0		0	0		0	0	13.4095	4.29336	30.5829	-3.76399
08-04-2005_atTSS-1500-TrimStack	CATGCAT.psum		0	0	0	0		0	0	0	0		0	0		0	0	12.8682	4.38694	30.416	-4.67953
08-04-2005_atTSS-1500-TrimStack	AACTAAC.psum		0	0	0	0		0	0	0	0		0	0		0	0	11.829	4.10929	28.2661	-4.60818
08-04-2005_atTSS-1500-TrimStack	CTTTACA.psum		0	0	0	0		0	0	0	0		0	0		0	0	11.5714	3.9437	27.3462	-4.20336
08-04-2005_atTSS-1500-TrimStack	CCTGCA.psum		0	0	0	0		0	0	0	0		0	0		0	0	11.4537	4.786	30.5977	-7.69028
08-04-2005_atTSS-1500-TrimStack	ATGGATA.psum		0	0	0	0		0	0	0	0		0	0		0	0	11.3642	3.78871	26.519	-3.79064
08-04-2005_atTSS-1500-TrimStack	GTTAGTT.psum		0	0	0	0		0	0	0	0		0	0		0	0	11.0734	3.83036	26.3949	-4.24801
08-04-2005_atTSS-1500-TrimStack	CAGGTG.psum		0	0	0	0		0	0	0	0		0	0		0	0	10.999	4.273	28.091	-6.09302
08-04-2005_atTSS-1500-TrimStack	TGTAAAG.psum		0	0	0	0		0	0	0	0		0	0		0	0	10.5805	3.96819	26.4532	-5.29228
08-04-2005_atTSS-1500-TrimStack	TATCCG.psum		0	0	0	0		0	0	0	0		0	0		0	0	10.2274	3.5092	24.2642	-3.80945
08-04-2005_atTSS-1500-TrimStack	TCTGTTA.psum		0	0	0	0		0	0	0	0		0	0		0	0	10.0402	3.5989	24.4359	-4.35537
08-04-2005_atTSS-1500-TrimStack	TTTRTTTATT.psum	1423;1,1466;7	2	8	29	5.25652		0	0	0	0		0	7		0	0	9.78068	3.65628	24.4058	-4.84444
08-04-2005_atTSS-1500-TrimStack	TAACAGA.psum		0	0	0	0		0	0	0	0		0	0		0	0	9.76157	3.53546	23.9034	-4.38028
08-04-2005_atTSS-1500-TrimStack	CTTTGCA.psum		0	0	0	0		0	0	0	0		0	0		0	0	9.56036	3.66599	24.2243	-5.10362
08-04-2005_atTSS-1500-TrimStack	TGCAAAG.psum		0	0	0	0		0	0	0	0		0	0		0	0	9.27264	3.5044	23.2902	-4.74495
08-04-2005_atTSS-1500-TrimStack	CACCTG.psum		0	0	0	0		0	0	0	0		0	0		0	0	9.21831	3.65813	23.8508	-5.41421
08-04-2005_atTSS-1500-TrimStack	TGTCACA.psum		0	0	0	0		0	0	0	0		0	0		0	0	8.97988	3.58086	23.3033	-5.34355
08-04-2005_atTSS-1500-TrimStack	TAATKATTA.psum	968;1	1	1	25	4.50304		0	0	0	0		0	1		0	0	8.58451	3.64543	23.1662	-5.9972
08-04-2005_atTSS-1500-TrimStack	GTCGGT.psum	1394;1,1407;1	2	2	23	4.13507		0	0	0	0		0	1		0	0	8.53018	3.49929	22.5274	-5.467
08-04-2005_atTSS-1500-TrimStack	CAACTCA.psum		0	0	0	0		0	0	0	0		0	0		0	0	8.29678	3.27933	21.4141	-4.82052
08-04-2005_atTSS-1500-TrimStack	TGGTTAG.psum		0	0	0	0		0	0	0	0		0	0		0	0	8.23541	3.52812	22.3479	-5.87705
08-04-2005_atTSS-1500-TrimStack	TGAGTTG.psum	457;1	1	1	24	4.29599		0	0	0	0		0	1		0	0	8.22837	3.67124	22.9133	-6.4566
08-04-2005_atTSS-1500-TrimStack	TAATMATTA.psum	1323;7,1430;5	2	12	28	5.41221		0	0	0	0		0	7		0	0	8.0503	3.68606	22.7945	-6.69392
08-04-2005_atTSS-1500-TrimStack	CTAACCA.psum	1215;3,1377;1,1382;1	3	5	24	4.9006		0	0	0	0		0	3		0	0	8.02515	3.25977	21.0642	-5.01395
08-04-2005_atTSS-1500-TrimStack	TGTGACA.psum	1048;1,1169;1	2	2	22	4.40077		0	0	0	0		0	1		0	0	7.94366	3.19407	20.7199	-4.8326
08-04-2005_atTSS-1500-TrimStack	ACATTGG.psum	754;2	1	2	22	4.01059		0	0	0	0		0	2		0	0	7.89839	3.51609	21.9628	-6.16598
08-04-2005_atTSS-1500-TrimStack	CCAATGT.psum		0	0	0	0		0	0	0	0		0	0		0	0	7.8662	3.10727	20.2953	-4.56289
08-04-2005_atTSS-1500-TrimStack	GTCGAC.psum	373;1	1	1	22	4.17064		0	0	0	0		0	1		0	0	7.75151	3.41638	21.417	-5.91401
08-04-2005_atTSS-1500-TrimStack	TGAGTCA.psum	879;1	1	1	20	4.34331		0	0	0	0		0	1		0	0	7.24748	2.93613	18.992	-4.49702
08-04-2005_atTSS-1500-TrimStack	CGACGG.psum	560;1	1	1	21	4.29132		0	0	0	0		0	1		0	0	7.15694	3.22583	20.0602	-5.74636
08-04-2005_atTSS-1500-TrimStack	TGACTCA.psum		0	0	0	0		0	0	0	0		0	0		0	0	7.07042	3.06159	19.3168	-5.17592
08-04-2005_atTSS-1500-TrimStack	TGAAAACT.psum		0	0	0	0		0	0	0	0		0	0		0	0	6.94567	3.12726	19.4547	-5.56336
08-04-2005_atTSS-1500-TrimStack	GTGGATA.psum		0	0	0	0		0	0	0	0		0	0		0	0	6.91247	3.1869	19.6601	-5.83512
08-04-2005_atTSS-1500-TrimStack	TATCCAC.psum	78;1,573;1,1416;3,1454;2	4	7	21	4.7625		0	0	0	0		0	3		0	0	6.83903	2.97343	18.7328	-5.05469
08-04-2005_atTSS-1500-TrimStack	WYWTTWYCACWM.psum	1141;1,1144;1	2	2	21	4.34029		0	0	0	0		0	1		0	0	6.64789	3.30672	19.8747	-6.57897
08-04-2005_atTSS-1500-TrimStack	AGTTTTCA.psum		0	0	0	0		0	0	0	0		0	0		0	0	6.43058	2.75449	17.4486	-4.58739
08-04-2005_atTSS-1500-TrimStack	CCGTCG.psum	955;2,1462;1,1483;5	3	8	25	5.80302		0	0	0	0		0	5		0	0	6.41348	3.20291	19.2251	-6.39815
08-04-2005_atTSS-1500-TrimStack	KWGTGRWAAWRW.psum	1025;2,1362;3	2	5	17	4.52511		0	0	0	0		0	3		0	0	5.97686	2.436	15.7208	-3.76712
08-04-2005_atTSS-1500-TrimStack	AATAGAAAA.psum	1161;1,1163;4,1373;2	3	7	21	5.08046		0	0	0	0		0	4		0	0	5.65895	3.01962	17.7374	-6.41952
08-04-2005_atTSS-1500-TrimStack	GGACGG.psum		0	0	0	0		0	0	0	0		0	0		0	0	5.62978	2.78934	16.7872	-5.5276
08-04-2005_atTSS-1500-TrimStack	GGCGGC.psum	90;1,1373;1	2	2	17	4.17133		0	0	0	0		0	1		0	0	5.57143	2.73979	16.5306	-5.38774
08-04-2005_atTSS-1500-TrimStack	AACGTGT.psum	1340;1	1	1	18	4.318		0	0	0	0		0	1		0	0	5.53823	2.886	17.0822	-6.00579
08-04-2005_atTSS-1500-TrimStack	TAACGTA.psum	1417;2	1	2	19	5.11401		0	0	0	0		0	2		0	0	5.48491	2.64276	16.0559	-5.08613
08-04-2005_atTSS-1500-TrimStack	ACACGTT.psum		0	0	0	0		0	0	0	0		0	0		0	0	5.25151	2.78418	16.3882	-5.88519
08-04-2005_atTSS-1500-TrimStack	TACGTTA.psum		0	0	0	0		0	0	0	0		0	0		0	0	5.2505	2.51927	15.3276	-4.82656
08-04-2005_atTSS-1500-TrimStack	CATGCATG.psum	148;2	1	2	17	4.33735		0	0	0	0		0	2		0	0	5.16801	2.72793	16.0797	-5.7437
08-04-2005_atTSS-1500-TrimStack	GCCGCC.psum		0	0	0	0		0	0	0	0		0	0		0	0	5.12777	2.88421	16.6646	-6.40909
08-04-2005_atTSS-1500-TrimStack	AAAATATCT.psum	1124;6,1349;3	2	9	19	5.57498		0	0	0	0		0	6		0	0	5.09155	2.4948	15.0707	-4.88764
08-04-2005_atTSS-1500-TrimStack	TTTTCTATT.psum		0	0	0	0		0	0	0	0		0	0		0	0	5.01811	2.76724	16.0871	-6.05085
08-04-2005_atTSS-1500-TrimStack	CAATNATTG.psum		0	0	0	0		0	0	0	0		0	0		0	0	5.00201	2.63661	15.5484	-5.54442
08-04-2005_atTSS-1500-TrimStack	CCGTCC.psum	346;1,1361;1,1443;2	3	4	19	5.40894		0	0	0	0		0	2		0	0	4.90744	2.60542	15.3291	-5.51424
08-04-2005_atTSS-1500-TrimStack	AAGTTCG.psum	942;4	1	4	20	5.8428		0	0	0	0		0	4		0	0	4.55533	2.64337	15.1288	-6.01813
08-04-2005_atTSS-1500-TrimStack	AGATCCAA.psum	1347;1	1	1	14	4.16997		0	0	0	0		0	1		0	0	4.50604	2.27674	13.613	-4.60094
08-04-2005_atTSS-1500-TrimStack	GTGGGAG.psum		0	0	0	0		0	0	0	0		0	0		0	0	4.24145	2.44909	14.0378	-5.55491
08-04-2005_atTSS-1500-TrimStack	AGATATTTT.psum	1035;4,1229;2,1232;5,1378;2,1446;3,1450;2,1453;1	7	19	18	5.40052		0	0	0	0		0	5		0	0	4.16901	2.56105	14.4132	-6.07517
08-04-2005_atTSS-1500-TrimStack	ACTTTACA.psum		0	0	0	0		0	0	0	0		0	0		0	0	4.11469	2.35589	13.5383	-5.30888
08-04-2005_atTSS-1500-TrimStack	CGAACTT.psum		0	0	0	0		0	0	0	0		0	0		0	0	4.08451	2.39065	13.6471	-5.47808
08-04-2005_atTSS-1500-TrimStack	TTGGATCT.psum		0	0	0	0		0	0	0	0		0	0		0	0	4.02012	2.25435	13.0375	-4.99728
08-04-2005_atTSS-1500-TrimStack	ACCGAGA.psum		0	0	0	0		0	0	0	0		0	0		0	0	3.99799	2.13102	12.5221	-4.52609
08-04-2005_atTSS-1500-TrimStack	TGTAAAGT.psum	737;1	1	1	13	4.23463		0	0	0	0		0	1		0	0	3.93964	2.13959	12.498	-4.61872
08-04-2005_atTSS-1500-TrimStack	ATGGTATT.psum		0	0	0	0		0	0	0	0		0	0		0	0	3.93662	2.35975	13.3756	-5.50238
08-04-2005_atTSS-1500-TrimStack	TCTCGGT.psum	1489;1	1	1	13	4.06437		0	0	0	0		0	1		0	0	3.70221	2.28763	12.8527	-5.44831
08-04-2005_atTSS-1500-TrimStack	AATACCAT.psum	1477;1	1	1	13	4.6222		0	0	0	0		0	1		0	0	3.52616	2.04964	11.7247	-4.6724
08-04-2005_atTSS-1500-TrimStack	ACCGACA.psum	389;3,1427;2	2	5	13	4.69633		0	0	0	0		0	3		0	0	3.2173	2.08305	11.5495	-5.1149
08-04-2005_atTSS-1500-TrimStack	CNNGAANNNTTCNNG.psum		0	0	0	0		0	0	0	0		0	0		0	0	3.19819	2.1929	11.9698	-5.57341
08-04-2005_atTSS-1500-TrimStack	ATGASTCAY.psum		0	0	0	0		0	0	0	0		0	0		0	0	3.14185	2.21641	12.0075	-5.72379
08-04-2005_atTSS-1500-TrimStack	TGTCGGT.psum	1416;1	1	1	12	4.4055		0	0	0	0		0	1		0	0	3.12575	2.01436	11.1832	-4.93167
08-04-2005_atTSS-1500-TrimStack	AGCGGG.psum	38;2,1377;1	2	3	12	4.51285		0	0	0	0		0	2		0	0	3.11368	1.96912	10.9901	-4.76278
08-04-2005_atTSS-1500-TrimStack	AAGAAGATGA.psum	639;2	1	2	12	4.34878		0	0	0	0		0	2		0	0	3.08954	2.04896	11.2854	-5.10629
08-04-2005_atTSS-1500-TrimStack	CACGAAAA.psum		0	0	0	0		0	0	0	0		0	0		0	0	3.05332	2.01058	11.0956	-4.989
08-04-2005_atTSS-1500-TrimStack	CCCGCT.psum	271;2,1370;3,1485;5	3	10	15	5.7041		0	0	0	0		0	5		0	0	3.03622	2.0974	11.4258	-5.35339
08-04-2005_atTSS-1500-TrimStack	CAATWATTG.psum		0	0	0	0		0	0	0	0		0	0		0	0	3.03421	2.12318	11.5269	-5.45851
08-04-2005_atTSS-1500-TrimStack	RTGASTCAT.psum		0	0	0	0		0	0	0	0		0	0		0	0	3	2.24415	11.9766	-5.97661
08-04-2005_atTSS-1500-TrimStack	AACCTAAC.psum	267;1	1	1	12	4.21873		0	0	0	0		0	1		0	0	2.99195	2.13525	11.533	-5.54905
08-04-2005_atTSS-1500-TrimStack	ATTAGTATT.psum		0	0	0	0		0	0	0	0		0	0		0	0	2.9004	2.0695	11.1784	-5.3776
08-04-2005_atTSS-1500-TrimStack	CACGTTG.psum	753;1,1258;1,1300;1,1304;2,1417;1	5	6	11	4.22752		0	0	0	0		0	2		0	0	2.75755	1.94971	10.5564	-5.0413
08-04-2005_atTSS-1500-TrimStack	TAATAATTG.psum	1166;3,1383;1	2	4	11	4.47364		0	0	0	0		0	3		0	0	2.75654	1.84268	10.1272	-4.61417
08-04-2005_atTSS-1500-TrimStack	ATGGGACM.psum		0	0	0	0		0	0	0	0		0	0		0	0	2.73441	1.87965	10.253	-4.78419
08-04-2005_atTSS-1500-TrimStack	GTTAGGTT.psum	1024;1	1	1	11	4.24678		0	0	0	0		0	1		0	0	2.7002	1.95437	10.5177	-5.11729
08-04-2005_atTSS-1500-TrimStack	GGTGTTTG.psum	262;3	1	3	11	4.55854		0	0	0	0		0	3		0	0	2.65191	1.83131	9.97714	-4.67331
08-04-2005_atTSS-1500-TrimStack	ACGTSSSC.psum	1256;1,1333;1,1335;2,1338;2,1355;3,1360;3,1364;3,1378;2,1383;1,1418;8,1447;2,1451;3,1456;3	13	34	13	5.79476		0	0	0	0		0	8		0	0	2.62877	1.78976	9.78781	-4.53026
08-04-2005_atTSS-1500-TrimStack	AATACTAAT.psum	1303;9,1404;2	2	11	11	5.05574		0	0	0	0		0	9		0	0	2.62173	1.65718	9.25045	-4.00699
08-04-2005_atTSS-1500-TrimStack	TTTTCGTG.psum		0	0	0	0		0	0	0	0		0	0		0	0	2.60765	1.92959	10.326	-5.11072
08-04-2005_atTSS-1500-TrimStack	CAAACACC.psum	1066;1	1	1	11	4.48636		0	0	0	0		0	1		0	0	2.5503	1.88342	10.084	-4.98338
08-04-2005_atTSS-1500-TrimStack	GTACGTG.psum	684;1,1331;1	2	2	10	4.05626		0	0	0	0		0	1		0	0	2.53421	1.84056	9.89645	-4.82804
08-04-2005_atTSS-1500-TrimStack	ATCCACTA.psum	895;2	1	2	11	4.92763		0	0	0	0		0	2		0	0	2.41247	1.74273	9.38339	-4.55845
08-04-2005_atTSS-1500-TrimStack	KGTCCCAT.psum	57;3	1	3	13	5.23221		0	0	0	0		0	3		0	0	2.32998	2.03929	10.4872	-5.8272
08-04-2005_atTSS-1500-TrimStack	TAGTGGAT.psum		0	0	0	0		0	0	0	0		0	0		0	0	2.19215	1.75636	9.2176	-4.8333
08-04-2005_atTSS-1500-TrimStack	NTWWCYAWWWWTGGNWNN.psum		0	0	0	0		0	0	0	0		0	0		0	0	2.02918	1.68021	8.75	-4.69165
08-04-2005_atTSS-1500-TrimStack	CAATSATTG.psum		0	0	0	0		0	0	0	0		0	0		0	0	1.96781	1.67024	8.64877	-4.71316
08-04-2005_atTSS-1500-TrimStack	AGCCGCC.psum	130;1	1	1	9	4.22126		0	0	0	0		0	1		0	0	1.95573	1.66876	8.63078	-4.71931
08-04-2005_atTSS-1500-TrimStack	GGCGGCT.psum		0	0	0	0		0	0	0	0		0	0		0	0	1.94366	1.59061	8.30608	-4.41876
08-04-2005_atTSS-1500-TrimStack	GCGTTTTG.psum	1438;1,1446;2,1450;2,1456;7	4	12	11	5.84908		0	0	0	0		0	7		0	0	1.93763	1.54937	8.13509	-4.25984
08-04-2005_atTSS-1500-TrimStack	GCNNNGTCACY.psum	1404;1	1	1	9	4.17777		0	0	0	0		0	1		0	0	1.84004	1.71382	8.69533	-5.01525
08-04-2005_atTSS-1500-TrimStack	TTTCCCGC.psum	435;2	1	2	8	4.14112		0	0	0	0		0	2		0	0	1.79276	1.49893	7.78847	-4.20296
08-04-2005_atTSS-1500-TrimStack	TACACAGT.psum		0	0	0	0		0	0	0	0		0	0		0	0	1.78873	1.59905	8.18495	-4.60749
08-04-2005_atTSS-1500-TrimStack	GCGGGAAA.psum		0	0	0	0		0	0	0	0		0	0		0	0	1.76459	1.56769	8.03536	-4.50618
08-04-2005_atTSS-1500-TrimStack	ACTTTTACA.psum	955;1,1205;1	2	2	8	4.08515		0	0	0	0		0	1		0	0	1.75956	1.52759	7.86992	-4.35081
08-04-2005_atTSS-1500-TrimStack	TTWCCWWWWNNGGWW.psum		0	0	0	0		0	0	0	0		0	0		0	0	1.71529	1.44672	7.50215	-4.07157
08-04-2005_atTSS-1500-TrimStack	ACACGTAT.psum	1372;1,1375;2,1417;1	3	4	8	4.19049		0	0	0	0		0	2		0	0	1.70624	1.50192	7.71391	-4.30143
08-04-2005_atTSS-1500-TrimStack	WWCCNNWWWWGGWAA.psum		0	0	0	0		0	0	0	0		0	0		0	0	1.67505	1.37893	7.19077	-3.84067
08-04-2005_atTSS-1500-TrimStack	NNWNCCAWWWWTRGWWAN.psum	1402;1,1404;3	2	4	8	4.5841		0	0	0	0		0	3		0	0	1.66097	1.38283	7.19229	-3.87035
08-04-2005_atTSS-1500-TrimStack	ACTGTGTA.psum	89;1,91;3	2	4	10	5.1404		0	0	0	0		0	3		0	0	1.61871	1.63047	8.1406	-4.90318
08-04-2005_atTSS-1500-TrimStack	ATGACTCAY.psum	637;4,1145;3	2	7	9	4.68355		0	0	0	0		0	4		0	0	1.59759	1.58051	7.91964	-4.72447
08-04-2005_atTSS-1500-TrimStack	TGTAAAAGT.psum		0	0	0	0		0	0	0	0		0	0		0	0	1.55231	1.53621	7.69715	-4.59252
08-04-2005_atTSS-1500-TrimStack	GAGAGAGAGAGAGAGA.psum	1436;6,1443;9	2	15	8	4.92696		0	0	0	0		0	9		0	0	1.54427	1.31029	6.78542	-3.69688
08-04-2005_atTSS-1500-TrimStack	GTGATCAC.psum	129;2,132;2,1264;1	3	5	8	4.66127		0	0	0	0		0	2		0	0	1.50402	1.39361	7.07845	-4.0704
08-04-2005_atTSS-1500-TrimStack	TGTTAAAGT.psum	1315;1	1	1	8	4.46248		0	0	0	0		0	1		0	0	1.47686	1.46178	7.32396	-4.37024
08-04-2005_atTSS-1500-TrimStack	AGNNNNNNNGGTAGG.psum		0	0	0	0		0	0	0	0		0	0		0	0	1.47686	1.42906	7.19311	-4.23939
08-04-2005_atTSS-1500-TrimStack	RTGAGTCAT.psum	166;5	1	5	8	4.35288		0	0	0	0		0	5		0	0	1.47183	1.49974	7.47077	-4.52711
08-04-2005_atTSS-1500-TrimStack	ACTTTAACA.psum	1246;2,1249;2	2	4	8	4.70074		0	0	0	0		0	2		0	0	1.47082	1.38897	7.02669	-4.08504
08-04-2005_atTSS-1500-TrimStack	GGCGGGARA.psum	719;2	1	2	9	4.91885		0	0	0	0		0	2		0	0	1.4668	1.5315	7.59278	-4.65918
08-04-2005_atTSS-1500-TrimStack	TYTCCCGCC.psum		0	0	0	0		0	0	0	0		0	0		0	0	1.41247	1.29885	6.60787	-3.78292
08-04-2005_atTSS-1500-TrimStack	TATCTTCTG.psum		0	0	0	0		0	0	0	0		0	0		0	0	1.39437	1.33721	6.74322	-3.95448
08-04-2005_atTSS-1500-TrimStack	GAGAGAGAGAGAGAGAGA.psum		0	0	0	0		0	0	0	0		0	0		0	0	1.32696	1.25065	6.32956	-3.67563
08-04-2005_atTSS-1500-TrimStack	ACCCTWCC.psum	1453;2,1483;1	2	3	8	4.4386		0	0	0	0		0	2		0	0	1.32495	1.50387	7.34041	-4.69051
08-04-2005_atTSS-1500-TrimStack	TTACGTCA.psum		0	0	0	0		0	0	0	0		0	0		0	0	1.31992	1.18435	6.05731	-3.41748
08-04-2005_atTSS-1500-TrimStack	GGWAGGGT.psum	473;2	1	2	8	4.59773		0	0	0	0		0	2		0	0	1.31791	1.45335	7.13129	-4.49548
08-04-2005_atTSS-1500-TrimStack	CAGAAGATA.psum	840;3,845;4	2	7	8	5.0626		0	0	0	0		0	4		0	0	1.26056	1.33122	6.58544	-4.06432
08-04-2005_atTSS-1500-TrimStack	TCACAAWTTC.psum	733;1,950;4	2	5	8	5.14648		0	0	0	0		0	4		0	0	1.14688	1.33161	6.47334	-4.17957
08-04-2005_atTSS-1500-TrimStack	GATGAYRTGG.psum	470;1,475;1	2	2	6	4.06333		0	0	0	0		0	1		0	0	1.14487	1.19487	5.92433	-3.6346
08-04-2005_atTSS-1500-TrimStack	ATGCATGGA.psum		0	0	0	0		0	0	0	0		0	0		0	0	1.1328	1.25295	6.14461	-3.87901
08-04-2005_atTSS-1500-TrimStack	ACTTACCTK.psum		0	0	0	0		0	0	0	0		0	0		0	0	1.10664	1.22872	6.02152	-3.80824
08-04-2005_atTSS-1500-TrimStack	CCTACCNNNNNNNCT.psum	277;7,1415;5,1451;10	3	22	8	5.87783		0	0	0	0		0	10		0	0	1.09859	1.17414	5.79516	-3.59798
08-04-2005_atTSS-1500-TrimStack	ATGGGACC.psum	48;1,531;1	2	2	8	5.60742		0	0	0	0		0	1		0	0	1.05433	1.23866	6.00896	-3.9003
08-04-2005_atTSS-1500-TrimStack	AATATTTTTATT.psum	1096;3	1	3	6	4.20255		0	0	0	0		0	3		0	0	1.02817	1.18305	5.76037	-3.70403
08-04-2005_atTSS-1500-TrimStack	YTYYMMCMAMCMMC.psum	1422;5,1428;1	2	6	7	5.48414		0	0	0	0		0	5		0	0	0.996982	1.09461	5.37544	-3.38147
08-04-2005_atTSS-1500-TrimStack	GAAWTTGTGA.psum	677;7	1	7	6	4.32278		0	0	0	0		0	7		0	0	0.995976	1.15759	5.62635	-3.6344
08-04-2005_atTSS-1500-TrimStack	TATGGTGGA.psum	500;1	1	1	6	4.5545		0	0	0	0		0	1		0	0	0.932596	1.11261	5.38305	-3.51786
08-04-2005_atTSS-1500-TrimStack	GKKGKTKGKKRRAR.psum	1218;5	1	5	6	4.77859		0	0	0	0		0	5		0	0	0.919517	1.06318	5.17222	-3.33319
08-04-2005_atTSS-1500-TrimStack	GGTCCCAT.psum	52;8,1426;2	2	10	8	5.8167		0	0	0	0		0	8		0	0	0.906439	1.21952	5.78451	-3.97163
08-04-2005_atTSS-1500-TrimStack	CACGCAAT.psum	255;3,648;1,712;2	3	6	6	4.47637		0	0	0	0		0	3		0	0	0.882294	1.14327	5.45538	-3.69079
08-04-2005_atTSS-1500-TrimStack	AATGTATGG.psum		0	0	0	0		0	0	0	0		0	0		0	0	0.876258	1.04899	5.07222	-3.31971
08-04-2005_atTSS-1500-TrimStack	GTNWAYATTNATNNG.psum		0	0	0	0		0	0	0	0		0	0		0	0	0.869215	1.07139	5.15479	-3.41636
08-04-2005_atTSS-1500-TrimStack	ATTGCGTG.psum	1063;3	1	3	5	4.28051		0	0	0	0		0	3		0	0	0.760563	0.990404	4.72218	-3.20105
08-04-2005_atTSS-1500-TrimStack	CNNATNAATRTWNAC.psum	189;7	1	7	5	4.03285		0	0	0	0		0	7		0	0	0.737425	1.05696	4.96528	-3.49043
08-04-2005_atTSS-1500-TrimStack	CCATACATT.psum	570;4,576;2	2	6	5	4.44222		0	0	0	0		0	4		0	0	0.677062	0.973149	4.56966	-3.21553
08-04-2005_atTSS-1500-TrimStack	TCCACCATA.psum	741;2,1122;3,1230;6	3	11	6	5.41325		0	0	0	0		0	6		0	0	0.665996	0.985361	4.60744	-3.27545
08-04-2005_atTSS-1500-TrimStack	TTTGCCGC.psum	935;5	1	5	5	4.33164		0	0	0	0		0	5		0	0	0.651911	1.0038	4.6671	-3.36327
08-04-2005_atTSS-1500-TrimStack	NTTDCCWWWWNNGGWAAN.psum	1297;10	1	10	6	5.6124		0	0	0	0		0	10		0	0	0.633803	0.956133	4.45833	-3.19073
08-04-2005_atTSS-1500-TrimStack	CATTTCCATT.psum	160;5	1	5	5	5.04725		0	0	0	0		0	5		0	0	0.623742	0.867058	4.09198	-2.84449
08-04-2005_atTSS-1500-TrimStack	CTGAAGAAGAA.psum	800;8	1	8	5	4.59251		0	0	0	0		0	8		0	0	0.619718	0.953788	4.43487	-3.19543
08-04-2005_atTSS-1500-TrimStack	GAACCTAAC.psum		0	0	0	0		0	0	0	0		0	0		0	0	0.617706	0.959297	4.45489	-3.21948
08-04-2005_atTSS-1500-TrimStack	AATGGAAATG.psum		0	0	0	0		0	0	0	0		0	0		0	0	0.599598	0.948704	4.39442	-3.19522
08-04-2005_atTSS-1500-TrimStack	CCAGGTGG.psum		0	0	0	0		0	0	0	0		0	0		0	0	0.597586	0.964685	4.45633	-3.26116
08-04-2005_atTSS-1500-TrimStack	GCGGCAAA.psum	446;1,466;6,1481;1,1483;3	4	11	4	4.15695		0	0	0	0		0	6		0	0	0.574447	0.824054	3.87066	-2.72177
08-04-2005_atTSS-1500-TrimStack	GCGGGAAT.psum	620;4,703;4,1391;5	3	13	4	4.0967		0	0	0	0		0	5		0	0	0.574447	0.836173	3.91914	-2.77025
08-04-2005_atTSS-1500-TrimStack	ATTTATATAAAT.psum		0	0	0	0		0	0	0	0		0	0		0	0	0.531187	0.925566	4.23345	-3.17108
08-04-2005_atTSS-1500-TrimStack	GTGCCCTT.psum	165;1,1374;2	2	3	5	5.05461		0	0	0	0		0	2		0	0	0.529175	0.884504	4.06719	-3.00884
08-04-2005_atTSS-1500-TrimStack	GGTWGGTRRGR.psum	152;2,1359;10	2	12	5	4.80483		0	0	0	0		0	10		0	0	0.520121	0.93237	4.2496	-3.20936
08-04-2005_atTSS-1500-TrimStack	GTTAGGTTC.psum	299;1	1	1	4	4.30263		0	0	0	0		0	1		0	0	0.497988	0.813923	3.75368	-2.7577
08-04-2005_atTSS-1500-TrimStack	ATTCCCGC.psum	137;2,499;5,505;2,537;6,1196;5,1313;7	6	27	5	5.13994		0	0	0	0		0	7		0	0	0.486922	0.878041	3.99908	-3.02524
08-04-2005_atTSS-1500-TrimStack	NTTWCCNNWWWWGGHAAN.psum	1244;2	1	2	4	4.65372		0	0	0	0		0	2		0	0	0.470825	0.758356	3.50425	-2.5626
08-04-2005_atTSS-1500-TrimStack	CCTACCNNNNNNNCTNNNNA.psum		0	0	0	0		0	0	0	0		0	0		0	0	0.462777	0.700045	3.26296	-2.3374
08-04-2005_atTSS-1500-TrimStack	AAGGGCAC.psum	295;7,458;2,481;1,548;3	4	13	4	4.40169		0	0	0	0		0	7		0	0	0.442656	0.808177	3.67536	-2.79005
08-04-2005_atTSS-1500-TrimStack	CCACCTGG.psum		0	0	0	0		0	0	0	0		0	0		0	0	0.442656	0.721355	3.32808	-2.44277
08-04-2005_atTSS-1500-TrimStack	TTGGTTAATTT.psum		0	0	0	0		0	0	0	0		0	0		0	0	0.440644	0.740465	3.4025	-2.52121
08-04-2005_atTSS-1500-TrimStack	TTCTTCTTCAG.psum	20;6,1264;6,1460;9	3	21	4	4.84713		0	0	0	0		0	9		0	0	0.433602	0.735776	3.3767	-2.5095
08-04-2005_atTSS-1500-TrimStack	TNNNNAGNNNNNNNGGTAGG.psum		0	0	0	0		0	0	0	0		0	0		0	0	0.422535	0.673242	3.1155	-2.27043
08-04-2005_atTSS-1500-TrimStack	YCYYACCWACC.psum	897;10,1166;4	2	14	4	4.29555		0	0	0	0		0	10		0	0	0.420523	0.833299	3.75372	-2.91267
08-04-2005_atTSS-1500-TrimStack	ATAGAAATCAA.psum	74;2	1	2	4	5.12025		0	0	0	0		0	2		0	0	0.381288	0.706745	3.20827	-2.44569
08-04-2005_atTSS-1500-TrimStack	GCTAAACAAT.psum		0	0	0	0		0	0	0	0		0	0		0	0	0.372233	0.761415	3.41789	-2.67342
08-04-2005_atTSS-1500-TrimStack	GACTNNNTGACC.psum	878;8	1	8	5	5.88737		0	0	0	0		0	8		0	0	0.368209	0.786733	3.51514	-2.77872
08-04-2005_atTSS-1500-TrimStack	ATTGTTTAGC.psum		0	0	0	0		0	0	0	0		0	0		0	0	0.362173	0.694631	3.1407	-2.41635
08-04-2005_atTSS-1500-TrimStack	CTNGAANNTTCNAG.psum	573;13	1	13	3	4.09595		0	0	0	0		0	13		0	0	0.334004	0.650886	2.93755	-2.26954
08-04-2005_atTSS-1500-TrimStack	AGATCGACG.psum	227;6,435;3,1130;2,1361;4	4	15	3	4.2452		0	0	0	0		0	6		0	0	0.325956	0.629898	2.84555	-2.19363
08-04-2005_atTSS-1500-TrimStack	AGATTGGCC.psum	420;1	1	1	3	4.3843		0	0	0	0		0	1		0	0	0.32495	0.610143	2.76552	-2.11562
08-04-2005_atTSS-1500-TrimStack	CTACGTCTT.psum		0	0	0	0		0	0	0	0		0	0		0	0	0.307847	0.677163	3.0165	-2.40081
08-04-2005_atTSS-1500-TrimStack	CAAAATTTTGTA.psum	117;9,192;8,1339;9	3	26	3	4.14371		0	0	0	0		0	9		0	0	0.301811	0.651153	2.90642	-2.3028
08-04-2005_atTSS-1500-TrimStack	AACCTAACCT.psum	920;9	1	9	4	5.72255		0	0	0	0		0	9		0	0	0.291751	0.648006	2.88377	-2.30027
08-04-2005_atTSS-1500-TrimStack	TTAAGCAAATA.psum	602;6,708;6,715;4,1157;2	4	18	4	5.48303		0	0	0	0		0	6		0	0	0.28169	0.678149	2.99429	-2.43091
08-04-2005_atTSS-1500-TrimStack	AGGTTAGGTT.psum	118;2,716;5,723;3	3	10	3	4.26846		0	0	0	0		0	5		0	0	0.28169	0.636836	2.82903	-2.26565
08-04-2005_atTSS-1500-TrimStack	CGTCGATCT.psum	267;8,672;9	2	17	4	5.859		0	0	0	0		0	9		0	0	0.262575	0.637894	2.81415	-2.289
08-04-2005_atTSS-1500-TrimStack	ATGTCGGTA.psum	408;4,692;8,1415;5	3	17	3	4.55838		0	0	0	0		0	8		0	0	0.262575	0.600526	2.66468	-2.13953
08-04-2005_atTSS-1500-TrimStack	TTDCCWWWWWWGGHAA.psum	581;11	1	11	3	4.60807		0	0	0	0		0	11		0	0	0.257545	0.595142	2.63811	-2.12302
08-04-2005_atTSS-1500-TrimStack	ACAGCACTA.psum	1342;5	1	5	3	5.3297		0	0	0	0		0	5		0	0	0.247485	0.516448	2.31328	-1.81831
08-04-2005_atTSS-1500-TrimStack	AAGACGTAG.psum	326;5,450;3,760;1	3	9	3	5.01917		0	0	0	0		0	5		0	0	0.244467	0.549002	2.44047	-1.95154
08-04-2005_atTSS-1500-TrimStack	TATTTGCTTAA.psum	952;6,961;2	2	8	3	4.71222		0	0	0	0		0	6		0	0	0.234406	0.586899	2.582	-2.11319
08-04-2005_atTSS-1500-TrimStack	GCGCGAAT.psum	220;4,291;4,444;7,1231;3	4	18	3	4.63692		0	0	0	0		0	7		0	0	0.2334	0.596646	2.61999	-2.15319
08-04-2005_atTSS-1500-TrimStack	GAGACAAAAGG.psum	1033;10	1	10	3	4.9613		0	0	0	0		0	10		0	0	0.232394	0.557839	2.46375	-1.99896
08-04-2005_atTSS-1500-TrimStack	CCAAAAGTGTA.psum		0	0	0	0		0	0	0	0		0	0		0	0	0.232394	0.548747	2.42738	-1.96259
08-04-2005_atTSS-1500-TrimStack	TAGTAACTGT.psum		0	0	0	0		0	0	0	0		0	0		0	0	0.221328	0.548739	2.41628	-1.97363
08-04-2005_atTSS-1500-TrimStack	TTCATTGACG.psum		0	0	0	0		0	0	0	0		0	0		0	0	0.211268	0.532291	2.34043	-1.9179
08-04-2005_atTSS-1500-TrimStack	TGCCACCGG.psum	642;2,1089;8	2	10	3	5.4007		0	0	0	0		0	8		0	0	0.190141	0.520276	2.27125	-1.89096
08-04-2005_atTSS-1500-TrimStack	ATATGAAAGTTG.psum		0	0	0	0		0	0	0	0		0	0		0	0	0.181087	0.486647	2.12767	-1.7655
08-04-2005_atTSS-1500-TrimStack	CCGGTGGCA.psum	223;9,405;9,632;9	3	27	2	4.20621		0	0	0	0		0	9		0	0	0.162978	0.43674	1.90994	-1.58398
08-04-2005_atTSS-1500-TrimStack	ACAGTTACTA.psum	743;7	1	7	3	5.52726		0	0	0	0		0	7		0	0	0.160966	0.513642	2.21554	-1.8936
08-04-2005_atTSS-1500-TrimStack	AGCAACGGTC.psum		0	0	0	0		0	0	0	0		0	0		0	0	0.160966	0.485448	2.10276	-1.78082
08-04-2005_atTSS-1500-TrimStack	GTGGGACCA.psum	332;9,1328;1	2	10	3	5.92083		0	0	0	0		0	9		0	0	0.144869	0.482218	2.07374	-1.784
08-04-2005_atTSS-1500-TrimStack	GATCGATGATC.psum	771;11,909;11,1212;11	3	33	2	4.53618		0	0	0	0		0	11		0	0	0.143863	0.409185	1.7806	-1.49288
08-04-2005_atTSS-1500-TrimStack	ATGCCGCG.psum	287;8,603;8,731;8,1012;8	4	32	2	4.67107		0	0	0	0		0	8		0	0	0.128773	0.4006	1.73117	-1.47363
08-04-2005_atTSS-1500-TrimStack	AATTACCGC.psum	217;9	1	9	2	5.21956		0	0	0	0		0	9		0	0	0.126761	0.358889	1.56231	-1.30879
08-04-2005_atTSS-1500-TrimStack	TAGTGCTGT.psum	751;9,1060;9	2	18	2	5.21956		0	0	0	0		0	9		0	0	0.126761	0.358889	1.56231	-1.30879
08-04-2005_atTSS-1500-TrimStack	GCGGTAATT.psum	441;9,696;9	2	18	2	4.88729		0	0	0	0		0	9		0	0	0.126761	0.383288	1.65991	-1.40639
08-04-2005_atTSS-1500-TrimStack	ACGTATTAAAA.psum	598;11,951;11,1073;11,1398;7,1416;11	5	51	2	4.83074		0	0	0	0		0	11		0	0	0.12173	0.388816	1.67699	-1.43353
08-04-2005_atTSS-1500-TrimStack	GGACACGTGGC.psum	122;11,878;11,940;11,1207;11,1245;11	5	55	2	4.51176		0	0	0	0		0	11		0	0	0.12173	0.416306	1.78695	-1.54349
08-04-2005_atTSS-1500-TrimStack	GAGACGTGGA.psum	338;10,432;10,1047;10,1175;9,1319;10	5	49	2	4.91171		0	0	0	0		0	10		0	0	0.120724	0.382611	1.65117	-1.40972
08-04-2005_atTSS-1500-TrimStack	GCCACGTGGG.psum	47;10,489;10	2	20	2	5.07382		0	0	0	0		0	10		0	0	0.110664	0.372369	1.60014	-1.37881
08-04-2005_atTSS-1500-TrimStack	TCCAAGTTGGA.psum	323;11,983;11,1173;11	3	33	2	5.00176		0	0	0	0		0	11		0	0	0.110664	0.377734	1.6216	-1.40027
08-04-2005_atTSS-1500-TrimStack	GACCGTTGCT.psum	52;10,172;10,751;10,1317;10,1401;6	5	46	2	4.74146		0	0	0	0		0	10		0	0	0.110664	0.398472	1.70455	-1.48322
08-04-2005_atTSS-1500-TrimStack	AACAAACTCTAT.psum	454;12,798;12,842;12	3	36	2	4.59692		0	0	0	0		0	12		0	0	0.108652	0.411438	1.7544	-1.5371
08-04-2005_atTSS-1500-TrimStack	GTGACGTAGA.psum	212;10,705;10,876;10,1384;10	4	40	2	4.89047		0	0	0	0		0	10		0	0	0.100604	0.388387	1.65415	-1.45295
08-04-2005_atTSS-1500-TrimStack	CCTTTTGTCTC.psum	184;11,256;11,367;11,946;11,1023;11,1481;11	6	66	2	4.50174		0	0	0	0		0	11		0	0	0.0995976	0.422148	1.78819	-1.589
08-04-2005_atTSS-1500-TrimStack	TATATAACCACA.psum	70;12,726;12,749;12,1061;12	4	48	2	4.76322		0	0	0	0		0	12		0	0	0.0965795	0.399608	1.69501	-1.50185
08-04-2005_atTSS-1500-TrimStack	TGGTCCCAC.psum	165;9,919;9,1265;9	3	27	2	5.50159		0	0	0	0		0	9		0	0	0.0925553	0.346708	1.47939	-1.29427
08-04-2005_atTSS-1500-TrimStack	GGTAGGTGGG.psum	152;10,838;10,965;10	3	30	2	5.0546		0	0	0	0		0	10		0	0	0.0905433	0.377766	1.60161	-1.42052
08-04-2005_atTSS-1500-TrimStack	ATTGGTCCACG.psum	83;11,336;11,422;11,1398;11,1415;11	5	55	2	4.98394		0	0	0	0		0	11		0	0	0.0885312	0.383525	1.62263	-1.44557
08-04-2005_atTSS-1500-TrimStack	TTTTATCATATCT.psum	560;13,868;13	2	26	2	5.44303		0	0	0	0		0	13		0	0	0.0784708	0.353026	1.49057	-1.33363
08-04-2005_atTSS-1500-TrimStack	TCCAACTTGGA.psum	302;11,929;11	2	22	2	5.65135		0	0	0	0		0	11		0	0	0.0774648	0.340191	1.43823	-1.2833
08-04-2005_atTSS-1500-TrimStack	GCAACGCAAC.psum	7;8,958;10,1030;4,1289;10	4	32	2	5.88511		0	0	0	0		0	10		0	0	0.0764588	0.326849	1.38385	-1.23094
08-04-2005_atTSS-1500-TrimStack	GACAAGTGGC.psum	9;4,134;10,939;7,1304;10	4	31	2	5.72558		0	0	0	0		0	10		0	0	0.0764588	0.335956	1.42028	-1.26736
08-04-2005_atTSS-1500-TrimStack	CTTTGCTTAGA.psum	711;11,728;11,763;11,1129;11	4	44	2	5.39641		0	0	0	0		0	11		0	0	0.0663984	0.358313	1.49965	-1.36685
08-04-2005_atTSS-1500-TrimStack	TCTACGTCAC.psum	244;10,294;10,700;10,792;10,834;10,1061;10,1085;10,1110;10,1236;10,1307;10	10	100	1	4.34511		0	0	0	0		0	10		0	0	0.0503018	0.218567	0.92457	-0.823966
08-04-2005_atTSS-1500-TrimStack	GGCGGCTCTTA.psum	194;11,453;11,921;11,1057;11	4	44	1	5.39641		0	0	0	0		0	11		0	0	0.0331992	0.179156	0.749825	-0.683426
08-04-2005_atTSS-1500-TrimStack	TTGACGTGTGT.psum	37;11,609;11,808;11,1426;11	4	44	1	5.39641		0	0	0	0		0	11		0	0	0.0331992	0.179156	0.749825	-0.683426
08-04-2005_atTSS-1500-TrimStack	GCCACCTCAT.psum	159;10,337;10,415;10,1349;10,1416;10	5	50	1	5.66863		0	0	0	0		0	10		0	0	0.0301811	0.171085	0.714522	-0.65416
08-04-2005_atTSS-1500-TrimStack	AAAAAGTAAAAAGTAAAAAAGTAAAAAG.psum		0	0	0	0		0	0	0	0		0	0		0	0	0	0	0	0
08-04-2005_atTSS-1500-TrimStack	AAAACTAAGAAAGACCGATGGAAAA.psum		0	0	0	0		0	0	0	0		0	0		0	0	0	0	0	0
08-04-2005_atTSS-1500-TrimStack	AAATAAATAATTTAAG.psum		0	0	0	0		0	0	0	0		0	0		0	0	0	0	0	0
08-04-2005_atTSS-1500-TrimStack	AAATAGATAAATAAAAACATT.psum		0	0	0	0		0	0	0	0		0	0		0	0	0	0	0	0
08-04-2005_atTSS-1500-TrimStack	AAATGACGAAAATGC.psum		0	0	0	0		0	0	0	0		0	0		0	0	0	0	0	0
08-04-2005_atTSS-1500-TrimStack	AACGTTTGTTATATCTGAAGTAATCTTTATC.psum		0	0	0	0		0	0	0	0		0	0		0	0	0	0	0	0
08-04-2005_atTSS-1500-TrimStack	AAGAAGTGTGTACCGGGA.psum		0	0	0	0		0	0	0	0		0	0		0	0	0	0	0	0
08-04-2005_atTSS-1500-TrimStack	AAGCAACACACAAC.psum		0	0	0	0		0	0	0	0		0	0		0	0	0	0	0	0
08-04-2005_atTSS-1500-TrimStack	AAGCACATGGATATGAAAGTTGGATG.psum		0	0	0	0		0	0	0	0		0	0		0	0	0	0	0	0
08-04-2005_atTSS-1500-TrimStack	AAGTGGGCCGGT.psum		0	0	0	0		0	0	0	0		0	0		0	0	0	0	0	0
08-04-2005_atTSS-1500-TrimStack	AAKAATWYRTAWATAAAAMTTTTATWTA.psum		0	0	0	0		0	0	0	0		0	0		0	0	0	0	0	0
08-04-2005_atTSS-1500-TrimStack	AATATACTAGTATTATTTACTAAAAAAAATC.psum		0	0	0	0		0	0	0	0		0	0		0	0	0	0	0	0
08-04-2005_atTSS-1500-TrimStack	AATGTTTTTATTTATCTATTT.psum		0	0	0	0		0	0	0	0		0	0		0	0	0	0	0	0
08-04-2005_atTSS-1500-TrimStack	AATTACTGTTCATAA.psum		0	0	0	0		0	0	0	0		0	0		0	0	0	0	0	0
08-04-2005_atTSS-1500-TrimStack	AATTCCATAGAATAGATAATA.psum		0	0	0	0		0	0	0	0		0	0		0	0	0	0	0	0
08-04-2005_atTSS-1500-TrimStack	AATTGTTACCATGA.psum		0	0	0	0		0	0	0	0		0	0		0	0	0	0	0	0
08-04-2005_atTSS-1500-TrimStack	ACACGTTTTATAACACGTAC.psum		0	0	0	0		0	0	0	0		0	0		0	0	0	0	0	0
08-04-2005_atTSS-1500-TrimStack	ACAGGGGCATAATGGTAATTTAAA.psum		0	0	0	0		0	0	0	0		0	0		0	0	0	0	0	0
08-04-2005_atTSS-1500-TrimStack	ACATAAAATAAAAAAAGGCA.psum		0	0	0	0		0	0	0	0		0	0		0	0	0	0	0	0
08-04-2005_atTSS-1500-TrimStack	ACCGGCCCACTT.psum		0	0	0	0		0	0	0	0		0	0		0	0	0	0	0	0
08-04-2005_atTSS-1500-TrimStack	ACCGGCGCGGATGGGAGAGCCATGGGAGCTG.psum		0	0	0	0		0	0	0	0		0	0		0	0	0	0	0	0
08-04-2005_atTSS-1500-TrimStack	ACCTCACAAGTCTCCTCA.psum		0	0	0	0		0	0	0	0		0	0		0	0	0	0	0	0
08-04-2005_atTSS-1500-TrimStack	ACCTTTACACATGTG.psum		0	0	0	0		0	0	0	0		0	0		0	0	0	0	0	0
08-04-2005_atTSS-1500-TrimStack	ACGCGTGTCCTC.psum		0	0	0	0		0	0	0	0		0	0		0	0	0	0	0	0
08-04-2005_atTSS-1500-TrimStack	ACGTAAGCGCTTACGT.psum		0	0	0	0		0	0	0	0		0	0		0	0	0	0	0	0
08-04-2005_atTSS-1500-TrimStack	ACTATTTTCACTATC.psum		0	0	0	0		0	0	0	0		0	0		0	0	0	0	0	0
08-04-2005_atTSS-1500-TrimStack	ACTCTACAGTACTC.psum		0	0	0	0		0	0	0	0		0	0		0	0	0	0	0	0
08-04-2005_atTSS-1500-TrimStack	ACTTATATCTATTGAGCAT.psum		0	0	0	0		0	0	0	0		0	0		0	0	0	0	0	0
08-04-2005_atTSS-1500-TrimStack	AGATGTCATTGCTTGCGTAA.psum		0	0	0	0		0	0	0	0		0	0		0	0	0	0	0	0
08-04-2005_atTSS-1500-TrimStack	AGGGGCATAATGGTAA.psum		0	0	0	0		0	0	0	0		0	0		0	0	0	0	0	0
08-04-2005_atTSS-1500-TrimStack	AGTCAAAATTGACC.psum		0	0	0	0		0	0	0	0		0	0		0	0	0	0	0	0
08-04-2005_atTSS-1500-TrimStack	AGTGACAGCGTGAAACTTGCCGTTCAA.psum		0	0	0	0		0	0	0	0		0	0		0	0	0	0	0	0
08-04-2005_atTSS-1500-TrimStack	AGTGCCATGTG.psum		0	0	0	0		0	0	0	0		0	0		0	0	0	0	0	0
08-04-2005_atTSS-1500-TrimStack	AGTTAGTTAAAAGA.psum		0	0	0	0		0	0	0	0		0	0		0	0	0	0	0	0
08-04-2005_atTSS-1500-TrimStack	AGTTGAATGGGGGTGCA.psum		0	0	0	0		0	0	0	0		0	0		0	0	0	0	0	0
08-04-2005_atTSS-1500-TrimStack	AMNAUGGC.psum		0	0	0	0		0	0	0	0		0	0		0	0	0	0	0	0
08-04-2005_atTSS-1500-TrimStack	ATAATGGGCCACACTGTGGGGCAT.psum		0	0	0	0		0	0	0	0		0	0		0	0	0	0	0	0
08-04-2005_atTSS-1500-TrimStack	ATACAAATACACTAGCTACNNNAA.psum		0	0	0	0		0	0	0	0		0	0		0	0	0	0	0	0
08-04-2005_atTSS-1500-TrimStack	ATATCATGAGTCACTTCA.psum		0	0	0	0		0	0	0	0		0	0		0	0	0	0	0	0
08-04-2005_atTSS-1500-TrimStack	ATATTTAATCACAG.psum		0	0	0	0		0	0	0	0		0	0		0	0	0	0	0	0
08-04-2005_atTSS-1500-TrimStack	ATCAAGCATGCTTCTTGC.psum		0	0	0	0		0	0	0	0		0	0		0	0	0	0	0	0
08-04-2005_atTSS-1500-TrimStack	ATCTCACCTACCA.psum		0	0	0	0		0	0	0	0		0	0		0	0	0	0	0	0
08-04-2005_atTSS-1500-TrimStack	ATCTTATGTCATTGATGACGACCTCC.psum		0	0	0	0		0	0	0	0	1169;26	1	0		0	0	0	0	0	0
08-04-2005_atTSS-1500-TrimStack	ATGCATGGACG.psum		0	0	0	0		0	0	0	0		0	0		0	0	0	0	0	0
08-04-2005_atTSS-1500-TrimStack	ATGCATGGACGACACG.psum		0	0	0	0		0	0	0	0		0	0		0	0	0	0	0	0
08-04-2005_atTSS-1500-TrimStack	ATGCCCCACAGTGTGGCCCATTAT.psum		0	0	0	0		0	0	0	0		0	0		0	0	0	0	0	0
08-04-2005_atTSS-1500-TrimStack	ATGCTCAATAGATATAAGT.psum		0	0	0	0		0	0	0	0		0	0		0	0	0	0	0	0
08-04-2005_atTSS-1500-TrimStack	ATGGATATACGAGTTTG.psum		0	0	0	0		0	0	0	0		0	0		0	0	0	0	0	0
08-04-2005_atTSS-1500-TrimStack	ATGGGACCAATTGAGAGACATGGCATATGG.psum		0	0	0	0		0	0	0	0		0	0		0	0	0	0	0	0
08-04-2005_atTSS-1500-TrimStack	ATGTCATTGCTTGCGTAA.psum		0	0	0	0		0	0	0	0		0	0		0	0	0	0	0	0
08-04-2005_atTSS-1500-TrimStack	ATTCTCACCTACCA.psum		0	0	0	0		0	0	0	0		0	0		0	0	0	0	0	0
08-04-2005_atTSS-1500-TrimStack	CAAACTCGTATATCCAT.psum		0	0	0	0		0	0	0	0		0	0		0	0	0	0	0	0
08-04-2005_atTSS-1500-TrimStack	CAACAAACTATATC.psum		0	0	0	0		0	0	0	0		0	0		0	0	0	0	0	0
08-04-2005_atTSS-1500-TrimStack	CACATGTGTAAAGGT.psum		0	0	0	0		0	0	0	0		0	0		0	0	0	0	0	0
08-04-2005_atTSS-1500-TrimStack	CACGAGSCCKCCAC.psum		0	0	0	0		0	0	0	0		0	0		0	0	0	0	0	0
08-04-2005_atTSS-1500-TrimStack	CACTAACACAAAGTAA.psum		0	0	0	0		0	0	0	0		0	0		0	0	0	0	0	0
08-04-2005_atTSS-1500-TrimStack	CACTGGCCGCCC.psum		0	0	0	0		0	0	0	0		0	0		0	0	0	0	0	0
08-04-2005_atTSS-1500-TrimStack	CAGCTCCCATGGCTCTCCCATCCGCGCCGGT.psum		0	0	0	0		0	0	0	0		0	0		0	0	0	0	0	0
08-04-2005_atTSS-1500-TrimStack	CATACGTCGTCAA.psum		0	0	0	0		0	0	0	0		0	0		0	0	0	0	0	0
08-04-2005_atTSS-1500-TrimStack	CATATTAACCACAC.psum		0	0	0	0		0	0	0	0		0	0		0	0	0	0	0	0
08-04-2005_atTSS-1500-TrimStack	CATATTAACCACACA.psum		0	0	0	0		0	0	0	0		0	0		0	0	0	0	0	0
08-04-2005_atTSS-1500-TrimStack	CATCACGTGAGATAAGAGCCGCCA.psum		0	0	0	0		0	0	0	0		0	0		0	0	0	0	0	0
08-04-2005_atTSS-1500-TrimStack	CATCANATTNNTGTATC.psum		0	0	0	0		0	0	0	0		0	0		0	0	0	0	0	0
08-04-2005_atTSS-1500-TrimStack	CATCCAACTTTCATATCCATGTGCTT.psum		0	0	0	0		0	0	0	0		0	0		0	0	0	0	0	0
08-04-2005_atTSS-1500-TrimStack	CATGGGCGCGG.psum		0	0	0	0		0	0	0	0		0	0		0	0	0	0	0	0
08-04-2005_atTSS-1500-TrimStack	CCACCAACCCCC.psum		0	0	0	0		0	0	0	0		0	0		0	0	0	0	0	0
08-04-2005_atTSS-1500-TrimStack	CCACGTCANCGATCCGCG.psum		0	0	0	0		0	0	0	0		0	0		0	0	0	0	0	0
08-04-2005_atTSS-1500-TrimStack	CCACTGACGTAAGGGATGACGCACAATCC.psum		0	0	0	0		0	0	0	0		0	0		0	0	0	0	0	0
08-04-2005_atTSS-1500-TrimStack	CCAGCATTCTGTTAC.psum		0	0	0	0		0	0	0	0		0	0		0	0	0	0	0	0
08-04-2005_atTSS-1500-TrimStack	CCAGGGGCACACTGG.psum		0	0	0	0		0	0	0	0		0	0		0	0	0	0	0	0
08-04-2005_atTSS-1500-TrimStack	CCAGTGTGCCCCTGG.psum		0	0	0	0		0	0	0	0		0	0		0	0	0	0	0	0
08-04-2005_atTSS-1500-TrimStack	CCATATGCCATGTCTCTCAATTGGTCCCAT.psum		0	0	0	0		0	0	0	0		0	0		0	0	0	0	0	0
08-04-2005_atTSS-1500-TrimStack	CCCGGGGCC.psum		0	0	0	0		0	0	0	0		0	0		0	0	0	0	0	0
08-04-2005_atTSS-1500-TrimStack	CCGCCACGTAGG.psum		0	0	0	0		0	0	0	0		0	0		0	0	0	0	0	0
08-04-2005_atTSS-1500-TrimStack	CCGCGCCCATG.psum		0	0	0	0		0	0	0	0		0	0		0	0	0	0	0	0
08-04-2005_atTSS-1500-TrimStack	CCRGANTYTGTTAY.psum		0	0	0	0		0	0	0	0		0	0		0	0	0	0	0	0
08-04-2005_atTSS-1500-TrimStack	CCTACGTGGCGG.psum		0	0	0	0		0	0	0	0		0	0		0	0	0	0	0	0
08-04-2005_atTSS-1500-TrimStack	CGAAACCAGCAACGGTCCAG.psum		0	0	0	0		0	0	0	0		0	0		0	0	0	0	0	0
08-04-2005_atTSS-1500-TrimStack	CGCCACGTAC.psum		0	0	0	0		0	0	0	0		0	0		0	0	0	0	0	0
08-04-2005_atTSS-1500-TrimStack	CGCGGATCGNTGACGTGG.psum		0	0	0	0		0	0	0	0		0	0		0	0	0	0	0	0
08-04-2005_atTSS-1500-TrimStack	CGGCGGCCTCGCCACG.psum		0	0	0	0		0	0	0	0		0	0		0	0	0	0	0	0
08-04-2005_atTSS-1500-TrimStack	CGGTTTACGTAATCTCTTACATCA.psum		0	0	0	0		0	0	0	0		0	0		0	0	0	0	0	0
08-04-2005_atTSS-1500-TrimStack	CGTCATCGAGATGACG.psum		0	0	0	0		0	0	0	0		0	0		0	0	0	0	0	0
08-04-2005_atTSS-1500-TrimStack	CGTCATCTCGATGACG.psum		0	0	0	0		0	0	0	0		0	0		0	0	0	0	0	0
08-04-2005_atTSS-1500-TrimStack	CGTGCAAGCCCAAAGGCCAATCGGCCCAGA.psum		0	0	0	0		0	0	0	0		0	0		0	0	0	0	0	0
08-04-2005_atTSS-1500-TrimStack	CGTGGCGAGGCCGCCG.psum		0	0	0	0		0	0	0	0		0	0		0	0	0	0	0	0
08-04-2005_atTSS-1500-TrimStack	CGTGTCGTCCATGCAT.psum		0	0	0	0		0	0	0	0		0	0		0	0	0	0	0	0
08-04-2005_atTSS-1500-TrimStack	CTCAATCAATCTT.psum		0	0	0	0		0	0	0	0		0	0		0	0	0	0	0	0
08-04-2005_atTSS-1500-TrimStack	CTCCAACAAACCCCTTC.psum		0	0	0	0		0	0	0	0		0	0		0	0	0	0	0	0
08-04-2005_atTSS-1500-TrimStack	CTCTTAGACCGCCTTCTTTGAAAG.psum		0	0	0	0		0	0	0	0		0	0		0	0	0	0	0	0
08-04-2005_atTSS-1500-TrimStack	CTGACGTAAGGGATGACGCAC.psum		0	0	0	0		0	0	0	0		0	0		0	0	0	0	0	0
08-04-2005_atTSS-1500-TrimStack	CTGACGTATGTGCTTAGCTCA.psum		0	0	0	0		0	0	0	0		0	0		0	0	0	0	0	0
08-04-2005_atTSS-1500-TrimStack	CTGGACCGTTGCTGGTTTCG.psum		0	0	0	0		0	0	0	0		0	0		0	0	0	0	0	0
08-04-2005_atTSS-1500-TrimStack	CTGTGATTAAATAT.psum		0	0	0	0		0	0	0	0		0	0		0	0	0	0	0	0
08-04-2005_atTSS-1500-TrimStack	CTTACCTTTCATGGATTA.psum		0	0	0	0		0	0	0	0		0	0		0	0	0	0	0	0
08-04-2005_atTSS-1500-TrimStack	CTTTCAAAGAAGGCGGTCTAAGAG.psum		0	0	0	0		0	0	0	0		0	0		0	0	0	0	0	0
08-04-2005_atTSS-1500-TrimStack	CTTTCCATTTTTAGTAAC.psum		0	0	0	0		0	0	0	0		0	0		0	0	0	0	0	0
08-04-2005_atTSS-1500-TrimStack	CTTTTGTGTACCTTA.psum		0	0	0	0		0	0	0	0		0	0		0	0	0	0	0	0
08-04-2005_atTSS-1500-TrimStack	CTTTTTACTTTTTTACTTTTTACTTTTT.psum		0	0	0	0		0	0	0	0		0	0		0	0	0	0	0	0
08-04-2005_atTSS-1500-TrimStack	CUCUUTGUTTUU.psum		0	0	0	0		0	0	0	0		0	0		0	0	0	0	0	0
08-04-2005_atTSS-1500-TrimStack	GAAATAGCAAATGTTAAAAATA.psum		0	0	0	0		0	0	0	0		0	0		0	0	0	0	0	0
08-04-2005_atTSS-1500-TrimStack	GAAGGGGTTTGTTGGAG.psum		0	0	0	0		0	0	0	0		0	0		0	0	0	0	0	0
08-04-2005_atTSS-1500-TrimStack	GACATTCTKCAGYWTGCATGGCTATGGA.psum		0	0	0	0		0	0	0	0		0	0		0	0	0	0	0	0
08-04-2005_atTSS-1500-TrimStack	GACGTGTAAAGTAAATTTACAAC.psum		0	0	0	0		0	0	0	0		0	0		0	0	0	0	0	0
08-04-2005_atTSS-1500-TrimStack	GAGGACACGCGT.psum		0	0	0	0		0	0	0	0		0	0		0	0	0	0	0	0
08-04-2005_atTSS-1500-TrimStack	GAGGAGGCGCGT.psum		0	0	0	0		0	0	0	0		0	0		0	0	0	0	0	0
08-04-2005_atTSS-1500-TrimStack	GAGTACTGTAGAGT.psum		0	0	0	0		0	0	0	0		0	0		0	0	0	0	0	0
08-04-2005_atTSS-1500-TrimStack	GATAAAGATTACTTCAGATATAACAAACGTT.psum		0	0	0	0		0	0	0	0	1441;31	1	0		0	0	0	0	0	0
08-04-2005_atTSS-1500-TrimStack	GATAGTGAAAATAGT.psum		0	0	0	0		0	0	0	0		0	0		0	0	0	0	0	0
08-04-2005_atTSS-1500-TrimStack	GATATAGTTTGTTG.psum		0	0	0	0		0	0	0	0		0	0		0	0	0	0	0	0
08-04-2005_atTSS-1500-TrimStack	GATATATTAATATTTTATTTTATA.psum		0	0	0	0		0	0	0	0		0	0		0	0	0	0	0	0
08-04-2005_atTSS-1500-TrimStack	GATCCGCGNNNNNNNNNNNNNNACCAATCS.psum		0	0	0	0		0	0	0	0		0	0		0	0	0	0	0	0
08-04-2005_atTSS-1500-TrimStack	GATCCGCGTGA.psum		0	0	0	0		0	0	0	0		0	0		0	0	0	0	0	0
08-04-2005_atTSS-1500-TrimStack	GATGCTAAAGTAAAGATGC.psum		0	0	0	0		0	0	0	0		0	0		0	0	0	0	0	0
08-04-2005_atTSS-1500-TrimStack	GATGTTACCGTTTGGTAAATAAA.psum		0	0	0	0		0	0	0	0		0	0		0	0	0	0	0	0
08-04-2005_atTSS-1500-TrimStack	GATTTTTTTTAGTAAATAATACTAGTATATT.psum		0	0	0	0		0	0	0	0		0	0		0	0	0	0	0	0
08-04-2005_atTSS-1500-TrimStack	GCAAGAAGCATGCTTGAT.psum		0	0	0	0		0	0	0	0		0	0		0	0	0	0	0	0
08-04-2005_atTSS-1500-TrimStack	GCATCTTTACTTTAGCATC.psum		0	0	0	0		0	0	0	0		0	0		0	0	0	0	0	0
08-04-2005_atTSS-1500-TrimStack	GCATTTTCGTCATTT.psum		0	0	0	0		0	0	0	0		0	0		0	0	0	0	0	0
08-04-2005_atTSS-1500-TrimStack	GCCACGCGTCC.psum		0	0	0	0		0	0	0	0		0	0		0	0	0	0	0	0
08-04-2005_atTSS-1500-TrimStack	GCCGCGTGGC.psum		0	0	0	0		0	0	0	0		0	0		0	0	0	0	0	0
08-04-2005_atTSS-1500-TrimStack	GCCUTNKT.psum		0	0	0	0		0	0	0	0		0	0		0	0	0	0	0	0
08-04-2005_atTSS-1500-TrimStack	GCCUTNKY.psum		0	0	0	0		0	0	0	0		0	0		0	0	0	0	0	0
08-04-2005_atTSS-1500-TrimStack	GCGCCACGTAC.psum		0	0	0	0		0	0	0	0		0	0		0	0	0	0	0	0
08-04-2005_atTSS-1500-TrimStack	GCTTCGTACAT.psum		0	0	0	0		0	0	0	0		0	0		0	0	0	0	0	0
08-04-2005_atTSS-1500-TrimStack	GCTTTTGATGACTTCAAACAC.psum		0	0	0	0		0	0	0	0		0	0		0	0	0	0	0	0
08-04-2005_atTSS-1500-TrimStack	GGACGCGTGGC.psum		0	0	0	0		0	0	0	0		0	0		0	0	0	0	0	0
08-04-2005_atTSS-1500-TrimStack	GGAGGTCGTCATCAATGACATAAGAT.psum		0	0	0	0		0	0	0	0		0	0		0	0	0	0	0	0
08-04-2005_atTSS-1500-TrimStack	GGATTCAAGATACATGCCCCTTGAATCC.psum		0	0	0	0		0	0	0	0		0	0		0	0	0	0	0	0
08-04-2005_atTSS-1500-TrimStack	GGATTCAAGGGGCATGTATCTTGAATCC.psum		0	0	0	0		0	0	0	0		0	0		0	0	0	0	0	0
08-04-2005_atTSS-1500-TrimStack	GGATTGTGCGTCATCCCTTACGTCAGTGG.psum		0	0	0	0		0	0	0	0		0	0		0	0	0	0	0	0
08-04-2005_atTSS-1500-TrimStack	GGCACGTGGC.psum		0	0	0	0		0	0	0	0		0	0		0	0	0	0	0	0
08-04-2005_atTSS-1500-TrimStack	GGCCGATAACAAACTCCGGCC.psum		0	0	0	0		0	0	0	0		0	0		0	0	0	0	0	0
08-04-2005_atTSS-1500-TrimStack	GGCCGGAGTTTGTTATCGGCC.psum		0	0	0	0		0	0	0	0		0	0		0	0	0	0	0	0
08-04-2005_atTSS-1500-TrimStack	GGGCGGCCAGTG.psum		0	0	0	0		0	0	0	0		0	0		0	0	0	0	0	0
08-04-2005_atTSS-1500-TrimStack	GGGGGTTGGTGG.psum		0	0	0	0		0	0	0	0		0	0		0	0	0	0	0	0
08-04-2005_atTSS-1500-TrimStack	GGTCAATTTTGACT.psum		0	0	0	0		0	0	0	0		0	0		0	0	0	0	0	0
08-04-2005_atTSS-1500-TrimStack	GKTAGGTTKGAKGGAC.psum		0	0	0	0		0	0	0	0		0	0		0	0	0	0	0	0
08-04-2005_atTSS-1500-TrimStack	GTAACAGAATGCTGG.psum		0	0	0	0		0	0	0	0		0	0		0	0	0	0	0	0
08-04-2005_atTSS-1500-TrimStack	GTACGTGGCG.psum		0	0	0	0		0	0	0	0		0	0		0	0	0	0	0	0
08-04-2005_atTSS-1500-TrimStack	GTACGTGGCGC.psum		0	0	0	0		0	0	0	0		0	0		0	0	0	0	0	0
08-04-2005_atTSS-1500-TrimStack	GTACGTGTTATAAAACGTGT.psum		0	0	0	0		0	0	0	0		0	0		0	0	0	0	0	0
08-04-2005_atTSS-1500-TrimStack	GTCCMTCMAACCTAMC.psum		0	0	0	0		0	0	0	0		0	0		0	0	0	0	0	0
08-04-2005_atTSS-1500-TrimStack	GTGCATGCATGGA.psum		0	0	0	0		0	0	0	0		0	0		0	0	0	0	0	0
08-04-2005_atTSS-1500-TrimStack	GTGCGTCATCCCTTACGTCAG.psum		0	0	0	0		0	0	0	0		0	0		0	0	0	0	0	0
08-04-2005_atTSS-1500-TrimStack	GTGTGGTTAATATG.psum		0	0	0	0		0	0	0	0		0	0		0	0	0	0	0	0
08-04-2005_atTSS-1500-TrimStack	GTGTTTGAAGTCATCAAAAGC.psum		0	0	0	0		0	0	0	0		0	0		0	0	0	0	0	0
08-04-2005_atTSS-1500-TrimStack	GTTACTAAAAATGGAAAG.psum		0	0	0	0		0	0	0	0		0	0		0	0	0	0	0	0
08-04-2005_atTSS-1500-TrimStack	GTTGTAAATTTACTTTACACGTC.psum		0	0	0	0		0	0	0	0		0	0		0	0	0	0	0	0
08-04-2005_atTSS-1500-TrimStack	GTTGTGTGTTGCTT.psum		0	0	0	0		0	0	0	0		0	0		0	0	0	0	0	0
08-04-2005_atTSS-1500-TrimStack	GTTTACATAAATGGAAAA.psum		0	0	0	0		0	0	0	0		0	0		0	0	0	0	0	0
08-04-2005_atTSS-1500-TrimStack	KKRCGTMAKYSCTTRCGTCA.psum		0	0	0	0		0	0	0	0		0	0		0	0	0	0	0	0
08-04-2005_atTSS-1500-TrimStack	RMNAUGGC.psum		0	0	0	0		0	0	0	0		0	0		0	0	0	0	0	0
08-04-2005_atTSS-1500-TrimStack	SGATTGGTNNNNNNNNNNNNNNCGCGGATC.psum		0	0	0	0		0	0	0	0		0	0		0	0	0	0	0	0
08-04-2005_atTSS-1500-TrimStack	TAAAGTCAAAGAATTTCAATGTCACA.psum		0	0	0	0		0	0	0	0		0	0		0	0	0	0	0	0
08-04-2005_atTSS-1500-TrimStack	TAACTCACTGTTTTCA.psum		0	0	0	0		0	0	0	0		0	0		0	0	0	0	0	0
08-04-2005_atTSS-1500-TrimStack	TAAGGTACACAAAAG.psum		0	0	0	0		0	0	0	0		0	0		0	0	0	0	0	0
08-04-2005_atTSS-1500-TrimStack	TAATCCATGAAAGGTAAG.psum		0	0	0	0		0	0	0	0		0	0		0	0	0	0	0	0
08-04-2005_atTSS-1500-TrimStack	TATAAAATAAAATATTAATATATC.psum		0	0	0	0		0	0	0	0		0	0		0	0	0	0	0	0
08-04-2005_atTSS-1500-TrimStack	TATCTAGTGAGTCACTTCA.psum		0	0	0	0		0	0	0	0		0	0		0	0	0	0	0	0
08-04-2005_atTSS-1500-TrimStack	TATTATCTATTCTATGGAATT.psum		0	0	0	0		0	0	0	0		0	0		0	0	0	0	0	0
08-04-2005_atTSS-1500-TrimStack	TATTGGTTACTAAA.psum		0	0	0	0		0	0	0	0		0	0		0	0	0	0	0	0
08-04-2005_atTSS-1500-TrimStack	TATTTATTATTATTATTATT.psum		0	0	0	0		0	0	0	0		0	0		0	0	0	0	0	0
08-04-2005_atTSS-1500-TrimStack	TATTTTTAACATTTGCTATTTC.psum		0	0	0	0		0	0	0	0		0	0		0	0	0	0	0	0
08-04-2005_atTSS-1500-TrimStack	TAWATAAAAKTTTTATWTAYRWATTMTT.psum		0	0	0	0		0	0	0	0		0	0		0	0	0	0	0	0
08-04-2005_atTSS-1500-TrimStack	TCACGCGGATC.psum		0	0	0	0		0	0	0	0		0	0		0	0	0	0	0	0
08-04-2005_atTSS-1500-TrimStack	TCATGGTAACAATT.psum		0	0	0	0		0	0	0	0		0	0		0	0	0	0	0	0
08-04-2005_atTSS-1500-TrimStack	TCCATAGCCATGCAWRCTGMAGAATGTC.psum		0	0	0	0		0	0	0	0		0	0		0	0	0	0	0	0
08-04-2005_atTSS-1500-TrimStack	TCCATGCATGCAC.psum		0	0	0	0		0	0	0	0		0	0		0	0	0	0	0	0
08-04-2005_atTSS-1500-TrimStack	TCCCGGTACACACTTCTT.psum		0	0	0	0		0	0	0	0		0	0		0	0	0	0	0	0
08-04-2005_atTSS-1500-TrimStack	TCCGCCWCTTGTATTCGTTGCGTTGMA.psum		0	0	0	0		0	0	0	0		0	0		0	0	0	0	0	0
08-04-2005_atTSS-1500-TrimStack	TCGGCCACTATTTCTACGGGCAGCCAGACAA.psum		0	0	0	0		0	0	0	0		0	0		0	0	0	0	0	0
08-04-2005_atTSS-1500-TrimStack	TCTAACCTACCA.psum		0	0	0	0		0	0	0	0		0	0		0	0	0	0	0	0
08-04-2005_atTSS-1500-TrimStack	TCTGGGCCGATTGGCCTTTGGGCTTGCACG.psum		0	0	0	0		0	0	0	0		0	0		0	0	0	0	0	0
08-04-2005_atTSS-1500-TrimStack	TGAAAACAGTGAGTTA.psum		0	0	0	0		0	0	0	0		0	0		0	0	0	0	0	0
08-04-2005_atTSS-1500-TrimStack	TGAAGTGACTCACTAGATA.psum		0	0	0	0		0	0	0	0		0	0		0	0	0	0	0	0
08-04-2005_atTSS-1500-TrimStack	TGAAGTGACTCATGATAT.psum		0	0	0	0		0	0	0	0		0	0		0	0	0	0	0	0
08-04-2005_atTSS-1500-TrimStack	TGACGTATGTGCTTAGCTCA.psum		0	0	0	0		0	0	0	0		0	0		0	0	0	0	0	0
08-04-2005_atTSS-1500-TrimStack	TGACGYAAGSRMTKACGYMM.psum		0	0	0	0		0	0	0	0		0	0		0	0	0	0	0	0
08-04-2005_atTSS-1500-TrimStack	TGACTTTCTGAC.psum		0	0	0	0		0	0	0	0		0	0		0	0	0	0	0	0
08-04-2005_atTSS-1500-TrimStack	TGAGCTAAGCACATACGTCA.psum		0	0	0	0		0	0	0	0		0	0		0	0	0	0	0	0
08-04-2005_atTSS-1500-TrimStack	TGAGCTAAGCACATACGTCAG.psum		0	0	0	0		0	0	0	0		0	0		0	0	0	0	0	0
08-04-2005_atTSS-1500-TrimStack	TGAGGAGACTTGTGAGGT.psum		0	0	0	0		0	0	0	0		0	0		0	0	0	0	0	0
08-04-2005_atTSS-1500-TrimStack	TGATGTAAGAGATTACGTAA.psum		0	0	0	0		0	0	0	0		0	0		0	0	0	0	0	0
08-04-2005_atTSS-1500-TrimStack	TGATGTAAGAGATTACGTAAACCG.psum		0	0	0	0		0	0	0	0		0	0		0	0	0	0	0	0
08-04-2005_atTSS-1500-TrimStack	TGCACCCCCATTCAACT.psum		0	0	0	0		0	0	0	0		0	0		0	0	0	0	0	0
08-04-2005_atTSS-1500-TrimStack	TGCCTTTTTTTATTTTATGT.psum		0	0	0	0		0	0	0	0		0	0		0	0	0	0	0	0
08-04-2005_atTSS-1500-TrimStack	TGGCGGCTCTTATCTCACGTGATG.psum		0	0	0	0		0	0	0	0		0	0		0	0	0	0	0	0
08-04-2005_atTSS-1500-TrimStack	TGGTAGGTGAGAAT.psum		0	0	0	0		0	0	0	0		0	0		0	0	0	0	0	0
08-04-2005_atTSS-1500-TrimStack	TGGTAGGTGAGAT.psum		0	0	0	0		0	0	0	0		0	0		0	0	0	0	0	0
08-04-2005_atTSS-1500-TrimStack	TGTCATTGCTTGCGTAA.psum		0	0	0	0		0	0	0	0		0	0		0	0	0	0	0	0
08-04-2005_atTSS-1500-TrimStack	TGTGACATTGAAATTCTTTGACTTTA.psum		0	0	0	0		0	0	0	0		0	0		0	0	0	0	0	0
08-04-2005_atTSS-1500-TrimStack	TGTGTGGTTAATATG.psum		0	0	0	0		0	0	0	0		0	0		0	0	0	0	0	0
08-04-2005_atTSS-1500-TrimStack	TGTTTWTGNTTTCCGAAANNNNWWW.psum		0	0	0	0		0	0	0	0		0	0		0	0	0	0	0	0
08-04-2005_atTSS-1500-TrimStack	TKCAACGCAACGAATACAAGWGGCGGA.psum		0	0	0	0		0	0	0	0		0	0		0	0	0	0	0	0
08-04-2005_atTSS-1500-TrimStack	TTACCATTATGCCCCT.psum		0	0	0	0		0	0	0	0		0	0		0	0	0	0	0	0
08-04-2005_atTSS-1500-TrimStack	TTACGCAAGCAATGACA.psum		0	0	0	0		0	0	0	0		0	0		0	0	0	0	0	0
08-04-2005_atTSS-1500-TrimStack	TTACGCAAGCAATGACAT.psum		0	0	0	0		0	0	0	0		0	0		0	0	0	0	0	0
08-04-2005_atTSS-1500-TrimStack	TTACGCAAGCAATGACATCT.psum		0	0	0	0		0	0	0	0		0	0		0	0	0	0	0	0
08-04-2005_atTSS-1500-TrimStack	TTACGTAATCTCTTACATCA.psum		0	0	0	0		0	0	0	0		0	0		0	0	0	0	0	0
08-04-2005_atTSS-1500-TrimStack	TTACTTTGTGTTAGTG.psum		0	0	0	0		0	0	0	0		0	0		0	0	0	0	0	0
08-04-2005_atTSS-1500-TrimStack	TTATGAACAGTAATT.psum		0	0	0	0		0	0	0	0		0	0		0	0	0	0	0	0
08-04-2005_atTSS-1500-TrimStack	TTGAACGGCAAGTTTCACGCTGTCACT.psum		0	0	0	0		0	0	0	0		0	0		0	0	0	0	0	0
08-04-2005_atTSS-1500-TrimStack	TTGACGACGTATG.psum		0	0	0	0		0	0	0	0		0	0		0	0	0	0	0	0
08-04-2005_atTSS-1500-TrimStack	TTGGTTTTGATCAAAACCAA.psum		0	0	0	0		0	0	0	0		0	0		0	0	0	0	0	0
08-04-2005_atTSS-1500-TrimStack	TTGTCTGGCTGCCCGTAGAAATAGTGGCCGA.psum		0	0	0	0		0	0	0	0		0	0		0	0	0	0	0	0
08-04-2005_atTSS-1500-TrimStack	TTNNNGTAGCTAGTGTATTTGTAT.psum		0	0	0	0		0	0	0	0		0	0		0	0	0	0	0	0
08-04-2005_atTSS-1500-TrimStack	TTTAAATTACCATTATGCCCCTGT.psum		0	0	0	0		0	0	0	0		0	0		0	0	0	0	0	0
08-04-2005_atTSS-1500-TrimStack	TTTAGTAACCAATA.psum		0	0	0	0		0	0	0	0		0	0		0	0	0	0	0	0
08-04-2005_atTSS-1500-TrimStack	TTTATTTACCAAACGGTAACATC.psum		0	0	0	0		0	0	0	0		0	0		0	0	0	0	0	0
08-04-2005_atTSS-1500-TrimStack	TTTTCCATCGGTCTTTCTTAGTTTT.psum		0	0	0	0		0	0	0	0		0	0		0	0	0	0	0	0
08-04-2005_atTSS-1500-TrimStack	TTTTCCATTTATGTAAAC.psum		0	0	0	0		0	0	0	0		0	0		0	0	0	0	0	0
08-04-2005_atTSS-1500-TrimStack	UUAAUCAUUGUG.psum		0	0	0	0		0	0	0	0		0	0		0	0	0	0	0	0
08-04-2005_atTSS-1500-TrimStack	WWWNNNNTTTCGGAAANCAWAAACA.psum		0	0	0	0		0	0	0	0		0	0		0	0	0	0	0	0

## Sheet: 08-04-2005_At1500patg-TrimStack
DEFAULT settings - Headspacer:	3
Required Promoter Length:	1500
Backgroung values set with first (bp):	1000
Number of Std_dev plus average PEAK:	4
Number of Std_dev minus average VALLEY:	4
Minimun gap length - gap analysis:	25
Note: Background excludes the first 6 nucleotide positions and the lowest
Note: Valley excludes the first and last 6 nucleotide positions
Folder	Elem	PEAKdat	PEAKs	totalOver	Highest Peak	St_dev above	VALLEYdats	VALLEYs	totalUnder	Lowest Valley	St_dev below	PEAKdatGAP	PEAKsGAP	Longest Peak GAP	VALLEYdatsGAP	VALLEYsGAP	Longest Valley GAP	bg-avg	st_dev	Value Over	Value Under
08-04-2005_At1500patg-TrimStack	AGAGAGAGA.psum	1013;1,1290;5,1299;1,1400;3,1406;2,1410;1,1412;4,1418;1,1420;13,1435;64	10	95	194	44.1575		0	0	0	0	1435;64	1	64		0	0	15.6569	4.0388	31.8121	-0.49825
08-04-2005_At1500patg-TrimStack	AGAAA.psum	1287;2,1321;2,1460;40	3	44	1440	40.0556		0	0	0	0	1460;40	1	40		0	0	451.064	24.689	549.821	352.308
08-04-2005_At1500patg-TrimStack	AAACCCTA.psum	1097;3,1101;4,1106;4,1140;1,1151;5,1177;1,1198;4,1203;1,1213;9,1257;1,1270;3,1298;2,1302;1,1306;9,1316;179	15	227	115	28.9669		0	0	0	0	1316;179	1	179		0	0	15.8954	3.42131	29.5806	2.21014
08-04-2005_At1500patg-TrimStack	TCTCTCTCT.psum	1052;8,1071;2,1096;2,1110;10,1136;11,1148;2,1151;7,1171;6,1185;9,1205;2,1209;1,1211;3,1215;279	13	342	168	28.8767		0	0	0	0	1215;279	1	279		0	0	16.4416	5.24847	37.4355	-4.55221
08-04-2005_At1500patg-TrimStack	CTATAAATAC.psum	708;3,1301;1,1306;3,1323;5,1343;5,1349;105,1456;1,1483;10	8	133	29	28.7305		0	0	0	0	1349;105	1	105		0	0	1.99799	0.939838	5.75734	-1.76136
08-04-2005_At1500patg-TrimStack	AAAG.psum	940;2,1233;4,1271;1,1273;2,1313;1,1461;1,1463;12,1476;24	8	47	1659	28.6683		0	0	0	0		0	24		0	0	822.168	29.1902	938.929	705.407
08-04-2005_At1500patg-TrimStack	GAGAGAGAGAGAGAGA.psum	1022;2,1125;9,1313;1,1318;3,1328;1,1447;50	6	66	51	26.4669		0	0	0	0	1447;50	1	50		0	0	3.98994	1.77618	11.0947	-3.11479
08-04-2005_At1500patg-TrimStack	AAACCCTAA.psum	1109;2,1213;4,1329;8,1339;2,1346;10,1363;130	6	156	84	24.1459		0	0	0	0	1363;130	1	130		0	0	11.0292	3.02208	23.1175	-1.05913
08-04-2005_At1500patg-TrimStack	TAGGGTTT.psum	1120;1,1152;1,1154;3,1158;1,1179;2,1182;3,1186;5,1192;1,1208;7,1234;2,1238;1,1255;2,1258;1,1265;3,1270;2,1282;4,1288;1,1291;1,1293;5,1312;8,1324;8,1334;161	22	223	113	23.3124		0	0	0	0	1334;161	1	161		0	0	15.7867	4.17003	32.4668	-0.893385
08-04-2005_At1500patg-TrimStack	CTCTT.psum	1149;3,1158;2,1161;1,1171;1,1188;1,1240;1,1243;1,1250;2,1268;4,1277;8,1286;9,1300;1,1302;3,1306;13,1324;170	15	220	569	22.5244		0	0	0	0	1324;170	1	170		0	0	224.512	15.294	285.688	163.336
08-04-2005_At1500patg-TrimStack	TCTCTCTCTCTCTCTC.psum	990;2,1051;5,1057;2,1060;1,1085;11,1111;16,1184;13,1199;1,1210;2,1217;29,1250;21,1272;4,1286;4,1291;12,1306;47,1354;138	16	308	47	21.7664		0	0	0	0	1217;29,1306;47,1354;138	3	138		0	0	3.90342	1.97996	11.8233	-4.01643
08-04-2005_At1500patg-TrimStack	GAGAGAGAGAGAGAGAGA.psum	1320;3,1460;1,1462;35	3	39	38	20.8447		0	0	0	0	1462;35	1	35		0	0	3.38431	1.66064	10.0269	-3.25827
08-04-2005_At1500patg-TrimStack	GAAAAA.psum	1240;1,1242;4,1247;1,1278;1,1280;1,1323;1,1461;6,1474;26	8	41	607	20.7659		0	0	0	0	1474;26	1	26		0	0	200.867	19.5577	279.098	122.636
08-04-2005_At1500patg-TrimStack	TCTCTCTCTCTCTCTCTC.psum	1057;1,1060;1,1088;1,1096;1,1111;1,1184;4,1189;3,1226;28,1255;16,1287;18,1308;2,1328;27,1359;125	13	228	32	18.9468		0	0	0	0	1226;28,1328;27,1359;125	3	125		0	0	3.2505	1.51738	9.32002	-2.81901
08-04-2005_At1500patg-TrimStack	AAGAG.psum	1464;35	1	35	562	18.3895	1359;3	1	3	147	-4.67054	1464;35	1	35		0	3	231.053	17.9965	303.039	159.067
08-04-2005_At1500patg-TrimStack	CAACA.psum	1496;5	1	5	530	17.8058		0	0	0	0		0	5		0	0	209.059	18.0244	281.157	136.962
08-04-2005_At1500patg-TrimStack	YTCANTYY.psum	1198;5,1205;8,1220;2,1257;1,1272;1,1285;7,1295;2,1300;2,1305;15,1327;12,1340;3,1347;145	12	203	518	17.7811		0	0	0	0	1347;145	1	145		0	0	219.054	16.8126	286.305	151.804
08-04-2005_At1500patg-TrimStack	TTAGGGTTT.psum	1095;1,1151;8,1179;1,1185;2,1240;3,1277;2,1280;1,1295;1,1313;7,1323;1,1325;1,1328;4,1333;161	13	193	67	17.4854		0	0	0	0	1333;161	1	161		0	0	10.5362	3.2292	23.453	-2.3806
08-04-2005_At1500patg-TrimStack	CGACG.psum	1379;1,1382;1,1385;2,1447;4,1470;1,1487;14	6	23	152	16.5779		0	0	0	0		0	14		0	0	41.4779	6.66684	68.1452	14.8105
08-04-2005_At1500patg-TrimStack	GGCCCAWWW.psum	1093;6,1131;13,1154;1,1173;12,1192;12,1208;1,1210;8,1227;201	8	254	79	15.1967		0	0	0	0	1227;201	1	201		0	0	12.8541	4.35265	30.2647	-4.55646
08-04-2005_At1500patg-TrimStack	WWWTGGGCC.psum	1113;1,1118;3,1123;3,1136;1,1166;10,1192;2,1195;5,1205;2,1212;1,1217;22,1240;7,1248;1,1257;147	13	205	78	14.8604		0	0	0	0	1257;147	1	147		0	0	13.1308	4.36524	30.5917	-4.33018
08-04-2005_At1500patg-TrimStack	TATATAAA.psum	1364;7,1379;76	2	83	133	14.778	1485;2	1	2	10	-4.19171	1379;76	1	76		0	2	37.1791	6.48401	63.1151	11.243
08-04-2005_At1500patg-TrimStack	CCGTCG.psum	1216;2,1270;2,1310;1,1313;1,1398;1,1419;8,1437;6,1463;1,1468;1,1470;11,1484;12	11	46	55	14.4199		0	0	0	0		0	12		0	0	11.5734	3.01157	23.6197	-0.472841
08-04-2005_At1500patg-TrimStack	TATAAAT.psum	1047;1,1366;8,1380;72	3	81	190	14.2729	1467;28	1	28	9	-7.1029	1380;72	1	72	1467;28	1	28	69.1439	8.4675	103.014	35.2738
08-04-2005_At1500patg-TrimStack	TTTCT.psum	1068;1,1101;1,1109;1,1152;8,1179;4,1188;5,1195;2,1217;6,1241;2,1253;1,1261;6,1289;4,1297;10,1308;16,1326;16,1343;6,1350;142	17	231	872	14.1551		0	0	0	0	1350;142	1	142		0	0	449.332	29.8597	568.771	329.893
08-04-2005_At1500patg-TrimStack	GRWAAW.psum	1150;3,1252;1,1494;4	3	8	1126	12.9316	1405;10,1421;4,1426;4,1431;23	4	41	453	-6.72516		0	4		0	23	683.254	34.2376	820.204	546.303
08-04-2005_At1500patg-TrimStack	TATATAA.psum	1385;66,1452;1,1454;1	3	68	204	12.5038	1467;28	1	28	18	-6.1666	1385;66	1	66	1467;28	1	28	79.4336	9.96231	119.283	39.5844
08-04-2005_At1500patg-TrimStack	GTGA.psum	1490;8	1	8	618	11.8074	1187;1,1286;1,1312;1,1326;1,1364;2,1370;2,1386;1,1391;4,1396;4,1404;1,1410;2,1413;1,1416;7,1435;1,1437;7,1446;2	16	38	256	-5.31693		0	8		0	7	368.397	21.1395	452.955	283.839
08-04-2005_At1500patg-TrimStack	CACGT.psum	1064;1,1177;1,1189;1,1213;2,1226;1,1229;5,1238;4,1243;5,1249;1,1253;1,1255;1,1257;1,1259;1,1261;11,1276;12,1289;22,1312;7,1321;65,1387;11,1402;4	20	157	147	11.5457	1443;4,1456;3,1466;5,1474;21	4	33	17	-6.34643	1321;65	1	65		0	21	63.1117	7.26577	92.1747	34.0486
08-04-2005_At1500patg-TrimStack	CGTCG.psum	1085;1,1271;3,1307;1,1322;2,1337;2,1351;2,1366;2,1385;16,1410;17,1428;7,1437;8,1449;2,1455;1,1469;13,1483;15	15	92	108	11.5272		0	0	0	0		0	17		0	0	40.8451	5.82579	64.1482	17.5419
08-04-2005_At1500patg-TrimStack	AATCN.psum	1346;2,1381;2,1392;4,1397;1,1409;88	5	97	1198	11.4653		0	0	0	0	1409;88	1	88		0	0	833.756	31.7694	960.833	706.678
08-04-2005_At1500patg-TrimStack	TCAC.psum	1322;1,1330;1,1342;3,1346;3,1355;4,1364;109,1476;14,1496;1	8	136	582	11.3319		0	0	0	0	1364;109	1	109		0	0	362.751	19.348	440.143	285.358
08-04-2005_At1500patg-TrimStack	CGACGG.psum	1488;9	1	9	51	11.254		0	0	0	0		0	9		0	0	12.0171	3.46391	25.8728	-1.83855
08-04-2005_At1500patg-TrimStack	CTTT.psum	1071;1,1073;1,1094;3,1159;1,1171;1,1222;2,1248;4,1257;1,1268;1,1276;9,1288;3,1294;1,1296;1,1303;22,1329;1,1334;154	16	206	1193	11.1107		0	0	0	0	1334;154	1	154		0	0	812.267	34.2672	949.335	675.198
08-04-2005_At1500patg-TrimStack	ACGTGKC.psum	1174;2,1208;3,1212;1,1227;15,1243;1,1246;7,1260;9,1272;28,1301;47,1350;54	10	167	55	10.9245		0	0	0	0	1272;28,1301;47,1350;54	3	54		0	0	14.166	3.73784	29.1174	-0.785359
08-04-2005_At1500patg-TrimStack	CACGTG.psum	1111;1,1211;1,1229;6,1239;28,1273;14,1289;2,1292;15,1313;6,1322;76,1405;2	10	151	76	10.8015	1442;6,1455;6,1482;10	3	22	1	-4.91044	1239;28,1322;76	2	76		0	10	24.4396	4.77343	43.5333	5.34594
08-04-2005_At1500patg-TrimStack	TCATCTTCTT.psum	1346;4,1376;5,1388;10,1400;19,1425;2,1429;58,1489;1	7	99	27	9.52193		0	0	0	0	1429;58	1	58		0	0	5.72736	2.23407	14.6636	-3.20891
08-04-2005_At1500patg-TrimStack	GCCGCC.psum	1359;1,1363;2,1458;1,1467;4,1483;1,1485;2,1495;6	7	17	38	9.40025		0	0	0	0		0	6		0	0	9.37525	3.04511	21.5557	-2.80517
08-04-2005_At1500patg-TrimStack	GMCACGT.psum	1229;1,1231;3,1243;1,1254;4,1259;2,1262;1,1275;3,1281;1,1290;14,1305;5,1311;2,1318;28,1347;1,1349;36,1394;3,1399;2	16	107	47	9.38301		0	0	0	0	1318;28,1349;36	2	36		0	0	14.0664	3.50992	28.1061	0.0267204
08-04-2005_At1500patg-TrimStack	GCCACGT.psum	1063;1,1228;1,1231;1,1293;6,1300;13,1328;7,1336;4,1341;5,1347;1,1350;35,1394;12	11	86	29	9.23344		0	0	0	0	1350;35	1	35		0	0	6.88129	2.3955	16.4633	-2.70071
08-04-2005_At1500patg-TrimStack	CCACGTCA.psum	540;1,1210;1,1217;1,1295;10,1342;5,1348;24,1374;9,1392;8	8	59	18	9.19459		0	0	0	0		0	24		0	0	3.59658	1.56651	9.86262	-2.66946
08-04-2005_At1500patg-TrimStack	GGCGGC.psum	231;5,1491;6	2	11	40	8.92583		0	0	0	0		0	6		0	0	9.86419	3.37625	23.3692	-3.64081
08-04-2005_At1500patg-TrimStack	ACGTGTC.psum	1231;11,1262;4,1274;10,1293;1,1312;2,1316;12,1331;8,1340;7,1354;34	9	89	33	8.88361		0	0	0	0	1354;34	1	34		0	0	8.36217	2.7734	19.4558	-2.73144
08-04-2005_At1500patg-TrimStack	GCCACGTG.psum	1055;4,1109;1,1232;1,1327;10,1338;2,1355;27,1395;1,1397;1,1399;10	9	57	18	8.79211		0	0	0	0	1355;27	1	27		0	0	3.8169	1.61316	10.2695	-2.63574
08-04-2005_At1500patg-TrimStack	NGATT.psum	1446;6,1456;4,1464;5,1471;13,1488;4	5	32	1100	8.71458		0	0	0	0		0	13		0	0	825.684	31.4778	951.595	699.773
08-04-2005_At1500patg-TrimStack	GCCACGTCA.psum	1296;10,1344;15,1361;3,1367;3,1375;1	5	32	11	8.6471		0	0	0	0		0	15		0	0	2.23843	1.01324	6.29138	-1.81452
08-04-2005_At1500patg-TrimStack	GCGTNNNNNNNACGC.psum	1373;15	1	15	13	8.34068		0	0	0	0		0	15		0	0	2.81992	1.22053	7.70206	-2.06222
08-04-2005_At1500patg-TrimStack	CCACGTGG.psum	1228;1,1253;4,1292;3,1329;15,1357;8,1366;2,1369;6	7	39	16	8.30487		0	0	0	0		0	15		0	0	3.70724	1.48019	9.62799	-2.2135
08-04-2005_At1500patg-TrimStack	GCCACGTGK.psum	1109;2,1259;1,1307;1,1328;10,1339;1,1354;1,1356;30,1394;16,1411;1	9	63	16	8.30232		0	0	0	0	1356;30	1	30		0	0	3.48089	1.50791	9.51251	-2.55074
08-04-2005_At1500patg-TrimStack	ACGTGGC.psum	1246;7,1263;4,1275;3,1280;3,1285;6,1293;25,1325;13,1339;31,1373;10,1390;14	10	116	27	8.30121		0	0	0	0	1293;25,1339;31	2	31		0	0	7.1006	2.39717	16.6893	-2.48807
08-04-2005_At1500patg-TrimStack	CCNNNNNNNNNNNNCCACG.psum	1340;32	1	32	37	8.29301		0	0	0	0	1340;32	1	32		0	0	9.18511	3.35402	22.6012	-4.23096
08-04-2005_At1500patg-TrimStack	CTCCCAC.psum	1360;3,1364;3,1368;5,1388;3,1392;7,1411;8,1420;1,1429;11,1460;1,1462;1,1464;2	11	45	25	8.26258		0	0	0	0		0	11		0	0	6.36217	2.25569	15.3849	-2.6606
08-04-2005_At1500patg-TrimStack	CACGTGGC.psum	1251;1,1263;3,1275;2,1292;1,1302;1,1330;2,1337;1,1339;26,1373;8,1386;1,1389;8	11	54	17	8.20288		0	0	0	0	1339;26	1	26		0	0	3.91952	1.59462	10.298	-2.45897
08-04-2005_At1500patg-TrimStack	GCCACGTR.psum	179;1,306;2,1055;5,1227;3,1231;2,1282;4,1296;2,1305;12,1328;8,1353;33,1395;1,1397;1,1399;10,1418;1	14	85	21	8.18559		0	0	0	0	1353;33	1	33		0	0	5.07445	1.94556	12.8567	-2.70779
08-04-2005_At1500patg-TrimStack	YACGTGGC.psum	1244;1,1251;1,1263;3,1275;3,1286;1,1289;1,1291;2,1302;6,1326;38,1373;8,1386;1,1389;14	12	79	21	7.99252		0	0	0	0	1326;38	1	38		0	0	4.99296	2.00275	13.004	-3.01805
08-04-2005_At1500patg-TrimStack	TCCACGTGTC.psum	1066;4,1073;4,1078;5,1100;2,1108;1,1175;3,1235;1,1312;8,1364;2,1368;6,1384;14	11	50	8	7.95972		0	0	0	0		0	14		0	0	1.81891	0.776545	4.92509	-1.28727
08-04-2005_At1500patg-TrimStack	TCCACGTAGA.psum	1353;12	1	12	6	7.87469		0	0	0	0		0	12		0	0	1.4668	0.575667	3.76947	-0.835868
08-04-2005_At1500patg-TrimStack	AAMAATCT.psum	1092;1,1355;3,1450;17,1471;2,1475;3	5	26	82	7.87291		0	0	0	0		0	17		0	0	34.4859	6.03513	58.6265	10.3454
08-04-2005_At1500patg-TrimStack	GGAAAAAA.psum	1109;2,1280;4,1286;2,1491;7	4	15	61	7.80744		0	0	0	0		0	7		0	0	22.6811	4.908	42.3131	3.0491
08-04-2005_At1500patg-TrimStack	MCACGTGGC.psum	1249;3,1278;1,1291;2,1299;1,1301;1,1329;3,1333;1,1335;3,1339;15,1355;1,1372;2,1388;9	12	42	16	7.75817		0	0	0	0		0	15		0	0	3.68813	1.58696	10.036	-2.6597
08-04-2005_At1500patg-TrimStack	ACGTGGCA.psum	1100;1,1237;1,1244;8,1262;11,1276;1,1281;7,1300;1,1303;9,1313;6,1327;43,1374;8,1388;1,1390;14	13	111	17	7.72911		0	0	0	0	1327;43	1	43		0	0	4.17807	1.65891	10.8137	-2.45759
08-04-2005_At1500patg-TrimStack	AACAAAC.psum	1404;1,1420;1,1432;4,1437;1,1440;22,1463;3,1469;1,1471;4,1487;9	9	46	86	7.63942		0	0	0	0		0	22		0	0	41.2606	5.85639	64.6861	17.835
08-04-2005_At1500patg-TrimStack	ACGTG.psum	1229;5,1262;4,1267;1,1277;6,1294;1,1296;6,1306;2,1321;27,1349;1,1351;39,1397;1	11	93	128	7.47015	1439;2,1454;4,1459;7,1469;3,1475;5,1483;2,1488;5	7	28	23	-4.876	1321;27,1351;39	2	39		0	7	64.4688	8.50468	98.4875	30.4501
08-04-2005_At1500patg-TrimStack	AACCAA.psum	1464;2,1467;2,1490;6	3	10	201	7.37706		0	0	0	0		0	6		0	0	113.21	11.9004	160.812	65.6088
08-04-2005_At1500patg-TrimStack	CTGAAGAAGAA.psum	1009;9,1427;6,1445;3,1451;2,1455;11,1484;7	6	38	9	7.29097		0	0	0	0		0	11		0	0	2.2163	0.930425	5.938	-1.5054
08-04-2005_At1500patg-TrimStack	TGCCACGT.psum	178;1,215;1,1225;1,1231;1,1296;6,1303;10,1349;2,1352;2,1355;1,1359;2,1365;18,1392;9,1404;1	13	55	15	7.28966		0	0	0	0		0	18		0	0	3.79175	1.53756	9.94197	-2.35847
08-04-2005_At1500patg-TrimStack	TCCACGTGGC.psum	1248;2,1340;10	2	12	7	7.25082		0	0	0	0		0	10		0	0	1.63783	0.739526	4.59593	-1.32028
08-04-2005_At1500patg-TrimStack	TTTGCCGC.psum	1352;8,1413;1,1417;1,1422;1	4	11	10	7.21788		0	0	0	0		0	8		0	0	2.41147	1.05135	6.61688	-1.79394
08-04-2005_At1500patg-TrimStack	CCTTTT.psum	1063;1,1065;1,1067;1,1095;5,1170;3,1257;1,1260;2,1283;2,1308;5,1320;3,1333;1,1336;1,1341;9,1358;7,1367;8,1385;8,1400;11,1412;11,1426;5,1449;1,1453;2,1460;2,1464;1	23	91	147	7.13885		0	0	0	0		0	11		0	0	79.2334	9.49266	117.204	41.2628
08-04-2005_At1500patg-TrimStack	YTGTCWC.psum	1352;1,1363;1,1365;1,1367;16,1391;2,1394;8,1418;1,1422;7,1436;17,1467;8	10	62	101	7.13374		0	0	0	0		0	17		0	0	48.9427	7.29734	78.132	19.7533
08-04-2005_At1500patg-TrimStack	CGCGGATC.psum	619;8	1	8	10	7.10585		0	0	0	0		0	8		0	0	1.97887	1.12881	6.49409	-2.53635
08-04-2005_At1500patg-TrimStack	TTCTTCTTCAG.psum	1375;19,1434;1,1437;6,1457;2,1464;9	5	37	9	7.06753		0	0	0	0		0	19		0	0	1.98994	0.991868	5.95741	-1.97753
08-04-2005_At1500patg-TrimStack	ATCTTT.psum	1311;2,1408;6,1415;1,1417;9,1428;3,1432;2,1435;11,1460;11,1472;15	9	60	205	6.89764		0	0	0	0		0	15		0	0	125.641	11.5053	171.662	79.6198
08-04-2005_At1500patg-TrimStack	CAAACAC.psum	96;2,1419;3,1432;2,1439;1,1441;11,1456;7,1467;4,1486;5,1493;2	9	37	57	6.88809		0	0	0	0		0	11		0	0	23.0744	4.92525	42.7754	3.37347
08-04-2005_At1500patg-TrimStack	GAGACA.psum	1490;1,1493;4	2	5	95	6.84222		0	0	0	0		0	4		0	0	46.1992	7.13231	74.7284	17.67
08-04-2005_At1500patg-TrimStack	CNAACAC.psum	1419;3,1441;13,1455;8,1467;2	4	26	97	6.79966		0	0	0	0		0	13		0	0	46.7616	7.38837	76.3151	17.2081
08-04-2005_At1500patg-TrimStack	ACGT.psum	1204;1,1238;1,1240;2,1259;1,1261;1,1263;9,1277;1,1279;4,1284;4,1295;7,1303;1,1313;1,1323;7,1331;7,1339;1,1342;9,1356;13,1374;6,1381;3	19	79	320	6.79517	1438;4,1443;6,1452;11,1464;31	4	52	113	-7.18224		0	13	1464;31	1	31	219.366	14.8096	278.605	160.128
08-04-2005_At1500patg-TrimStack	CCACGTCATC.psum	136;1,1295;6,1342;21	3	28	7	6.72368		0	0	0	0		0	21		0	0	1.75855	0.77955	4.87675	-1.35965
08-04-2005_At1500patg-TrimStack	CCAYRTCATC.psum	1297;7,1342;8,1358;3,1367;1	4	19	11	6.60966		0	0	0	0		0	8		0	0	2.77565	1.24429	7.75282	-2.20151
08-04-2005_At1500patg-TrimStack	CCATTAA.psum	1144;1,1244;1,1289;3,1317;2,1338;8,1347;3,1357;2,1360;3,1373;5,1382;4	10	32	48	6.50216		0	0	0	0		0	8		0	0	19.7032	4.35191	37.1108	2.2956
08-04-2005_At1500patg-TrimStack	TGTCTC.psum	1350;1,1362;1,1364;4,1375;7,1395;3,1418;11,1434;12,1447;1,1461;1,1469;8	10	49	91	6.49862		0	0	0	0		0	12		0	0	44.5805	7.14298	73.1524	16.0086
08-04-2005_At1500patg-TrimStack	CCWWWWWWGG.psum	1058;1,1106;9,1226;2,1270;12,1344;1,1348;1,1352;1	7	27	43	6.4627		0	0	0	0		0	12		0	0	18.6952	3.76078	33.7383	3.65203
08-04-2005_At1500patg-TrimStack	TGACGTGGC.psum	1028;3,1284;1,1286;1,1295;5,1303;1,1306;5,1352;8,1387;1,1392;3	9	28	9	6.45019		0	0	0	0		0	8		0	0	2.34105	1.03237	6.47051	-1.78842
08-04-2005_At1500patg-TrimStack	TTWCCWWWWNNGGWW.psum	974;1,1348;1,1350;6,1359;4	4	12	13	6.44835		0	0	0	0		0	6		0	0	3.7837	1.42925	9.5007	-1.93329
08-04-2005_At1500patg-TrimStack	AATAGAAAA.psum	996;6,1173;1	2	7	33	6.42492		0	0	0	0		0	6		0	0	10.7243	3.46707	24.5926	-3.14395
08-04-2005_At1500patg-TrimStack	TTTTTC.psum	1128;1,1204;2,1240;1,1261;1,1375;2,1407;2,1418;5,1426;1,1429;1,1445;3,1450;2,1453;3,1457;2,1460;25	14	51	332	6.41962		0	0	0	0	1460;25	1	25		0	0	203.003	20.0942	283.38	122.626
08-04-2005_At1500patg-TrimStack	AGACCGTTG.psum	1387;4	1	4	7	6.40528		0	0	0	0		0	4		0	0	1.78773	0.813746	5.04271	-1.46726
08-04-2005_At1500patg-TrimStack	GACACGT.psum	1243;1,1253;5,1262;1,1274;4,1290;5,1296;2,1318;8,1338;3,1378;4	9	33	26	6.27192		0	0	0	0		0	8		0	0	8.48893	2.79198	19.6569	-2.67898
08-04-2005_At1500patg-TrimStack	TYTCCCGCC.psum	247;1,1384;2,1387;5,1408;8	4	16	13	6.24808		0	0	0	0		0	8		0	0	3.50302	1.51998	9.58296	-2.57692
08-04-2005_At1500patg-TrimStack	YCTTATC.psum	1214;1,1377;1,1380;1,1382;1,1385;1,1406;2,1409;3,1415;2,1419;3,1425;1,1427;5,1438;7,1457;2	13	30	62	6.23064		0	0	0	0		0	7		0	0	29.5161	5.21357	50.3704	8.66181
08-04-2005_At1500patg-TrimStack	AACCCA.psum	1359;1,1377;2,1387;1,1395;6,1406;1,1414;3,1430;6,1437;7,1452;5	9	32	89	6.16568		0	0	0	0		0	7		0	0	46.2143	6.93933	73.9716	18.457
08-04-2005_At1500patg-TrimStack	GCCACGTGGC.psum	1358;5,1390;3,1394;4,1399;5,1407;2	5	19	6	6.14987		0	0	0	0		0	5		0	0	1.61771	0.712583	4.46804	-1.23263
08-04-2005_At1500patg-TrimStack	MACCWAMC.psum	1345;2,1366;4,1385;6,1392;5,1399;19,1420;3,1426;1,1438;1,1441;2,1454;2,1493;1	11	46	74	6.10651		0	0	0	0		0	19		0	0	38.6439	5.78991	61.8035	15.4842
08-04-2005_At1500patg-TrimStack	GTCGG.psum	365;2,1476;1,1492;1,1494;2	4	6	72	6.08521		0	0	0	0		0	2		0	0	36.5885	5.81927	59.8656	13.3115
08-04-2005_At1500patg-TrimStack	AAGTTCG.psum	556;7	1	7	24	6.06494		0	0	0	0		0	7		0	0	7.84708	2.66333	18.5004	-2.80623
08-04-2005_At1500patg-TrimStack	YACT.psum	1395;2,1407;2,1416;4,1425;1,1431;4,1449;1	6	14	884	6.04839	1481;1,1490;5	2	6	535	-6.83205		0	4		0	5	720.117	27.0953	828.498	611.735
08-04-2005_At1500patg-TrimStack	TTATATA.psum	1404;1,1407;1,1422;9	3	11	136	6.03753	1464;31	1	31	18	-6.52017		0	9	1464;31	1	31	79.2676	9.39663	116.854	41.6811
08-04-2005_At1500patg-TrimStack	ACGTCA.psum	1266;3,1278;2,1297;6,1336;3,1359;6,1366;1,1370;2,1379;6,1406;2	9	31	48	5.96809		0	0	0	0		0	6		0	0	21.0684	4.5126	39.1188	3.01802
	below six S.d.
08-04-2005_At1500patg-TrimStack	GTGTTTG.psum	1476;7	1	7	53	5.99887		0	0	0	0		0	7		0	0	24.2455	4.79332	43.4188	5.07217
08-04-2005_At1500patg-TrimStack	TTTGACT.psum	1092;2,1197;4,1261;4,1279;1,1378;1	5	12	57	5.86901		0	0	0	0		0	4		0	0	27.1157	5.09188	47.4832	6.74817
08-04-2005_At1500patg-TrimStack	CCAAT.psum	1232;1,1279;2,1315;4,1322;1,1332;1,1334;1,1336;1,1347;5,1360;5,1389;5,1413;1	11	27	224	5.85848	1485;7	1	7	82	-5.53527		0	5		0	7	150.986	12.463	200.838	101.134
08-04-2005_At1500patg-TrimStack	CGTCA.psum	1301;1,1325;3,1329;1,1337;2,1353;6,1360;2,1395;3,1420;2	8	20	101	5.63148		0	0	0	0		0	6		0	0	57.2243	7.77339	88.3179	26.1308
08-04-2005_At1500patg-TrimStack	CTTATC.psum	1415;1,1420;1,1427;4,1437;6	4	12	79	5.61988		0	0	0	0		0	6		0	0	44.1408	6.20283	68.9522	19.3295
08-04-2005_At1500patg-TrimStack	AGTCAAA.psum	1079;1,1207;3,1212;1,1276;1,1280;3,1284;1,1296;5,1303;2,1311;11	9	28	53	5.57931		0	0	0	0		0	11		0	0	26.8742	4.68261	45.6047	8.1438
08-04-2005_At1500patg-TrimStack	CACGTT.psum	1072;3,1226;1,1345;5	3	9	45	5.45284		0	0	0	0		0	5		0	0	22.1207	4.19585	38.9041	5.33733
08-04-2005_At1500patg-TrimStack	TAAAG.psum	1496;1	1	1	303	5.4125		0	0	0	0		0	1		0	0	219.443	15.4378	281.194	157.691
08-04-2005_At1500patg-TrimStack	WTTWYC.psum	1204;3,1302;1,1313;1,1317;1,1332;1,1351;7,1429;4,1442;6,1457;2,1460;2,1469;5	11	33	904	5.28094		0	0	0	0		0	7		0	0	683.607	41.7338	850.542	516.672
08-04-2005_At1500patg-TrimStack	GTCAA.psum	1281;5,1301;3	2	8	208	5.12758	1428;2,1432;1,1437;6,1450;4,1459;1,1462;1,1470;5,1483;8	8	28	81	-5.47704		0	5		0	8	146.593	11.9759	194.496	98.6889
08-04-2005_At1500patg-TrimStack	AAATAA.psum	1031;1,1146;1,1168;1,1254;1,1260;5,1275;6	6	15	371	5.11944	1447;1,1470;2,1474;1,1476;4,1481;1,1483;4	6	13	120	-4.53046		0	6		0	4	237.84	26.0106	341.883	133.798
08-04-2005_At1500patg-TrimStack	CCGAC.psum	1375;5,1492;1,1495;2	3	8	69	5.05679		0	0	0	0		0	5		0	0	35.9698	6.53185	62.0972	9.84241
08-04-2005_At1500patg-TrimStack	GTGTTNG.psum	238;1,1478;5	2	6	83	5.04932		0	0	0	0		0	5		0	0	48.0111	6.92943	75.7288	20.2934
08-04-2005_At1500patg-TrimStack	TTTATATA.psum	1425;6	1	6	70	4.98739	1464;8,1474;1,1477;4,1494;1	4	14	8	-4.54325		0	6		0	8	37.5553	6.50533	63.5767	11.534
08-04-2005_At1500patg-TrimStack	TTCTAT.psum	1393;3,1412;6,1431;1	3	10	130	4.97082		0	0	0	0		0	6		0	0	86.2314	8.80511	121.452	51.0109
08-04-2005_At1500patg-TrimStack	GTTTGTT.psum	1348;1,1476;5	2	6	78	4.95425		0	0	0	0		0	5		0	0	43.834	6.8963	71.4192	16.2488
08-04-2005_At1500patg-TrimStack	AAWAAWAWAA.psum	1196;1,1199;1,1258;1,1274;1,1277;9	5	13	221	4.95351		0	0	0	0		0	9		0	0	119.1	20.5713	201.385	36.8142
08-04-2005_At1500patg-TrimStack	GGTTAA.psum	1303;2	1	2	81	4.94371		0	0	0	0		0	2		0	0	46.9034	6.89697	74.4913	19.3156
08-04-2005_At1500patg-TrimStack	CTTTA.psum	970;1,1319;1,1388;1,1400;4,1406;1,1414;1,1426;1,1449;2,1452;1	9	13	294	4.92966		0	0	0	0		0	4		0	0	216.095	15.8034	279.308	152.881
08-04-2005_At1500patg-TrimStack	AAAAGG.psum	1292;2,1313;2,1325;1,1340;4	4	9	124	4.89258		0	0	0	0		0	4		0	0	79.1378	9.16944	115.816	42.4601
08-04-2005_At1500patg-TrimStack	TTATC.psum	1070;1,1390;1,1430;3	3	5	272	4.88873	1490;2,1494;1	2	3	148	-4.00785		0	3		0	2	203.861	13.9379	259.613	148.109
08-04-2005_At1500patg-TrimStack	CAAAGT.psum	1349;2	1	2	107	4.8684	928;1	1	1	34	-4.01867		0	2		0	1	67.0101	8.21418	99.8668	34.1533
08-04-2005_At1500patg-TrimStack	TTTTTTCC.psum	1166;3,1244;2,1331;6,1338;1,1424;1,1428;3	6	16	49	4.84154		0	0	0	0		0	6		0	0	22.9678	5.37684	44.4752	1.46044
08-04-2005_At1500patg-TrimStack	TTATCC.psum	1398;2	1	2	73	4.76391		0	0	0	0		0	2		0	0	40.7616	6.76722	67.8304	13.6927
08-04-2005_At1500patg-TrimStack	AATAAA.psum	1103;1,1250;1,1258;5	3	7	358	4.72571	1470;11	1	11	100	-4.726		0	5		0	11	229.004	27.2966	338.191	119.817
08-04-2005_At1500patg-TrimStack	RCCGAC.psum	1315;2,1358;1	2	3	46	4.71377		0	0	0	0		0	2		0	0	22.33	5.02146	42.4158	2.24414
08-04-2005_At1500patg-TrimStack	TACTATT.psum	1154;1	1	1	51	4.70762	1430;1,1439;4,1463;2,1466;8,1487;8	5	23	4	-4.88963		0	1		0	8	27.9457	4.89724	47.5346	8.35671
08-04-2005_At1500patg-TrimStack	GTCA.psum	1302;1,1356;1	2	2	389	4.64827	1427;5,1434;3,1438;4,1448;2,1451;14,1470;5,1476;5,1483;1,1485;9	9	48	183	-6.94998		0	1		0	14	306.441	17.7613	377.486	235.395
08-04-2005_At1500patg-TrimStack	TTTGAAWT.psum	1144;2,1159;1	2	3	77	4.63772		0	0	0	0		0	2		0	0	45.7052	6.74788	72.6967	18.7137
08-04-2005_At1500patg-TrimStack	MYTTTDCA.psum	1205;2	1	2	159	4.60793		0	0	0	0		0	2		0	0	106.878	11.3113	152.124	61.633
08-04-2005_At1500patg-TrimStack	TGACY.psum	1262;2	1	2	250	4.59606	1433;1,1435;1,1442;5,1456;7,1469;1,1477;5,1487;8	7	28	86	-7.96523		0	2		0	8	189.994	13.056	242.218	137.77
08-04-2005_At1500patg-TrimStack	AACGTG.psum	1370;1	1	1	44	4.5396		0	0	0	0		0	1		0	0	22.6046	4.71306	41.4569	3.7524
08-04-2005_At1500patg-TrimStack	TAACTG.psum	401;1	1	1	54	4.46989		0	0	0	0		0	1		0	0	30.2394	5.31569	51.5022	8.97668
08-04-2005_At1500patg-TrimStack	CCWACC.psum	1431;2	1	2	62	4.45357	1121;2	1	2	8	-4.68932		0	2		0	2	35.6962	5.90623	59.3211	12.0713
08-04-2005_At1500patg-TrimStack	TTGACC.psum	1257;1,1262;1,1314;1,1332;2,1403;1	5	6	59	4.38136		0	0	0	0		0	2		0	0	34.833	5.51587	56.8965	12.7695
08-04-2005_At1500patg-TrimStack	ATTAATA.psum	1168;2	1	2	93	4.36809	1417;7,1450;6,1463;31	3	44	8	-6.11418		0	2	1463;31	1	31	57.5795	8.10893	90.0152	25.1438
08-04-2005_At1500patg-TrimStack	CAACTC.psum	1437;2	1	2	64	4.30849		0	0	0	0		0	2		0	0	37.8481	6.06985	62.1275	13.5687
08-04-2005_At1500patg-TrimStack	WAACCA.psum	1486;1,1493;1	2	2	216	4.30335		0	0	0	0		0	1		0	0	162.003	12.5477	212.194	111.812
08-04-2005_At1500patg-TrimStack	GGTCAA.psum	1301;1	1	1	61	4.26461	1441;2,1462;1	2	3	9	-4.53391		0	1		0	2	35.7958	5.91009	59.4361	12.1554
08-04-2005_At1500patg-TrimStack	TTGAC.psum	1261;2,1315;1	2	3	198	4.26432	1440;5	1	5	89	-4.64625		0	2		0	5	145.836	12.2327	194.767	96.9054
08-04-2005_At1500patg-TrimStack	TTGGTT.psum	1473;1	1	1	159	4.24702		0	0	0	0		0	1		0	0	114.375	10.5073	156.404	72.346
08-04-2005_At1500patg-TrimStack	TATTAAT.psum	1042;1	1	1	91	4.2394	1452;2,1466;29	2	31	13	-5.43674		0	1	1466;29	1	29	56.826	8.06107	89.0702	24.5817
08-04-2005_At1500patg-TrimStack	CWWWWWWWWG.psum	1257;2,1261;1	2	3	330	4.23874	1467;28	1	28	80	-7.8023		0	2	1467;28	1	28	241.994	20.7623	325.043	158.945
08-04-2005_At1500patg-TrimStack	TAAAATAT.psum	1061;1	1	1	65	4.23501	1445;1,1447;12,1468;14,1489;6	4	33	3	-4.78879		0	1		0	14	35.9024	6.87072	63.3853	8.41954
08-04-2005_At1500patg-TrimStack	CCGAAA.psum	1330;1,1382;1	2	2	51	4.23337		0	0	0	0		0	1		0	0	27.9839	5.43683	49.7312	6.23659
08-04-2005_At1500patg-TrimStack	GWGACAR.psum	1494;1	1	1	84	4.20895		0	0	0	0		0	1		0	0	49.9326	8.09405	82.3088	17.5564
08-04-2005_At1500patg-TrimStack	AWTTCAAA.psum	1081;1	1	1	79	4.18871		0	0	0	0		0	1		0	0	47.2012	7.59154	77.5674	16.835
08-04-2005_At1500patg-TrimStack	AATCCAA.psum	1494;1	1	1	62	4.18656		0	0	0	0		0	1		0	0	36.335	6.13033	60.8563	11.8137
08-04-2005_At1500patg-TrimStack	ATAGAA.psum	859;2	1	2	130	4.17259		0	0	0	0		0	2		0	0	86.3913	10.4512	128.196	44.5864
08-04-2005_At1500patg-TrimStack	TATC.psum	1433;1	1	1	562	4.16127	1488;4	1	4	351	-5.73644		0	1		0	4	473.29	21.3181	558.562	388.018
08-04-2005_At1500patg-TrimStack	ATATTTAWW.psum	824;1	1	1	78	4.12581	1450;3,1454;1,1461;34	3	38	5	-6.14477		0	1	1461;34	1	34	48.6751	7.10768	77.1058	20.2443
08-04-2005_At1500patg-TrimStack	ACTTTA.psum	1026;1	1	1	115	4.1197	1481;6	1	6	35	-4.75542		0	1		0	6	77.8652	9.01396	113.921	41.8094
08-04-2005_At1500patg-TrimStack	TTTAATT.psum	1107;1	1	1	141	4.05443	1442;2,1490;5	2	7	27	-5.11935		0	1		0	5	90.6167	12.4267	140.324	40.9098
08-04-2005_At1500patg-TrimStack	AATAGTA.psum	955;1	1	1	51	4.04428		0	0	0	0		0	1		0	0	26.9849	5.93804	50.7371	3.23274
08-04-2005_At1500patg-TrimStack	TATTTAA.psum	1114;1	1	1	96	4.00293	1435;1,1466;29	2	30	10	-5.54256		0	1	1466;29	1	29	59.9356	9.00949	95.9736	23.8977
	highest peak is indicative of high noise, infrequent element presence
08-04-2005_At1500patg-TrimStack	TGACGT.psum	539;6,1360;1	2	7	48	5.8467		0	0	0	0		0	6		0	0	20.7686	4.65757	39.3989	2.13834
08-04-2005_At1500patg-TrimStack	TTAATGG.psum	1268;2	1	2	39	4.27448		0	0	0	0		0	2		0	0	19.6097	4.5363	37.7549	1.46446
08-04-2005_At1500patg-TrimStack	TRCATTTA.psum	1092;3	1	3	37	4.65337	1483;4	1	4	1	-4.33585		0	3		0	4	18.3642	4.0048	34.3834	2.345
08-04-2005_At1500patg-TrimStack	CTTTACA.psum	529;1	1	1	35	4.04576		0	0	0	0		0	1		0	0	18.1519	4.16439	34.8095	1.49437
08-04-2005_At1500patg-TrimStack	WAAAYATAAAW.psum	984;3,1055;1	2	4	41	5.60442		0	0	0	0		0	3		0	0	17.8732	4.12652	34.3793	1.36714
08-04-2005_At1500patg-TrimStack	TCTGTTA.psum	1166;1,1382;1	2	2	33	4.26708		0	0	0	0		0	1		0	0	17.0765	3.73172	32.0033	2.14957
08-04-2005_At1500patg-TrimStack	TAACAGA.psum	504;1	1	1	35	4.44539		0	0	0	0		0	1		0	0	16.837	4.0858	33.1802	0.493823
08-04-2005_At1500patg-TrimStack	AATAAAYAAA.psum	1276;2,1289;1,1347;1,1350;4,1355;2,1358;2,1364;1	7	13	39	5.14485		0	0	0	0		0	4		0	0	16.5986	4.35415	34.0152	-0.817993
08-04-2005_At1500patg-TrimStack	ACCGAC.psum	1242;1,1356;4	2	5	36	5.69215		0	0	0	0		0	4		0	0	14.6247	3.75522	29.6456	-0.396112
08-04-2005_At1500patg-TrimStack	GTCGAC.psum	127;4,1495;2	2	6	30	4.71937		0	0	0	0		0	4		0	0	13.4165	3.51392	27.4722	-0.639193
08-04-2005_At1500patg-TrimStack	GACGTC.psum	1362;1,1382;1,1384;2,1427;2	4	6	30	4.80699		0	0	0	0		0	2		0	0	13.1227	3.51098	27.1667	-0.921188
08-04-2005_At1500patg-TrimStack	AGTTTTCA.psum	871;1	1	1	26	4.10428		0	0	0	0		0	1		0	0	12.0835	3.39073	25.6464	-1.47942
08-04-2005_At1500patg-TrimStack	GGACGG.psum	411;2	1	2	27	5.36097		0	0	0	0		0	2		0	0	10.1398	3.14498	22.7198	-2.44009
08-04-2005_At1500patg-TrimStack	CCWWWWWWWWGG.psum	1385;8	1	8	27	5.72417		0	0	0	0		0	8		0	0	9.54527	3.0493	21.7425	-2.65194
08-04-2005_At1500patg-TrimStack	AAAATATCT.psum	1233;4	1	4	24	4.43148		0	0	0	0		0	4		0	0	9.40644	3.29315	22.5791	-3.76618
08-04-2005_At1500patg-TrimStack	CCGTCC.psum	1399;1	1	1	21	4.04616		0	0	0	0		0	1		0	0	8.99799	2.96628	20.8631	-2.86711
08-04-2005_At1500patg-TrimStack	AGATATTTT.psum	1150;1	1	1	22	4.26465		0	0	0	0		0	1		0	0	8.87827	3.07686	21.1857	-3.42917
08-04-2005_At1500patg-TrimStack	AGATCCAA.psum	1491;1	1	1	19	4.27079		0	0	0	0		0	1		0	0	8.54728	2.44749	18.3373	-1.24269
08-04-2005_At1500patg-TrimStack	CATGCATG.psum	1014;2	1	2	19	4.01549		0	0	0	0		0	2		0	0	8.21328	2.68628	18.9584	-2.53183
08-04-2005_At1500patg-TrimStack	CGAACTT.psum	1192;6	1	6	23	5.36286		0	0	0	0		0	6		0	0	8.18008	2.76344	19.2338	-2.87367
08-04-2005_At1500patg-TrimStack	ACCGAGA.psum	1494;1	1	1	19	4.39957		0	0	0	0		0	1		0	0	7.45674	2.62373	17.9516	-3.03817
08-04-2005_At1500patg-TrimStack	ACTTTACA.psum	525;1	1	1	18	4.01089		0	0	0	0		0	1		0	0	7.22837	2.6856	17.9708	-3.51402
08-04-2005_At1500patg-TrimStack	RTGASTCAT.psum	316;1	1	1	16	4.26003		0	0	0	0		0	1		0	0	6.22636	2.29426	15.4034	-2.9507
08-04-2005_At1500patg-TrimStack	ACCGACA.psum	95;1	1	1	16	4.14092		0	0	0	0		0	1		0	0	6.15191	2.37823	15.6648	-3.36102
08-04-2005_At1500patg-TrimStack	TGTCGGT.psum	1391;1	1	1	16	4.90593		0	0	0	0		0	1		0	0	6.14487	2.00882	14.1801	-1.8904
08-04-2005_At1500patg-TrimStack	CAACGTG.psum	1369;3	1	3	18	5.42578		0	0	0	0		0	3		0	0	5.90141	2.22984	14.8208	-3.01794
08-04-2005_At1500patg-TrimStack	CCCGCT.psum	435;1	1	1	16	4.60384		0	0	0	0		0	1		0	0	5.81187	2.21296	14.6637	-3.03998
08-04-2005_At1500patg-TrimStack	CACGTTG.psum	597;2,656;1	2	3	14	4.02517		0	0	0	0		0	2		0	0	5.75252	2.04898	13.9484	-2.44339
08-04-2005_At1500patg-TrimStack	AACCTAAC.psum	1367;1	1	1	14	4.1871		0	0	0	0		0	1		0	0	5.72133	1.97719	13.6301	-2.18741
08-04-2005_At1500patg-TrimStack	TTTTCGTG.psum	1086;1,1356;5	2	6	16	4.78313		0	0	0	0		0	5		0	0	5.45372	2.20489	14.2733	-3.36584
08-04-2005_At1500patg-TrimStack	GTACGTG.psum	633;2,1073;1	2	3	15	4.35783		0	0	0	0		0	2		0	0	5.41449	2.1996	14.2129	-3.38393
08-04-2005_At1500patg-TrimStack	CAAACACC.psum	133;1	1	1	13	4.02501		0	0	0	0		0	1		0	0	5.18712	1.94108	12.9515	-2.57721
08-04-2005_At1500patg-TrimStack	ACGTSSSC.psum	1340;1,1342;2,1345;2	3	5	13	4.23216		0	0	0	0		0	2		0	0	5.17404	1.84916	12.5707	-2.22261
08-04-2005_At1500patg-TrimStack	TAGTGGAT.psum	656;1,659;1,661;1	3	3	14	4.48008		0	0	0	0		0	1		0	0	5.0332	2.00148	13.0391	-2.97274
08-04-2005_At1500patg-TrimStack	CACGTAC.psum	222;4	1	4	16	5.22232		0	0	0	0		0	4		0	0	4.87726	2.12985	13.3966	-3.64212
08-04-2005_At1500patg-TrimStack	CAAAACGC.psum	1331;3,1364;1	2	4	12	4.61442		0	0	0	0		0	3		0	0	4.40644	1.64561	10.9889	-2.17602
08-04-2005_At1500patg-TrimStack	GGCGGCT.psum	7;1	1	1	12	4.20047		0	0	0	0		0	1		0	0	4.36117	1.81857	11.6354	-2.9131
08-04-2005_At1500patg-TrimStack	GCGTTTTG.psum	1218;2,1420;1	2	3	13	4.86527		0	0	0	0		0	2		0	0	4.21429	1.8058	11.4375	-3.00892
08-04-2005_At1500patg-TrimStack	TTTCCCGC.psum	1387;5,1420;3,1425;2	3	10	14	5.44564		0	0	0	0		0	5		0	0	4.13783	1.81102	11.3819	-3.10626
08-04-2005_At1500patg-TrimStack	AGCCGCC.psum	1483;1,1494;1	2	2	11	4.07964		0	0	0	0		0	1		0	0	4.11368	1.68797	10.8656	-2.63821
08-04-2005_At1500patg-TrimStack	GCNNNGTCACY.psum	1350;9	1	9	13	5.26757		0	0	0	0		0	9		0	0	3.94668	1.71869	10.8214	-2.92808
08-04-2005_At1500patg-TrimStack	TGACGTGG.psum	1265;1,1297;2,1307;3,1367;3	4	9	10	4.02428		0	0	0	0		0	3		0	0	3.88833	1.5187	9.96312	-2.18646
08-04-2005_At1500patg-TrimStack	RGTGACNNNGC.psum	182;1	1	1	12	4.38051		0	0	0	0		0	1		0	0	3.88632	1.85223	11.2952	-3.52258
08-04-2005_At1500patg-TrimStack	RYACGTGGYR.psum	123;2,1327;1,1329;7,1388;1,1392;2,1395;2	6	15	13	5.22317		0	0	0	0		0	7		0	0	3.85815	1.75025	10.8592	-3.14286
08-04-2005_At1500patg-TrimStack	RTGAGTCAT.psum	316;1	1	1	11	4.41926		0	0	0	0		0	1		0	0	3.76258	1.6377	10.3134	-2.78822
08-04-2005_At1500patg-TrimStack	TGTTAAAGT.psum	119;1,1077;9	2	10	13	5.89419		0	0	0	0		0	9		0	0	3.65493	1.58547	9.99682	-2.68696
08-04-2005_At1500patg-TrimStack	YRCCACGTRY.psum	1330;4,1353;9,1366;9,1419;1	4	23	13	5.63707		0	0	0	0		0	9		0	0	3.5332	1.67938	10.2507	-3.18433
08-04-2005_At1500patg-TrimStack	TGACGTAA.psum	133;4	1	4	11	4.59518		0	0	0	0		0	4		0	0	3.50201	1.63171	10.0288	-3.02482
08-04-2005_At1500patg-TrimStack	TGACGTCA.psum	773;4,1358;2,1361;2,1403;1	4	9	12	5.19771		0	0	0	0		0	4		0	0	3.41549	1.6516	10.0219	-3.19089
08-04-2005_At1500patg-TrimStack	ACCCTWCC.psum	1335;1,1410;1	2	2	11	4.72685		0	0	0	0		0	1		0	0	3.2827	1.63265	9.81331	-3.24792
08-04-2005_At1500patg-TrimStack	TCACAAWTTC.psum	1377;5,1458;1	2	6	10	5.16893		0	0	0	0		0	5		0	0	2.96579	1.36086	8.40925	-2.47766
08-04-2005_At1500patg-TrimStack	ATGGGACC.psum	211;1	1	1	9	4.17901		0	0	0	0		0	1		0	0	2.85412	1.47065	8.73674	-3.02849
08-04-2005_At1500patg-TrimStack	TACGTGTC.psum	469;7,1363;1	2	8	10	5.28065		0	0	0	0		0	7		0	0	2.84105	1.3557	8.26383	-2.58174
08-04-2005_At1500patg-TrimStack	GACACGTA.psum	1291;4,1296;3	2	7	9	4.87049		0	0	0	0		0	4		0	0	2.82294	1.26826	7.89598	-2.25011
08-04-2005_At1500patg-TrimStack	TCCATGCAT.psum	107;2	1	2	8	4.19911		0	0	0	0		0	2		0	0	2.62978	1.27889	7.74536	-2.4858
08-04-2005_At1500patg-TrimStack	GKKGKTKGKKRRAR.psum	173;2	1	2	8	4.50318		0	0	0	0		0	2		0	0	2.57948	1.20371	7.39431	-2.23536
08-04-2005_At1500patg-TrimStack	ATTGCGTG.psum	463;1	1	1	8	4.38795		0	0	0	0		0	1		0	0	2.52817	1.24701	7.51622	-2.45988
08-04-2005_At1500patg-TrimStack	GTNWAYATTNATNNG.psum	183;3	1	3	7	4.00882		0	0	0	0		0	3		0	0	2.5	1.12252	6.9901	-1.9901
08-04-2005_At1500patg-TrimStack	TCCACCATA.psum	217;5	1	5	8	4.89213		0	0	0	0		0	5		0	0	2.36016	1.15284	6.97151	-2.25119
08-04-2005_At1500patg-TrimStack	GCGGCAAA.psum	1073;3,1078;1	2	4	7	4.49662		0	0	0	0		0	3		0	0	2.35111	1.03387	6.48657	-1.78435
08-04-2005_At1500patg-TrimStack	GTATTTATAG.psum	1112;7	1	7	8	5.42093		0	0	0	0		0	7		0	0	2.24547	1.06154	6.49163	-2.00068
08-04-2005_At1500patg-TrimStack	CATTTCCATT.psum	276;2	1	2	7	4.29517		0	0	0	0		0	2		0	0	2.14889	1.12943	6.66662	-2.36884
08-04-2005_At1500patg-TrimStack	GCGGGAAT.psum	1033;8	1	8	7	5.22028		0	0	0	0		0	8		0	0	2.12877	0.933135	5.86131	-1.60377
08-04-2005_At1500patg-TrimStack	GTGCCCTT.psum	102;2	1	2	7	4.63456		0	0	0	0		0	2		0	0	2.11268	1.05454	6.33083	-2.10548
08-04-2005_At1500patg-TrimStack	CCACCTGG.psum	294;2	1	2	7	4.42212		0	0	0	0		0	2		0	0	2.04024	1.12158	6.52655	-2.44607
08-04-2005_At1500patg-TrimStack	AAGGGCAC.psum	65;3,441;5	2	8	7	5.1101		0	0	0	0		0	5		0	0	2.00704	0.977077	5.91535	-1.90126
08-04-2005_At1500patg-TrimStack	GATGACGTGG.psum	273;8	1	8	7	4.3318		0	0	0	0		0	8		0	0	1.99497	1.15542	6.61663	-2.62669
08-04-2005_At1500patg-TrimStack	GGTWGGTRRGR.psum	42;3,93;1,98;3	3	7	6	4.08204		0	0	0	0		0	3		0	0	1.97887	0.985078	5.91919	-1.96144
08-04-2005_At1500patg-TrimStack	ATTTATATAAAT.psum	102;1	1	1	7	4.96559		0	0	0	0		0	1		0	0	1.97183	1.0126	6.02224	-2.07858
08-04-2005_At1500patg-TrimStack	CCTACCNNNNNNNCTNNNNA.psum	244;3	1	3	6	4.18796		0	0	0	0		0	3		0	0	1.8833	0.982985	5.81524	-2.04864
08-04-2005_At1500patg-TrimStack	TNNNNAGNNNNNNNGGTAGG.psum	1424;11	1	11	6	4.65579		0	0	0	0		0	11		0	0	1.85915	0.889397	5.41674	-1.69843
08-04-2005_At1500patg-TrimStack	TTGATTTCTAT.psum	35;1,1058;7	2	8	5	4.35272		0	0	0	0		0	7		0	0	1.7827	0.739148	4.73929	-1.1739
08-04-2005_At1500patg-TrimStack	AAGACGTAG.psum	148;1	1	1	5	4.04781		0	0	0	0		0	1		0	0	1.76358	0.799548	4.96177	-1.43461
08-04-2005_At1500patg-TrimStack	GATCCGCG.psum	880;2	1	2	6	5.01195		0	0	0	0		0	2		0	0	1.75956	0.846067	5.14382	-1.62471
08-04-2005_At1500patg-TrimStack	GCCACGTGGA.psum	996;5,1369;5	2	10	5	4.13736		0	0	0	0		0	5		0	0	1.71328	0.7944	4.89088	-1.46432
08-04-2005_At1500patg-TrimStack	CTACGTCTT.psum	245;4	1	4	5	4.28299		0	0	0	0		0	4		0	0	1.71227	0.767623	4.78277	-1.35822
08-04-2005_At1500patg-TrimStack	CGTCGATCT.psum	252;4,1344;2,1352;1,1359;1	4	8	5	4.13686		0	0	0	0		0	4		0	0	1.70926	0.795469	4.89113	-1.47262
08-04-2005_At1500patg-TrimStack	CAACTTTCATAT.psum	1022;4	1	4	5	4.40313		0	0	0	0		0	4		0	0	1.70624	0.74805	4.69844	-1.28596
08-04-2005_At1500patg-TrimStack	ACAGCACTA.psum	108;2	1	2	5	4.43812		0	0	0	0		0	2		0	0	1.68209	0.747593	4.67246	-1.30828
08-04-2005_At1500patg-TrimStack	YGCCACGTAY.psum	299;2	1	2	5	4.49702		0	0	0	0		0	2		0	0	1.63783	0.747644	4.6284	-1.35275
08-04-2005_At1500patg-TrimStack	TAGTAACTGT.psum	257;6	1	6	5	4.1783		0	0	0	0		0	6		0	0	1.63783	0.804676	4.85653	-1.58088
08-04-2005_At1500patg-TrimStack	TACAAAATTTTG.psum	696;3	1	3	5	4.73344		0	0	0	0		0	3		0	0	1.6338	0.711153	4.47842	-1.21081
08-04-2005_At1500patg-TrimStack	ATTCGCGC.psum	42;1,47;2	2	3	5	4.6165		0	0	0	0		0	2		0	0	1.62978	0.730039	4.54993	-1.29038
08-04-2005_At1500patg-TrimStack	TTTTAATACGT.psum	38;3,889;1	2	4	5	4.84856		0	0	0	0		0	3		0	0	1.60262	0.700699	4.40541	-1.20018
08-04-2005_At1500patg-TrimStack	CTAATTGTTTA.psum	858;3	1	3	5	5.06294		0	0	0	0		0	3		0	0	1.54728	0.681959	4.27512	-1.18055
08-04-2005_At1500patg-TrimStack	CCGGTGGCA.psum	185;8	1	8	5	5.25796		0	0	0	0		0	8		0	0	1.53722	0.658578	4.17154	-1.09709
08-04-2005_At1500patg-TrimStack	GCCACGTGGT.psum	926;4,1117;1	2	5	4	4.24726		0	0	0	0		0	4		0	0	1.50704	0.586956	3.85487	-0.840783
08-04-2005_At1500patg-TrimStack	RTACGTGGCR.psum	1238;4,1334;1	2	5	5	5.59056		0	0	0	0		0	4		0	0	1.50503	0.625156	4.00565	-0.995593
08-04-2005_At1500patg-TrimStack	CTTGTCGTCA.psum	201;2	1	2	5	5.56054		0	0	0	0		0	2		0	0	1.49698	0.629978	4.01689	-1.02293
08-04-2005_At1500patg-TrimStack	GTGGGACCA.psum	1289;2	1	2	4	4.13076		0	0	0	0		0	2		0	0	1.49195	0.607163	3.92061	-0.936702
08-04-2005_At1500patg-TrimStack	TGCCACCGG.psum	234;7	1	7	4	4.18704		0	0	0	0		0	7		0	0	1.47384	0.603327	3.88715	-0.939467
08-04-2005_At1500patg-TrimStack	CGTCAATGAA.psum	272;10	1	10	4	4.0577		0	0	0	0		0	10		0	0	1.4668	0.624294	3.96398	-1.03037
08-04-2005_At1500patg-TrimStack	GCCACGTGGG.psum	220;3	1	3	5	5.43389		0	0	0	0		0	3		0	0	1.45674	0.652067	4.06501	-1.15153
08-04-2005_At1500patg-TrimStack	AGTGAAAATGAT.psum	42;8	1	8	4	4.4851		0	0	0	0		0	8		0	0	1.45372	0.567719	3.7246	-0.817154
08-04-2005_At1500patg-TrimStack	TATATAACCACA.psum	49;9	1	9	4	4.11832		0	0	0	0		0	9		0	0	1.45272	0.618525	3.92682	-1.02138
08-04-2005_At1500patg-TrimStack	TCCAAGTTGGA.psum	837;5	1	5	4	4.41776		0	0	0	0		0	5		0	0	1.44769	0.577739	3.75864	-0.86327
08-04-2005_At1500patg-TrimStack	AGCAACGGTC.psum	55;5	1	5	5	5.35192		0	0	0	0		0	5		0	0	1.42656	0.667693	4.09733	-1.24421
08-04-2005_At1500patg-TrimStack	GCCACGTAGG.psum	275;7	1	7	4	4.17789		0	0	0	0		0	7		0	0	1.42656	0.615967	3.89043	-1.03731
08-04-2005_At1500patg-TrimStack	GGCGGCATG.psum	190;4	1	4	4	4.29422		0	0	0	0		0	4		0	0	1.42153	0.600452	3.82334	-0.980279
08-04-2005_At1500patg-TrimStack	GATCATCGATC.psum	85;6	1	6	4	4.19439		0	0	0	0		0	6		0	0	1.41549	0.616181	3.88022	-1.04923
08-04-2005_At1500patg-TrimStack	GGACACGTGGC.psum	46;1	1	1	4	4.77662		0	0	0	0		0	1		0	0	1.41449	0.541285	3.57963	-0.750653
08-04-2005_At1500patg-TrimStack	TCCACGTCGA.psum	166;9	1	9	4	4.25373		0	0	0	0		0	9		0	0	1.41449	0.607822	3.84578	-1.0168
08-04-2005_At1500patg-TrimStack	CATGCCGCC.psum	251;8	1	8	4	4.5043		0	0	0	0		0	8		0	0	1.41046	0.574904	3.71008	-0.889152
08-04-2005_At1500patg-TrimStack	CCTACGTGGC.psum	1336;5,1342;1	2	6	4	4.79991		0	0	0	0		0	5		0	0	1.40744	0.540125	3.56795	-0.753056
08-04-2005_At1500patg-TrimStack	GGCCACGTGG.psum	167;6,174;3	2	9	4	4.372		0	0	0	0		0	6		0	0	1.40644	0.59322	3.77932	-0.966442
08-04-2005_At1500patg-TrimStack	GGTAGGTGGG.psum	97;10	1	10	5	5.89199		0	0	0	0		0	10		0	0	1.39638	0.611614	3.84283	-1.05008
08-04-2005_At1500patg-TrimStack	TGCCACGTGTCA.psum	85;7,93;4	2	11	4	4.22311		0	0	0	0		0	7		0	0	1.39235	0.61747	3.86224	-1.07753
08-04-2005_At1500patg-TrimStack	ACGGGCCCA.psum	1382;1	1	1	4	5.18703		0	0	0	0		0	1		0	0	1.3833	0.50447	3.40118	-0.634579
08-04-2005_At1500patg-TrimStack	GCCACGTGTCC.psum	1399;2	1	2	4	5.14684		0	0	0	0		0	2		0	0	1.33702	0.517401	3.40663	-0.732582
08-04-2005_At1500patg-TrimStack	TAARAGCCGCC.psum	168;8	1	8	4	4.86428		0	0	0	0		0	8		0	0	1.32596	0.54973	3.52488	-0.872966
08-04-2005_At1500patg-TrimStack	CGCCACGTGTCC.psum	1398;3	1	3	4	5.45124		0	0	0	0		0	3		0	0	1.31992	0.491646	3.2865	-0.646665
08-04-2005_At1500patg-TrimStack	TAAGAGCCGCC.psum	168;8	1	8	4	5.11013		0	0	0	0		0	8		0	0	1.31489	0.525449	3.41668	-0.786905
08-04-2005_At1500patg-TrimStack	AGTR.psum		0	0	0	0	1171;3,1240;1,1262;4,1268;3,1294;1,1304;3,1321;6,1335;1,1338;1,1347;2,1350;1,1353;1,1355;1,1359;111,1473;4,1478;9	16	152	466	-9.42374		0	0	1359;111	1	111	721.118	27.0718	829.405	612.83
08-04-2005_At1500patg-TrimStack	ATTG.psum		0	0	0	0	1392;6,1404;2,1408;5,1415;8,1424;7,1432;17,1450;4,1457;1,1463;3,1472;1,1482;2,1493;2	12	58	453	-6.47691		0	0		0	17	617.162	25.3457	718.545	515.779
08-04-2005_At1500patg-TrimStack	CAAT.psum		0	0	0	0	1449;3,1467;6,1477;18	3	27	415	-8.1331		0	0		0	18	614.619	24.544	712.795	516.443
08-04-2005_At1500patg-TrimStack	CANNTG.psum		0	0	0	0	1400;2,1410;6,1417;1,1421;74	4	83	281	-9.04282		0	0	1421;74	1	74	579.528	33.0127	711.579	447.477
08-04-2005_At1500patg-TrimStack	AATAT.psum		0	0	0	0	1398;8,1408;87	2	95	151	-9.24073		0	0	1408;87	1	87	452.94	32.6749	583.639	322.24
08-04-2005_At1500patg-TrimStack	ATATT.psum		0	0	0	0	1400;6,1411;84	2	90	148	-9.8631		0	0	1411;84	1	84	453.405	30.9644	577.263	329.548
08-04-2005_At1500patg-TrimStack	GATA.psum		0	0	0	0	1180;1,1238;1,1258;1,1312;2,1317;2,1326;3,1334;2,1337;2,1340;4,1355;1,1360;6,1367;3,1373;113	13	141	277	-8.75982		0	0	1373;113,1373;113	2	113	473.848	22.4717	563.735	383.961
08-04-2005_At1500patg-TrimStack	TGAC.psum		0	0	0	0	1398;1,1429;20,1452;43	3	64	177	-6.94785		0	0	1452;43	1	43	307.559	18.7913	382.725	232.394
08-04-2005_At1500patg-TrimStack	YAAAAAY.psum		0	0	0	0		0	0	0	0		0	0		0	0	255.633	27.6649	366.292	144.973
08-04-2005_At1500patg-TrimStack	RTTTTTR.psum		0	0	0	0	1492;3	1	3	131	-5.51337		0	0		0	3	255.828	22.641	346.392	165.264
08-04-2005_At1500patg-TrimStack	TTATTT.psum		0	0	0	0	1477;18	1	18	74	-6.42962		0	0		0	18	239.801	25.787	342.949	136.653
08-04-2005_At1500patg-TrimStack	TTTATT.psum		0	0	0	0	1479;1,1481;1,1486;9	3	11	90	-5.6817		0	0		0	9	229.971	24.6354	328.512	131.429
08-04-2005_At1500patg-TrimStack	RRANTGAR.psum		0	0	0	0	1390;1,1392;28,1423;1,1429;1,1433;2,1443;9	6	42	135	-6.04638		0	0	1392;28	1	28	224.092	14.7347	283.03	165.153
08-04-2005_At1500patg-TrimStack	TGTTG.psum		0	0	0	0		0	0	0	0		0	0		0	0	207.739	15.5726	270.03	145.449
08-04-2005_At1500patg-TrimStack	GATAA.psum		0	0	0	0	1395;5,1426;1,1431;5,1449;1,1467;4,1475;5,1482;2	7	23	130	-4.95649		0	0		0	5	202.756	14.6788	261.471	144.04
08-04-2005_At1500patg-TrimStack	ATTATT.psum		0	0	0	0	1467;7,1475;20	2	27	41	-6.19786		0	0		0	20	171.827	21.1084	256.261	87.3933
08-04-2005_At1500patg-TrimStack	YAACNG.psum		0	0	0	0	1435;5,1446;1,1472;4	3	10	112	-5.39362		0	0		0	5	193.896	15.1839	254.632	133.161
08-04-2005_At1500patg-TrimStack	CNGTTR.psum		0	0	0	0		0	0	0	0		0	0		0	0	189.596	16.0906	253.958	125.233
08-04-2005_At1500patg-TrimStack	AATAAT.psum		0	0	0	0	1436;6,1455;1,1464;31	3	38	58	-5.85594		0	0	1464;31	1	31	174.315	19.8627	253.766	94.864
08-04-2005_At1500patg-TrimStack	RGTCA.psum		0	0	0	0	1427;2,1438;1,1449;3,1458;1,1460;4,1471;2,1478;2,1486;1,1489;1	9	17	123	-4.86376		0	0		0	4	192.447	14.2784	249.56	135.333
08-04-2005_At1500patg-TrimStack	TGGTTW.psum		0	0	0	0	1494;1	1	1	104	-4.73085		0	0		0	1	163.087	12.4896	213.045	113.128
08-04-2005_At1500patg-TrimStack	ATTGG.psum		0	0	0	0	1439;7,1453;7	2	14	94	-5.02342		0	0		0	7	155.178	12.1786	203.892	106.464
08-04-2005_At1500patg-TrimStack	TTWTWTTWTT.psum		0	0	0	0	1490;5	1	5	27	-5.74191		0	0		0	5	122.332	16.6028	188.743	55.9206
08-04-2005_At1500patg-TrimStack	AAAGAT.psum		0	0	0	0		0	0	0	0		0	0		0	0	125.286	11.2831	170.418	80.1532
08-04-2005_At1500patg-TrimStack	GATNNNNTTG.psum		0	0	0	0	1290;1,1384;2,1492;3	3	6	49	-6.79668		0	0		0	3	124.391	11.0924	168.761	80.0218
08-04-2005_At1500patg-TrimStack	CAANNNNATC.psum		0	0	0	0		0	0	0	0		0	0		0	0	124.203	10.7667	167.27	81.1363
08-04-2005_At1500patg-TrimStack	AGTCA.psum		0	0	0	0	1450;2	1	2	73	-4.40401		0	0		0	2	120.229	10.7242	163.126	77.3327
08-04-2005_At1500patg-TrimStack	TGACT.psum		0	0	0	0	1487;8	1	8	50	-6.54793		0	0		0	8	119.073	10.5489	161.269	76.8778
08-04-2005_At1500patg-TrimStack	ACACNNG.psum		0	0	0	0		0	0	0	0		0	0		0	0	107.415	11.2954	152.597	62.2337
08-04-2005_At1500patg-TrimStack	TGHAAARK.psum		0	0	0	0	1382;3,1418;12,1438;2,1441;2,1460;1,1462;9,1474;1,1478;7,1491;2	9	39	52	-5.5554		0	0		0	12	107.352	9.96365	147.207	67.4975
08-04-2005_At1500patg-TrimStack	CNNGTGT.psum		0	0	0	0	1444;1,1494;1	2	2	50	-5.11547		0	0		0	1	104.252	10.6054	146.673	61.83
08-04-2005_At1500patg-TrimStack	AATTAAA.psum		0	0	0	0	1453;1,1469;6	2	7	29	-4.45135		0	0		0	6	88.8169	13.4379	142.569	35.0652
08-04-2005_At1500patg-TrimStack	GGATA.psum		0	0	0	0	1180;1,1317;1,1374;1,1406;1,1424;1,1427;16,1448;1,1464;4,1469;16	9	42	37	-6.0058		0	0		0	16	97.3511	10.0488	137.546	57.1559
08-04-2005_At1500patg-TrimStack	TATCC.psum		0	0	0	0	1479;1	1	1	52	-4.57088		0	0		0	1	97.3511	9.92175	137.038	57.6641
08-04-2005_At1500patg-TrimStack	CMGTTR.psum		0	0	0	0		0	0	0	0		0	0		0	0	88.3944	10.1435	128.968	47.8203
08-04-2005_At1500patg-TrimStack	YAACKG.psum		0	0	0	0	1436;1,1438;2,1449;4,1482;2	4	9	47	-4.51294		0	0		0	4	90.1469	9.5607	128.39	51.9041
08-04-2005_At1500patg-TrimStack	TAAAGT.psum		0	0	0	0		0	0	0	0		0	0		0	0	78.7757	10.2573	119.805	37.7464
08-04-2005_At1500patg-TrimStack	TATTCT.psum		0	0	0	0	1494;1	1	1	34	-4.24969		0	0		0	1	77.2364	10.174	117.932	36.5404
08-04-2005_At1500patg-TrimStack	YTTGTTA.psum		0	0	0	0		0	0	0	0		0	0		0	0	76.4598	9.08859	112.814	40.1054
08-04-2005_At1500patg-TrimStack	TAACAAR.psum		0	0	0	0		0	0	0	0		0	0		0	0	75.5664	8.71884	110.442	40.691
08-04-2005_At1500patg-TrimStack	TYTGTTA.psum		0	0	0	0		0	0	0	0		0	0		0	0	73.7133	8.88827	109.266	38.1602
08-04-2005_At1500patg-TrimStack	AGAATA.psum		0	0	0	0	1389;2,1411;5,1441;1,1455;1	4	9	35	-4.75226		0	0		0	5	74.166	8.24155	107.132	41.1998
08-04-2005_At1500patg-TrimStack	TAACARA.psum		0	0	0	0		0	0	0	0		0	0		0	0	72.7928	8.28548	105.935	39.6508
08-04-2005_At1500patg-TrimStack	ATTTATA.psum		0	0	0	0	1464;31	1	31	14	-6.13692		0	0	1464;31	1	31	67.2264	8.67314	101.919	32.5338
08-04-2005_At1500patg-TrimStack	ACTTTG.psum		0	0	0	0		0	0	0	0		0	0		0	0	67.4809	8.22692	100.389	34.5732
08-04-2005_At1500patg-TrimStack	TTAAATA.psum		0	0	0	0	1458;2,1467;28	2	30	7	-5.4927		0	0	1467;28	1	28	58.9286	9.45411	96.745	21.1121
08-04-2005_At1500patg-TrimStack	TGACG.psum		0	0	0	0	1437;4	1	4	18	-5.30192		0	0		0	4	59.5091	7.82906	90.8253	28.1928
08-04-2005_At1500patg-TrimStack	TTTGTTA.psum		0	0	0	0		0	0	0	0		0	0		0	0	57.9406	8.01868	90.0154	25.8659
08-04-2005_At1500patg-TrimStack	TAACAAA.psum		0	0	0	0		0	0	0	0		0	0		0	0	57.2525	7.40151	86.8585	27.6465
08-04-2005_At1500patg-TrimStack	CATATG.psum		0	0	0	0	1402;2,1422;5,1435;3,1439;3,1456;1,1463;7,1471;1,1474;21	8	43	7	-6.2577		0	0		0	21	54.1147	7.52908	84.231	23.9984
08-04-2005_At1500patg-TrimStack	WWTAAATAT.psum		0	0	0	0	1460;2,1464;31	2	33	4	-5.65439		0	0	1464;31	1	31	48.6288	7.89277	80.1998	17.0577
08-04-2005_At1500patg-TrimStack	GNATATNC.psum		0	0	0	0	1389;1,1445;13,1482;4,1494;1	4	19	17	-4.71173		0	0		0	13	51.1459	7.247	80.1339	22.1579
08-04-2005_At1500patg-TrimStack	TATCCA.psum		0	0	0	0		0	0	0	0		0	0		0	0	49.5845	7.18926	78.3416	20.8275
08-04-2005_At1500patg-TrimStack	ACTCAT.psum		0	0	0	0		0	0	0	0		0	0		0	0	50.5926	6.85932	78.0298	23.1553
08-04-2005_At1500patg-TrimStack	ATGAGT.psum		0	0	0	0	1309;1,1371;1,1444;6,1459;1,1462;2,1467;2,1470;25	7	38	10	-5.79049		0	0	1470;25	1	25	50.1147	6.92769	77.8254	22.4039
08-04-2005_At1500patg-TrimStack	TGGATA.psum		0	0	0	0	1420;1,1422;2,1435;4,1448;1,1469;10,1485;1,1489;2	7	21	14	-5.27511		0	0		0	10	49.0744	6.64904	75.6706	22.4783
08-04-2005_At1500patg-TrimStack	TTAACC.psum		0	0	0	0		0	0	0	0		0	0		0	0	46.3179	7.22431	75.2152	17.4207
08-04-2005_At1500patg-TrimStack	TGGGTT.psum		0	0	0	0		0	0	0	0		0	0		0	0	45.7968	6.92522	73.4977	18.0959
08-04-2005_At1500patg-TrimStack	GATAAG.psum		0	0	0	0		0	0	0	0		0	0		0	0	44.0543	7.29358	73.2286	14.88
08-04-2005_At1500patg-TrimStack	TACCAT.psum		0	0	0	0	1464;2,1476;3,1494;1	3	6	11	-4.83556		0	0		0	3	43.6308	6.74809	70.6231	16.6384
08-04-2005_At1500patg-TrimStack	ATGGTA.psum		0	0	0	0	1294;1,1367;1,1380;1,1386;2,1389;1,1410;1,1434;1,1436;26,1464;31	9	65	5	-5.72547		0	0	1436;26,1464;31	2	31	43.4215	6.71063	70.2641	16.579
08-04-2005_At1500patg-TrimStack	CATGTG.psum		0	0	0	0	1438;2,1448;5,1460;9,1474;5,1486;9	5	30	5	-5.75025		0	0		0	9	42.2726	6.48191	68.2003	16.345
08-04-2005_At1500patg-TrimStack	CACATG.psum		0	0	0	0	1435;1,1438;3,1451;1,1456;38	4	43	8	-5.42574		0	0	1456;38	1	38	42.3773	6.33596	67.7211	17.0334
08-04-2005_At1500patg-TrimStack	GKTWGGTK.psum		0	0	0	0		0	0	0	0		0	0		0	0	40.7938	6.47117	66.6784	14.9091
08-04-2005_At1500patg-TrimStack	AACGTT.psum		0	0	0	0		0	0	0	0		0	0		0	0	40.7435	6.31003	65.9836	15.5033
08-04-2005_At1500patg-TrimStack	GAGTTG.psum		0	0	0	0		0	0	0	0		0	0		0	0	38.994	6.68747	65.7439	12.2441
08-04-2005_At1500patg-TrimStack	TGCATG.psum		0	0	0	0	1478;1,1480;8,1489;6	3	15	8	-4.70479		0	0		0	8	38.9074	6.56935	65.1849	12.63
08-04-2005_At1500patg-TrimStack	CATGCA.psum		0	0	0	0	1455;2,1458;2,1470;1,1478;17	4	22	5	-5.14542		0	0		0	17	38.5523	6.52081	64.6355	12.4691
08-04-2005_At1500patg-TrimStack	GGATAA.psum		0	0	0	0		0	0	0	0		0	0		0	0	40.2012	6.03526	64.3422	16.0602
08-04-2005_At1500patg-TrimStack	ATATTTTA.psum		0	0	0	0	1432;2,1456;1,1459;2,1480;15	4	20	2	-4.99544		0	0		0	15	36.2897	6.8642	63.7465	8.83293
08-04-2005_At1500patg-TrimStack	GGTWGG.psum		0	0	0	0	1457;2	1	2	9	-4.42203		0	0		0	2	37.0252	6.33761	62.3756	11.6747
08-04-2005_At1500patg-TrimStack	TTGGATT.psum		0	0	0	0		0	0	0	0		0	0		0	0	36.9859	5.97023	60.8668	13.105
08-04-2005_At1500patg-TrimStack	AGATTKTT.psum		0	0	0	0		0	0	0	0		0	0		0	0	35.1459	6.12642	59.6516	10.6402
08-04-2005_At1500patg-TrimStack	GATAAGR.psum		0	0	0	0		0	0	0	0		0	0		0	0	30.1368	5.85707	53.5651	6.70856
08-04-2005_At1500patg-TrimStack	CAGTTA.psum		0	0	0	0		0	0	0	0		0	0		0	0	29.9748	5.61709	52.4432	7.5065
08-04-2005_At1500patg-TrimStack	GTGGWWHG.psum		0	0	0	0		0	0	0	0		0	0		0	0	28.8994	5.54839	51.093	6.70583
08-04-2005_At1500patg-TrimStack	TACGTA.psum		0	0	0	0		0	0	0	0		0	0		0	0	29.5765	5.28282	50.7077	8.4452
08-04-2005_At1500patg-TrimStack	TATCCAY.psum		0	0	0	0		0	0	0	0		0	0		0	0	28.6107	5.21763	49.4812	7.74014
08-04-2005_At1500patg-TrimStack	RTGGATA.psum		0	0	0	0	1432;5,1465;13,1482;1,1485;8	4	27	4	-5.00878		0	0		0	13	29.0915	5.00951	49.1296	9.05349
08-04-2005_At1500patg-TrimStack	TTTCGG.psum		0	0	0	0		0	0	0	0		0	0		0	0	27.6992	5.24674	48.6861	6.71225
08-04-2005_At1500patg-TrimStack	RTGCATG.psum		0	0	0	0	1460;1,1474;5,1480;15	3	21	3	-4.47349		0	0		0	15	26.5121	5.25586	47.5355	5.48862
08-04-2005_At1500patg-TrimStack	CDWWCCAC.psum		0	0	0	0		0	0	0	0		0	0		0	0	26.3813	5.10045	46.7831	5.97949
08-04-2005_At1500patg-TrimStack	CATGCAY.psum		0	0	0	0	1460;1,1466;5,1482;13	3	19	1	-4.98848		0	0		0	13	25.9849	5.00852	46.019	5.95082
08-04-2005_At1500patg-TrimStack	TGCAGG.psum		0	0	0	0		0	0	0	0		0	0		0	0	21.7344	5.6762	44.4392	-0.970377
08-04-2005_At1500patg-TrimStack	AGGTCA.psum		0	0	0	0		0	0	0	0		0	0		0	0	23.2736	4.91063	42.9161	3.63113
08-04-2005_At1500patg-TrimStack	TACACAT.psum		0	0	0	0		0	0	0	0		0	0		0	0	22.5543	4.73881	41.5096	3.59909
08-04-2005_At1500patg-TrimStack	TGACCT.psum		0	0	0	0		0	0	0	0		0	0		0	0	22.7072	4.62125	41.1922	4.22225
08-04-2005_At1500patg-TrimStack	ATGTGTA.psum		0	0	0	0	1469;4,1489;2	2	6	1	-4.51218		0	0		0	4	21.8229	4.61483	40.2822	3.36363
08-04-2005_At1500patg-TrimStack	GTCGGY.psum		0	0	0	0		0	0	0	0		0	0		0	0	21.6066	4.39627	39.1917	4.02157
08-04-2005_At1500patg-TrimStack	CCTGCA.psum		0	0	0	0		0	0	0	0		0	0		0	0	17.2656	5.4209	38.9492	-4.41802
08-04-2005_At1500patg-TrimStack	ATGCATG.psum		0	0	0	0	1459;1,1474;2,1494;1	3	4	1	-4.204		0	0		0	2	20.3793	4.60972	38.8182	1.9404
08-04-2005_At1500patg-TrimStack	CATGCAT.psum		0	0	0	0	1483;11	1	11	1	-4.44203		0	0		0	11	19.4245	4.14778	36.0157	2.83343
08-04-2005_At1500patg-TrimStack	GTTAGTT.psum		0	0	0	0		0	0	0	0		0	0		0	0	18.9105	4.25815	35.9431	1.87787
08-04-2005_At1500patg-TrimStack	ATGGATA.psum		0	0	0	0	1470;3,1476;1,1480;1,1488;5	4	10	1	-4.35224		0	0		0	5	19.0151	4.13927	35.5722	2.458
08-04-2005_At1500patg-TrimStack	WTTTATRTTTW.psum		0	0	0	0	1492;3	1	3	0	-4.00432		0	0		0	3	17.7505	4.43283	35.4818	0.0191636
08-04-2005_At1500patg-TrimStack	TTTRTTTATT.psum		0	0	0	0		0	0	0	0		0	0		0	0	17.9668	4.36073	35.4097	0.523865
08-04-2005_At1500patg-TrimStack	CAGGTG.psum		0	0	0	0		0	0	0	0		0	0		0	0	16.7596	4.55986	34.999	-1.47987
08-04-2005_At1500patg-TrimStack	TAAATGYA.psum		0	0	0	0	1471;1,1481;7	2	8	1	-4.34927		0	0		0	7	18.5392	4.03268	34.67	2.4085
08-04-2005_At1500patg-TrimStack	TATCCAT.psum		0	0	0	0	1491;1	1	1	3	-4.08604		0	0		0	1	18.8753	3.88524	34.4162	3.33429
08-04-2005_At1500patg-TrimStack	AACTAAC.psum		0	0	0	0		0	0	0	0		0	0		0	0	18.6559	3.92771	34.3668	2.9451
08-04-2005_At1500patg-TrimStack	TGTAAAG.psum		0	0	0	0		0	0	0	0		0	0		0	0	18.1087	4.03584	34.252	1.9653
08-04-2005_At1500patg-TrimStack	CGGATA.psum		0	0	0	0		0	0	0	0		0	0		0	0	17.8893	4.03104	34.0135	1.76516
08-04-2005_At1500patg-TrimStack	TATCCG.psum		0	0	0	0		0	0	0	0		0	0		0	0	17.3994	3.97179	33.2865	1.51225
08-04-2005_At1500patg-TrimStack	TGCAAAG.psum		0	0	0	0		0	0	0	0		0	0		0	0	15.6408	4.21394	32.4966	-1.21493
08-04-2005_At1500patg-TrimStack	TAATMATTA.psum		0	0	0	0		0	0	0	0		0	0		0	0	15.0312	4.35035	32.4326	-2.37023
08-04-2005_At1500patg-TrimStack	CTTTGCA.psum		0	0	0	0		0	0	0	0		0	0		0	0	15.7173	4.07272	32.0082	-0.573594
08-04-2005_At1500patg-TrimStack	CACCTG.psum		0	0	0	0		0	0	0	0		0	0		0	0	14.7475	4.29257	31.9178	-2.4228
08-04-2005_At1500patg-TrimStack	TAATKATTA.psum		0	0	0	0		0	0	0	0		0	0		0	0	14.8622	3.94047	30.624	-0.899696
08-04-2005_At1500patg-TrimStack	TGAGTTG.psum		0	0	0	0		0	0	0	0		0	0		0	0	14.6439	3.66147	29.2897	-0.00201857
08-04-2005_At1500patg-TrimStack	TGTGACA.psum		0	0	0	0		0	0	0	0		0	0		0	0	13.7143	3.6917	28.4811	-1.0525
08-04-2005_At1500patg-TrimStack	TGTCACA.psum		0	0	0	0		0	0	0	0		0	0		0	0	14.2425	3.51864	28.317	0.16788
08-04-2005_At1500patg-TrimStack	ACATTGG.psum		0	0	0	0		0	0	0	0		0	0		0	0	13.3793	3.69431	28.1565	-1.39795
08-04-2005_At1500patg-TrimStack	GTCGGT.psum		0	0	0	0		0	0	0	0		0	0		0	0	14.4316	3.42083	28.1149	0.74828
08-04-2005_At1500patg-TrimStack	TGGTTAG.psum		0	0	0	0		0	0	0	0		0	0		0	0	13.9467	3.50971	27.9855	-0.0921703
08-04-2005_At1500patg-TrimStack	CCAATGT.psum		0	0	0	0		0	0	0	0		0	0		0	0	13.4276	3.52617	27.5323	-0.677122
08-04-2005_At1500patg-TrimStack	CAACTCA.psum		0	0	0	0		0	0	0	0		0	0		0	0	14.1137	3.33027	27.4348	0.792602
08-04-2005_At1500patg-TrimStack	CTAACCA.psum		0	0	0	0		0	0	0	0		0	0		0	0	13.6801	3.42353	27.3742	-0.0140579
08-04-2005_At1500patg-TrimStack	TGAGTCA.psum		0	0	0	0		0	0	0	0		0	0		0	0	13.0835	3.53369	27.2183	-1.05127
08-04-2005_At1500patg-TrimStack	TGAAAACT.psum		0	0	0	0		0	0	0	0		0	0		0	0	12.0805	3.49785	26.0719	-1.91093
08-04-2005_At1500patg-TrimStack	TGACTCA.psum		0	0	0	0		0	0	0	0		0	0		0	0	12.664	3.33565	26.0066	-0.678597
08-04-2005_At1500patg-TrimStack	WYWTTWYCACWM.psum		0	0	0	0		0	0	0	0		0	0		0	0	11.5825	3.55154	25.7886	-2.62365
08-04-2005_At1500patg-TrimStack	GTGGATA.psum		0	0	0	0		0	0	0	0		0	0		0	0	11.3732	3.26843	24.447	-1.70047
08-04-2005_At1500patg-TrimStack	KWGTGRWAAWRW.psum		0	0	0	0		0	0	0	0		0	0		0	0	11.1247	3.29632	24.31	-2.06053
08-04-2005_At1500patg-TrimStack	TATCCAC.psum		0	0	0	0		0	0	0	0		0	0		0	0	11.0392	3.15136	23.6447	-1.5662
08-04-2005_At1500patg-TrimStack	CGTGGNNNNNNNNNNNNGG.psum		0	0	0	0		0	0	0	0		0	0		0	0	10.1227	3.20886	22.9582	-2.71272
08-04-2005_At1500patg-TrimStack	TTTTCTATT.psum		0	0	0	0		0	0	0	0		0	0		0	0	10.5785	3.01978	22.6576	-1.50066
08-04-2005_At1500patg-TrimStack	AACGTGT.psum		0	0	0	0		0	0	0	0		0	0		0	0	9.2998	3.06972	21.5787	-2.97909
08-04-2005_At1500patg-TrimStack	TAACGTA.psum		0	0	0	0		0	0	0	0		0	0		0	0	9.49598	2.88869	21.0508	-2.0588
08-04-2005_At1500patg-TrimStack	TACGTTA.psum		0	0	0	0		0	0	0	0		0	0		0	0	9.57042	2.79759	20.7608	-1.61995
08-04-2005_At1500patg-TrimStack	CAATNATTG.psum		0	0	0	0		0	0	0	0		0	0		0	0	8.81087	2.91262	20.4613	-2.83961
08-04-2005_At1500patg-TrimStack	ACACGTT.psum		0	0	0	0		0	0	0	0		0	0		0	0	8.99598	2.6282	19.5088	-1.51682
08-04-2005_At1500patg-TrimStack	TTGGATCT.psum		0	0	0	0		0	0	0	0		0	0		0	0	8.48893	2.7245	19.3869	-2.40908
08-04-2005_At1500patg-TrimStack	GTGGGAG.psum		0	0	0	0		0	0	0	0		0	0		0	0	7.55634	2.6422	18.1251	-3.01247
08-04-2005_At1500patg-TrimStack	TCTCGGT.psum		0	0	0	0		0	0	0	0		0	0		0	0	7.17304	2.56431	17.4303	-3.08421
08-04-2005_At1500patg-TrimStack	TGTAAAGT.psum		0	0	0	0		0	0	0	0		0	0		0	0	7.27968	2.37022	16.7606	-2.20121
08-04-2005_At1500patg-TrimStack	ATGGTATT.psum		0	0	0	0		0	0	0	0		0	0		0	0	6.74547	2.40694	16.3732	-2.88229
08-04-2005_At1500patg-TrimStack	AATACCAT.psum		0	0	0	0		0	0	0	0		0	0		0	0	6.63883	2.25697	15.6667	-2.38904
08-04-2005_At1500patg-TrimStack	AGCGGG.psum		0	0	0	0		0	0	0	0		0	0		0	0	6.1499	2.28297	15.2818	-2.98197
08-04-2005_At1500patg-TrimStack	CAATWATTG.psum		0	0	0	0		0	0	0	0		0	0		0	0	6.1167	2.26034	15.158	-2.92464
08-04-2005_At1500patg-TrimStack	CNNGAANNNTTCNNG.psum		0	0	0	0		0	0	0	0		0	0		0	0	6.00704	2.27066	15.0897	-3.07559
08-04-2005_At1500patg-TrimStack	ATGASTCAY.psum		0	0	0	0		0	0	0	0		0	0		0	0	6.22032	2.20862	15.0548	-2.61417
08-04-2005_At1500patg-TrimStack	AAGAAGATGA.psum		0	0	0	0		0	0	0	0		0	0		0	0	5.78068	2.18468	14.5194	-2.95804
08-04-2005_At1500patg-TrimStack	GTTAGGTT.psum		0	0	0	0		0	0	0	0		0	0		0	0	5.71127	2.14282	14.2826	-2.86002
08-04-2005_At1500patg-TrimStack	GSSSACGT.psum		0	0	0	0		0	0	0	0		0	0		0	0	5.21529	2.23875	14.1703	-3.73971
08-04-2005_At1500patg-TrimStack	AATACTAAT.psum		0	0	0	0		0	0	0	0		0	0		0	0	5.63682	2.09577	14.0199	-2.74625
08-04-2005_At1500patg-TrimStack	ATGGGACM.psum		0	0	0	0		0	0	0	0		0	0		0	0	5.47384	2.09911	13.8703	-2.92259
08-04-2005_At1500patg-TrimStack	GGTGTTTG.psum		0	0	0	0		0	0	0	0		0	0		0	0	5.12274	2.18441	13.8604	-3.61491
08-04-2005_At1500patg-TrimStack	TAATAATTG.psum		0	0	0	0		0	0	0	0		0	0		0	0	5.40443	2.07491	13.7041	-2.89521
08-04-2005_At1500patg-TrimStack	CAATTATTA.psum		0	0	0	0		0	0	0	0		0	0		0	0	5.60161	1.95375	13.4166	-2.21339
08-04-2005_At1500patg-TrimStack	ATCCACTA.psum		0	0	0	0		0	0	0	0		0	0		0	0	5.04125	1.99025	13.0022	-2.91973
08-04-2005_At1500patg-TrimStack	CACGAAAA.psum		0	0	0	0		0	0	0	0		0	0		0	0	5.49598	1.84251	12.866	-1.87407
08-04-2005_At1500patg-TrimStack	KGTCCCAT.psum		0	0	0	0		0	0	0	0		0	0		0	0	4.87726	1.89063	12.4398	-2.68525
08-04-2005_At1500patg-TrimStack	ATTAGTATT.psum		0	0	0	0		0	0	0	0		0	0		0	0	5.51006	1.731	12.4341	-1.41396
08-04-2005_At1500patg-TrimStack	GCGGGAAA.psum		0	0	0	0		0	0	0	0		0	0		0	0	4.41247	1.95752	12.2425	-3.4176
08-04-2005_At1500patg-TrimStack	NNWNCCAWWWWTRGWWAN.psum		0	0	0	0		0	0	0	0		0	0		0	0	4.24547	1.91313	11.898	-3.40705
08-04-2005_At1500patg-TrimStack	NTWWCYAWWWWTGGNWNN.psum		0	0	0	0		0	0	0	0		0	0		0	0	4.30885	1.68798	11.0608	-2.44307
08-04-2005_At1500patg-TrimStack	ACTTTTACA.psum		0	0	0	0		0	0	0	0		0	0		0	0	3.99396	1.7637	11.0488	-3.06082
08-04-2005_At1500patg-TrimStack	CAATSATTG.psum		0	0	0	0		0	0	0	0		0	0		0	0	3.99598	1.70039	10.7975	-2.80559
08-04-2005_At1500patg-TrimStack	ACTGTGTA.psum		0	0	0	0		0	0	0	0		0	0		0	0	3.81489	1.69623	10.5998	-2.97004
08-04-2005_At1500patg-TrimStack	TGTAAAAGT.psum		0	0	0	0		0	0	0	0		0	0		0	0	3.94266	1.6517	10.5494	-2.66413
08-04-2005_At1500patg-TrimStack	GGCGGGARA.psum		0	0	0	0		0	0	0	0		0	0		0	0	3.84406	1.65811	10.4765	-2.78837
08-04-2005_At1500patg-TrimStack	ACACGTAT.psum		0	0	0	0		0	0	0	0		0	0		0	0	3.82093	1.65121	10.4258	-2.7839
08-04-2005_At1500patg-TrimStack	ATACGTGT.psum		0	0	0	0		0	0	0	0		0	0		0	0	3.95573	1.60044	10.3575	-2.44604
08-04-2005_At1500patg-TrimStack	TACACAGT.psum		0	0	0	0		0	0	0	0		0	0		0	0	3.6841	1.59186	10.0515	-2.68333
08-04-2005_At1500patg-TrimStack	GTGATCAC.psum		0	0	0	0		0	0	0	0		0	0		0	0	3.41449	1.63255	9.94469	-3.11572
08-04-2005_At1500patg-TrimStack	ATGACTCAY.psum		0	0	0	0		0	0	0	0		0	0		0	0	3.76056	1.5438	9.93576	-2.41463
08-04-2005_At1500patg-TrimStack	ACTTTAACA.psum		0	0	0	0		0	0	0	0		0	0		0	0	3.76358	1.51964	9.84213	-2.31497
08-04-2005_At1500patg-TrimStack	GATGAYRTGG.psum		0	0	0	0		0	0	0	0		0	0		0	0	3.30282	1.53885	9.45822	-2.85258
08-04-2005_At1500patg-TrimStack	TTACGTCA.psum		0	0	0	0		0	0	0	0		0	0		0	0	3.54527	1.47223	9.4342	-2.34366
08-04-2005_At1500patg-TrimStack	TATCTTCTG.psum		0	0	0	0		0	0	0	0		0	0		0	0	3.27666	1.5188	9.35187	-2.79855
08-04-2005_At1500patg-TrimStack	CCTACCNNNNNNNCT.psum		0	0	0	0		0	0	0	0		0	0		0	0	3.12072	1.54981	9.31998	-3.07853
08-04-2005_At1500patg-TrimStack	WWCCNNWWWWGGWAA.psum		0	0	0	0		0	0	0	0		0	0		0	0	3.5664	1.42277	9.25746	-2.12467
08-04-2005_At1500patg-TrimStack	AGNNNNNNNGGTAGG.psum		0	0	0	0		0	0	0	0		0	0		0	0	3.23541	1.49207	9.20369	-2.73287
08-04-2005_At1500patg-TrimStack	GGWAGGGT.psum		0	0	0	0		0	0	0	0		0	0		0	0	3.37022	1.43601	9.11427	-2.37383
08-04-2005_At1500patg-TrimStack	MAGGTAAGT.psum		0	0	0	0		0	0	0	0		0	0		0	0	3.05332	1.5019	9.06093	-2.95429
08-04-2005_At1500patg-TrimStack	CAGAAGATA.psum		0	0	0	0		0	0	0	0		0	0		0	0	3.22032	1.41803	8.89245	-2.45181
08-04-2005_At1500patg-TrimStack	AATATTTTTATT.psum		0	0	0	0		0	0	0	0		0	0		0	0	3.07243	1.36158	8.51877	-2.3739
08-04-2005_At1500patg-TrimStack	GAAWTTGTGA.psum		0	0	0	0		0	0	0	0		0	0		0	0	3.17706	1.32718	8.48578	-2.13166
08-04-2005_At1500patg-TrimStack	ATGCATGGA.psum		0	0	0	0		0	0	0	0		0	0		0	0	2.89336	1.39368	8.46809	-2.68137
08-04-2005_At1500patg-TrimStack	AATAAAAATATT.psum		0	0	0	0		0	0	0	0		0	0		0	0	2.94366	1.36971	8.4225	-2.53517
08-04-2005_At1500patg-TrimStack	ACTTACCTK.psum		0	0	0	0		0	0	0	0		0	0		0	0	2.92757	1.3226	8.21798	-2.36285
08-04-2005_At1500patg-TrimStack	AATGTATGG.psum		0	0	0	0		0	0	0	0		0	0		0	0	2.69618	1.32316	7.98881	-2.59646
08-04-2005_At1500patg-TrimStack	YTYYMMCMAMCMMC.psum		0	0	0	0		0	0	0	0		0	0		0	0	2.68612	1.26716	7.75477	-2.38254
08-04-2005_At1500patg-TrimStack	CCATACATT.psum		0	0	0	0		0	0	0	0		0	0		0	0	2.51911	1.28297	7.651	-2.61277
08-04-2005_At1500patg-TrimStack	CACGCAAT.psum		0	0	0	0		0	0	0	0		0	0		0	0	2.49899	1.26097	7.54286	-2.54488
08-04-2005_At1500patg-TrimStack	TATGGTGGA.psum		0	0	0	0		0	0	0	0		0	0		0	0	2.6831	1.16677	7.35016	-1.98397
08-04-2005_At1500patg-TrimStack	CNNATNAATRTWNAC.psum		0	0	0	0		0	0	0	0		0	0		0	0	2.56338	1.1682	7.23619	-2.10943
08-04-2005_At1500patg-TrimStack	GGTCCCAT.psum		0	0	0	0		0	0	0	0		0	0		0	0	2.54628	1.11798	7.01818	-1.92563
08-04-2005_At1500patg-TrimStack	AATGGAAATG.psum		0	0	0	0		0	0	0	0		0	0		0	0	2.21227	1.18177	6.93937	-2.51482
08-04-2005_At1500patg-TrimStack	GTTAGGTTC.psum		0	0	0	0		0	0	0	0		0	0		0	0	2.08753	1.11302	6.53961	-2.36456
08-04-2005_At1500patg-TrimStack	CATTAATTAG.psum		0	0	0	0		0	0	0	0		0	0		0	0	2.35614	1.0189	6.43174	-1.71946
08-04-2005_At1500patg-TrimStack	GAACCTAAC.psum		0	0	0	0		0	0	0	0		0	0		0	0	2.11368	1.06346	6.36751	-2.14014
08-04-2005_At1500patg-TrimStack	ATTCCCGC.psum		0	0	0	0		0	0	0	0		0	0		0	0	2.14487	0.994522	6.12296	-1.83322
08-04-2005_At1500patg-TrimStack	CTAATTAATG.psum		0	0	0	0		0	0	0	0		0	0		0	0	2.07545	1.00569	6.09821	-1.9473
08-04-2005_At1500patg-TrimStack	NTTDCCWWWWNNGGWAAN.psum		0	0	0	0		0	0	0	0		0	0		0	0	2.25654	0.936399	6.00214	-1.48906
08-04-2005_At1500patg-TrimStack	CTNGAANNTTCNAG.psum		0	0	0	0		0	0	0	0		0	0		0	0	1.97787	0.977366	5.88733	-1.9316
08-04-2005_At1500patg-TrimStack	TTGGTTAATTT.psum		0	0	0	0		0	0	0	0		0	0		0	0	1.95976	0.967474	5.82966	-1.91014
08-04-2005_At1500patg-TrimStack	NTTWCCNNWWWWGGHAAN.psum		0	0	0	0		0	0	0	0		0	0		0	0	2.0493	0.907483	5.67923	-1.58064
08-04-2005_At1500patg-TrimStack	CGTTGGATG.psum		0	0	0	0		0	0	0	0		0	0		0	0	1.92958	0.936124	5.67407	-1.81492
08-04-2005_At1500patg-TrimStack	CCAGGTGG.psum		0	0	0	0		0	0	0	0		0	0		0	0	1.98692	0.898708	5.58175	-1.60791
08-04-2005_At1500patg-TrimStack	GACACGTGGA.psum		0	0	0	0		0	0	0	0		0	0		0	0	1.834	0.895782	5.41713	-1.74912
08-04-2005_At1500patg-TrimStack	YCYYACCWACC.psum		0	0	0	0		0	0	0	0		0	0		0	0	1.91952	0.874155	5.41614	-1.5771
08-04-2005_At1500patg-TrimStack	CATCCAACG.psum		0	0	0	0		0	0	0	0		0	0		0	0	1.91952	0.864899	5.37911	-1.54008
08-04-2005_At1500patg-TrimStack	GGCCAATCT.psum		0	0	0	0		0	0	0	0		0	0		0	0	1.80483	0.876784	5.31196	-1.70231
08-04-2005_At1500patg-TrimStack	GCTAAACAAT.psum		0	0	0	0		0	0	0	0		0	0		0	0	1.81891	0.86597	5.28279	-1.64497
08-04-2005_At1500patg-TrimStack	ATAGAAATCAA.psum		0	0	0	0		0	0	0	0		0	0		0	0	1.81288	0.865848	5.27627	-1.65052
08-04-2005_At1500patg-TrimStack	TTWCYAWWWWTRGWAA.psum		0	0	0	0		0	0	0	0		0	0		0	0	1.84708	0.849166	5.24375	-1.54958
08-04-2005_At1500patg-TrimStack	AGATTGGCC.psum		0	0	0	0		0	0	0	0		0	0		0	0	1.77264	0.850267	5.1737	-1.62843
08-04-2005_At1500patg-TrimStack	AAATTAACCAA.psum		0	0	0	0		0	0	0	0		0	0		0	0	1.84608	0.827987	5.15803	-1.46587
08-04-2005_At1500patg-TrimStack	GCGCGAAT.psum		0	0	0	0		0	0	0	0		0	0		0	0	1.70221	0.85689	5.12977	-1.72535
08-04-2005_At1500patg-TrimStack	AACCTAACCT.psum		0	0	0	0		0	0	0	0		0	0		0	0	1.80885	0.812182	5.05758	-1.43988
08-04-2005_At1500patg-TrimStack	ATTGTTTAGC.psum		0	0	0	0		0	0	0	0		0	0		0	0	1.74849	0.825354	5.04991	-1.55293
08-04-2005_At1500patg-TrimStack	CAACGGTCT.psum		0	0	0	0		0	0	0	0		0	0		0	0	1.73541	0.819416	5.01308	-1.54225
08-04-2005_At1500patg-TrimStack	CAAAATTTTGTA.psum		0	0	0	0		0	0	0	0		0	0		0	0	1.75453	0.799965	4.95439	-1.44533
08-04-2005_At1500patg-TrimStack	TTDCCWWWWWWGGHAA.psum		0	0	0	0		0	0	0	0		0	0		0	0	1.7495	0.788897	4.90509	-1.40609
08-04-2005_At1500patg-TrimStack	GGTCANNNAGTC.psum		0	0	0	0		0	0	0	0		0	0		0	0	1.77867	0.775186	4.87942	-1.32207
08-04-2005_At1500patg-TrimStack	GACTNNNTGACC.psum		0	0	0	0		0	0	0	0		0	0		0	0	1.82093	0.747985	4.81287	-1.17101
08-04-2005_At1500patg-TrimStack	AGATCGACG.psum		0	0	0	0		0	0	0	0		0	0		0	0	1.74044	0.757945	4.77222	-1.29134
08-04-2005_At1500patg-TrimStack	CAACGGAGC.psum		0	0	0	0		0	0	0	0		0	0		0	0	1.63682	0.769052	4.71303	-1.43939
08-04-2005_At1500patg-TrimStack	ATGTCGGTA.psum		0	0	0	0		0	0	0	0		0	0		0	0	1.64386	0.763825	4.69916	-1.41144
08-04-2005_At1500patg-TrimStack	TACCGACAT.psum		0	0	0	0		0	0	0	0		0	0		0	0	1.64588	0.75149	4.65183	-1.36008
08-04-2005_At1500patg-TrimStack	AGGTTAGGTT.psum		0	0	0	0		0	0	0	0		0	0		0	0	1.62475	0.749937	4.6245	-1.375
08-04-2005_At1500patg-TrimStack	GACACGTAGA.psum		0	0	0	0		0	0	0	0		0	0		0	0	1.5171	0.726205	4.42192	-1.38772
08-04-2005_At1500patg-TrimStack	GCGGTAATT.psum		0	0	0	0		0	0	0	0		0	0		0	0	1.54628	0.71515	4.40688	-1.31432
08-04-2005_At1500patg-TrimStack	TTAAGCAAATA.psum		0	0	0	0		0	0	0	0		0	0		0	0	1.59155	0.69213	4.36007	-1.17697
08-04-2005_At1500patg-TrimStack	GATCGATGATC.psum		0	0	0	0		0	0	0	0		0	0		0	0	1.49195	0.712377	4.34146	-1.35755
08-04-2005_At1500patg-TrimStack	CCAAAAGTGTA.psum		0	0	0	0		0	0	0	0		0	0		0	0	1.50905	0.705268	4.33013	-1.31202
08-04-2005_At1500patg-TrimStack	CGCGGCAT.psum		0	0	0	0		0	0	0	0		0	0		0	0	1.57344	0.685535	4.31558	-1.1687
08-04-2005_At1500patg-TrimStack	ACAGTTACTA.psum		0	0	0	0		0	0	0	0		0	0		0	0	1.58753	0.676484	4.29346	-1.11841
08-04-2005_At1500patg-TrimStack	AATTACCGC.psum		0	0	0	0		0	0	0	0		0	0		0	0	1.56338	0.682128	4.29189	-1.16513
08-04-2005_At1500patg-TrimStack	GAGACGTGGA.psum		0	0	0	0		0	0	0	0		0	0		0	0	1.53722	0.685523	4.27932	-1.20487
08-04-2005_At1500patg-TrimStack	TATTTGCTTAA.psum		0	0	0	0		0	0	0	0		0	0		0	0	1.62173	0.662119	4.2702	-1.02674
08-04-2005_At1500patg-TrimStack	TAAACAATTAG.psum		0	0	0	0		0	0	0	0		0	0		0	0	1.55835	0.661621	4.20483	-1.08813
08-04-2005_At1500patg-TrimStack	ATATGAAAGTTG.psum		0	0	0	0		0	0	0	0		0	0		0	0	1.57143	0.65575	4.19443	-1.05157
08-04-2005_At1500patg-TrimStack	GAGACAAAAGG.psum		0	0	0	0		0	0	0	0		0	0		0	0	1.52012	0.663884	4.17566	-1.13542
08-04-2005_At1500patg-TrimStack	TTCATTGACG.psum		0	0	0	0		0	0	0	0		0	0		0	0	1.5674	0.648465	4.16126	-1.02646
08-04-2005_At1500patg-TrimStack	TAGTGCTGT.psum		0	0	0	0		0	0	0	0		0	0		0	0	1.54628	0.648765	4.14134	-1.04878
08-04-2005_At1500patg-TrimStack	TCCACGTGGT.psum		0	0	0	0		0	0	0	0		0	0		0	0	1.47686	0.6653	4.13806	-1.18434
08-04-2005_At1500patg-TrimStack	TCCACGTCTC.psum		0	0	0	0		0	0	0	0		0	0		0	0	1.52716	0.638918	4.08283	-1.02851
08-04-2005_At1500patg-TrimStack	GCCACTTGTC.psum		0	0	0	0		0	0	0	0		0	0		0	0	1.47686	0.650002	4.07687	-1.12315
08-04-2005_At1500patg-TrimStack	TACACTTTTGG.psum		0	0	0	0		0	0	0	0		0	0		0	0	1.49195	0.644147	4.06854	-1.08464
08-04-2005_At1500patg-TrimStack	GCTCCGTTG.psum		0	0	0	0		0	0	0	0		0	0		0	0	1.53119	0.632402	4.0608	-0.998422
08-04-2005_At1500patg-TrimStack	CCCACGTGGC.psum		0	0	0	0		0	0	0	0		0	0		0	0	1.44668	0.640418	4.00835	-1.11499
08-04-2005_At1500patg-TrimStack	TGACACGTGGCA.psum		0	0	0	0		0	0	0	0		0	0		0	0	1.48893	0.626685	3.99568	-1.01781
08-04-2005_At1500patg-TrimStack	ACCACGTGGC.psum		0	0	0	0		0	0	0	0		0	0		0	0	1.50302	0.621942	3.99079	-0.98475
08-04-2005_At1500patg-TrimStack	TCTATGACGT.psum		0	0	0	0		0	0	0	0		0	0		0	0	1.44668	0.616404	3.9123	-1.01894
08-04-2005_At1500patg-TrimStack	ATGCCGCG.psum		0	0	0	0		0	0	0	0		0	0		0	0	1.46076	0.602618	3.87124	-0.949708
08-04-2005_At1500patg-TrimStack	CCTTTTGTCTC.psum		0	0	0	0		0	0	0	0		0	0		0	0	1.46982	0.599794	3.869	-0.929358
08-04-2005_At1500patg-TrimStack	AGGAATTCCT.psum		0	0	0	0		0	0	0	0		0	0		0	0	1.43662	0.605564	3.85887	-0.985635
08-04-2005_At1500patg-TrimStack	TAACTSAGTTA.psum		0	0	0	0		0	0	0	0		0	0		0	0	1.45875	0.599135	3.85529	-0.937787
08-04-2005_At1500patg-TrimStack	TGACGACAAG.psum		0	0	0	0		0	0	0	0		0	0		0	0	1.47686	0.572656	3.76749	-0.813765
08-04-2005_At1500patg-TrimStack	TGGTCCCAC.psum		0	0	0	0		0	0	0	0		0	0		0	0	1.46479	0.575548	3.76698	-0.837402
08-04-2005_At1500patg-TrimStack	GACAAGTGGC.psum		0	0	0	0		0	0	0	0		0	0		0	0	1.44668	0.579386	3.76422	-0.870864
08-04-2005_At1500patg-TrimStack	TCTACGTCAC.psum		0	0	0	0		0	0	0	0		0	0		0	0	1.4165	0.581029	3.74062	-0.907618
08-04-2005_At1500patg-TrimStack	GACCGTTGCT.psum		0	0	0	0		0	0	0	0		0	0		0	0	1.4165	0.579295	3.73368	-0.900682
08-04-2005_At1500patg-TrimStack	ATCATTTTCACT.psum		0	0	0	0		0	0	0	0		0	0		0	0	1.46177	0.566545	3.72795	-0.804409
08-04-2005_At1500patg-TrimStack	TCTAAGCAAAG.psum		0	0	0	0		0	0	0	0		0	0		0	0	1.44769	0.567195	3.71647	-0.821093
08-04-2005_At1500patg-TrimStack	TCCAACTTGGA.psum		0	0	0	0		0	0	0	0		0	0		0	0	1.39235	0.58052	3.71444	-0.929727
08-04-2005_At1500patg-TrimStack	ACGTATTAAAA.psum		0	0	0	0		0	0	0	0		0	0		0	0	1.46982	0.554472	3.68771	-0.748069
08-04-2005_At1500patg-TrimStack	TCTACGTGGA.psum		0	0	0	0		0	0	0	0		0	0		0	0	1.43662	0.560708	3.67945	-0.806212
08-04-2005_At1500patg-TrimStack	ACCACGTGGA.psum		0	0	0	0		0	0	0	0		0	0		0	0	1.39638	0.56546	3.65822	-0.865463
08-04-2005_At1500patg-TrimStack	RTAACARANTCYGG.psum		0	0	0	0		0	0	0	0		0	0		0	0	1.37425	0.564529	3.63236	-0.88387
08-04-2005_At1500patg-TrimStack	AACAAACTCTAT.psum		0	0	0	0		0	0	0	0		0	0		0	0	1.40443	0.554314	3.62168	-0.81283
08-04-2005_At1500patg-TrimStack	GGCGGCTYTTA.psum		0	0	0	0		0	0	0	0		0	0		0	0	1.43662	0.546166	3.62128	-0.748043
08-04-2005_At1500patg-TrimStack	TCGACGTGGA.psum		0	0	0	0		0	0	0	0		0	0		0	0	1.4165	0.550808	3.61973	-0.786734
08-04-2005_At1500patg-TrimStack	ACGTCATAGA.psum		0	0	0	0		0	0	0	0		0	0		0	0	1.40644	0.547354	3.59585	-0.782977
08-04-2005_At1500patg-TrimStack	AGTACGTGGA.psum		0	0	0	0		0	0	0	0		0	0		0	0	1.40141	0.548308	3.59464	-0.791824
08-04-2005_At1500patg-TrimStack	AGCCATTGTTTA.psum		0	0	0	0		0	0	0	0		0	0		0	0	1.36821	0.552328	3.57752	-0.841101
08-04-2005_At1500patg-TrimStack	CCACGTGGCC.psum		0	0	0	0		0	0	0	0		0	0		0	0	1.44165	0.531801	3.56885	-0.685555
08-04-2005_At1500patg-TrimStack	GTGACGTAGA.psum		0	0	0	0		0	0	0	0		0	0		0	0	1.38632	0.545379	3.56784	-0.795199
08-04-2005_At1500patg-TrimStack	TGTGGTTATATA.psum		0	0	0	0		0	0	0	0		0	0		0	0	1.40443	0.537732	3.55535	-0.746501
08-04-2005_At1500patg-TrimStack	CGCACGTGTC.psum		0	0	0	0		0	0	0	0		0	0		0	0	1.37626	0.543185	3.549	-0.796483
08-04-2005_At1500patg-TrimStack	GCAACGCAAC.psum		0	0	0	0		0	0	0	0		0	0		0	0	1.39638	0.538112	3.54883	-0.756069
08-04-2005_At1500patg-TrimStack	TGGGCCCGT.psum		0	0	0	0		0	0	0	0		0	0		0	0	1.3833	0.539173	3.53999	-0.77339
08-04-2005_At1500patg-TrimStack	TTTTATCATATCT.psum		0	0	0	0		0	0	0	0		0	0		0	0	1.38632	0.53795	3.53812	-0.765482
08-04-2005_At1500patg-TrimStack	TAAAAGTTAAAAAC.psum		0	0	0	0		0	0	0	0		0	0		0	0	1.37425	0.539003	3.53026	-0.781765
08-04-2005_At1500patg-TrimStack	GACACGTTGC.psum		0	0	0	0		0	0	0	0		0	0		0	0	1.40644	0.526748	3.51343	-0.700554
08-04-2005_At1500patg-TrimStack	TCCACGTACT.psum		0	0	0	0		0	0	0	0		0	0		0	0	1.35714	0.538474	3.51104	-0.796752
08-04-2005_At1500patg-TrimStack	CCCACCTACC.psum		0	0	0	0		0	0	0	0		0	0		0	0	1.35614	0.538206	3.50896	-0.796687
08-04-2005_At1500patg-TrimStack	GCCACGTGCC.psum		0	0	0	0		0	0	0	0		0	0		0	0	1.35614	0.538206	3.50896	-0.796687
08-04-2005_At1500patg-TrimStack	GCCACGTACA.psum		0	0	0	0		0	0	0	0		0	0		0	0	1.37626	0.530062	3.4965	-0.74399
08-04-2005_At1500patg-TrimStack	ACACACGTCAA.psum		0	0	0	0		0	0	0	0		0	0		0	0	1.33702	0.538365	3.49048	-0.816437
08-04-2005_At1500patg-TrimStack	GCCACCTCAT.psum		0	0	0	0		0	0	0	0		0	0		0	0	1.39638	0.521014	3.48043	-0.687678
08-04-2005_At1500patg-TrimStack	ATTGGTCCACG.psum		0	0	0	0		0	0	0	0		0	0		0	0	1.35915	0.523859	3.45459	-0.736281
08-04-2005_At1500patg-TrimStack	AAACGGTGTCGTTT.psum		0	0	0	0		0	0	0	0		0	0		0	0	1.37425	0.512206	3.42307	-0.674578
08-04-2005_At1500patg-TrimStack	TCTACGTGTC.psum		0	0	0	0		0	0	0	0		0	0		0	0	1.3662	0.512131	3.41472	-0.682326
08-04-2005_At1500patg-TrimStack	GTGGMGGSCTCGTG.psum		0	0	0	0		0	0	0	0		0	0		0	0	1.31791	0.522667	3.40857	-0.772759
08-04-2005_At1500patg-TrimStack	TGGCCACGTAG.psum		0	0	0	0		0	0	0	0		0	0		0	0	1.33702	0.517401	3.40663	-0.732582
08-04-2005_At1500patg-TrimStack	GCCACGCGGC.psum		0	0	0	0		0	0	0	0		0	0		0	0	1.33602	0.513177	3.38872	-0.716692
08-04-2005_At1500patg-TrimStack	GGCGGCTCTTA.psum		0	0	0	0		0	0	0	0		0	0		0	0	1.35915	0.50229	3.36832	-0.650006
08-04-2005_At1500patg-TrimStack	GGATTTTACAGT.psum		0	0	0	0		0	0	0	0		0	0		0	0	1.38028	0.495709	3.36312	-0.602556
08-04-2005_At1500patg-TrimStack	GGCCCCGGG.psum		0	0	0	0		0	0	0	0		0	0		0	0	1.32897	0.506919	3.35665	-0.698704
08-04-2005_At1500patg-TrimStack	GCCGCGTGGC.psum		0	0	0	0		0	0	0	0		0	0		0	0	1.32596	0.505891	3.34952	-0.697609
08-04-2005_At1500patg-TrimStack	CTTTGCTTAGA.psum		0	0	0	0		0	0	0	0		0	0		0	0	1.35412	0.49884	3.34948	-0.641234
08-04-2005_At1500patg-TrimStack	CACATGGCACT.psum		0	0	0	0		0	0	0	0		0	0		0	0	1.34809	0.499055	3.34431	-0.648131
08-04-2005_At1500patg-TrimStack	CGTGGACCAAT.psum		0	0	0	0		0	0	0	0		0	0		0	0	1.34809	0.499055	3.34431	-0.648131
08-04-2005_At1500patg-TrimStack	GGACACGTGGCG.psum		0	0	0	0		0	0	0	0		0	0		0	0	1.34406	0.499829	3.34338	-0.655251
08-04-2005_At1500patg-TrimStack	GTCAGAAAGTCA.psum		0	0	0	0		0	0	0	0		0	0		0	0	1.34406	0.499829	3.34338	-0.655251
08-04-2005_At1500patg-TrimStack	AATAATAATAATAATAAATA.psum		0	0	0	0		0	0	0	0		0	0		0	0	1.3159	0.506307	3.34112	-0.709333
08-04-2005_At1500patg-TrimStack	AGATATGATAAAA.psum		0	0	0	0		0	0	0	0		0	0		0	0	1.334	0.4986	3.32841	-0.660397
08-04-2005_At1500patg-TrimStack	CGGGCCCAC.psum		0	0	0	0		0	0	0	0		0	0		0	0	1.34708	0.494697	3.32587	-0.631705
08-04-2005_At1500patg-TrimStack	ATAGAGTTTGTT.psum		0	0	0	0		0	0	0	0		0	0		0	0	1.38028	0.485456	3.32211	-0.561542
08-04-2005_At1500patg-TrimStack	GTACACGAAAG.psum		0	0	0	0		0	0	0	0		0	0		0	0	1.33702	0.495551	3.31923	-0.645183
08-04-2005_At1500patg-TrimStack	TAAACAATGGCT.psum		0	0	0	0		0	0	0	0		0	0		0	0	1.33199	0.495901	3.3156	-0.651614
08-04-2005_At1500patg-TrimStack	GACACGCGTT.psum		0	0	0	0		0	0	0	0		0	0		0	0	1.33602	0.493184	3.30875	-0.636718
08-04-2005_At1500patg-TrimStack	GTTTTTAACTTTTA.psum		0	0	0	0		0	0	0	0		0	0		0	0	1.34608	0.490298	3.30727	-0.615115
08-04-2005_At1500patg-TrimStack	AAGATTGATTGAG.psum		0	0	0	0		0	0	0	0		0	0		0	0	1.32093	0.494054	3.29714	-0.65529
08-04-2005_At1500patg-TrimStack	ATGTACGAAGC.psum		0	0	0	0		0	0	0	0		0	0		0	0	1.32596	0.491774	3.29305	-0.641139
08-04-2005_At1500patg-TrimStack	CTACGTGGCCA.psum		0	0	0	0		0	0	0	0		0	0		0	0	1.32596	0.491774	3.29305	-0.641139
08-04-2005_At1500patg-TrimStack	GCCACGTACT.psum		0	0	0	0		0	0	0	0		0	0		0	0	1.32596	0.489724	3.28485	-0.632939
08-04-2005_At1500patg-TrimStack	GTTGCGTTGC.psum		0	0	0	0		0	0	0	0		0	0		0	0	1.32596	0.489724	3.28485	-0.632939
08-04-2005_At1500patg-TrimStack	GTGGGCCCG.psum		0	0	0	0		0	0	0	0		0	0		0	0	1.35614	0.478856	3.27156	-0.559289
08-04-2005_At1500patg-TrimStack	GAGACACGAGG.psum		0	0	0	0		0	0	0	0		0	0		0	0	1.31489	0.487716	3.26575	-0.635974
08-04-2005_At1500patg-TrimStack	CATACGTCGTCAA.psum		0	0	0	0		0	0	0	0		0	0		0	0	1.30785	0.489116	3.26431	-0.648616
08-04-2005_At1500patg-TrimStack	TATTGGTTACTAAA.psum		0	0	0	0		0	0	0	0		0	0		0	0	1.30382	0.489575	3.26212	-0.654477
08-04-2005_At1500patg-TrimStack	CGCCACGTAC.psum		0	0	0	0		0	0	0	0		0	0		0	0	1.3159	0.486031	3.26002	-0.628229
08-04-2005_At1500patg-TrimStack	CGTCCATGCAT.psum		0	0	0	0		0	0	0	0		0	0		0	0	1.34809	0.476364	3.25355	-0.557368
08-04-2005_At1500patg-TrimStack	ACTGTAAAATCC.psum		0	0	0	0		0	0	0	0		0	0		0	0	1.34406	0.475062	3.24431	-0.556184
08-04-2005_At1500patg-TrimStack	GACACGTGCG.psum		0	0	0	0		0	0	0	0		0	0		0	0	1.34406	0.475062	3.24431	-0.556184
08-04-2005_At1500patg-TrimStack	TGGTACACGGA.psum		0	0	0	0		0	0	0	0		0	0		0	0	1.30382	0.483371	3.23731	-0.62966
08-04-2005_At1500patg-TrimStack	TGTACGTGGC.psum		0	0	0	0		0	0	0	0		0	0		0	0	1.30584	0.4821	3.23424	-0.622566
08-04-2005_At1500patg-TrimStack	CTTTCGTGTAC.psum		0	0	0	0		0	0	0	0		0	0		0	0	1.33702	0.472693	3.22779	-0.553748
08-04-2005_At1500patg-TrimStack	TTGACGTGTGT.psum		0	0	0	0		0	0	0	0		0	0		0	0	1.33702	0.472693	3.22779	-0.553748
08-04-2005_At1500patg-TrimStack	AGTACGTGGC.psum		0	0	0	0		0	0	0	0		0	0		0	0	1.33602	0.472344	3.22539	-0.553362
08-04-2005_At1500patg-TrimStack	ATGAGGTGGC.psum		0	0	0	0		0	0	0	0		0	0		0	0	1.33602	0.472344	3.22539	-0.553362
08-04-2005_At1500patg-TrimStack	TCACGCGGATC.psum		0	0	0	0		0	0	0	0		0	0		0	0	1.334	0.471641	3.22057	-0.55256
08-04-2005_At1500patg-TrimStack	GGACGCGTGGC.psum		0	0	0	0		0	0	0	0		0	0		0	0	1.32596	0.468731	3.20088	-0.548968
08-04-2005_At1500patg-TrimStack	GGCACGTGGC.psum		0	0	0	0		0	0	0	0		0	0		0	0	1.32596	0.468731	3.20088	-0.548968
08-04-2005_At1500patg-TrimStack	ATCTCACCTACCA.psum		0	0	0	0		0	0	0	0		0	0		0	0	1.32093	0.466832	3.18825	-0.546403
08-04-2005_At1500patg-TrimStack	CATCANATTNNTGTATC.psum		0	0	0	0		0	0	0	0		0	0		0	0	1.31891	0.466055	3.18314	-0.545308
08-04-2005_At1500patg-TrimStack	CCCGGGGCC.psum		0	0	0	0		0	0	0	0		0	0		0	0	1.31891	0.466055	3.18314	-0.545308
08-04-2005_At1500patg-TrimStack	GATACANNAATNTGATG.psum		0	0	0	0		0	0	0	0		0	0		0	0	1.31891	0.466055	3.18314	-0.545308
08-04-2005_At1500patg-TrimStack	AAACGACACCGTTT.psum		0	0	0	0		0	0	0	0		0	0		0	0	1.31791	0.465663	3.18056	-0.544746
08-04-2005_At1500patg-TrimStack	GTTGTGTGTTGCTT.psum		0	0	0	0		0	0	0	0		0	0		0	0	1.31791	0.465663	3.18056	-0.544746
08-04-2005_At1500patg-TrimStack	TCTTTTAACTAACT.psum		0	0	0	0		0	0	0	0		0	0		0	0	1.31791	0.465663	3.18056	-0.544746
08-04-2005_At1500patg-TrimStack	TGGTAGGTGAGAAT.psum		0	0	0	0		0	0	0	0		0	0		0	0	1.31791	0.465663	3.18056	-0.544746
08-04-2005_At1500patg-TrimStack	AAATAAATAATTTAAG.psum		0	0	0	0		0	0	0	0		0	0		0	0	1.3159	0.464871	3.17538	-0.543591
08-04-2005_At1500patg-TrimStack	AACGCGTGTC.psum		0	0	0	0		0	0	0	0		0	0		0	0	1.3159	0.464871	3.17538	-0.543591
08-04-2005_At1500patg-TrimStack	AGGGGCATAATGGTAA.psum		0	0	0	0		0	0	0	0		0	0		0	0	1.3159	0.464871	3.17538	-0.543591
08-04-2005_At1500patg-TrimStack	CCTCGTGTCTC.psum		0	0	0	0		0	0	0	0		0	0		0	0	1.31489	0.464472	3.17278	-0.542998
08-04-2005_At1500patg-TrimStack	GCTTCGTACAT.psum		0	0	0	0		0	0	0	0		0	0		0	0	1.31489	0.464472	3.17278	-0.542998
08-04-2005_At1500patg-TrimStack	GGCACGTAACA.psum		0	0	0	0		0	0	0	0		0	0		0	0	1.31489	0.464472	3.17278	-0.542998
08-04-2005_At1500patg-TrimStack	TCCGTGTACCA.psum		0	0	0	0		0	0	0	0		0	0		0	0	1.31489	0.464472	3.17278	-0.542998
08-04-2005_At1500patg-TrimStack	CCACCAACCCCC.psum		0	0	0	0		0	0	0	0		0	0		0	0	1.31187	0.463258	3.1649	-0.541159
08-04-2005_At1500patg-TrimStack	AAATGACGAAAATGC.psum		0	0	0	0		0	0	0	0		0	0		0	0	1.31087	0.462848	3.16226	-0.540526
08-04-2005_At1500patg-TrimStack	ACAGGGGCATAATGGTAATTTAAA.psum		0	0	0	0		0	0	0	0		0	0		0	0	1.30785	0.461603	3.15426	-0.538565
08-04-2005_At1500patg-TrimStack	ACGCGCCTCCTC.psum		0	0	0	0		0	0	0	0		0	0		0	0	1.30785	0.461603	3.15426	-0.538565
08-04-2005_At1500patg-TrimStack	CTCAATCAATCTT.psum		0	0	0	0		0	0	0	0		0	0		0	0	1.30785	0.461603	3.15426	-0.538565
08-04-2005_At1500patg-TrimStack	GATATATTAATATTTTATTTTATA.psum		0	0	0	0		0	0	0	0		0	0		0	0	1.30785	0.461603	3.15426	-0.538565
08-04-2005_At1500patg-TrimStack	GGGGGTTGGTGG.psum		0	0	0	0		0	0	0	0		0	0		0	0	1.30785	0.461603	3.15426	-0.538565
08-04-2005_At1500patg-TrimStack	TCTAACCTACCA.psum		0	0	0	0		0	0	0	0		0	0		0	0	1.30785	0.461603	3.15426	-0.538565
08-04-2005_At1500patg-TrimStack	TGGTAGGTGAGAT.psum		0	0	0	0		0	0	0	0		0	0		0	0	1.30785	0.461603	3.15426	-0.538565
08-04-2005_At1500patg-TrimStack	TGGTAGGTTAGA.psum		0	0	0	0		0	0	0	0		0	0		0	0	1.30785	0.461603	3.15426	-0.538565
08-04-2005_At1500patg-TrimStack	TTGACGACGTATG.psum		0	0	0	0		0	0	0	0		0	0		0	0	1.30785	0.461603	3.15426	-0.538565
08-04-2005_At1500patg-TrimStack	GTACGTGGCG.psum		0	0	0	0		0	0	0	0		0	0		0	0	1.30584	0.46076	3.14888	-0.537206
08-04-2005_At1500patg-TrimStack	AAKAATWYRTAWATAAAAMTTTTATWTA.psum		0	0	0	0		0	0	0	0		0	0		0	0	1.30382	0.459907	3.14345	-0.535806
08-04-2005_At1500patg-TrimStack	ATGCATGGACG.psum		0	0	0	0		0	0	0	0		0	0		0	0	1.30382	0.459907	3.14345	-0.535806
08-04-2005_At1500patg-TrimStack	CAACAAACTATATC.psum		0	0	0	0		0	0	0	0		0	0		0	0	1.30382	0.459907	3.14345	-0.535806
08-04-2005_At1500patg-TrimStack	CACTAAATTGTCAC.psum		0	0	0	0		0	0	0	0		0	0		0	0	1.30382	0.459907	3.14345	-0.535806
08-04-2005_At1500patg-TrimStack	CCRGANTYTGTTAY.psum		0	0	0	0		0	0	0	0		0	0		0	0	1.30382	0.459907	3.14345	-0.535806
08-04-2005_At1500patg-TrimStack	CTGTGATTAAATAT.psum		0	0	0	0		0	0	0	0		0	0		0	0	1.30382	0.459907	3.14345	-0.535806
08-04-2005_At1500patg-TrimStack	CTTTTTACTTTTTTACTTTTTACTTTTT.psum		0	0	0	0		0	0	0	0		0	0		0	0	1.30382	0.459907	3.14345	-0.535806
08-04-2005_At1500patg-TrimStack	GAGTACTGTAGAGT.psum		0	0	0	0		0	0	0	0		0	0		0	0	1.30382	0.459907	3.14345	-0.535806
08-04-2005_At1500patg-TrimStack	GGTCAATTTTGACT.psum		0	0	0	0		0	0	0	0		0	0		0	0	1.30382	0.459907	3.14345	-0.535806
08-04-2005_At1500patg-TrimStack	TAWATAAAAKTTTTATWTAYRWATTMTT.psum		0	0	0	0		0	0	0	0		0	0		0	0	1.30382	0.459907	3.14345	-0.535806
08-04-2005_At1500patg-TrimStack	TCATGGTAACAATT.psum		0	0	0	0		0	0	0	0		0	0		0	0	1.30382	0.459907	3.14345	-0.535806
08-04-2005_At1500patg-TrimStack	TGTTACGTGCC.psum		0	0	0	0		0	0	0	0		0	0		0	0	1.30382	0.459907	3.14345	-0.535806
08-04-2005_At1500patg-TrimStack	AAGAAGTGTGTACCGGGA.psum		0	0	0	0		0	0	0	0		0	0		0	0	1.30181	0.459044	3.13799	-0.534364
08-04-2005_At1500patg-TrimStack	ACCTCACAAGTCTCCTCA.psum		0	0	0	0		0	0	0	0		0	0		0	0	1.30181	0.459044	3.13799	-0.534364
08-04-2005_At1500patg-TrimStack	AGTTGAATGGGGGTGCA.psum		0	0	0	0		0	0	0	0		0	0		0	0	1.30181	0.459044	3.13799	-0.534364
08-04-2005_At1500patg-TrimStack	ATATCATGAGTCACTTCA.psum		0	0	0	0		0	0	0	0		0	0		0	0	1.30181	0.459044	3.13799	-0.534364
08-04-2005_At1500patg-TrimStack	ATCAAGCATGCTTCTTGC.psum		0	0	0	0		0	0	0	0		0	0		0	0	1.30181	0.459044	3.13799	-0.534364
08-04-2005_At1500patg-TrimStack	ATGGATATACGAGTTTG.psum		0	0	0	0		0	0	0	0		0	0		0	0	1.30181	0.459044	3.13799	-0.534364
08-04-2005_At1500patg-TrimStack	ATGTCATTGCTTGCGTAA.psum		0	0	0	0		0	0	0	0		0	0		0	0	1.30181	0.459044	3.13799	-0.534364
08-04-2005_At1500patg-TrimStack	CAAACTCGTATATCCAT.psum		0	0	0	0		0	0	0	0		0	0		0	0	1.30181	0.459044	3.13799	-0.534364
08-04-2005_At1500patg-TrimStack	CCACGTCANCGATCCGCG.psum		0	0	0	0		0	0	0	0		0	0		0	0	1.30181	0.459044	3.13799	-0.534364
08-04-2005_At1500patg-TrimStack	CGCGGATCGNTGACGTGG.psum		0	0	0	0		0	0	0	0		0	0		0	0	1.30181	0.459044	3.13799	-0.534364
08-04-2005_At1500patg-TrimStack	CTCCAACAAACCCCTTC.psum		0	0	0	0		0	0	0	0		0	0		0	0	1.30181	0.459044	3.13799	-0.534364
08-04-2005_At1500patg-TrimStack	CTTACCTTTCATGGATTA.psum		0	0	0	0		0	0	0	0		0	0		0	0	1.30181	0.459044	3.13799	-0.534364
08-04-2005_At1500patg-TrimStack	CTTTCCATTTTTAGTAAC.psum		0	0	0	0		0	0	0	0		0	0		0	0	1.30181	0.459044	3.13799	-0.534364
08-04-2005_At1500patg-TrimStack	GAAGGGGTTTGTTGGAG.psum		0	0	0	0		0	0	0	0		0	0		0	0	1.30181	0.459044	3.13799	-0.534364
08-04-2005_At1500patg-TrimStack	GCAAGAAGCATGCTTGAT.psum		0	0	0	0		0	0	0	0		0	0		0	0	1.30181	0.459044	3.13799	-0.534364
08-04-2005_At1500patg-TrimStack	GTTACTAAAAATGGAAAG.psum		0	0	0	0		0	0	0	0		0	0		0	0	1.30181	0.459044	3.13799	-0.534364
08-04-2005_At1500patg-TrimStack	GTTTACATAAATGGAAAA.psum		0	0	0	0		0	0	0	0		0	0		0	0	1.30181	0.459044	3.13799	-0.534364
08-04-2005_At1500patg-TrimStack	TAATCCATGAAAGGTAAG.psum		0	0	0	0		0	0	0	0		0	0		0	0	1.30181	0.459044	3.13799	-0.534364
08-04-2005_At1500patg-TrimStack	TCCCGGTACACACTTCTT.psum		0	0	0	0		0	0	0	0		0	0		0	0	1.30181	0.459044	3.13799	-0.534364
08-04-2005_At1500patg-TrimStack	TGAAGTGACTCATGATAT.psum		0	0	0	0		0	0	0	0		0	0		0	0	1.30181	0.459044	3.13799	-0.534364
08-04-2005_At1500patg-TrimStack	TGAGGAGACTTGTGAGGT.psum		0	0	0	0		0	0	0	0		0	0		0	0	1.30181	0.459044	3.13799	-0.534364
08-04-2005_At1500patg-TrimStack	TGCACCCCCATTCAACT.psum		0	0	0	0		0	0	0	0		0	0		0	0	1.30181	0.459044	3.13799	-0.534364
08-04-2005_At1500patg-TrimStack	TGTCATTGCTTGCGTAA.psum		0	0	0	0		0	0	0	0		0	0		0	0	1.30181	0.459044	3.13799	-0.534364
08-04-2005_At1500patg-TrimStack	TTACGCAAGCAATGACA.psum		0	0	0	0		0	0	0	0		0	0		0	0	1.30181	0.459044	3.13799	-0.534364
08-04-2005_At1500patg-TrimStack	TTACGCAAGCAATGACAT.psum		0	0	0	0		0	0	0	0		0	0		0	0	1.30181	0.459044	3.13799	-0.534364
08-04-2005_At1500patg-TrimStack	TTTTCCATTTATGTAAAC.psum		0	0	0	0		0	0	0	0		0	0		0	0	1.30181	0.459044	3.13799	-0.534364
08-04-2005_At1500patg-TrimStack	ACGTAAGCGCTTACGT.psum		0	0	0	0		0	0	0	0		0	0		0	0	1.2998	0.45817	3.13248	-0.53288
08-04-2005_At1500patg-TrimStack	ACTTATATCTATTGAGCAT.psum		0	0	0	0		0	0	0	0		0	0		0	0	1.2998	0.45817	3.13248	-0.53288
08-04-2005_At1500patg-TrimStack	ATGCATGGACGACACG.psum		0	0	0	0		0	0	0	0		0	0		0	0	1.2998	0.45817	3.13248	-0.53288
08-04-2005_At1500patg-TrimStack	ATGCTCAATAGATATAAGT.psum		0	0	0	0		0	0	0	0		0	0		0	0	1.2998	0.45817	3.13248	-0.53288
08-04-2005_At1500patg-TrimStack	CACTAACACAAAGTAA.psum		0	0	0	0		0	0	0	0		0	0		0	0	1.2998	0.45817	3.13248	-0.53288
08-04-2005_At1500patg-TrimStack	CGGCGGCCTCGCCACG.psum		0	0	0	0		0	0	0	0		0	0		0	0	1.2998	0.45817	3.13248	-0.53288
08-04-2005_At1500patg-TrimStack	CGTCATCGAGATGACG.psum		0	0	0	0		0	0	0	0		0	0		0	0	1.2998	0.45817	3.13248	-0.53288
08-04-2005_At1500patg-TrimStack	CGTCATCTCGATGACG.psum		0	0	0	0		0	0	0	0		0	0		0	0	1.2998	0.45817	3.13248	-0.53288
08-04-2005_At1500patg-TrimStack	CGTGGCGAGGCCGCCG.psum		0	0	0	0		0	0	0	0		0	0		0	0	1.2998	0.45817	3.13248	-0.53288
08-04-2005_At1500patg-TrimStack	CGTGTCGTCCATGCAT.psum		0	0	0	0		0	0	0	0		0	0		0	0	1.2998	0.45817	3.13248	-0.53288
08-04-2005_At1500patg-TrimStack	CTTAAATTATTTATTT.psum		0	0	0	0		0	0	0	0		0	0		0	0	1.2998	0.45817	3.13248	-0.53288
08-04-2005_At1500patg-TrimStack	GATGCTAAAGTAAAGATGC.psum		0	0	0	0		0	0	0	0		0	0		0	0	1.2998	0.45817	3.13248	-0.53288
08-04-2005_At1500patg-TrimStack	GCATCTTTACTTTAGCATC.psum		0	0	0	0		0	0	0	0		0	0		0	0	1.2998	0.45817	3.13248	-0.53288
08-04-2005_At1500patg-TrimStack	GKTAGGTTKGAKGGAC.psum		0	0	0	0		0	0	0	0		0	0		0	0	1.2998	0.45817	3.13248	-0.53288
08-04-2005_At1500patg-TrimStack	GTCCMTCMAACCTAMC.psum		0	0	0	0		0	0	0	0		0	0		0	0	1.2998	0.45817	3.13248	-0.53288
08-04-2005_At1500patg-TrimStack	TAACTCACTGTTTTCA.psum		0	0	0	0		0	0	0	0		0	0		0	0	1.2998	0.45817	3.13248	-0.53288
08-04-2005_At1500patg-TrimStack	TATCTAGTGAGTCACTTCA.psum		0	0	0	0		0	0	0	0		0	0		0	0	1.2998	0.45817	3.13248	-0.53288
08-04-2005_At1500patg-TrimStack	TGAAAACAGTGAGTTA.psum		0	0	0	0		0	0	0	0		0	0		0	0	1.2998	0.45817	3.13248	-0.53288
08-04-2005_At1500patg-TrimStack	TGAAGTGACTCACTAGATA.psum		0	0	0	0		0	0	0	0		0	0		0	0	1.2998	0.45817	3.13248	-0.53288
08-04-2005_At1500patg-TrimStack	TTACCATTATGCCCCT.psum		0	0	0	0		0	0	0	0		0	0		0	0	1.2998	0.45817	3.13248	-0.53288
08-04-2005_At1500patg-TrimStack	TTACTTTGTGTTAGTG.psum		0	0	0	0		0	0	0	0		0	0		0	0	1.2998	0.45817	3.13248	-0.53288
08-04-2005_At1500patg-TrimStack	AAAACTAAGAAAGACCGATGGAAAA.psum		0	0	0	0		0	0	0	0		0	0		0	0	1.29577	0.45639	3.12134	-0.529786
08-04-2005_At1500patg-TrimStack	AAGTGGGCCGGT.psum		0	0	0	0		0	0	0	0		0	0		0	0	1.29577	0.45639	3.12134	-0.529786
08-04-2005_At1500patg-TrimStack	AATTACTGTTCATAA.psum		0	0	0	0		0	0	0	0		0	0		0	0	1.29577	0.45639	3.12134	-0.529786
08-04-2005_At1500patg-TrimStack	ACACGTTTTATAACACGTAC.psum		0	0	0	0		0	0	0	0		0	0		0	0	1.29577	0.45639	3.12134	-0.529786
08-04-2005_At1500patg-TrimStack	ACATAAAATAAAAAAAGGCA.psum		0	0	0	0		0	0	0	0		0	0		0	0	1.29577	0.45639	3.12134	-0.529786
08-04-2005_At1500patg-TrimStack	ACCGGCCCACTT.psum		0	0	0	0		0	0	0	0		0	0		0	0	1.29577	0.45639	3.12134	-0.529786
08-04-2005_At1500patg-TrimStack	ACCTTTACACATGTG.psum		0	0	0	0		0	0	0	0		0	0		0	0	1.29577	0.45639	3.12134	-0.529786
08-04-2005_At1500patg-TrimStack	ACGCGTGTCCTC.psum		0	0	0	0		0	0	0	0		0	0		0	0	1.29577	0.45639	3.12134	-0.529786
08-04-2005_At1500patg-TrimStack	ACTATTTTCACTATC.psum		0	0	0	0		0	0	0	0		0	0		0	0	1.29577	0.45639	3.12134	-0.529786
08-04-2005_At1500patg-TrimStack	AGATGTCATTGCTTGCGTAA.psum		0	0	0	0		0	0	0	0		0	0		0	0	1.29577	0.45639	3.12134	-0.529786
08-04-2005_At1500patg-TrimStack	ATGGGACCAATTGAGAGACATGGCATATGG.psum		0	0	0	0		0	0	0	0		0	0		0	0	1.29577	0.45639	3.12134	-0.529786
08-04-2005_At1500patg-TrimStack	CACATGTGTAAAGGT.psum		0	0	0	0		0	0	0	0		0	0		0	0	1.29577	0.45639	3.12134	-0.529786
08-04-2005_At1500patg-TrimStack	CACTGGCCGCCC.psum		0	0	0	0		0	0	0	0		0	0		0	0	1.29577	0.45639	3.12134	-0.529786
08-04-2005_At1500patg-TrimStack	CATATTAACCACACA.psum		0	0	0	0		0	0	0	0		0	0		0	0	1.29577	0.45639	3.12134	-0.529786
08-04-2005_At1500patg-TrimStack	CCAGCATTCTGTTAC.psum		0	0	0	0		0	0	0	0		0	0		0	0	1.29577	0.45639	3.12134	-0.529786
08-04-2005_At1500patg-TrimStack	CCAGGGGCACACTGG.psum		0	0	0	0		0	0	0	0		0	0		0	0	1.29577	0.45639	3.12134	-0.529786
08-04-2005_At1500patg-TrimStack	CCAGTGTGCCCCTGG.psum		0	0	0	0		0	0	0	0		0	0		0	0	1.29577	0.45639	3.12134	-0.529786
08-04-2005_At1500patg-TrimStack	CCATATGCCATGTCTCTCAATTGGTCCCAT.psum		0	0	0	0		0	0	0	0		0	0		0	0	1.29577	0.45639	3.12134	-0.529786
08-04-2005_At1500patg-TrimStack	CCGCCACGTAGG.psum		0	0	0	0		0	0	0	0		0	0		0	0	1.29577	0.45639	3.12134	-0.529786
08-04-2005_At1500patg-TrimStack	CCTACGTGGCGG.psum		0	0	0	0		0	0	0	0		0	0		0	0	1.29577	0.45639	3.12134	-0.529786
08-04-2005_At1500patg-TrimStack	CGAAACCAGCAACGGTCCAG.psum		0	0	0	0		0	0	0	0		0	0		0	0	1.29577	0.45639	3.12134	-0.529786
08-04-2005_At1500patg-TrimStack	CGTGCAAGCCCAAAGGCCAATCGGCCCAGA.psum		0	0	0	0		0	0	0	0		0	0		0	0	1.29577	0.45639	3.12134	-0.529786
08-04-2005_At1500patg-TrimStack	CTGGACCGTTGCTGGTTTCG.psum		0	0	0	0		0	0	0	0		0	0		0	0	1.29577	0.45639	3.12134	-0.529786
08-04-2005_At1500patg-TrimStack	CTTTTGTGTACCTTA.psum		0	0	0	0		0	0	0	0		0	0		0	0	1.29577	0.45639	3.12134	-0.529786
08-04-2005_At1500patg-TrimStack	GAGGACACGCGT.psum		0	0	0	0		0	0	0	0		0	0		0	0	1.29577	0.45639	3.12134	-0.529786
08-04-2005_At1500patg-TrimStack	GAGGAGGCGCGT.psum		0	0	0	0		0	0	0	0		0	0		0	0	1.29577	0.45639	3.12134	-0.529786
08-04-2005_At1500patg-TrimStack	GATAGTGAAAATAGT.psum		0	0	0	0		0	0	0	0		0	0		0	0	1.29577	0.45639	3.12134	-0.529786
08-04-2005_At1500patg-TrimStack	GATCCGCGNNNNNNNNNNNNNNACCAATCS.psum		0	0	0	0		0	0	0	0		0	0		0	0	1.29577	0.45639	3.12134	-0.529786
08-04-2005_At1500patg-TrimStack	GCAACGTGTC.psum		0	0	0	0		0	0	0	0		0	0		0	0	1.29577	0.45639	3.12134	-0.529786
08-04-2005_At1500patg-TrimStack	GCATTTTCGTCATTT.psum		0	0	0	0		0	0	0	0		0	0		0	0	1.29577	0.45639	3.12134	-0.529786
08-04-2005_At1500patg-TrimStack	GGGCGGCCAGTG.psum		0	0	0	0		0	0	0	0		0	0		0	0	1.29577	0.45639	3.12134	-0.529786
08-04-2005_At1500patg-TrimStack	GTAACAGAATGCTGG.psum		0	0	0	0		0	0	0	0		0	0		0	0	1.29577	0.45639	3.12134	-0.529786
08-04-2005_At1500patg-TrimStack	GTACGTGTTATAAAACGTGT.psum		0	0	0	0		0	0	0	0		0	0		0	0	1.29577	0.45639	3.12134	-0.529786
08-04-2005_At1500patg-TrimStack	KKRCGTMAKYSCTTRCGTCA.psum		0	0	0	0		0	0	0	0		0	0		0	0	1.29577	0.45639	3.12134	-0.529786
08-04-2005_At1500patg-TrimStack	SGATTGGTNNNNNNNNNNNNNNCGCGGATC.psum		0	0	0	0		0	0	0	0		0	0		0	0	1.29577	0.45639	3.12134	-0.529786
08-04-2005_At1500patg-TrimStack	TAAGGTACACAAAAG.psum		0	0	0	0		0	0	0	0		0	0		0	0	1.29577	0.45639	3.12134	-0.529786
08-04-2005_At1500patg-TrimStack	TATTTATTATTATTATTATT.psum		0	0	0	0		0	0	0	0		0	0		0	0	1.29577	0.45639	3.12134	-0.529786
08-04-2005_At1500patg-TrimStack	TCTGGGCCGATTGGCCTTTGGGCTTGCACG.psum		0	0	0	0		0	0	0	0		0	0		0	0	1.29577	0.45639	3.12134	-0.529786
08-04-2005_At1500patg-TrimStack	TGACGTATGTGCTTAGCTCA.psum		0	0	0	0		0	0	0	0		0	0		0	0	1.29577	0.45639	3.12134	-0.529786
08-04-2005_At1500patg-TrimStack	TGACGYAAGSRMTKACGYMM.psum		0	0	0	0		0	0	0	0		0	0		0	0	1.29577	0.45639	3.12134	-0.529786
08-04-2005_At1500patg-TrimStack	TGACTTTCTGAC.psum		0	0	0	0		0	0	0	0		0	0		0	0	1.29577	0.45639	3.12134	-0.529786
08-04-2005_At1500patg-TrimStack	TGAGCTAAGCACATACGTCA.psum		0	0	0	0		0	0	0	0		0	0		0	0	1.29577	0.45639	3.12134	-0.529786
08-04-2005_At1500patg-TrimStack	TGATGTAAGAGATTACGTAA.psum		0	0	0	0		0	0	0	0		0	0		0	0	1.29577	0.45639	3.12134	-0.529786
08-04-2005_At1500patg-TrimStack	TGCCTTTTTTTATTTTATGT.psum		0	0	0	0		0	0	0	0		0	0		0	0	1.29577	0.45639	3.12134	-0.529786
08-04-2005_At1500patg-TrimStack	TGTGTGGTTAATATG.psum		0	0	0	0		0	0	0	0		0	0		0	0	1.29577	0.45639	3.12134	-0.529786
08-04-2005_At1500patg-TrimStack	TGTTTWTGNTTTCCGAAANNNNWWW.psum		0	0	0	0		0	0	0	0		0	0		0	0	1.29577	0.45639	3.12134	-0.529786
08-04-2005_At1500patg-TrimStack	TTACGCAAGCAATGACATCT.psum		0	0	0	0		0	0	0	0		0	0		0	0	1.29577	0.45639	3.12134	-0.529786
08-04-2005_At1500patg-TrimStack	TTACGTAATCTCTTACATCA.psum		0	0	0	0		0	0	0	0		0	0		0	0	1.29577	0.45639	3.12134	-0.529786
08-04-2005_At1500patg-TrimStack	TTATGAACAGTAATT.psum		0	0	0	0		0	0	0	0		0	0		0	0	1.29577	0.45639	3.12134	-0.529786
08-04-2005_At1500patg-TrimStack	TTGGTTTTGATCAAAACCAA.psum		0	0	0	0		0	0	0	0		0	0		0	0	1.29577	0.45639	3.12134	-0.529786
08-04-2005_At1500patg-TrimStack	TTTTCCATCGGTCTTTCTTAGTTTT.psum		0	0	0	0		0	0	0	0		0	0		0	0	1.29577	0.45639	3.12134	-0.529786
08-04-2005_At1500patg-TrimStack	WWWNNNNTTTCGGAAANCAWAAACA.psum		0	0	0	0		0	0	0	0		0	0		0	0	1.29577	0.45639	3.12134	-0.529786
08-04-2005_At1500patg-TrimStack	GACGTGTAAAGTAAATTTACAAC.psum		0	0	0	0		0	0	0	0		0	0		0	0	1.29477	0.455939	3.11852	-0.528986
08-04-2005_At1500patg-TrimStack	GATGTTACCGTTTGGTAAATAAA.psum		0	0	0	0		0	0	0	0		0	0		0	0	1.29477	0.455939	3.11852	-0.528986
08-04-2005_At1500patg-TrimStack	GTGCATGCATGGA.psum		0	0	0	0		0	0	0	0		0	0		0	0	1.29477	0.455939	3.11852	-0.528986
08-04-2005_At1500patg-TrimStack	GTTGTAAATTTACTTTACACGTC.psum		0	0	0	0		0	0	0	0		0	0		0	0	1.29477	0.455939	3.11852	-0.528986
08-04-2005_At1500patg-TrimStack	TCCATGCATGCAC.psum		0	0	0	0		0	0	0	0		0	0		0	0	1.29477	0.455939	3.11852	-0.528986
08-04-2005_At1500patg-TrimStack	TTTATTTACCAAACGGTAACATC.psum		0	0	0	0		0	0	0	0		0	0		0	0	1.29477	0.455939	3.11852	-0.528986
08-04-2005_At1500patg-TrimStack	AGTGACAGCGTGAAACTTGCCGTTCAA.psum		0	0	0	0		0	0	0	0		0	0		0	0	1.29276	0.455028	3.11287	-0.527354
08-04-2005_At1500patg-TrimStack	AGTGCCATGTG.psum		0	0	0	0		0	0	0	0		0	0		0	0	1.29276	0.455028	3.11287	-0.527354
08-04-2005_At1500patg-TrimStack	ATTCTCACCTACCA.psum		0	0	0	0		0	0	0	0		0	0		0	0	1.29276	0.455028	3.11287	-0.527354
08-04-2005_At1500patg-TrimStack	CATGGGCGCGG.psum		0	0	0	0		0	0	0	0		0	0		0	0	1.29276	0.455028	3.11287	-0.527354
08-04-2005_At1500patg-TrimStack	CCGCGCCCATG.psum		0	0	0	0		0	0	0	0		0	0		0	0	1.29276	0.455028	3.11287	-0.527354
08-04-2005_At1500patg-TrimStack	GATCCGCGTGA.psum		0	0	0	0		0	0	0	0		0	0		0	0	1.29276	0.455028	3.11287	-0.527354
08-04-2005_At1500patg-TrimStack	GCCACGCGTCC.psum		0	0	0	0		0	0	0	0		0	0		0	0	1.29276	0.455028	3.11287	-0.527354
08-04-2005_At1500patg-TrimStack	GCGCCACGTAC.psum		0	0	0	0		0	0	0	0		0	0		0	0	1.29276	0.455028	3.11287	-0.527354
08-04-2005_At1500patg-TrimStack	GTACGTGGCGC.psum		0	0	0	0		0	0	0	0		0	0		0	0	1.29276	0.455028	3.11287	-0.527354
08-04-2005_At1500patg-TrimStack	TCCGCCWCTTGTATTCGTTGCGTTGMA.psum		0	0	0	0		0	0	0	0		0	0		0	0	1.29276	0.455028	3.11287	-0.527354
08-04-2005_At1500patg-TrimStack	TKCAACGCAACGAATACAAGWGGCGGA.psum		0	0	0	0		0	0	0	0		0	0		0	0	1.29276	0.455028	3.11287	-0.527354
08-04-2005_At1500patg-TrimStack	TTGAACGGCAAGTTTCACGCTGTCACT.psum		0	0	0	0		0	0	0	0		0	0		0	0	1.29276	0.455028	3.11287	-0.527354
08-04-2005_At1500patg-TrimStack	AAATAGATAAATAAAAACATT.psum		0	0	0	0		0	0	0	0		0	0		0	0	1.28974	0.453641	3.1043	-0.524825
08-04-2005_At1500patg-TrimStack	AAGCAACACACAAC.psum		0	0	0	0		0	0	0	0		0	0		0	0	1.28974	0.453641	3.1043	-0.524825
08-04-2005_At1500patg-TrimStack	AATGTTTTTATTTATCTATTT.psum		0	0	0	0		0	0	0	0		0	0		0	0	1.28974	0.453641	3.1043	-0.524825
08-04-2005_At1500patg-TrimStack	AATTCCATAGAATAGATAATA.psum		0	0	0	0		0	0	0	0		0	0		0	0	1.28974	0.453641	3.1043	-0.524825
08-04-2005_At1500patg-TrimStack	AATTGTTACCATGA.psum		0	0	0	0		0	0	0	0		0	0		0	0	1.28974	0.453641	3.1043	-0.524825
08-04-2005_At1500patg-TrimStack	ACTCTACAGTACTC.psum		0	0	0	0		0	0	0	0		0	0		0	0	1.28974	0.453641	3.1043	-0.524825
08-04-2005_At1500patg-TrimStack	AGTCAAAATTGACC.psum		0	0	0	0		0	0	0	0		0	0		0	0	1.28974	0.453641	3.1043	-0.524825
08-04-2005_At1500patg-TrimStack	AGTTAGTTAAAAGA.psum		0	0	0	0		0	0	0	0		0	0		0	0	1.28974	0.453641	3.1043	-0.524825
08-04-2005_At1500patg-TrimStack	ATATTTAATCACAG.psum		0	0	0	0		0	0	0	0		0	0		0	0	1.28974	0.453641	3.1043	-0.524825
08-04-2005_At1500patg-TrimStack	CACGAGSCCKCCAC.psum		0	0	0	0		0	0	0	0		0	0		0	0	1.28974	0.453641	3.1043	-0.524825
08-04-2005_At1500patg-TrimStack	CATATTAACCACAC.psum		0	0	0	0		0	0	0	0		0	0		0	0	1.28974	0.453641	3.1043	-0.524825
08-04-2005_At1500patg-TrimStack	CTGACGTAAGGGATGACGCAC.psum		0	0	0	0		0	0	0	0		0	0		0	0	1.28974	0.453641	3.1043	-0.524825
08-04-2005_At1500patg-TrimStack	CTGACGTATGTGCTTAGCTCA.psum		0	0	0	0		0	0	0	0		0	0		0	0	1.28974	0.453641	3.1043	-0.524825
08-04-2005_At1500patg-TrimStack	GATATAGTTTGTTG.psum		0	0	0	0		0	0	0	0		0	0		0	0	1.28974	0.453641	3.1043	-0.524825
08-04-2005_At1500patg-TrimStack	GCTTTTGATGACTTCAAACAC.psum		0	0	0	0		0	0	0	0		0	0		0	0	1.28974	0.453641	3.1043	-0.524825
08-04-2005_At1500patg-TrimStack	GGCCGATAACAAACTCCGGCC.psum		0	0	0	0		0	0	0	0		0	0		0	0	1.28974	0.453641	3.1043	-0.524825
08-04-2005_At1500patg-TrimStack	GGCCGGAGTTTGTTATCGGCC.psum		0	0	0	0		0	0	0	0		0	0		0	0	1.28974	0.453641	3.1043	-0.524825
08-04-2005_At1500patg-TrimStack	GTGACAATTTAGTG.psum		0	0	0	0		0	0	0	0		0	0		0	0	1.28974	0.453641	3.1043	-0.524825
08-04-2005_At1500patg-TrimStack	GTGCGTCATCCCTTACGTCAG.psum		0	0	0	0		0	0	0	0		0	0		0	0	1.28974	0.453641	3.1043	-0.524825
08-04-2005_At1500patg-TrimStack	GTGTGGTTAATATG.psum		0	0	0	0		0	0	0	0		0	0		0	0	1.28974	0.453641	3.1043	-0.524825
08-04-2005_At1500patg-TrimStack	GTGTTTGAAGTCATCAAAAGC.psum		0	0	0	0		0	0	0	0		0	0		0	0	1.28974	0.453641	3.1043	-0.524825
08-04-2005_At1500patg-TrimStack	TATTATCTATTCTATGGAATT.psum		0	0	0	0		0	0	0	0		0	0		0	0	1.28974	0.453641	3.1043	-0.524825
08-04-2005_At1500patg-TrimStack	TGAGCTAAGCACATACGTCAG.psum		0	0	0	0		0	0	0	0		0	0		0	0	1.28974	0.453641	3.1043	-0.524825
08-04-2005_At1500patg-TrimStack	TTTAGTAACCAATA.psum		0	0	0	0		0	0	0	0		0	0		0	0	1.28974	0.453641	3.1043	-0.524825
08-04-2005_At1500patg-TrimStack	CCACTGACGTAAGGGATGACGCACAATCC.psum		0	0	0	0		0	0	0	0		0	0		0	0	1.28571	0.451754	3.09273	-0.521302
08-04-2005_At1500patg-TrimStack	GGATTGTGCGTCATCCCTTACGTCAGTGG.psum		0	0	0	0		0	0	0	0		0	0		0	0	1.28571	0.451754	3.09273	-0.521302
08-04-2005_At1500patg-TrimStack	ATAATGGGCCACACTGTGGGGCAT.psum		0	0	0	0		0	0	0	0		0	0		0	0	1.2837	0.450794	3.08688	-0.519474
08-04-2005_At1500patg-TrimStack	ATACAAATACACTAGCTACNNNAA.psum		0	0	0	0		0	0	0	0		0	0		0	0	1.2837	0.450794	3.08688	-0.519474
08-04-2005_At1500patg-TrimStack	ATGCCCCACAGTGTGGCCCATTAT.psum		0	0	0	0		0	0	0	0		0	0		0	0	1.2837	0.450794	3.08688	-0.519474
08-04-2005_At1500patg-TrimStack	CATCACGTGAGATAAGAGCCGCCA.psum		0	0	0	0		0	0	0	0		0	0		0	0	1.2837	0.450794	3.08688	-0.519474
08-04-2005_At1500patg-TrimStack	CGGTTTACGTAATCTCTTACATCA.psum		0	0	0	0		0	0	0	0		0	0		0	0	1.2837	0.450794	3.08688	-0.519474
08-04-2005_At1500patg-TrimStack	CTCTTAGACCGCCTTCTTTGAAAG.psum		0	0	0	0		0	0	0	0		0	0		0	0	1.2837	0.450794	3.08688	-0.519474
08-04-2005_At1500patg-TrimStack	CTTTCAAAGAAGGCGGTCTAAGAG.psum		0	0	0	0		0	0	0	0		0	0		0	0	1.2837	0.450794	3.08688	-0.519474
08-04-2005_At1500patg-TrimStack	TATAAAATAAAATATTAATATATC.psum		0	0	0	0		0	0	0	0		0	0		0	0	1.2837	0.450794	3.08688	-0.519474
08-04-2005_At1500patg-TrimStack	TGATGTAAGAGATTACGTAAACCG.psum		0	0	0	0		0	0	0	0		0	0		0	0	1.2837	0.450794	3.08688	-0.519474
08-04-2005_At1500patg-TrimStack	TGGCGGCTCTTATCTCACGTGATG.psum		0	0	0	0		0	0	0	0		0	0		0	0	1.2837	0.450794	3.08688	-0.519474
08-04-2005_At1500patg-TrimStack	TTNNNGTAGCTAGTGTATTTGTAT.psum		0	0	0	0		0	0	0	0		0	0		0	0	1.2837	0.450794	3.08688	-0.519474
08-04-2005_At1500patg-TrimStack	TTTAAATTACCATTATGCCCCTGT.psum		0	0	0	0		0	0	0	0		0	0		0	0	1.2837	0.450794	3.08688	-0.519474
08-04-2005_At1500patg-TrimStack	AAGCACATGGATATGAAAGTTGGATG.psum		0	0	0	0		0	0	0	0		0	0		0	0	1.28169	0.449823	3.08098	-0.517602
08-04-2005_At1500patg-TrimStack	ATCTTATGTCATTGATGACGACCTCC.psum		0	0	0	0		0	0	0	0		0	0		0	0	1.28169	0.449823	3.08098	-0.517602
08-04-2005_At1500patg-TrimStack	CATCCAACTTTCATATCCATGTGCTT.psum		0	0	0	0		0	0	0	0		0	0		0	0	1.28169	0.449823	3.08098	-0.517602
08-04-2005_At1500patg-TrimStack	GAAATAGCAAATGTTAAAAATA.psum		0	0	0	0		0	0	0	0		0	0		0	0	1.28169	0.449823	3.08098	-0.517602
08-04-2005_At1500patg-TrimStack	GGAGGTCGTCATCAATGACATAAGAT.psum		0	0	0	0		0	0	0	0		0	0		0	0	1.28169	0.449823	3.08098	-0.517602
08-04-2005_At1500patg-TrimStack	TAAAGTCAAAGAATTTCAATGTCACA.psum		0	0	0	0		0	0	0	0		0	0		0	0	1.28169	0.449823	3.08098	-0.517602
08-04-2005_At1500patg-TrimStack	TATTTTTAACATTTGCTATTTC.psum		0	0	0	0		0	0	0	0		0	0		0	0	1.28169	0.449823	3.08098	-0.517602
08-04-2005_At1500patg-TrimStack	TGTGACATTGAAATTCTTTGACTTTA.psum		0	0	0	0		0	0	0	0		0	0		0	0	1.28169	0.449823	3.08098	-0.517602
08-04-2005_At1500patg-TrimStack	AAAAAGTAAAAAGTAAAAAAGTAAAAAG.psum		0	0	0	0		0	0	0	0		0	0		0	0	1.27565	0.446843	3.06303	-0.511719
08-04-2005_At1500patg-TrimStack	GACATTCTKCAGYWTGCATGGCTATGGA.psum		0	0	0	0		0	0	0	0		0	0		0	0	1.27565	0.446843	3.06303	-0.511719
08-04-2005_At1500patg-TrimStack	GGATTCAAGATACATGCCCCTTGAATCC.psum		0	0	0	0		0	0	0	0		0	0		0	0	1.27565	0.446843	3.06303	-0.511719
08-04-2005_At1500patg-TrimStack	GGATTCAAGGGGCATGTATCTTGAATCC.psum		0	0	0	0		0	0	0	0		0	0		0	0	1.27565	0.446843	3.06303	-0.511719
08-04-2005_At1500patg-TrimStack	TCCATAGCCATGCAWRCTGMAGAATGTC.psum		0	0	0	0		0	0	0	0		0	0		0	0	1.27565	0.446843	3.06303	-0.511719
08-04-2005_At1500patg-TrimStack	AACGTTTGTTATATCTGAAGTAATCTTTATC.psum		0	0	0	0		0	0	0	0		0	0		0	0	1.27465	0.446337	3.05999	-0.510699
08-04-2005_At1500patg-TrimStack	AATATACTAGTATTATTTACTAAAAAAAATC.psum		0	0	0	0		0	0	0	0		0	0		0	0	1.27465	0.446337	3.05999	-0.510699
08-04-2005_At1500patg-TrimStack	ACCGGCGCGGATGGGAGAGCCATGGGAGCTG.psum		0	0	0	0		0	0	0	0		0	0		0	0	1.27465	0.446337	3.05999	-0.510699
08-04-2005_At1500patg-TrimStack	CAGCTCCCATGGCTCTCCCATCCGCGCCGGT.psum		0	0	0	0		0	0	0	0		0	0		0	0	1.27465	0.446337	3.05999	-0.510699
08-04-2005_At1500patg-TrimStack	GATAAAGATTACTTCAGATATAACAAACGTT.psum		0	0	0	0		0	0	0	0		0	0		0	0	1.27465	0.446337	3.05999	-0.510699
08-04-2005_At1500patg-TrimStack	GATTTTTTTTAGTAAATAATACTAGTATATT.psum		0	0	0	0		0	0	0	0		0	0		0	0	1.27465	0.446337	3.05999	-0.510699
08-04-2005_At1500patg-TrimStack	TCGGCCACTATTTCTACGGGCAGCCAGACAA.psum		0	0	0	0		0	0	0	0		0	0		0	0	1.27465	0.446337	3.05999	-0.510699
08-04-2005_At1500patg-TrimStack	TTGTCTGGCTGCCCGTAGAAATAGTGGCCGA.psum		0	0	0	0		0	0	0	0		0	0		0	0	1.27465	0.446337	3.05999	-0.510699
08-04-2005_At1500patg-TrimStack	AMNAUGGC.psum		0	0	0	0		0	0	0	0		0	0		0	0	0	0	0	0
08-04-2005_At1500patg-TrimStack	CUCUUTGUTTUU.psum		0	0	0	0		0	0	0	0		0	0		0	0	0	0	0	0
08-04-2005_At1500patg-TrimStack	GCCUTNKT.psum		0	0	0	0		0	0	0	0		0	0		0	0	0	0	0	0
08-04-2005_At1500patg-TrimStack	GCCUTNKY.psum		0	0	0	0		0	0	0	0		0	0		0	0	0	0	0	0
08-04-2005_At1500patg-TrimStack	RMNAUGGC.psum		0	0	0	0		0	0	0	0		0	0		0	0	0	0	0	0
08-04-2005_At1500patg-TrimStack	UUAAUCAUUGUG.psum		0	0	0	0		0	0	0	0		0	0		0	0	0	0	0	0

## Sheet: 08-08-2005_Ce1500tss-TrimStack_
DEFAULT settings - Headspacer:	3
Required Promoter Length:	1500
Backgroung values set with first (bp):	1000
Number of Std_dev plus average PEAK:	4
Number of Std_dev minus average VALLEY:	4
Minimun gap length - gap analysis:	25
Note: Background excludes the first 6 nucleotide positions and the lowest
Note: Valley excludes the first and last 6 nucleotide positions
Folder	Elem	PEAKdat	PEAKs	totalOver	Highest Peak	St_dev above	VALLEYdats	VALLEYs	totalUnder	Lowest Valley	St_dev below	PEAKdatGAP	PEAKsGAP	Longest Peak GAP	VALLEYdatsGAP	VALLEYsGAP	Longest Valley GAP	bg-avg	st_dev	Value Over	Value Under
08-08-2005_Ce1500tss-TrimStack	TAAT.psum	1469;2,1472;1,1479;11,1491;4	4	18	66	8.93675		0	0	0	0		0	11		0	0	22.5956	4.85685	42.023	3.16819
08-08-2005_Ce1500tss-TrimStack	BBTATWTWD.psum	1416;7,1445;16,1469;4,1476;1,1481;2,1488;3	6	33	35	6.50381		0	0	0	0		0	16		0	0	12.0714	3.52541	26.1731	-2.0302
08-08-2005_Ce1500tss-TrimStack	TAATTR.psum	772;1,1482;7	2	8	19	6.02878		0	0	0	0		0	7		0	0	5.23742	2.28281	14.3687	-3.89383
08-08-2005_Ce1500tss-TrimStack	YTTCCTY.psum	1404;7,1418;12,1435;17,1453;7,1475;1,1477;1	6	45	21	8.86562		0	0	0	0		0	17		0	0	3.70624	1.95065	11.5089	-4.09638
08-08-2005_Ce1500tss-TrimStack	TATAWADR.psum	1091;1,1466;1,1468;16	3	18	18	8.94393		0	0	0	0		0	16		0	0	3.07746	1.66845	9.75128	-3.59635
08-08-2005_Ce1500tss-TrimStack	TATAWAWR.psum	1469;15	1	15	17	8.90426		0	0	0	0		0	15		0	0	2.7666	1.59849	9.16057	-3.62738
08-08-2005_Ce1500tss-TrimStack	RTRTATA.psum	1471;11	1	11	16	10.0466		0	0	0	0		0	11		0	0	1.94869	1.39861	7.54315	-3.64576
	highest peak is indicative of high noise, infrequent element presence
08-08-2005_Ce1500tss-TrimStack	TGACTMM.psum	1464;5	1	5	7	5.90053		0	0	0	0		0	5		0	0	1.09155	1.00134	5.09692	-2.91382
08-08-2005_Ce1500tss-TrimStack	CWWWCCAC.psum	850;2,1163;1,1246;3,1334;6	4	12	6	6.38739		0	0	0	0		0	6		0	0	0.715292	0.827366	4.02476	-2.59417
08-08-2005_Ce1500tss-TrimStack	TTTCCAAT.psum	1487;4	1	4	6	5.92309		0	0	0	0		0	4		0	0	0.708249	0.89341	4.28189	-2.86539
08-08-2005_Ce1500tss-TrimStack	ATGAATTT.psum	252;8	1	8	5	6.32253		0	0	0	0		0	8		0	0	0.458753	0.718265	3.33181	-2.41431
08-08-2005_Ce1500tss-TrimStack	TGGNNNNNNGCCAA.psum	825;1,1276;14	2	15	4	6.22152		0	0	0	0		0	14		0	0	0.354125	0.586011	2.69817	-1.98992
08-08-2005_Ce1500tss-TrimStack	ATTWGCAT.psum	1427;7	1	7	4	6.96228		0	0	0	0		0	7		0	0	0.33501	0.526407	2.44064	-1.77062
08-08-2005_Ce1500tss-TrimStack	RCAGGTG.psum	108;4	1	4	4	6.98414		0	0	0	0		0	4		0	0	0.272636	0.53369	2.40739	-1.86212
08-08-2005_Ce1500tss-TrimStack	ATTTGCAT.psum	1427;7	1	7	4	7.4781		0	0	0	0		0	7		0	0	0.265594	0.499379	2.26311	-1.73192
08-08-2005_Ce1500tss-TrimStack	GGGTGTC.psum	492;2,1260;2	2	4	2	6.23847		0	0	0	0		0	2		0	0	0.0985915	0.304787	1.31774	-1.12056
08-08-2005_Ce1500tss-TrimStack	GACCWCCCA.psum	617;9,636;9,685;9,1013;9,1097;9,1120;14,1247;9,1266;9,1452;9	9	86	2	12.1362		0	0	0	0		0	14		0	0	0.027163	0.162558	0.677396	-0.62307
08-08-2005_Ce1500tss-TrimStack	ATGACTCAG.psum	103;9,223;9,758;9,1076;9	4	36	1	5.98455		0	0	0	0		0	9		0	0	0.027163	0.162558	0.677396	-0.62307
08-08-2005_Ce1500tss-TrimStack	GGTCABBNTGACC.psum	807;13,921;13,1338;13	3	39	1	6.1017		0	0	0	0		0	13		0	0	0.0261569	0.159602	0.664564	-0.612251
08-08-2005_Ce1500tss-TrimStack	GAACANNNGTTC.psum	368;12,979;12,1068;12	3	36	1	6.35741		0	0	0	0		0	12		0	0	0.0241449	0.153499	0.63814	-0.58985
08-08-2005_Ce1500tss-TrimStack	ATGATGTAAC.psum	799;10,886;10	2	20	1	6.97854		0	0	0	0		0	10		0	0	0.0201207	0.140413	0.581774	-0.541532
08-08-2005_Ce1500tss-TrimStack	GGTCATGACC.psum	377;10,485;10,1053;10	3	30	1	6.97854		0	0	0	0		0	10		0	0	0.0201207	0.140413	0.581774	-0.541532
08-08-2005_Ce1500tss-TrimStack	TNWCYYWWTNRGGWAA.psum	131;16,1422;16	2	32	1	7.81825		0	0	0	0		0	16		0	0	0.0160966	0.125847	0.519485	-0.487292
08-08-2005_Ce1500tss-TrimStack	GCTGGnTnCnnCTnG.psum	832;15	1	15	1	8.07878		0	0	0	0		0	15		0	0	0.0150905	0.121913	0.502743	-0.472562
08-08-2005_Ce1500tss-TrimStack	GGTCANVVTGACC.psum	439;13	1	13	1	8.68686		0	0	0	0		0	13		0	0	0.0130785	0.113611	0.467522	-0.441365
08-08-2005_Ce1500tss-TrimStack	ATRMATATGCAA.psum	212;12	1	12	1	9.04618		0	0	0	0		0	12		0	0	0.0120724	0.109209	0.44891	-0.424765
08-08-2005_Ce1500tss-TrimStack	AGGAAACTGGA.psum	514;11	1	11	1	9.45323		0	0	0	0		0	11		0	0	0.0110664	0.104613	0.429519	-0.407387
08-08-2005_Ce1500tss-TrimStack	RTTACGTAAY.psum	144;10	1	10	1	9.91968		0	0	0	0		0	10		0	0	0.0100604	0.0997955	0.409243	-0.389122
08-08-2005_Ce1500tss-TrimStack	CGGTGCTGA.psum	247;9	1	9	1	10.4616		0	0	0	0		0	9		0	0	0.00905433	0.0947225	0.387944	-0.369836
08-08-2005_Ce1500tss-TrimStack	GCCTGGGGC.psum	402;9	1	9	1	10.4616		0	0	0	0		0	9		0	0	0.00905433	0.0947225	0.387944	-0.369836
08-08-2005_Ce1500tss-TrimStack	TCAGCACCG.psum	122;9	1	9	1	10.4616		0	0	0	0		0	9		0	0	0.00905433	0.0947225	0.387944	-0.369836
08-08-2005_Ce1500tss-TrimStack	CGGTGCTGA.psum	247;9	1	9	1	10.4616		0	0	0	0		0	9		0	0	0.00905433	0.0947225	0.387944	-0.369836
08-08-2005_Ce1500tss-TrimStack	GCGTGGGCG.psum	379;9	1	9	1	10.4616		0	0	0	0		0	9		0	0	0.00905433	0.0947225	0.387944	-0.369836
08-08-2005_Ce1500tss-TrimStack	TCAGCACCG.psum	122;9	1	9	1	10.4616		0	0	0	0		0	9		0	0	0.00905433	0.0947225	0.387944	-0.369836
08-08-2005_Ce1500tss-TrimStack	GGCCATCTTG.psum	472;10	1	10	1	9.91968		0	0	0	0		0	10		0	0	0.0100604	0.0997955	0.409243	-0.389122
08-08-2005_Ce1500tss-TrimStack	GGGACTTTCC.psum	224;10	1	10	1	9.91968		0	0	0	0		0	10		0	0	0.0100604	0.0997955	0.409243	-0.389122
08-08-2005_Ce1500tss-TrimStack	TAATAATAATAATAA.psum	63;15,1270;15	2	30	1	8.07878		0	0	0	0		0	15		0	0	0.0150905	0.121913	0.502743	-0.472562
08-08-2005_Ce1500tss-TrimStack	TTATTATTATTATTA.psum	84;15,1339;15	2	30	1	8.07878		0	0	0	0		0	15		0	0	0.0150905	0.121913	0.502743	-0.472562
08-08-2005_Ce1500tss-TrimStack	ATTTGCAT.psum	1427;7	1	7	4	7.4781		0	0	0	0		0	7		0	0	0.265594	0.499379	2.26311	-1.73192
08-08-2005_Ce1500tss-TrimStack	ATGAATAT.psum	160;3,523;7,975;1	3	11	4	6.17616		0	0	0	0		0	7		0	0	0.313883	0.59683	2.7012	-2.07344
	below six S.d.
08-08-2005_Ce1500tss-TrimStack	YTATCD.psum	798;1,1440;1,1448;8,1457;1	4	11	26	5.83257		0	0	0	0		0	8		0	0	9.10664	2.89638	20.6922	-2.47889
08-08-2005_Ce1500tss-TrimStack	TAATAAT.psum	461;3,465;1,938;2,1181;1,1472;4,1477;8	6	19	8	5.78148		0	0	0	0		0	8		0	0	1.36016	1.14847	5.95403	-3.23371
08-08-2005_Ce1500tss-TrimStack	ATTTAATTGA.psum	438;9	1	9	2	5.76392		0	0	0	0		0	9		0	0	0.100604	0.329532	1.41873	-1.21752
08-08-2005_Ce1500tss-TrimStack	ATTTAATTGA.psum	438;9	1	9	2	5.76392		0	0	0	0		0	9		0	0	0.100604	0.329532	1.41873	-1.21752
08-08-2005_Ce1500tss-TrimStack	KSSCGCSA.psum	546;3,1159;1,1164;1	3	5	6	5.73374		0	0	0	0		0	3		0	0	0.836016	0.900632	4.43854	-2.76651
08-08-2005_Ce1500tss-TrimStack	TCCTAATCCC.psum	291;10,772;10,785;10,1017;10,1312;10	5	50	1	5.66863		0	0	0	0		0	10		0	0	0.0301811	0.171085	0.714522	-0.65416
08-08-2005_Ce1500tss-TrimStack	TCCTAATCCC.psum	291;10,772;10,785;10,1017;10,1312;10	5	50	1	5.66863		0	0	0	0		0	10		0	0	0.0301811	0.171085	0.714522	-0.65416
08-08-2005_Ce1500tss-TrimStack	WRDRGGHRKDKYYK.psum	32;3,1274;9	2	12	6	5.61192		0	0	0	0		0	9		0	0	0.790744	0.928248	4.50374	-2.92225
08-08-2005_Ce1500tss-TrimStack	TATAWAWA.psum	1472;1,1476;4,1482;2	3	7	10	5.5581		0	0	0	0		0	4		0	0	2.18612	1.40585	7.80953	-3.4373
08-08-2005_Ce1500tss-TrimStack	ATTA.psum	1482;6	1	6	48	5.49155		0	0	0	0		0	6		0	0	22.4185	4.65834	41.0519	3.78516
08-08-2005_Ce1500tss-TrimStack	YVATTA.psum	1482;6	1	6	30	5.46986		0	0	0	0		0	6		0	0	11.1439	3.44728	24.933	-2.64525
08-08-2005_Ce1500tss-TrimStack	YTATCW.psum	1448;7	1	7	22	5.44984		0	0	0	0		0	7		0	0	7.37123	2.68426	18.1083	-3.36581
08-08-2005_Ce1500tss-TrimStack	CATATG.psum	24;2	1	2	7	5.32978		0	0	0	0		0	2		0	0	1.14889	1.09781	5.54015	-3.24236
08-08-2005_Ce1500tss-TrimStack	CYYNATTAKY.psum	841;4,1096;7,1365;3,1434;3,1477;5	5	22	5	5.32193		0	0	0	0		0	7		0	0	0.660966	0.815312	3.92221	-2.60028
08-08-2005_Ce1500tss-TrimStack	CCAAT.psum	1491;3	1	3	17	5.30981		0	0	0	0		0	3		0	0	5.02918	2.25447	14.0471	-3.98872
08-08-2005_Ce1500tss-TrimStack	CCAAT.psum	1491;3	1	3	17	5.30981		0	0	0	0		0	3		0	0	5.02918	2.25447	14.0471	-3.98872
08-08-2005_Ce1500tss-TrimStack	TAATBR.psum	1470;1,1482;1,1484;6	3	8	28	5.25124		0	0	0	0		0	6		0	0	10.3954	3.35247	23.8053	-3.01451
08-08-2005_Ce1500tss-TrimStack	WSYTSYYY.psum	540;3,1224;3,1401;11,1422;8,1434;1,1437;3,1448;2,1455;1,1457;7	9	39	41	5.23376		0	0	0	0		0	11		0	0	18.9306	4.21674	35.7975	2.06362
08-08-2005_Ce1500tss-TrimStack	CTAAAAATA.psum	1107;3	1	3	3	5.18038		0	0	0	0		0	3		0	0	0.298793	0.521431	2.38452	-1.78693
08-08-2005_Ce1500tss-TrimStack	TGGGWGGTC.psum	361;9,492;9,890;9,944;9,1033;9,1425;9,1436;9	7	63	1	5.1586		0	0	0	0		0	9		0	0	0.0362173	0.18683	0.783539	-0.711104
08-08-2005_Ce1500tss-TrimStack	YAATTA.psum	1482;2	1	2	18	5.14434		0	0	0	0		0	2		0	0	5.52213	2.42555	15.2243	-4.18008
08-08-2005_Ce1500tss-TrimStack	GTCAT.psum	250;3,1157;1	2	4	13	5.06354		0	0	0	0		0	3		0	0	3.80282	1.81636	11.0682	-3.4626
08-08-2005_Ce1500tss-TrimStack	ATTGGAAA.psum	881;3	1	3	5	5.0239		0	0	0	0		0	3		0	0	0.708249	0.854266	4.12531	-2.70882
08-08-2005_Ce1500tss-TrimStack	ACCRCA.psum	274;1,896;3	2	4	8	4.97966		0	0	0	0		0	3		0	0	1.3994	1.32551	6.70144	-3.90265
08-08-2005_Ce1500tss-TrimStack	GGGGCGGGGC.psum	657;10,786;10,865;10,976;10	4	40	1	4.88365		0	0	0	0		0	10		0	0	0.0402414	0.196525	0.826341	-0.745859
08-08-2005_Ce1500tss-TrimStack	GTGACGYHAA.psum	98;10,219;10,495;10,597;10,1254;10,1355;10	6	60	1	4.88365		0	0	0	0		0	10		0	0	0.0402414	0.196525	0.826341	-0.745859
08-08-2005_Ce1500tss-TrimStack	TTDRCGTCAC.psum	105;10,423;10,826;10,898;10,1351;10,1403;10	6	60	1	4.88365		0	0	0	0		0	10		0	0	0.0402414	0.196525	0.826341	-0.745859
08-08-2005_Ce1500tss-TrimStack	ATGCAAATTA.psum	271;10,396;10,749;10,935;10	4	40	1	4.88365		0	0	0	0		0	10		0	0	0.0402414	0.196525	0.826341	-0.745859
08-08-2005_Ce1500tss-TrimStack	TTCTAGAA.psum	74;1	1	1	4	4.85716		0	0	0	0		0	1		0	0	0.547284	0.710851	3.39069	-2.29612
08-08-2005_Ce1500tss-TrimStack	RTGGGAA.psum	210;1	1	1	5	4.81834		0	0	0	0		0	1		0	0	0.721328	0.887997	4.27332	-2.83066
08-08-2005_Ce1500tss-TrimStack	RTGGGAA.psum	210;1	1	1	5	4.81834		0	0	0	0		0	1		0	0	0.721328	0.887997	4.27332	-2.83066
08-08-2005_Ce1500tss-TrimStack	TCTGGC.psum	968;1	1	1	5	4.78001		0	0	0	0		0	1		0	0	0.881288	0.861653	4.3279	-2.56533
08-08-2005_Ce1500tss-TrimStack	CACCTGY.psum	923;3	1	3	4	4.77108		0	0	0	0		0	3		0	0	0.584507	0.715874	3.448	-2.27899
08-08-2005_Ce1500tss-TrimStack	CACGTA.psum	1167;3	1	3	4	4.76429		0	0	0	0		0	3		0	0	0.567404	0.720485	3.44934	-2.31454
08-08-2005_Ce1500tss-TrimStack	TATTTTTAG.psum	792;4,797;2,1143;4	3	10	3	4.70098		0	0	0	0		0	4		0	0	0.301811	0.573963	2.59766	-1.99404
08-08-2005_Ce1500tss-TrimStack	GCCAGA.psum	36;1,771;3	2	4	5	4.69564		0	0	0	0		0	3		0	0	0.729376	0.909486	4.36732	-2.90857
08-08-2005_Ce1500tss-TrimStack	TWTWTATA.psum	987;1	1	1	10	4.69475		0	0	0	0		0	1		0	0	2.29376	1.64146	8.8596	-4.27207
08-08-2005_Ce1500tss-TrimStack	CTGAGTCAT.psum	209;9,403;9,560;9,882;9,989;9	5	45	1	4.59226		0	0	0	0		0	9		0	0	0.0452716	0.207899	0.876869	-0.786325
08-08-2005_Ce1500tss-TrimStack	TGACGTC.psum	442;1,497;2	2	3	4	4.5889		0	0	0	0		0	2		0	0	0.55835	0.749994	3.55833	-2.44162
08-08-2005_Ce1500tss-TrimStack	HYYRRCCAWWSR.psum	908;10	1	10	3	4.57788		0	0	0	0		0	10		0	0	0.348089	0.579288	2.66524	-1.96906
08-08-2005_Ce1500tss-TrimStack	GACGTCA.psum	498;5	1	5	4	4.57019		0	0	0	0		0	5		0	0	0.571429	0.750204	3.57224	-2.42939
08-08-2005_Ce1500tss-TrimStack	CACTNNA.psum	447;1,1308;2	2	3	16	4.54908		0	0	0	0		0	2		0	0	5.42555	2.32452	14.7236	-3.87254
08-08-2005_Ce1500tss-TrimStack	ATGCAAAT.psum	629;1,714;2,718;2	3	5	3	4.48446		0	0	0	0		0	2		0	0	0.374245	0.585523	2.71634	-1.96785
08-08-2005_Ce1500tss-TrimStack	ATGCAAAT.psum	629;1,714;2,718;2	3	5	3	4.48446		0	0	0	0		0	2		0	0	0.374245	0.585523	2.71634	-1.96785
08-08-2005_Ce1500tss-TrimStack	TACGTG.psum	694;3,1165;1,1168;1,1357;2	4	7	4	4.46603		0	0	0	0		0	3		0	0	0.573441	0.767249	3.64244	-2.49555
08-08-2005_Ce1500tss-TrimStack	AAATTCAT.psum	266;3,1024;3,1028;1,1030;2,1059;1	5	10	4	4.41654		0	0	0	0		0	3		0	0	0.579477	0.774481	3.6774	-2.51845
08-08-2005_Ce1500tss-TrimStack	CACRTG.psum	558;1	1	1	8	4.38052		0	0	0	0		0	1		0	0	1.88632	1.39565	7.46892	-3.69629
08-08-2005_Ce1500tss-TrimStack	ATTGG.psum	138;1	1	1	14	4.34987		0	0	0	0		0	1		0	0	4.88229	2.09609	13.2667	-3.50206
08-08-2005_Ce1500tss-TrimStack	ATTGG.psum	138;1	1	1	14	4.34987		0	0	0	0		0	1		0	0	4.88229	2.09609	13.2667	-3.50206
08-08-2005_Ce1500tss-TrimStack	TAATTTGCAT.psum	267;10,337;10,477;10,533;10,619;10	5	50	1	4.34511		0	0	0	0		0	10		0	0	0.0503018	0.218567	0.92457	-0.823966
08-08-2005_Ce1500tss-TrimStack	CAYGTG.psum	378;1,1341;1	2	2	8	4.33729		0	0	0	0		0	1		0	0	1.90845	1.40446	7.52629	-3.70938
08-08-2005_Ce1500tss-TrimStack	ATGCWAAT.psum	629;1,714;2,718;2	3	5	3	4.32498		0	0	0	0		0	2		0	0	0.414487	0.597809	2.80572	-1.97675
08-08-2005_Ce1500tss-TrimStack	KKAGTCA.psum	113;1	1	1	6	4.32209		0	0	0	0		0	1		0	0	1.23642	1.10215	5.64501	-3.17217
08-08-2005_Ce1500tss-TrimStack	CCWWWWWWGG.psum	50;1,275;4	2	5	4	4.31903		0	0	0	0		0	4		0	0	0.596579	0.788006	3.74861	-2.55545
08-08-2005_Ce1500tss-TrimStack	TSGCGSSM.psum	546;3,1164;1,1370;2	3	6	4	4.31686		0	0	0	0		0	3		0	0	0.613682	0.78444	3.75144	-2.52408
08-08-2005_Ce1500tss-TrimStack	TTRTTTTG.psum	934;1,1373;2,1376;1,1458;1,1461;1	5	6	7	4.30421		0	0	0	0		0	2		0	0	1.63481	1.2465	6.6208	-3.35118
08-08-2005_Ce1500tss-TrimStack	ANNNNCATTA.psum	985;1	1	1	10	4.29602		0	0	0	0		0	1		0	0	2.83501	1.66782	9.5063	-3.83628
08-08-2005_Ce1500tss-TrimStack	YWTWTATA.psum	987;1	1	1	11	4.27755		0	0	0	0		0	1		0	0	3.19316	1.82508	10.4935	-4.10714
08-08-2005_Ce1500tss-TrimStack	ATGAC.psum	484;2	1	2	11	4.26653		0	0	0	0		0	2		0	0	3.43159	1.7739	10.5272	-3.66402
08-08-2005_Ce1500tss-TrimStack	CTAWWWWTAG.psum	167;1,485;7	2	8	3	4.2634		0	0	0	0		0	7		0	0	0.382294	0.613995	2.83828	-2.07369
08-08-2005_Ce1500tss-TrimStack	YHTWTATA.psum	987;1,1480;2	2	3	12	4.2392		0	0	0	0		0	2		0	0	3.58954	1.98397	11.5254	-4.34635
08-08-2005_Ce1500tss-TrimStack	RAGGAAR.psum	1029;1	1	1	9	4.23808		0	0	0	0		0	1		0	0	2.48592	1.53704	8.63406	-3.66223
08-08-2005_Ce1500tss-TrimStack	RGGMGG.psum	1430;1	1	1	8	4.16959		0	0	0	0		0	1		0	0	2.0493	1.42717	7.75796	-3.65937
08-08-2005_Ce1500tss-TrimStack	TAATCY.psum	78;2,1385;1	2	3	9	4.07729		0	0	0	0		0	2		0	0	2.54628	1.58285	8.87766	-3.78511
08-08-2005_Ce1500tss-TrimStack	TNNAGTG.psum	264;2	1	2	14	4.07702		0	0	0	0		0	2		0	0	4.96479	2.21613	13.8293	-3.89973
08-08-2005_Ce1500tss-TrimStack	GACACCC.psum	143;6,293;7,469;3,775;6,1362;4	5	26	2	4.06476		0	0	0	0		0	7		0	0	0.190141	0.445256	1.97116	-1.59088
08-08-2005_Ce1500tss-TrimStack	TTCTMGAA.psum	382;1,915;5	2	6	5	4.06377		0	0	0	0		0	5		0	0	0.98994	0.986784	4.93707	-2.95719
08-08-2005_Ce1500tss-TrimStack	YTATCWK.psum	1340;2	1	2	13	4.04951		0	0	0	0		0	2		0	0	4.20423	2.17206	12.8925	-4.48402
08-08-2005_Ce1500tss-TrimStack	RRRSARSW.psum		0	0	0	0		0	0	0	0		0	0		0	0	13.7787	3.54893	27.9744	-0.417033
08-08-2005_Ce1500tss-TrimStack	HWAWATAVV.psum		0	0	0	0		0	0	0	0		0	0		0	0	10.3753	3.30889	23.6108	-2.86029
08-08-2005_Ce1500tss-TrimStack	HGATAR.psum		0	0	0	0		0	0	0	0		0	0		0	0	7.66499	2.53694	17.8127	-2.48276
08-08-2005_Ce1500tss-TrimStack	WGATAR.psum		0	0	0	0		0	0	0	0		0	0		0	0	6.05734	2.25527	15.0784	-2.96374
08-08-2005_Ce1500tss-TrimStack	RANACYC.psum		0	0	0	0		0	0	0	0		0	0		0	0	5.67606	2.32034	14.9574	-3.60532
08-08-2005_Ce1500tss-TrimStack	GRGTNTY.psum		0	0	0	0		0	0	0	0		0	0		0	0	5.21227	2.32262	14.5028	-4.07822
08-08-2005_Ce1500tss-TrimStack	RCARCYW.psum		0	0	0	0		0	0	0	0		0	0		0	0	4.89034	2.35293	14.302	-4.52137
08-08-2005_Ce1500tss-TrimStack	WRGYTGY.psum		0	0	0	0		0	0	0	0		0	0		0	0	4.42656	2.14212	12.995	-4.14191
08-08-2005_Ce1500tss-TrimStack	CCKCCY.psum		0	0	0	0		0	0	0	0		0	0		0	0	3.02716	1.8304	10.3488	-4.29444
08-08-2005_Ce1500tss-TrimStack	MWGATAR.psum		0	0	0	0		0	0	0	0		0	0		0	0	3.39135	1.71769	10.2621	-3.47942
08-08-2005_Ce1500tss-TrimStack	TAATGNNNNT.psum		0	0	0	0		0	0	0	0		0	0		0	0	2.93058	1.63162	9.45706	-3.5959
08-08-2005_Ce1500tss-TrimStack	TATAYAY.psum		0	0	0	0		0	0	0	0		0	0		0	0	2.07445	1.55337	8.28794	-4.13905
08-08-2005_Ce1500tss-TrimStack	RGATTA.psum		0	0	0	0		0	0	0	0		0	0		0	0	2.1831	1.50207	8.19138	-3.82518
08-08-2005_Ce1500tss-TrimStack	ATTATTA.psum		0	0	0	0		0	0	0	0		0	0		0	0	1.40744	1.19016	6.16809	-3.3532
08-08-2005_Ce1500tss-TrimStack	TGYGGT.psum		0	0	0	0		0	0	0	0		0	0		0	0	1.41247	1.18885	6.16788	-3.34293
08-08-2005_Ce1500tss-TrimStack	TTCCCAY.psum		0	0	0	0		0	0	0	0		0	0		0	0	1.30986	1.18787	6.06133	-3.44161
08-08-2005_Ce1500tss-TrimStack	CAGCTG.psum		0	0	0	0		0	0	0	0		0	0		0	0	1.17103	1.12451	5.66905	-3.327
08-08-2005_Ce1500tss-TrimStack	CAAAAYAA.psum		0	0	0	0		0	0	0	0		0	0		0	0	1.26962	1.08109	5.59398	-3.05474
08-08-2005_Ce1500tss-TrimStack	MRRMHMYDCCYHYW.psum		0	0	0	0		0	0	0	0		0	0		0	0	1.05131	0.991099	5.0157	-2.91309
08-08-2005_Ce1500tss-TrimStack	CCWWNWWWGG.psum		0	0	0	0		0	0	0	0		0	0		0	0	0.934608	0.956156	4.75923	-2.89002
08-08-2005_Ce1500tss-TrimStack	CCWWWNWWGG.psum		0	0	0	0		0	0	0	0		0	0		0	0	0.89839	0.903123	4.51088	-2.7141
08-08-2005_Ce1500tss-TrimStack	TTCKAGAA.psum		0	0	0	0		0	0	0	0		0	0		0	0	0.922535	0.881874	4.45003	-2.60496
08-08-2005_Ce1500tss-TrimStack	GTGGWWWG.psum		0	0	0	0		0	0	0	0		0	0		0	0	0.630785	0.776606	3.73721	-2.47564
08-08-2005_Ce1500tss-TrimStack	RMTAATNRRG.psum		0	0	0	0		0	0	0	0		0	0		0	0	0.681087	0.720429	3.5628	-2.20063
08-08-2005_Ce1500tss-TrimStack	TTGGCNNNNNNCCA.psum		0	0	0	0		0	0	0	0		0	0		0	0	0.439638	0.641363	3.00509	-2.12581
08-08-2005_Ce1500tss-TrimStack	YSWWTGGYYRRD.psum		0	0	0	0		0	0	0	0		0	0		0	0	0.386318	0.57062	2.6688	-1.89616
08-08-2005_Ce1500tss-TrimStack	CNNGAANNTTCNNG.psum		0	0	0	0		0	0	0	0		0	0		0	0	0.239437	0.449697	2.03822	-1.55935
08-08-2005_Ce1500tss-TrimStack	GAACNNNTGTTC.psum		0	0	0	0		0	0	0	0		0	0		0	0	0.0724346	0.259206	1.10926	-0.96439
08-08-2005_Ce1500tss-TrimStack	TCAATTAAAT.psum		0	0	0	0		0	0	0	0		0	0		0	0	0.0704225	0.255858	1.09385	-0.953009
08-08-2005_Ce1500tss-TrimStack	GTATACTYYY.psum		0	0	0	0		0	0	0	0		0	0		0	0	0.0603622	0.238157	1.01299	-0.892264
08-08-2005_Ce1500tss-TrimStack	RRRAGTATAC.psum		0	0	0	0		0	0	0	0		0	0		0	0	0.0593561	0.23629	1.00452	-0.885804
08-08-2005_Ce1500tss-TrimStack	AGACANNNTGTTCA.psum		0	0	0	0		0	0	0	0		0	0		0	0	0	0	0	0
08-08-2005_Ce1500tss-TrimStack	AGGTCANNNTCACCT.psum		0	0	0	0		0	0	0	0		0	0		0	0	0	0	0	0
08-08-2005_Ce1500tss-TrimStack	AGGTCATGACCT.psum		0	0	0	0		0	0	0	0		0	0		0	0	0	0	0	0
08-08-2005_Ce1500tss-TrimStack	AGGTGANNNTGACCT.psum		0	0	0	0		0	0	0	0		0	0		0	0	0	0	0	0
08-08-2005_Ce1500tss-TrimStack	ATGCATATGCAT.psum		0	0	0	0		0	0	0	0		0	0		0	0	0	0	0	0
08-08-2005_Ce1500tss-TrimStack	ATTCNNNNGCCCTAAAAATAAAACA.psum		0	0	0	0		0	0	0	0		0	0		0	0	0	0	0	0
08-08-2005_Ce1500tss-TrimStack	ATTGGNTTATTA.psum		0	0	0	0		0	0	0	0		0	0		0	0	0	0	0	0
08-08-2005_Ce1500tss-TrimStack	ATTTGAAATGCAAAT.psum		0	0	0	0		0	0	0	0		0	0		0	0	0	0	0	0
08-08-2005_Ce1500tss-TrimStack	ATTTGCATTTCAAAT.psum		0	0	0	0		0	0	0	0		0	0		0	0	0	0	0	0
08-08-2005_Ce1500tss-TrimStack	CACACAACCACTTTA.psum		0	0	0	0		0	0	0	0		0	0		0	0	0	0	0	0
08-08-2005_Ce1500tss-TrimStack	CNAGNNGNANCCAGC.psum		0	0	0	0		0	0	0	0		0	0		0	0	0	0	0	0
08-08-2005_Ce1500tss-TrimStack	GCCCCAGGC.psum		0	0	1	0		0	0	0	0		0	0		0	0	0	0	0	0
08-08-2005_Ce1500tss-TrimStack	GCCCCGCCCC.psum		0	0	0	0		0	0	0	0		0	0		0	0	0	0	0	0
08-08-2005_Ce1500tss-TrimStack	GGCCACGTGACC.psum		0	0	0	0		0	0	0	0		0	0		0	0	0	0	0	0
08-08-2005_Ce1500tss-TrimStack	GGGATTAGGA.psum		0	0	0	0		0	0	0	0		0	0		0	0	0	0	0	0
08-08-2005_Ce1500tss-TrimStack	GGTCACGTGGCC.psum		0	0	0	0		0	0	0	0		0	0		0	0	0	0	0	0
08-08-2005_Ce1500tss-TrimStack	GTTACATCAT.psum		0	0	1	0		0	0	0	0		0	0		0	0	0	0	0	0
08-08-2005_Ce1500tss-TrimStack	TAAAGTGGTTGTGTG.psum		0	0	0	0		0	0	0	0		0	0		0	0	0	0	0	0
08-08-2005_Ce1500tss-TrimStack	TAATAANCCAAT.psum		0	0	0	0		0	0	0	0		0	0		0	0	0	0	0	0
08-08-2005_Ce1500tss-TrimStack	TCCAGTTTCCT.psum		0	0	0	0		0	0	0	0		0	0		0	0	0	0	0	0
08-08-2005_Ce1500tss-TrimStack	TGTTTTATTTTTAGGGCNNNNGAAT.psum		0	0	0	0		0	0	0	0		0	0		0	0	0	0	0	0
08-08-2005_Ce1500tss-TrimStack	TTATTATATTATTA.psum		0	0	0	0		0	0	0	0		0	0		0	0	0	0	0	0
08-08-2005_Ce1500tss-TrimStack	TTGCATATKYAT.psum		0	0	0	0		0	0	0	0		0	0		0	0	0	0	0	0
08-08-2005_Ce1500tss-TrimStack	TTWCCYNAWWRRGWNA.psum		0	0	1	0		0	0	0	0		0	0		0	0	0	0	0	0
08-08-2005_Ce1500tss-TrimStack	AGAACANNNTGTTCT.psum	7;1494	1	1494	0	0	8;1487	1	1487	0	0		0	1494		0	1487	0	0	0	0
08-08-2005_Ce1500tss-TrimStack	ATATTCAT.psum		0	0	0	0		0	0	0	0		0	0		0	0	0.442656	0.643206	3.01548	-2.13017
08-08-2005_Ce1500tss-TrimStack	ATTGTCAAATTGTA.psum	7;1494	1	1494	0	0	8;1487	1	1487	0	0		0	1494		0	1487	0	0	0	0
08-08-2005_Ce1500tss-TrimStack	CAAGATGGCC.psum	7;1494	1	1494	0	0	8;1487	1	1487	0	0		0	1494		0	1487	0	0	0	0
08-08-2005_Ce1500tss-TrimStack	CCATATATGG.psum	7;1494	1	1494	0	0	8;1487	1	1487	0	0		0	1494		0	1487	0	0	0	0
08-08-2005_Ce1500tss-TrimStack	CGCCCACGC.psum	7;1494	1	1494	0	0	8;1487	1	1487	0	0		0	1494		0	1487	0	0	0	0
08-08-2005_Ce1500tss-TrimStack	GGAAAGTCCC.psum	7;1494	1	1494	0	0	8;1487	1	1487	0	0		0	1494		0	1487	0	0	0	0
08-08-2005_Ce1500tss-TrimStack	GGGATTAGGA.psum	7;1494	1	1494	0	0	8;1487	1	1487	0	0		0	1494		0	1487	0	0	0	0
08-08-2005_Ce1500tss-TrimStack	GGTCACAGTGACC.psum	7;1494	1	1494	0	0	8;1487	1	1487	0	0		0	1494		0	1487	0	0	0	0
08-08-2005_Ce1500tss-TrimStack	GGTCACTGTGACC.psum	7;1494	1	1494	0	0	8;1487	1	1487	0	0		0	1494		0	1487	0	0	0	0
08-08-2005_Ce1500tss-TrimStack	TACAATTTGACAAT.psum	7;1494	1	1494	0	0	8;1487	1	1487	0	0		0	1494		0	1487	0	0	0	0
08-08-2005_Ce1500tss-TrimStack	TCAATTAAAT.psum		0	0	0	0		0	0	0	0		0	0		0	0	0.0704225	0.255858	1.09385	-0.953009
08-08-2005_Ce1500tss-TrimStack	TTCCCAY.psum		0	0	0	0		0	0	0	0		0	0		0	0	1.30986	1.18787	6.06133	-3.44161

## Sheet: 08-08-2005_Ce1500atg-TrimStack_
DEFAULT settings - Headspacer:	3
Required Promoter Length:	1500
Backgroung values set with first (bp):	1000
Number of Std_dev plus average PEAK:	4
Number of Std_dev minus average VALLEY:	4
Minimun gap length - gap analysis:	25
Note: Background excludes the first 6 nucleotide positions and the lowest
Note: Valley excludes the first and last 6 nucleotide positions
Folder	Elem	PEAKdat	PEAKs	totalOver	Highest Peak	St_dev above	VALLEYdats	VALLEYs	totalUnder	Lowest Valley	St_dev below	PEAKdatGAP	PEAKsGAP	Longest Peak GAP	VALLEYdatsGAP	VALLEYsGAP	Longest Valley GAP	bg-avg	st_dev	Value Over	Value Under
08-08-2005_Ce1500atg-TrimStack	TATAWAWR.psum	1402;1,1406;2,1409;1,1411;3,1420;51	5	58	316	33.7092		0	0	0	0	1420;51	1	51		0	0	60.6459	7.5752	90.9467	30.3451
08-08-2005_Ce1500atg-TrimStack	TATAWADR.psum	1411;3,1421;50	2	53	327	31.0019		0	0	0	0	1421;50	1	50		0	0	68.4618	8.33944	101.82	35.104
08-08-2005_Ce1500atg-TrimStack	TATAWAWA.psum	1424;8,1433;38	2	46	172	19.1873		0	0	0	0	1433;38	1	38		0	0	45.7535	6.57969	72.0723	19.4347
08-08-2005_Ce1500atg-TrimStack	BBTATWTWD.psum	1267;6,1274;1,1300;8,1325;1,1327;1,1330;2,1333;1,1344;3,1369;6,1377;1,1385;19,1405;85	12	134	525	13.8445	1494;1	1	1	154	-4.7418	1405;85	1	85		0	1	248.651	19.961	328.495	168.807
08-08-2005_Ce1500atg-TrimStack	CCKCCY.psum	1209;2,1225;1,1235;2,1240;5,1263;2,1272;1,1284;6,1291;3,1295;2,1298;145,1446;6	11	175	139	12.6055		0	0	0	0	1298;145	1	145		0	0	48.8129	7.1546	77.4313	20.1945
08-08-2005_Ce1500atg-TrimStack	WSYTSYYY.psum	183;1,1243;1,1254;1,1283;10,1301;20,1322;1,1324;11,1337;126	8	171	578	11.4858	1494;1	1	1	246	-5.2151	1337;126	1	126		0	1	349.672	19.8792	429.189	270.155
08-08-2005_Ce1500atg-TrimStack	TTCTAGAA.psum	1403;8	1	8	52	10.896		0	0	0	0		0	8		0	0	12.7495	3.60229	27.1587	-1.65966
08-08-2005_Ce1500atg-TrimStack	CACTNNA.psum	1462;8,1492;6	2	14	232	10.8943		0	0	0	0		0	8		0	0	119.813	10.2977	161.004	78.6219
08-08-2005_Ce1500atg-TrimStack	YTATCWK.psum	1162;2,1242;1,1245;1,1301;2,1304;2,1307;7,1315;3,1320;2,1328;1,1333;6,1349;11,1361;2,1367;26,1400;7,1409;28,1440;17,1469;7,1484;5	18	130	170	10.5863		0	0	0	0	1367;26,1409;28	2	28		0	0	83.1982	8.19947	115.996	50.4003
08-08-2005_Ce1500atg-TrimStack	YTTCCTY.psum	1200;10,1221;1,1223;3,1283;9,1305;18,1326;1,1328;3,1334;1,1336;22,1359;4,1364;4,1369;3,1380;82,1464;12	14	173	153	10.4156		0	0	0	0	1380;82	1	82		0	0	66.9708	8.25963	100.009	33.9323
08-08-2005_Ce1500atg-TrimStack	TAAT.psum	1453;1,1455;2,1462;1,1465;22	4	26	760	9.65426	1494;1	1	1	360	-4.73472		0	22		0	1	491.621	27.799	602.817	380.425
08-08-2005_Ce1500atg-TrimStack	YTATCD.psum	1239;1,1242;1,1263;1,1266;1,1279;2,1296;6,1307;3,1316;5,1327;1,1344;4,1349;8,1358;99,1471;6,1483;7	14	145	322	9.59869		0	0	0	0	1358;99	1	99		0	0	186.301	14.1373	242.85	129.752
08-08-2005_Ce1500atg-TrimStack	YSWWTGGYYRRD.psum	117;1,1223;1,1473;12	3	14	31	9.39485		0	0	0	0		0	12		0	0	7.92052	2.45661	17.747	-1.90592
08-08-2005_Ce1500atg-TrimStack	YTATCW.psum	1263;1,1266;1,1296;7,1304;1,1307;1,1309;1,1316;5,1346;1,1349;46,1399;57,1471;9,1484;1,1486;2	13	133	265	9.31704		0	0	0	0	1349;46,1399;57	2	57		0	0	147.438	12.618	197.91	96.9656
08-08-2005_Ce1500atg-TrimStack	TTCTMGAA.psum	1403;8	1	8	64	8.77485		0	0	0	0		0	8		0	0	21.166	4.88145	40.6918	1.64018
08-08-2005_Ce1500atg-TrimStack	TTCKAGAA.psum	1403;8	1	8	61	8.46582		0	0	0	0		0	8		0	0	20.4879	4.78537	39.6294	1.34645
08-08-2005_Ce1500atg-TrimStack	TTTCCAAT.psum	1409;8,1430;1,1435;1,1451;3,1472;12	5	25	48	8.13303		0	0	0	0		0	12		0	0	16.6811	3.85083	32.0844	1.27777
08-08-2005_Ce1500atg-TrimStack	YVATTA.psum	1277;1,1394;1,1419;1,1422;1,1424;1,1461;26	6	31	364	8.05554		0	0	0	0	1461;26	1	26		0	0	234.565	16.0678	298.836	170.294
08-08-2005_Ce1500atg-TrimStack	CACCTGY.psum	1431;16	1	16	38	7.80809		0	0	0	0		0	16		0	0	9.50704	3.64916	24.1037	-5.08959
08-08-2005_Ce1500atg-TrimStack	RTRTATA.psum	1441;1,1444;22	2	23	100	7.78009		0	0	0	0		0	22		0	0	44.7938	7.09583	73.1771	16.4104
08-08-2005_Ce1500atg-TrimStack	TAATCY.psum	1122;1,1124;1,1226;1,1397;5,1413;4,1420;1,1431;3,1443;2,1458;8,1467;1,1475;2,1479;3,1483;3,1488;2	14	37	104	7.59444		0	0	0	0		0	8		0	0	53.165	6.69371	79.9398	26.3901
08-08-2005_Ce1500atg-TrimStack	MRRMHMYDCCYHYW.psum	1099;1,1250;6,1311;1,1318;2,1323;1,1326;4,1374;8,1386;3,1407;29	9	55	47	7.40791		0	0	0	0	1407;29	1	29		0	0	18.3048	3.87359	33.7992	2.81049
08-08-2005_Ce1500atg-TrimStack	TATTTTTAG.psum	996;1,998;1,1490;8	3	10	23	7.1904		0	0	0	0		0	8		0	0	5.50201	2.43352	15.2361	-4.23207
08-08-2005_Ce1500atg-TrimStack	AAATTCAT.psum	773;2,776;1,1463;9	3	12	38	6.84921		0	0	0	0		0	9		0	0	13.6831	3.55032	27.8844	-0.5182
08-08-2005_Ce1500atg-TrimStack	YHTWTATA.psum	1424;2,1429;1,1438;1,1440;2,1443;19,1464;1	6	26	138	6.60301		0	0	0	0		0	19		0	0	73.9336	9.7026	112.744	35.1232
08-08-2005_Ce1500atg-TrimStack	TAATAAT.psum	1470;13	1	13	60	6.10243		0	0	0	0		0	13		0	0	27.4447	5.33481	48.7839	6.10542
08-08-2005_Ce1500atg-TrimStack	YAATTA.psum	1474;11	1	11	190	5.88965		0	0	0	0		0	11		0	0	116.18	12.5338	166.315	66.0447
08-08-2005_Ce1500atg-TrimStack	ACCRCA.psum	1348;1,1374;1,1426;1,1428;2	4	5	65	5.74487		0	0	0	0		0	2		0	0	32.3068	5.69085	55.0702	9.54346
08-08-2005_Ce1500atg-TrimStack	KSSCGCSA.psum	1182;2,1186;1,1360;4,1365;1	4	8	37	5.7396		0	0	0	0		0	4		0	0	15.3994	3.76343	30.4531	0.345669
08-08-2005_Ce1500atg-TrimStack	CYYNATTAKY.psum	649;2,1095;1,1445;2,1448;6	4	11	38	5.6665		0	0	0	0		0	6		0	0	16.507	3.79299	31.679	1.33508
08-08-2005_Ce1500atg-TrimStack	TTRTTTTG.psum	1047;1,1334;4,1347;4,1364;1	4	10	60	5.51615		0	0	0	0		0	4		0	0	30.7897	5.2954	51.9714	9.60812
08-08-2005_Ce1500atg-TrimStack	TACGTG.psum	1361;3,1400;4	2	7	33	5.51522		0	0	0	0		0	4		0	0	12.2254	3.76678	27.2925	-2.84178
08-08-2005_Ce1500atg-TrimStack	ATTATTA.psum	1418;2,1421;2,1464;1,1480;5,1487;1	5	11	57	5.46279		0	0	0	0		0	5		0	0	27.9618	5.31565	49.2244	6.69919
08-08-2005_Ce1500atg-TrimStack	ANNNNCATTA.psum	1246;3	1	3	104	5.34486	1494;1	1	1	26	-4.67612		0	3		0	1	62.3974	7.78367	93.5321	31.2627
08-08-2005_Ce1500atg-TrimStack	YWTWTATA.psum	1424;2,1443;9,1455;3	3	14	113	5.34351		0	0	0	0		0	9		0	0	65.1308	8.95838	100.964	29.2973
08-08-2005_Ce1500atg-TrimStack	CACGTA.psum	1422;3	1	3	30	5.30006		0	0	0	0		0	3		0	0	11.8179	3.43055	25.5401	-1.90428
08-08-2005_Ce1500atg-TrimStack	ATTA.psum	1473;4,1480;5	2	9	626	5.27327		0	0	0	0		0	5		0	0	486.452	26.4633	592.305	380.598
08-08-2005_Ce1500atg-TrimStack	RCAGGTG.psum	1312;1,1415;7,1435;7	3	15	23	5.23003		0	0	0	0		0	7		0	0	8.48491	2.77534	19.5863	-2.61643
08-08-2005_Ce1500atg-TrimStack	TTCCCAY.psum	1325;1,1378;1,1400;1,1424;6,1463;4	5	13	49	5.10415		0	0	0	0		0	6		0	0	24.1408	4.87038	43.6224	4.65932
08-08-2005_Ce1500atg-TrimStack	TGACGTC.psum	1127;3	1	3	27	4.89207		0	0	0	0		0	3		0	0	10.668	3.33846	24.0218	-2.68583
08-08-2005_Ce1500atg-TrimStack	TAATBR.psum	1480;5	1	5	313	4.8295	1491;1	1	1	165	-4.0598		0	5		0	1	232.593	16.6492	299.19	165.996
08-08-2005_Ce1500atg-TrimStack	CCAAT.psum	1454;2	1	2	166	4.82894		0	0	0	0		0	2		0	0	116.855	10.1772	157.564	76.1465
08-08-2005_Ce1500atg-TrimStack	TGACTMM.psum	1347;1,1356;1,1400;1,1403;1	4	4	46	4.72777		0	0	0	0		0	1		0	0	24.006	4.65208	42.6143	5.39773
08-08-2005_Ce1500atg-TrimStack	RTGGGAA.psum	788;2,791;2	2	4	40	4.69693		0	0	0	0		0	2		0	0	19.665	4.32942	36.9827	2.3473
08-08-2005_Ce1500atg-TrimStack	RANACYC.psum	1481;1,1483;1	2	2	168	4.66704		0	0	0	0		0	1		0	0	117.857	10.744	160.833	74.881
08-08-2005_Ce1500atg-TrimStack	CAYGTG.psum	1400;3,1414;1,1442;1,1445;1	4	6	69	4.65272		0	0	0	0		0	3		0	0	40.1841	6.19334	64.9575	15.4107
08-08-2005_Ce1500atg-TrimStack	TAATTR.psum	1279;1,1480;5	2	6	174	4.55912		0	0	0	0		0	5		0	0	116.487	12.615	166.947	66.0271
08-08-2005_Ce1500atg-TrimStack	TWTWTATA.psum	1444;1	1	1	82	4.46306		0	0	0	0		0	1		0	0	48.8732	7.42244	78.563	19.1835
08-08-2005_Ce1500atg-TrimStack	KKAGTCA.psum	1267;1,1269;3	2	4	45	4.41642		0	0	0	0		0	3		0	0	22.8843	5.00761	42.9147	2.85387
08-08-2005_Ce1500atg-TrimStack	ATTTGCAT.psum	1438;1,1441;1,1444;1	3	3	18	4.30496		0	0	0	0		0	1		0	0	7.24145	2.4991	17.2379	-2.75497
08-08-2005_Ce1500atg-TrimStack	CACRTG.psum	1402;1,1418;1	2	2	67	4.2725		0	0	0	0		0	1		0	0	40.1439	6.28582	65.2871	15.0006
08-08-2005_Ce1500atg-TrimStack	CWWWCCAC.psum	1343;1,1345;3,1458;1	3	5	31	4.23694		0	0	0	0		0	3		0	0	14.1087	3.98668	30.0554	-1.83807
08-08-2005_Ce1500atg-TrimStack	MWGATAR.psum	234;1	1	1	115	4.18727		0	0	0	0		0	1		0	0	77.9225	8.8548	113.342	42.5033
08-08-2005_Ce1500atg-TrimStack	ATTWGCAT.psum	1441;1,1444;1	2	2	21	4.13533		0	0	0	0		0	1		0	0	9.61569	2.75294	20.6274	-1.39606
08-08-2005_Ce1500atg-TrimStack	GTGGWWWG.psum	697;1	1	1	29	4.1153		0	0	0	0		0	1		0	0	13.4014	3.79039	28.563	-1.76014
08-08-2005_Ce1500atg-TrimStack	CCWWWWWWGG.psum	1239;1	1	1	27	4.10618		0	0	0	0		0	1		0	0	12.4427	3.54523	26.6236	-1.73826
08-08-2005_Ce1500atg-TrimStack	TSGCGSSM.psum	1362;1	1	1	31	4.06987		0	0	0	0		0	1		0	0	14.9306	3.94839	30.7241	-0.862959
08-08-2005_Ce1500atg-TrimStack	CTAWWWWTAG.psum	1191;1	1	1	17	4.0583		0	0	0	0		0	1		0	0	6.57344	2.56919	16.8502	-3.70332
08-08-2005_Ce1500atg-TrimStack	GTCAT.psum	1385;1	1	1	112	4.0566		0	0	0	0		0	1		0	0	77.0453	8.61675	111.512	42.5783
08-08-2005_Ce1500atg-TrimStack	TCTGGC.psum	839;1	1	1	34	4.04014		0	0	0	0		0	1		0	0	17.1388	4.17341	33.8325	0.445196
	highest peak is indicative of high noise, infrequent element presence
08-08-2005_Ce1500atg-TrimStack	TCAATTAAAT.psum	995;1,1484;2,1487;3,1491;3	4	9	6	4.13341		0	0	0	0		0	3		0	0	1.4507	1.10061	5.85316	-2.95175
08-08-2005_Ce1500atg-TrimStack	RRRAGTATAC.psum	701;6	1	6	8	5.06603		0	0	0	0		0	6		0	0	1.40644	1.30152	6.61253	-3.79965
08-08-2005_Ce1500atg-TrimStack	GAACNNNTGTTC.psum	778;4	1	4	7	5.48817		0	0	0	0		0	4		0	0	1.07143	1.08025	5.39241	-3.24955
08-08-2005_Ce1500atg-TrimStack	GAACANNNGTTC.psum	337;4	1	4	5	4.40755		0	0	0	0		0	4		0	0	0.881288	0.934468	4.61916	-2.85659
08-08-2005_Ce1500atg-TrimStack	TTDRCGTCAC.psum	869;1,1363;1	2	2	5	4.47933		0	0	0	0		0	1		0	0	0.82495	0.93207	4.55323	-2.90333
08-08-2005_Ce1500atg-TrimStack	GACCWCCCA.psum	35;3,553;1	2	4	4	4.29455		0	0	0	0		0	3		0	0	0.633803	0.783831	3.76913	-2.50152
08-08-2005_Ce1500atg-TrimStack	GGTCATGACC.psum	177;7	1	7	4	4.65205		0	0	0	0		0	7		0	0	0.442656	0.764683	3.50139	-2.61608
08-08-2005_Ce1500atg-TrimStack	RTTACGTAAY.psum	866;10,1380;7	2	17	7	8.12132		0	0	0	0		0	10		0	0	0.415493	0.810768	3.65857	-2.82758
08-08-2005_Ce1500atg-TrimStack	GCCCCGCCCC.psum	1079;9,1313;1,1377;10	3	20	6	8.98201		0	0	0	0		0	10		0	0	0.362173	0.62768	2.87289	-2.14855
08-08-2005_Ce1500atg-TrimStack	GGGGCGGGGC.psum	158;2,162;4,993;7	3	13	4	5.87033		0	0	0	0		0	7		0	0	0.33501	0.624324	2.83231	-2.16229
08-08-2005_Ce1500atg-TrimStack	TNWCYYWWTNRGGWAA.psum	125;10,1484;15	2	25	4	6.81576		0	0	0	0		0	15		0	0	0.289738	0.544365	2.4672	-1.88772
08-08-2005_Ce1500atg-TrimStack	ATRMATATGCAA.psum	75;2,255;2,729;9,1309;9	4	22	2	4.02424		0	0	0	0		0	9		0	0	0.217304	0.44299	1.98926	-1.55465
08-08-2005_Ce1500atg-TrimStack	GGTCABBNTGACC.psum	20;3,1120;2	2	5	3	5.74599		0	0	0	0		0	3		0	0	0.209256	0.485685	2.152	-1.73349
08-08-2005_Ce1500atg-TrimStack	TTGCATATKYAT.psum	405;11,730;4,1067;9,1419;4,1486;2	5	30	2	4.08226		0	0	0	0		0	11		0	0	0.205231	0.43965	1.96383	-1.55337
08-08-2005_Ce1500atg-TrimStack	CGGTGCTGA.psum	243;1,360;5,1305;9,1363;9	4	24	2	4.44133		0	0	0	0		0	9		0	0	0.190141	0.407504	1.82016	-1.43988
08-08-2005_Ce1500atg-TrimStack	ATGATGTAAC.psum	159;8,1308;8	2	16	2	4.4096		0	0	0	0		0	8		0	0	0.188129	0.410893	1.8317	-1.45544
08-08-2005_Ce1500atg-TrimStack	GTTACATCAT.psum	137;10,443;1,515;8,732;2,1109;4,1306;10,1387;8	7	43	2	4.16687		0	0	0	0		0	10		0	0	0.181087	0.436518	1.92716	-1.56498
08-08-2005_Ce1500atg-TrimStack	AGACANNNTGTTCA.psum	471;14,736;8	2	22	3	6.37322		0	0	0	0		0	14		0	0	0.126761	0.45083	1.93008	-1.67656
08-08-2005_Ce1500atg-TrimStack	GCTGGnTnCnnCTnG.psum	1304;15	1	15	2	6.65412		0	0	0	0		0	15		0	0	0.0905433	0.286958	1.23838	-1.05729
08-08-2005_Ce1500atg-TrimStack	AGGAAACTGGA.psum	254;11	1	11	2	5.96095		0	0	0	0		0	11		0	0	0.0885312	0.320665	1.37119	-1.19413
08-08-2005_Ce1500atg-TrimStack	TCCAGTTTCCT.psum	1307;8	1	8	2	7.43642		0	0	0	0		0	8		0	0	0.0724346	0.259206	1.10926	-0.96439
08-08-2005_Ce1500atg-TrimStack	GCCTGGGGC.psum	343;8,1246;7,1310;3	3	18	2	6.67924		0	0	0	0		0	8		0	0	0.0724346	0.28859	1.2268	-1.08193
08-08-2005_Ce1500atg-TrimStack	GCCCCAGGC.psum	313;9,635;9,695;9,869;9,882;9,1129;9,1166;9,1199;9,1299;14	9	86	2	9.40229		0	0	0	0		0	14		0	0	0.0452716	0.207899	0.876869	-0.786325
08-08-2005_Ce1500atg-TrimStack	AGGTGANNNTGACCT.psum	201;15,899;15,1306;15	3	45	1	5.66863		0	0	0	0		0	15		0	0	0.0301811	0.171085	0.714522	-0.65416
08-08-2005_Ce1500atg-TrimStack	AGGTCANNNTCACCT.psum	615;15,1306;15	2	30	1	8.07878		0	0	0	0		0	15		0	0	0.0150905	0.121913	0.502743	-0.472562
08-08-2005_Ce1500atg-TrimStack	ATTTGAAATGCAAAT.psum	266;15,1227;15,1306;15	3	45	1	8.07878		0	0	0	0		0	15		0	0	0.0150905	0.121913	0.502743	-0.472562
08-08-2005_Ce1500atg-TrimStack	ATTTGCATTTCAAAT.psum	17;15,1306;15	2	30	1	8.07878		0	0	0	0		0	15		0	0	0.0150905	0.121913	0.502743	-0.472562
08-08-2005_Ce1500atg-TrimStack	TAAAGTGGTTGTGTG.psum	977;15,1306;15	2	30	1	8.07878		0	0	0	0		0	15		0	0	0.0150905	0.121913	0.502743	-0.472562
08-08-2005_Ce1500atg-TrimStack	CGCCCACGC.psum	419;1,427;1,1107;3,1212;13,1231;9,1244;6,1358;7	7	40	4	10.0025		0	0	0	0		0	13		0	0	0.172032	0.382703	1.70284	-1.35878
08-08-2005_Ce1500atg-TrimStack	GGAAAGTCCC.psum	1352;3	1	3	2	8.14438		0	0	0	0		0	3		0	0	0.0603622	0.238157	1.01299	-0.892264
08-08-2005_Ce1500atg-TrimStack	GGCCATCTTG.psum	822;3,1227;10,1287;1	3	14	2	6.78475		0	0	0	0		0	10		0	0	0.0804829	0.282916	1.21215	-1.05118
08-08-2005_Ce1500atg-TrimStack	ATATTCAT.psum	1253;2,1457;2,1461;8,1480;5	4	17	25	6.46484		0	0	0	0		0	8		0	0	7.55835	2.69792	18.35	-3.23334
	below six S.d.
08-08-2005_Ce1500atg-TrimStack	TTCCCAY.psum	1325;1,1378;1,1400;1,1424;6,1463;4	5	13	49	5.10415		0	0	0	0		0	6		0	0	24.1408	4.87038	43.6224	4.65932
08-08-2005_Ce1500atg-TrimStack	TAATTTGCAT.psum	381;1	1	1	5	4.96592		0	0	0	0		0	1		0	0	0.684105	0.869104	4.16052	-2.79231
08-08-2005_Ce1500atg-TrimStack	CCAAT.psum	1454;2	1	2	166	4.82894		0	0	0	0		0	2		0	0	116.855	10.1772	157.564	76.1465
08-08-2005_Ce1500atg-TrimStack	RTGGGAA.psum	788;2,791;2	2	4	40	4.69693		0	0	0	0		0	2		0	0	19.665	4.32942	36.9827	2.3473
08-08-2005_Ce1500atg-TrimStack	CGGTGCTGA.psum	243;1,360;5,1305;9,1363;9	4	24	2	4.44133		0	0	0	0		0	9		0	0	0.190141	0.407504	1.82016	-1.43988
08-08-2005_Ce1500atg-TrimStack	ATTTGCAT.psum	1438;1,1441;1,1444;1	3	3	18	4.30496		0	0	0	0		0	1		0	0	7.24145	2.4991	17.2379	-2.75497
08-08-2005_Ce1500atg-TrimStack	GCGTGGGCG.psum	806;9	1	9	2	4.27282		0	0	0	0		0	9		0	0	0.199195	0.421456	1.88502	-1.48663
08-08-2005_Ce1500atg-TrimStack	TCAATTAAAT.psum	995;1,1484;2,1487;3,1491;3	4	9	6	4.13341		0	0	0	0		0	3		0	0	1.4507	1.10061	5.85316	-2.95175
08-08-2005_Ce1500atg-TrimStack	TTATTATTATTATTA.psum	1280;4	1	4	3	4.02418		0	0	0	0		0	4		0	0	0.484909	0.624994	2.98488	-2.01507
08-08-2005_Ce1500atg-TrimStack	RRRSARSW.psum		0	0	0	0	1327;2,1391;2,1409;2,1436;9,1446;1,1448;1,1453;1,1455;5,1472;3	9	26	187	-5.38687		0	0		0	9	316.487	24.0375	412.637	220.337
08-08-2005_Ce1500atg-TrimStack	HWAWATAVV.psum		0	0	0	0	1493;2	1	2	124	-5.67751		0	0		0	2	227.056	18.1517	299.663	154.45
08-08-2005_Ce1500atg-TrimStack	HGATAR.psum		0	0	0	0		0	0	0	0		0	0		0	0	173.343	12.8441	224.72	121.967
08-08-2005_Ce1500atg-TrimStack	WGATAR.psum		0	0	0	0		0	0	0	0		0	0		0	0	136.465	11.3818	181.992	90.9377
08-08-2005_Ce1500atg-TrimStack	TNNAGTG.psum		0	0	0	0	1456;2	1	2	70	-4.20275		0	0		0	2	116.441	11.0501	160.641	72.2404
08-08-2005_Ce1500atg-TrimStack	GRGTNTY.psum		0	0	0	0	65;1,1480;1,1494;1	3	3	74	-4.22342		0	0		0	1	117.637	10.3321	158.965	76.3084
08-08-2005_Ce1500atg-TrimStack	ATTGG.psum		0	0	0	0	1300;1,1340;2,1387;1,1392;8,1405;2,1417;1,1435;1,1437;2,1440;5,1449;1,1467;1,1472;4,1479;3,1489;3	14	35	54	-5.3097		0	0		0	8	109.478	10.4484	151.271	67.6843
08-08-2005_Ce1500atg-TrimStack	RCARCYW.psum		0	0	0	0		0	0	0	0		0	0		0	0	106.793	10.4558	148.616	64.9697
08-08-2005_Ce1500atg-TrimStack	WRGYTGY.psum		0	0	0	0	1491;4	1	4	49	-5.10648		0	0		0	4	102.775	10.5307	144.897	60.652
08-08-2005_Ce1500atg-TrimStack	ATGAC.psum		0	0	0	0	1457;5,1469;5,1477;18	3	28	21	-6.21495		0	0		0	18	73.7897	8.49399	107.766	39.8138
08-08-2005_Ce1500atg-TrimStack	TAATGNNNNT.psum		0	0	0	0	1492;3	1	3	16	-5.50809		0	0		0	3	65.1791	8.92852	100.893	29.465
08-08-2005_Ce1500atg-TrimStack	RAGGAAR.psum		0	0	0	0		0	0	0	0		0	0		0	0	57.3883	8.03714	89.5369	25.2398
08-08-2005_Ce1500atg-TrimStack	RGATTA.psum		0	0	0	0		0	0	0	0		0	0		0	0	52.0996	7.13136	80.625	23.5742
08-08-2005_Ce1500atg-TrimStack	TATAYAY.psum		0	0	0	0		0	0	0	0		0	0		0	0	45.7233	7.36631	75.1886	16.2581
08-08-2005_Ce1500atg-TrimStack	RGGMGG.psum		0	0	0	0		0	0	0	0		0	0		0	0	41.5946	6.87555	69.0968	14.0923
08-08-2005_Ce1500atg-TrimStack	TGYGGT.psum		0	0	0	0		0	0	0	0		0	0		0	0	31.1911	5.66962	53.8696	8.51268
08-08-2005_Ce1500atg-TrimStack	CAAAAYAA.psum		0	0	0	0		0	0	0	0		0	0		0	0	28.329	4.93432	48.0663	8.5917
08-08-2005_Ce1500atg-TrimStack	CAGCTG.psum		0	0	0	0		0	0	0	0		0	0		0	0	24.0241	5.25711	45.0526	2.99569
08-08-2005_Ce1500atg-TrimStack	CATATG.psum		0	0	0	0		0	0	0	0		0	0		0	0	23.8239	4.7308	42.7471	4.90074
08-08-2005_Ce1500atg-TrimStack	CCWWNWWWGG.psum		0	0	0	0		0	0	0	0		0	0		0	0	18.3843	4.49739	36.3739	0.394729
08-08-2005_Ce1500atg-TrimStack	CCWWWNWWGG.psum		0	0	0	0		0	0	0	0		0	0		0	0	18.4728	4.1491	35.0692	1.87642
08-08-2005_Ce1500atg-TrimStack	WRDRGGHRKDKYYK.psum		0	0	0	0		0	0	0	0		0	0		0	0	16.1791	4.17862	32.8936	-0.535418
08-08-2005_Ce1500atg-TrimStack	GCCAGA.psum		0	0	0	0		0	0	0	0		0	0		0	0	17.0513	3.84252	32.4214	1.68122
08-08-2005_Ce1500atg-TrimStack	ATGAATTT.psum		0	0	0	0		0	0	0	0		0	0		0	0	14.0211	4.01739	30.0907	-2.04842
08-08-2005_Ce1500atg-TrimStack	RMTAATNRRG.psum		0	0	0	0		0	0	0	0		0	0		0	0	14.334	3.8253	29.6352	-0.96719
08-08-2005_Ce1500atg-TrimStack	CNNGAANNTTCNNG.psum		0	0	0	0		0	0	0	0		0	0		0	0	15.1197	3.59812	29.5122	0.727258
08-08-2005_Ce1500atg-TrimStack	ATTGGAAA.psum		0	0	0	0		0	0	0	0		0	0		0	0	14.5443	3.65275	29.1553	-0.0667483
08-08-2005_Ce1500atg-TrimStack	GACGTCA.psum		0	0	0	0		0	0	0	0		0	0		0	0	10.667	3.47784	24.5783	-3.24435
08-08-2005_Ce1500atg-TrimStack	ATGCWAAT.psum		0	0	0	0		0	0	0	0		0	0		0	0	9.23441	3.28743	22.3841	-3.91533
08-08-2005_Ce1500atg-TrimStack	HYYRRCCAWWSR.psum		0	0	0	0		0	0	0	0		0	0		0	0	8.41348	2.72093	19.2972	-2.47025
08-08-2005_Ce1500atg-TrimStack	TGGNNNNNNGCCAA.psum		0	0	0	0		0	0	0	0		0	0		0	0	7.5161	2.88586	19.0596	-4.02736
08-08-2005_Ce1500atg-TrimStack	ATGCAAAT.psum		0	0	0	0		0	0	0	0		0	0		0	0	6.89437	2.95334	18.7077	-4.91901
08-08-2005_Ce1500atg-TrimStack	TTGGCNNNNNNCCA.psum		0	0	0	0		0	0	0	0		0	0		0	0	6.98491	2.53601	17.129	-3.15914
08-08-2005_Ce1500atg-TrimStack	CTAAAAATA.psum		0	0	0	0		0	0	0	0		0	0		0	0	5.88833	2.34426	15.2654	-3.48873
08-08-2005_Ce1500atg-TrimStack	GACACCC.psum		0	0	0	0		0	0	0	0		0	0		0	0	3.09256	1.81307	10.3448	-4.15971
08-08-2005_Ce1500atg-TrimStack	GGGTGTC.psum		0	0	0	0		0	0	0	0		0	0		0	0	2.56539	1.50126	8.57042	-3.43964
08-08-2005_Ce1500atg-TrimStack	GTATACTYYY.psum		0	0	0	0		0	0	0	0		0	0		0	0	1.67606	1.2686	6.75046	-3.39834
08-08-2005_Ce1500atg-TrimStack	ATTTAATTGA.psum		0	0	0	0		0	0	0	0		0	0		0	0	1.30584	1.21982	6.1851	-3.57343
08-08-2005_Ce1500atg-TrimStack	GTGACGYHAA.psum		0	0	0	0		0	0	0	0		0	0		0	0	0.755533	0.891269	4.32061	-2.80954
08-08-2005_Ce1500atg-TrimStack	AGGTCATGACCT.psum		0	0	0	0		0	0	0	0		0	0		0	0	0.410463	0.737424	3.36016	-2.53923
08-08-2005_Ce1500atg-TrimStack	TGGGWGGTC.psum		0	0	0	0		0	0	0	0		0	0		0	0	0.434608	0.678981	3.15053	-2.28132
08-08-2005_Ce1500atg-TrimStack	ATGACTCAG.psum		0	0	0	0		0	0	0	0		0	0		0	0	0.485915	0.656421	3.1116	-2.13977
08-08-2005_Ce1500atg-TrimStack	CTGAGTCAT.psum		0	0	0	0		0	0	0	0		0	0		0	0	0.410463	0.648889	3.00602	-2.1851
08-08-2005_Ce1500atg-TrimStack	TTWCCYNAWWRRGWNA.psum		0	0	0	0		0	0	0	0		0	0		0	0	0.273642	0.51298	2.32556	-1.77828
08-08-2005_Ce1500atg-TrimStack	TCAGCACCG.psum		0	0	0	0		0	0	0	0		0	0		0	0	0.262575	0.51386	2.31802	-1.79286
08-08-2005_Ce1500atg-TrimStack	GGTCANVVTGACC.psum		0	0	0	0		0	0	0	0		0	0		0	0	0.248491	0.511067	2.29276	-1.79578
08-08-2005_Ce1500atg-TrimStack	CNAGNNGNANCCAGC.psum		0	0	0	0		0	0	0	0		0	0		0	0	0.135815	0.342592	1.50618	-1.23455
08-08-2005_Ce1500atg-TrimStack	TCCTAATCCC.psum		0	0	0	0		0	0	0	0		0	0		0	0	0.124748	0.330434	1.44648	-1.19699
08-08-2005_Ce1500atg-TrimStack	ATTGGNTTATTA.psum		0	0	0	0		0	0	0	0		0	0		0	0	0.120724	0.325807	1.42395	-1.1825
08-08-2005_Ce1500atg-TrimStack	TAATAANCCAAT.psum		0	0	0	0		0	0	0	0		0	0		0	0	0.084507	0.278147	1.19709	-1.02808
08-08-2005_Ce1500atg-TrimStack	GGGATTAGGA.psum		0	0	0	0		0	0	0	0		0	0		0	0	0.0804829	0.272039	1.16864	-1.00767
08-08-2005_Ce1500atg-TrimStack	ATGCATATGCAT.psum		0	0	0	0		0	0	0	0		0	0		0	0	0	0	0	0
08-08-2005_Ce1500atg-TrimStack	ATTCNNNNGCCCTAAAAATAAAACA.psum		0	0	0	0		0	0	0	0		0	0		0	0	0	0	0	0
08-08-2005_Ce1500atg-TrimStack	ATTGTCAAATTGTA.psum		0	0	0	0		0	0	0	0		0	0		0	0	0	0	0	0
08-08-2005_Ce1500atg-TrimStack	CACACAACCACTTTA.psum		0	0	0	0		0	0	0	0		0	0		0	0	0	0	0	0
08-08-2005_Ce1500atg-TrimStack	GGCCACGTGACC.psum		0	0	0	0		0	0	0	0		0	0		0	0	0	0	0	0
08-08-2005_Ce1500atg-TrimStack	GGTCACGTGGCC.psum		0	0	0	0		0	0	0	0		0	0		0	0	0	0	0	0
08-08-2005_Ce1500atg-TrimStack	TACAATTTGACAAT.psum		0	0	0	0		0	0	0	0		0	0		0	0	0	0	0	0
08-08-2005_Ce1500atg-TrimStack	TGTTTTATTTTTAGGGCNNNNGAAT.psum		0	0	0	0		0	0	0	0		0	0		0	0	0	0	0	0
08-08-2005_Ce1500atg-TrimStack	AGAACANNNTGTTCT.psum	7;1494	1	1494	1	0	8;1063,1086;220,1321;174	3	1457	0	0		0	1494		0	1063	0	0	0	0
08-08-2005_Ce1500atg-TrimStack	ATGAATAT.psum		0	0	0	0		0	0	0	0		0	0		0	0	7.80584	3.05311	20.0183	-4.40659
08-08-2005_Ce1500atg-TrimStack	ATGCAAAT.psum		0	0	0	0		0	0	0	0		0	0		0	0	6.89437	2.95334	18.7077	-4.91901
08-08-2005_Ce1500atg-TrimStack	ATGCAAATTA.psum		0	0	0	0		0	0	0	0		0	0		0	0	0.744467	0.846994	4.13244	-2.64351
08-08-2005_Ce1500atg-TrimStack	ATTGG.psum		0	0	0	0	1300;1,1340;2,1387;1,1392;8,1405;2,1417;1,1435;1,1437;2,1440;5,1449;1,1467;1,1472;4,1479;3,1489;3	14	35	54	-5.3097		0	0		0	8	109.478	10.4484	151.271	67.6843
08-08-2005_Ce1500atg-TrimStack	ATTGTCAAATTGTA.psum	7;1494	1	1494	1	0	8;1298,1320;175	2	1473	0	0		0	1494		0	1298	0	0	0	0
08-08-2005_Ce1500atg-TrimStack	ATTTAATTGA.psum		0	0	0	0		0	0	0	0		0	0		0	0	1.30584	1.21982	6.1851	-3.57343
08-08-2005_Ce1500atg-TrimStack	CAAGATGGCC.psum		0	0	0	0		0	0	0	0		0	0		0	0	0.0704225	0.255858	1.09385	-0.953009
08-08-2005_Ce1500atg-TrimStack	CCATATATGG.psum		0	0	0	0		0	0	0	0		0	0		0	0	0.120724	0.325807	1.42395	-1.1825
08-08-2005_Ce1500atg-TrimStack	GGGACTTTCC.psum		0	0	0	0		0	0	0	0		0	0		0	0	0.0603622	0.238157	1.01299	-0.892264
08-08-2005_Ce1500atg-TrimStack	GGGATTAGGA.psum		0	0	0	0		0	0	0	0		0	0		0	0	0.0804829	0.272039	1.16864	-1.00767
08-08-2005_Ce1500atg-TrimStack	GGTCACAGTGACC.psum	7;1494	1	1494	1	0	8;1298,1319;176	2	1474	0	0		0	1494		0	1298	0	0	0	0
08-08-2005_Ce1500atg-TrimStack	GGTCACTGTGACC.psum	7;1494	1	1494	1	0	8;1298,1319;176	2	1474	0	0		0	1494		0	1298	0	0	0	0
08-08-2005_Ce1500atg-TrimStack	TAATAATAATAATAA.psum		0	0	0	0		0	0	0	0		0	0		0	0	0.476861	0.671321	3.16215	-2.20842
08-08-2005_Ce1500atg-TrimStack	TACAATTTGACAAT.psum	7;1494	1	1494	1	0	8;1298,1320;175	2	1473	0	0		0	1494		0	1298	0	0	0	0
08-08-2005_Ce1500atg-TrimStack	TCAGCACCG.psum		0	0	0	0		0	0	0	0		0	0		0	0	0.262575	0.51386	2.31802	-1.79286
08-08-2005_Ce1500atg-TrimStack	TCCTAATCCC.psum		0	0	0	0		0	0	0	0		0	0		0	0	0.124748	0.330434	1.44648	-1.19699

## Sheet: 08-05-2005_dm1500tss-TrimStack_
DEFAULT settings - Headspacer:	3
Required Promoter Length:	1500
Backgroung values set with first (bp):	1000
Number of Std_dev plus average PEAK:	4
Number of Std_dev minus average VALLEY:	4
Minimun gap length - gap analysis:	25
Note: Background excludes the first 6 nucleotide positions and the lowest
Note: Valley excludes the first and last 6 nucleotide positions
Folder	Elem	PEAKdat	PEAKs	totalOver	Highest Peak	St_dev above	VALLEYdats	VALLEYs	totalUnder	Lowest Valley	St_dev below	PEAKdatGAP	PEAKsGAP	Longest Peak GAP	VALLEYdatsGAP	VALLEYsGAP	Longest Valley GAP	bg-avg	st_dev	Value Over	Value Under
08-05-2005_dm1500tss-TrimStack	ATTA.psum	1039;1,1063;3,1099;2,1105;4,1114;1,1126;6,1136;5,1145;20,1166;1,1168;50,1219;1,1222;7,1233;168	13	269	367	11.4636		0	0	0	0	1168;50,1233;168	2	168		0	0	179.915	16.3199	245.195	114.636
08-05-2005_dm1500tss-TrimStack	TAAT.psum	1057;4,1066;2,1095;1,1098;1,1116;4,1129;17,1147;2,1150;1,1152;11,1164;8,1173;29,1203;15,1219;10,1235;16,1252;160,1413;1,1418;1	17	283	350	11.3717	1486;3,1491;1,1493;2	3	6	102	-5.17327	1173;29,1252;160	2	160		0	3	179.544	14.9894	239.502	119.587
08-05-2005_dm1500tss-TrimStack	YVATTA.psum	1127;1,1129;1,1147;1,1168;4,1174;3,1178;3,1182;3,1195;5,1208;1,1212;1,1256;3,1264;2,1287;4,1297;17,1324;15,1340;1,1342;18,1373;1,1381;1,1386;6	20	91	176	6.86553		0	0	0	0		0	18		0	0	101.212	10.8932	144.785	57.6394
08-05-2005_dm1500tss-TrimStack	TAATBR.psum	1060;2,1135;2,1140;3,1144;1,1175;5,1183;6,1194;6,1208;5,1225;2,1246;6,1255;8,1269;1,1276;6,1284;9,1299;6,1313;1,1318;3,1323;4,1332;6,1344;13,1358;1,1363;1,1368;1,1371;1,1373;1,1384;2,1389;1,1394;1	28	104	175	6.95821	1494;1	1	1	55	-4.3018		0	13		0	1	100.845	10.6572	143.474	58.2163
08-05-2005_dm1500tss-TrimStack	HWAWATAVV.psum	1005;1,1052;1,1054;2,1082;4,1102;1,1107;1,1130;11,1142;1,1145;33,1180;252,1470;10	11	317	212	11.3916		0	0	0	0	1145;33,1180;252	2	252		0	0	85.9688	11.0636	130.223	41.7146
08-05-2005_dm1500tss-TrimStack	BBTATWTWD.psum	1064;1,1078;4,1092;4,1107;8,1119;10,1130;13,1158;15,1176;1,1180;56,1245;195,1460;22	11	329	200	10.6479		0	0	0	0	1180;56,1245;195	2	195		0	0	85.8028	10.7249	128.702	42.9032
08-05-2005_dm1500tss-TrimStack	HGATAR.psum	1156;3,1185;2,1266;4,1272;2,1276;1,1289;6,1332;1,1370;4,1386;110	9	133	197	15.6763		0	0	0	0	1386;110	1	110		0	0	64.6046	8.44557	98.3869	30.8224
08-05-2005_dm1500tss-TrimStack	YTATCD.psum	1112;6,1129;2,1254;1,1276;2,1280;2,1378;6,1385;3,1394;1,1396;3,1401;14,1418;79	11	119	193	14.9436		0	0	0	0	1418;79	1	79		0	0	62.5473	8.72969	97.4661	27.6285
08-05-2005_dm1500tss-TrimStack	TAATTR.psum	362;1,1061;1,1140;6,1175;2,1187;1,1195;5,1212;1,1225;4,1247;2,1250;2,1261;2,1265;2,1278;15,1299;1,1301;1,1303;2,1308;1,1310;2,1313;3,1318;1,1323;7,1333;3,1344;16,1364;1,1368;2,1371;6,1381;1,1383;7	28	98	106	6.96421		0	0	0	0		0	16		0	0	50.8239	7.9228	82.5152	19.1327
08-05-2005_dm1500tss-TrimStack	YAATTA.psum	1144;1,1147;2,1150;3,1155;7,1167;1,1174;6,1184;4,1194;5,1247;5,1287;5,1297;3,1306;8,1323;8,1332;7,1343;17,1361;1,1363;1,1373;5,1381;4,1386;1,1389;1	21	95	108	7.17788		0	0	0	0		0	17		0	0	50.668	7.98732	82.6173	18.7187
08-05-2005_dm1500tss-TrimStack	YHTWTATA.psum	1087;1,1091;4,1131;1,1133;2,1193;1,1198;3,1227;2,1230;4,1243;1,1262;4,1271;1,1281;4,1288;1,1296;61,1359;3,1363;25	16	118	93	6.8586		0	0	0	0	1296;61,1363;25	2	61		0	0	41.4628	7.51425	71.5198	11.4058
08-05-2005_dm1500tss-TrimStack	TATAWADR.psum	1063;6,1131;2,1157;5,1206;2,1229;3,1233;1,1235;9,1253;2,1256;1,1272;3,1277;20,1299;1,1304;15,1320;5,1327;24,1352;17,1373;12,1395;4,1400;1,1452;29	20	162	343	41.7774		0	0	0	0	1452;29	1	29		0	0	40.5926	7.23853	69.5467	11.6384
08-05-2005_dm1500tss-TrimStack	YWTWTATA.psum	1091;4,1134;1,1193;1,1198;3,1203;1,1227;2,1230;3,1262;4,1271;1,1279;6,1288;1,1292;2,1297;36,1334;1,1336;21,1359;3,1363;25	17	115	87	7.03993		0	0	0	0	1297;36,1363;25	2	36		0	0	36.7586	7.13664	65.3051	8.21199
08-05-2005_dm1500tss-TrimStack	TATAYAY.psum	1198;2,1298;1,1300;10,1315;12,1328;13,1343;10,1354;1,1362;8,1372;1,1377;7,1400;2	11	67	79	6.76375		0	0	0	0		0	13		0	0	36.4256	6.2945	61.6035	11.2476
08-05-2005_dm1500tss-TrimStack	RTRTATA.psum	1156;2,1159;2,1197;3,1305;1,1307;7,1319;1,1330;22,1353;1,1355;3,1360;2,1376;5,1471;4	12	53	81	6.8499		0	0	0	0		0	22		0	0	36.0855	6.55696	62.3133	9.85768
08-05-2005_dm1500tss-TrimStack	TATAWAWR.psum	993;1,1065;4,1132;1,1157;5,1170;1,1201;1,1206;2,1230;2,1236;5,1254;1,1256;1,1272;2,1276;26,1304;15,1320;6,1327;40,1368;1,1372;13,1395;4,1452;29	20	160	331	44.0809		0	0	0	0	1276;26,1327;40,1452;29	3	40		0	0	35.9376	6.69365	62.7122	9.16302
08-05-2005_dm1500tss-TrimStack	TWTWTATA.psum	1091;3,1096;1,1129;1,1134;1,1168;1,1177;1,1179;5,1199;2,1210;1,1212;1,1228;1,1241;4,1260;6,1279;6,1287;2,1291;16,1310;21,1338;19,1365;24	19	116	69	7.13913		0	0	0	0		0	24		0	0	27.2314	5.85065	50.634	3.82877
08-05-2005_dm1500tss-TrimStack	TATAWAWA.psum	992;2,1066;3,1132;1,1207;1,1229;5,1236;9,1263;1,1266;1,1268;1,1272;2,1277;1,1280;5,1286;8,1299;2,1304;47,1353;12,1373;12,1393;6,1456;4,1461;1,1468;12	21	136	160	23.1485		0	0	0	0	1304;47	1	47		0	0	26.499	5.76715	49.5676	3.43038
08-05-2005_dm1500tss-TrimStack	CAGCTG.psum	1435;2,1454;10,1465;1,1469;27	4	40	83	11.1291		0	0	0	0	1469;27	1	27		0	0	26.0915	5.11347	46.5454	5.63768
08-05-2005_dm1500tss-TrimStack	ATTATTA.psum	1102;2,1190;1,1249;1,1252;2,1267;1,1269;1,1279;1,1299;6,1315;3,1320;1,1323;3,1328;2,1331;18,1350;2,1364;1,1366;5	16	50	44	8.76622		0	0	0	0		0	18		0	0	11.4859	3.70902	26.322	-3.35017
08-05-2005_dm1500tss-TrimStack	TAATAAT.psum	1092;1,1142;2,1157;1,1178;1,1193;4,1240;1,1274;4,1279;3,1285;1,1296;1,1305;7,1316;2,1321;2,1325;2,1329;18,1355;7,1371;13,1385;3,1397;2	19	75	35	7.07424		0	0	0	0		0	18		0	0	10.8551	3.41307	24.5074	-2.79714
08-05-2005_dm1500tss-TrimStack	CAAAAYAA.psum	1118;3,1125;2,1204;2,1219;4,1232;1,1262;3,1272;7,1280;1,1356;1,1358;6	10	30	29	6.27598		0	0	0	0		0	7		0	0	9.82294	3.05563	22.0454	-2.39957
08-05-2005_dm1500tss-TrimStack	CNNGAANNTTCNNG.psum	1058;10,1097;1	2	11	8	6.79689		0	0	0	0		0	10		0	0	1.15493	1.00709	5.18328	-2.87342
	highest peak is indicative of high noise, infrequent element presence
08-05-2005_dm1500tss-TrimStack	GAACNNNTGTTC.psum	154;7	1	7	4	6.06895		0	0	0	0		0	7		0	0	0.361167	0.599582	2.75949	-2.03716
08-05-2005_dm1500tss-TrimStack	RTTACGTAAY.psum	1233;3	1	3	3	6.14897		0	0	0	0		0	3		0	0	0.241449	0.44862	2.03593	-1.55303
08-05-2005_dm1500tss-TrimStack	CNAGNNGNANCCAGC.psum	731;15	1	15	3	7.82751		0	0	0	0		0	15		0	0	0.105634	0.369769	1.58471	-1.37344
08-05-2005_dm1500tss-TrimStack	GTTACATCAT.psum	550;7,738;4	2	11	2	6.19076		0	0	0	0		0	7		0	0	0.0804829	0.310062	1.32073	-1.15976
08-05-2005_dm1500tss-TrimStack	ATGATGTAAC.psum	645;8	1	8	2	6.75654		0	0	0	0		0	8		0	0	0.0704225	0.285587	1.21277	-1.07192
08-05-2005_dm1500tss-TrimStack	GGTCACGTGGCC.psum	77;12,451;12	2	24	1	6.35741		0	0	0	0		0	12		0	0	0.0241449	0.153499	0.63814	-0.58985
08-05-2005_dm1500tss-TrimStack	ATTTGAAATGCAAAT.psum	646;15	1	15	1	8.07878		0	0	0	0		0	15		0	0	0.0150905	0.121913	0.502743	-0.472562
08-05-2005_dm1500tss-TrimStack	TACAATTTGACAAT.psum	981;14	1	14	1	8.3666		0	0	0	0		0	14		0	0	0.0140845	0.117839	0.485442	-0.457273
08-05-2005_dm1500tss-TrimStack	GGTCATGACC.psum	613;10,1145;10	2	20	1	9.91968		0	0	0	0		0	10		0	0	0.0100604	0.0997955	0.409243	-0.389122
08-05-2005_dm1500tss-TrimStack	GGGACTTTCC.psum	192;10	1	10	3	9.57398		0	0	0	0		0	10		0	0	0.0704225	0.305994	1.2944	-1.15355
08-05-2005_dm1500tss-TrimStack	GGTCACAGTGACC.psum	952;13	1	13	1	8.68686		0	0	0	0		0	13		0	0	0.0130785	0.113611	0.467522	-0.441365
08-05-2005_dm1500tss-TrimStack	TACAATTTGACAAT.psum	981;14	1	14	1	8.3666		0	0	0	0		0	14		0	0	0.0140845	0.117839	0.485442	-0.457273
08-05-2005_dm1500tss-TrimStack	AGAACANNNTGTTCT.psum	488;15,1184;15	2	30	1	8.07878		0	0	0	0		0	15		0	0	0.0150905	0.121913	0.502743	-0.472562
	below six S.d.
08-05-2005_dm1500tss-TrimStack	AGACANNNTGTTCA.psum	350;14,933;14,1162;14,1317;14	4	56	1	5.87367		0	0	0	0		0	14		0	0	0.028169	0.165455	0.689991	-0.633653
08-05-2005_dm1500tss-TrimStack	TTGCATATKYAT.psum	732;4	1	4	3	5.68969		0	0	0	0		0	4		0	0	0.229376	0.486955	2.1772	-1.71844
08-05-2005_dm1500tss-TrimStack	AGGTCANNNTCACCT.psum	903;15,975;15	2	30	1	5.66863		0	0	0	0		0	15		0	0	0.0301811	0.171085	0.714522	-0.65416
08-05-2005_dm1500tss-TrimStack	ATTTGCATTTCAAAT.psum	26;15,265;15	2	30	1	5.66863		0	0	0	0		0	15		0	0	0.0301811	0.171085	0.714522	-0.65416
08-05-2005_dm1500tss-TrimStack	ATRMATATGCAA.psum	244;9,1034;1	2	10	3	5.58156		0	0	0	0		0	9		0	0	0.217304	0.498552	2.21151	-1.7769
08-05-2005_dm1500tss-TrimStack	GTGACGYHAA.psum	256;1,810;7,1307;1	3	9	3	5.56745		0	0	0	0		0	7		0	0	0.216298	0.499996	2.21628	-1.78369
08-05-2005_dm1500tss-TrimStack	TGGGWGGTC.psum	358;1	1	1	4	5.52141		0	0	0	0		0	1		0	0	0.452716	0.642459	3.02255	-2.11712
08-05-2005_dm1500tss-TrimStack	AGGAAACTGGA.psum	252;11,573;11,706;11,1284;11	4	44	1	5.39641		0	0	0	0		0	11		0	0	0.0331992	0.179156	0.749825	-0.683426
08-05-2005_dm1500tss-TrimStack	TTATTATTATTATTA.psum	1323;3,1333;5	2	8	3	5.38932		0	0	0	0		0	5		0	0	0.256539	0.509055	2.29276	-1.77968
08-05-2005_dm1500tss-TrimStack	TAATGNNNNT.psum	1326;3	1	3	60	5.13414		0	0	0	0		0	3		0	0	29.6227	5.91672	53.2896	5.95586
08-05-2005_dm1500tss-TrimStack	ATGAATAT.psum	1320;3,1377;1	2	4	11	5.13291		0	0	0	0		0	3		0	0	2.88934	1.58013	9.20985	-3.43118
08-05-2005_dm1500tss-TrimStack	TTCTAGAA.psum	15;4,1278;2	2	6	6	5.08457		0	0	0	0		0	4		0	0	0.987928	0.985741	4.93089	-2.95504
08-05-2005_dm1500tss-TrimStack	TCTGGC.psum	1484;1,1488;2	2	3	31	5.02549		0	0	0	0		0	2		0	0	13.7374	3.43501	27.4774	-0.0025978
08-05-2005_dm1500tss-TrimStack	CTAWWWWTAG.psum	1234;1,1467;2,1471;2	3	5	10	5.00868		0	0	0	0		0	2		0	0	2.2495	1.54741	8.43916	-3.94016
08-05-2005_dm1500tss-TrimStack	ATTTGCAT.psum	1347;5	1	5	15	5.00487		0	0	0	0		0	5		0	0	4.26761	2.14439	12.8452	-4.30995
08-05-2005_dm1500tss-TrimStack	ATTTGCAT.psum	1347;5	1	5	15	5.00487		0	0	0	0		0	5		0	0	4.26761	2.14439	12.8452	-4.30995
08-05-2005_dm1500tss-TrimStack	TTCKAGAA.psum	339;1,1276;1,1278;1	3	3	10	5.00325		0	0	0	0		0	1		0	0	2.32394	1.53421	8.4608	-3.81291
08-05-2005_dm1500tss-TrimStack	TAATTTGCAT.psum	1344;6	1	6	3	4.99133		0	0	0	0		0	6		0	0	0.362173	0.528482	2.4761	-1.75176
08-05-2005_dm1500tss-TrimStack	GGTCANVVTGACC.psum	419;13,599;13,952;13,1233;13	4	52	1	4.94845		0	0	0	0		0	13		0	0	0.0392354	0.194155	0.815854	-0.737383
08-05-2005_dm1500tss-TrimStack	GCCCCGCCCC.psum	94;9,864;5	2	14	2	4.82787		0	0	0	0		0	9		0	0	0.139839	0.385296	1.68102	-1.40135
08-05-2005_dm1500tss-TrimStack	CTAAAAATA.psum	1175;2,1269;3	2	5	7	4.80337		0	0	0	0		0	3		0	0	1.43159	1.15927	6.06868	-3.2055
08-05-2005_dm1500tss-TrimStack	GCCTGGGGC.psum	261;6,307;1,309;7	3	14	2	4.75751		0	0	0	0		0	7		0	0	0.144869	0.389937	1.70462	-1.41488
08-05-2005_dm1500tss-TrimStack	CGGTGCTGA.psum	479;3,886;6	2	9	3	4.74629		0	0	0	0		0	6		0	0	0.307847	0.567212	2.57669	-1.961
08-05-2005_dm1500tss-TrimStack	CGGTGCTGA.psum	479;3,886;6	2	9	3	4.74629		0	0	0	0		0	6		0	0	0.307847	0.567212	2.57669	-1.961
08-05-2005_dm1500tss-TrimStack	ANNNNCATTA.psum	1348;3	1	3	54	4.68339		0	0	0	0		0	3		0	0	28.4859	5.44779	50.2771	6.69477
08-05-2005_dm1500tss-TrimStack	GCTGGnTnCnnCTnG.psum	275;11,371;6	2	17	2	4.58932		0	0	0	0		0	11		0	0	0.150905	0.402912	1.76255	-1.46074
08-05-2005_dm1500tss-TrimStack	AAATTCAT.psum	1239;1,1256;1	2	2	10	4.56095		0	0	0	0		0	1		0	0	2.75654	1.58815	9.10913	-3.59605
08-05-2005_dm1500tss-TrimStack	TTDRCGTCAC.psum	768;2,856;8	2	10	3	4.52528		0	0	0	0		0	8		0	0	0.307847	0.594914	2.6875	-2.07181
08-05-2005_dm1500tss-TrimStack	TCAATTAAAT.psum	613;2,617;4,921;1,1102;3,1111;1,1113;5,1122;1,1180;5	8	22	4	4.5143		0	0	0	0		0	5		0	0	0.509054	0.773309	3.60229	-2.58418
08-05-2005_dm1500tss-TrimStack	TCAATTAAAT.psum	613;2,617;4,921;1,1102;3,1111;1,1113;5,1122;1,1180;5	8	22	4	4.5143		0	0	0	0		0	5		0	0	0.509054	0.773309	3.60229	-2.58418
08-05-2005_dm1500tss-TrimStack	TTTCCAAT.psum	992;2	1	2	10	4.46759		0	0	0	0		0	2		0	0	2.78974	1.6139	9.24535	-3.66587
08-05-2005_dm1500tss-TrimStack	GGGGCGGGGC.psum	344;1,403;3,585;5	3	9	2	4.45894		0	0	0	0		0	5		0	0	0.181087	0.407925	1.81279	-1.45061
08-05-2005_dm1500tss-TrimStack	ATGCAAATTA.psum	804;2	1	2	4	4.45428		0	0	0	0		0	2		0	0	0.54326	0.77605	3.64746	-2.56094
08-05-2005_dm1500tss-TrimStack	TATTTTTAG.psum	1249;1,1360;2	2	3	7	4.44914		0	0	0	0		0	2		0	0	1.38732	1.26152	6.4334	-3.65875
08-05-2005_dm1500tss-TrimStack	ATTTAATTGA.psum	1264;7,1346;2	2	9	4	4.44236		0	0	0	0		0	7		0	0	0.585513	0.76862	3.65999	-2.48897
08-05-2005_dm1500tss-TrimStack	ATTTAATTGA.psum	1264;7,1346;2	2	9	4	4.44236		0	0	0	0		0	7		0	0	0.585513	0.76862	3.65999	-2.48897
08-05-2005_dm1500tss-TrimStack	ATGAATTT.psum	1278;1	1	1	11	4.4157		0	0	0	0		0	1		0	0	3.02616	1.80579	10.2493	-4.19701
08-05-2005_dm1500tss-TrimStack	ATGAC.psum	272;1	1	1	51	4.40757		0	0	0	0		0	1		0	0	29.3551	4.91084	48.9985	9.71178
08-05-2005_dm1500tss-TrimStack	ATTGG.psum	485;1	1	1	78	4.39603		0	0	0	0		0	1		0	0	46.9588	7.06119	75.2035	18.714
08-05-2005_dm1500tss-TrimStack	ATTGG.psum	485;1	1	1	78	4.39603		0	0	0	0		0	1		0	0	46.9588	7.06119	75.2035	18.714
08-05-2005_dm1500tss-TrimStack	TTCTMGAA.psum	861;1	1	1	10	4.35869		0	0	0	0		0	1		0	0	2.45272	1.73155	9.37892	-4.47349
08-05-2005_dm1500tss-TrimStack	GACGTCA.psum	863;2	1	2	8	4.34412		0	0	0	0		0	2		0	0	2.07646	1.36358	7.53077	-3.37785
08-05-2005_dm1500tss-TrimStack	TAATAATAATAATAA.psum	640;7	1	7	3	4.32712		0	0	0	0		0	7		0	0	0.392354	0.602628	2.80287	-2.01816
08-05-2005_dm1500tss-TrimStack	ATATTCAT.psum	364;2,498;1,1282;1	3	4	10	4.32617		0	0	0	0		0	2		0	0	2.56439	1.71875	9.43939	-4.31062
08-05-2005_dm1500tss-TrimStack	RRRAGTATAC.psum	25;4,62;3,66;1,68;3	4	11	4	4.32295		0	0	0	0		0	4		0	0	0.633803	0.77868	3.74852	-2.48092
08-05-2005_dm1500tss-TrimStack	CTGAGTCAT.psum	694;4,959;7,1169;2	3	13	2	4.31261		0	0	0	0		0	7		0	0	0.190141	0.419667	1.86881	-1.48853
08-05-2005_dm1500tss-TrimStack	GAACANNNGTTC.psum	499;2	1	2	3	4.27737		0	0	0	0		0	2		0	0	0.385312	0.611284	2.83045	-2.05982
08-05-2005_dm1500tss-TrimStack	RAGGAAR.psum	683;2	1	2	41	4.25191		0	0	0	0		0	2		0	0	21.7636	4.52419	39.8603	3.66684
08-05-2005_dm1500tss-TrimStack	WGATAR.psum	1157;1,1285;1,1357;1	3	3	78	4.22858		0	0	0	0		0	1		0	0	46.8622	7.36366	76.3168	17.4075
08-05-2005_dm1500tss-TrimStack	YTATCW.psum	907;2,1401;1,1405;1	3	4	77	4.20561		0	0	0	0		0	2		0	0	45.7465	7.43138	75.472	16.0209
08-05-2005_dm1500tss-TrimStack	TGACGTC.psum	43;1,394;1	2	2	8	4.1901		0	0	0	0		0	1		0	0	2.07143	1.4149	7.73103	-3.58817
08-05-2005_dm1500tss-TrimStack	TTRTTTTG.psum	1191;1	1	1	23	4.1709		0	0	0	0		0	1		0	0	9.64286	3.20246	22.4527	-3.16698
08-05-2005_dm1500tss-TrimStack	GACCWCCCA.psum	534;1,821;2	2	3	3	4.14917		0	0	0	0		0	2		0	0	0.380282	0.631384	2.90582	-2.14525
08-05-2005_dm1500tss-TrimStack	MRRMHMYDCCYHYW.psum	350;1	1	1	17	4.1372		0	0	0	0		0	1		0	0	6.83803	2.45624	16.663	-2.98694
08-05-2005_dm1500tss-TrimStack	TCCAGTTTCCT.psum	134;11,264;11,664;11,708;11,890;11,1236;11	6	66	1	4.13192		0	0	0	0		0	11		0	0	0.055332	0.228627	0.96984	-0.859177
08-05-2005_dm1500tss-TrimStack	RCAGGTG.psum	447;1	1	1	19	4.12107		0	0	0	0		0	1		0	0	8.1167	2.64089	18.6803	-2.44687
08-05-2005_dm1500tss-TrimStack	MWGATAR.psum	1182;1	1	1	54	4.07067		0	0	0	0		0	1		0	0	29.326	6.06142	53.5716	5.08027
08-05-2005_dm1500tss-TrimStack	YTATCWK.psum	1113;1	1	1	48	4.0423		0	0	0	0		0	1		0	0	28.2757	4.87948	47.7936	8.75773
08-05-2005_dm1500tss-TrimStack	TNNAGTG.psum	1487;1	1	1	81	4.03648		0	0	0	0		0	1		0	0	54.2495	6.62719	80.7583	27.7407
08-05-2005_dm1500tss-TrimStack	RTGGGAA.psum	1007;1	1	1	19	4.03086		0	0	0	0		0	1		0	0	8.24748	2.66755	18.9177	-2.42271
08-05-2005_dm1500tss-TrimStack	RTGGGAA.psum	1007;1	1	1	19	4.03086		0	0	0	0		0	1		0	0	8.24748	2.66755	18.9177	-2.42271
08-05-2005_dm1500tss-TrimStack	ATTGGAAA.psum	1227;1	1	1	9	4.02702		0	0	0	0		0	1		0	0	2.5835	1.59336	8.95695	-3.78995
08-05-2005_dm1500tss-TrimStack	WSYTSYYY.psum		0	0	0	0	1277;2,1289;1,1312;2,1315;5,1321;3,1348;6,1355;1,1357;1,1360;1,1362;1,1406;2	11	25	100	-4.84592		0	0		0	6	162.93	12.9861	214.874	110.985
08-05-2005_dm1500tss-TrimStack	RRRSARSW.psum		0	0	0	0	1273;2,1304;2,1307;1,1332;2,1397;1,1493;2	6	10	96	-4.6823		0	0		0	2	155.633	12.7358	206.576	104.69
08-05-2005_dm1500tss-TrimStack	WRGYTGY.psum		0	0	0	0		0	0	0	0		0	0		0	0	61.2143	7.66695	91.8821	30.5465
08-05-2005_dm1500tss-TrimStack	RCARCYW.psum		0	0	0	0		0	0	0	0		0	0		0	0	59.6791	7.8099	90.9187	28.4395
08-05-2005_dm1500tss-TrimStack	CACTNNA.psum		0	0	0	0		0	0	0	0		0	0		0	0	57.4276	7.60594	87.8513	27.0038
08-05-2005_dm1500tss-TrimStack	CCAAT.psum		0	0	0	0		0	0	0	0		0	0		0	0	47.1308	6.62361	73.6252	20.6363
08-05-2005_dm1500tss-TrimStack	RGGMGG.psum		0	0	0	0	1271;8,1334;2,1351;10,1367;8,1379;1,1381;1,1428;1,1459;4,1484;1,1494;1	10	37	6	-4.93073		0	0		0	10	41.001	7.09854	69.3952	12.6068
08-05-2005_dm1500tss-TrimStack	RANACYC.psum		0	0	0	0		0	0	0	0		0	0		0	0	42.1579	6.54701	68.346	15.9699
08-05-2005_dm1500tss-TrimStack	CCKCCY.psum		0	0	0	0	1075;2,1123;2,1182;1,1196;6,1232;10,1255;1,1265;3,1269;1,1274;4,1292;1,1297;2,1309;2,1312;21,1335;2,1358;13,1372;2,1376;5,1387;1,1389;1,1398;5,1409;1,1427;2,1440;1,1458;1,1470;3	25	93	10	-5.20631		0	0		0	21	42.9557	6.32997	68.2756	17.6359
08-05-2005_dm1500tss-TrimStack	GRGTNTY.psum		0	0	0	0		0	0	0	0		0	0		0	0	43.162	5.91514	66.8225	19.5014
08-05-2005_dm1500tss-TrimStack	GTCAT.psum		0	0	0	0		0	0	0	0		0	0		0	0	29.1368	5.22621	50.0417	8.23198
08-05-2005_dm1500tss-TrimStack	RGATTA.psum		0	0	0	0		0	0	0	0		0	0		0	0	21.3441	5.03971	41.5029	1.18521
08-05-2005_dm1500tss-TrimStack	ACCRCA.psum		0	0	0	0		0	0	0	0		0	0		0	0	21.6378	4.57396	39.9337	3.34197
08-05-2005_dm1500tss-TrimStack	YTTCCTY.psum		0	0	0	0		0	0	0	0		0	0		0	0	21.8229	4.51744	39.8927	3.75317
08-05-2005_dm1500tss-TrimStack	TGYGGT.psum		0	0	0	0		0	0	0	0		0	0		0	0	21.003	4.50318	39.0158	2.99028
08-05-2005_dm1500tss-TrimStack	TAATCY.psum		0	0	0	0		0	0	0	0		0	0		0	0	20.7243	4.5604	38.9659	2.48274
08-05-2005_dm1500tss-TrimStack	CACRTG.psum		0	0	0	0		0	0	0	0		0	0		0	0	19.1821	4.53935	37.3395	1.0247
08-05-2005_dm1500tss-TrimStack	CAYGTG.psum		0	0	0	0	1285;2	1	2	2	-4.10419		0	0		0	2	18.7072	4.07078	34.9904	2.42413
08-05-2005_dm1500tss-TrimStack	TSGCGSSM.psum		0	0	0	0		0	0	0	0		0	0		0	0	14.6932	3.98304	30.6253	-1.239
08-05-2005_dm1500tss-TrimStack	CATATG.psum		0	0	0	0		0	0	0	0		0	0		0	0	14.173	4.01158	30.2194	-1.87329
08-05-2005_dm1500tss-TrimStack	KSSCGCSA.psum		0	0	0	0		0	0	0	0		0	0		0	0	13.7867	3.59924	28.1837	-0.61023
08-05-2005_dm1500tss-TrimStack	GCCAGA.psum		0	0	0	0		0	0	0	0		0	0		0	0	13.6237	3.5136	27.6781	-0.430639
08-05-2005_dm1500tss-TrimStack	CACCTGY.psum		0	0	0	0		0	0	0	0		0	0		0	0	8.54829	2.94862	20.3428	-3.24618
08-05-2005_dm1500tss-TrimStack	TGACTMM.psum		0	0	0	0		0	0	0	0		0	0		0	0	8.68913	2.90059	20.2915	-2.91323
08-05-2005_dm1500tss-TrimStack	KKAGTCA.psum		0	0	0	0		0	0	0	0		0	0		0	0	8.87928	2.79506	20.0595	-2.30098
08-05-2005_dm1500tss-TrimStack	CCWWWNWWGG.psum		0	0	0	0		0	0	0	0		0	0		0	0	7.82093	3.05452	20.039	-4.39716
08-05-2005_dm1500tss-TrimStack	TTCCCAY.psum		0	0	0	0		0	0	0	0		0	0		0	0	8.16298	2.72694	19.0707	-2.74479
08-05-2005_dm1500tss-TrimStack	CCWWNWWWGG.psum		0	0	0	0		0	0	0	0		0	0		0	0	7.66801	2.81996	18.9478	-3.61182
08-05-2005_dm1500tss-TrimStack	WRDRGGHRKDKYYK.psum		0	0	0	0		0	0	0	0		0	0		0	0	6.39738	2.53269	16.5281	-3.73338
08-05-2005_dm1500tss-TrimStack	CWWWCCAC.psum		0	0	0	0		0	0	0	0		0	0		0	0	6.51509	2.49794	16.5069	-3.47668
08-05-2005_dm1500tss-TrimStack	GTGGWWWG.psum		0	0	0	0		0	0	0	0		0	0		0	0	6.48793	2.43308	16.2202	-3.24439
08-05-2005_dm1500tss-TrimStack	CACGTA.psum		0	0	0	0		0	0	0	0		0	0		0	0	6.07746	2.51895	16.1533	-3.99833
08-05-2005_dm1500tss-TrimStack	ATTWGCAT.psum		0	0	0	0		0	0	0	0		0	0		0	0	6.02213	2.52304	16.1143	-4.07001
08-05-2005_dm1500tss-TrimStack	ATGCWAAT.psum		0	0	0	0		0	0	0	0		0	0		0	0	5.70926	2.50973	15.7482	-4.32968
08-05-2005_dm1500tss-TrimStack	TACGTG.psum		0	0	0	0		0	0	0	0		0	0		0	0	5.60664	2.52018	15.6874	-4.47408
08-05-2005_dm1500tss-TrimStack	CYYNATTAKY.psum		0	0	0	0		0	0	0	0		0	0		0	0	5.09859	2.30875	14.3336	-4.1364
08-05-2005_dm1500tss-TrimStack	RMTAATNRRG.psum		0	0	0	0		0	0	0	0		0	0		0	0	4.74145	2.16627	13.4065	-3.92362
08-05-2005_dm1500tss-TrimStack	CCWWWWWWGG.psum		0	0	0	0		0	0	0	0		0	0		0	0	4.6831	2.15617	13.3078	-3.94158
08-05-2005_dm1500tss-TrimStack	YSWWTGGYYRRD.psum		0	0	0	0		0	0	0	0		0	0		0	0	4.82797	2.08269	13.1587	-3.5028
08-05-2005_dm1500tss-TrimStack	ATGCAAAT.psum		0	0	0	0		0	0	0	0		0	0		0	0	4.09457	2.24126	13.0596	-4.87048
08-05-2005_dm1500tss-TrimStack	HYYRRCCAWWSR.psum		0	0	0	0		0	0	0	0		0	0		0	0	4.9336	1.99335	12.907	-3.03981
08-05-2005_dm1500tss-TrimStack	TGGNNNNNNGCCAA.psum		0	0	0	0		0	0	0	0		0	0		0	0	3.06338	1.75485	10.0828	-3.956
08-05-2005_dm1500tss-TrimStack	TTGGCNNNNNNCCA.psum		0	0	0	0		0	0	0	0		0	0		0	0	2.74145	1.81447	9.99933	-4.51644
08-05-2005_dm1500tss-TrimStack	GGGTGTC.psum		0	0	0	0		0	0	0	0		0	0		0	0	1.77465	1.32516	7.0753	-3.526
08-05-2005_dm1500tss-TrimStack	GACACCC.psum		0	0	0	0		0	0	0	0		0	0		0	0	1.63581	1.345	7.01581	-3.74418
08-05-2005_dm1500tss-TrimStack	GTATACTYYY.psum		0	0	0	0		0	0	0	0		0	0		0	0	0.482897	0.675981	3.18682	-2.22103
08-05-2005_dm1500tss-TrimStack	GCCCCAGGC.psum		0	0	0	0		0	0	0	0		0	0		0	0	0.253521	0.517416	2.32318	-1.81614
08-05-2005_dm1500tss-TrimStack	TCAGCACCG.psum		0	0	0	0		0	0	0	0		0	0		0	0	0.226358	0.446391	2.01192	-1.55921
08-05-2005_dm1500tss-TrimStack	TNWCYYWWTNRGGWAA.psum		0	0	0	0		0	0	0	0		0	0		0	0	0.144869	0.351969	1.55274	-1.26301
08-05-2005_dm1500tss-TrimStack	ATTGGNTTATTA.psum		0	0	0	0		0	0	0	0		0	0		0	0	0.120724	0.325807	1.42395	-1.1825
08-05-2005_dm1500tss-TrimStack	TTWCCYNAWWRRGWNA.psum		0	0	0	0		0	0	0	0		0	0		0	0	0.0885312	0.284066	1.22479	-1.04773
08-05-2005_dm1500tss-TrimStack	TCCTAATCCC.psum		0	0	0	0		0	0	0	0		0	0		0	0	0.0804829	0.272039	1.16864	-1.00767
08-05-2005_dm1500tss-TrimStack	ATGACTCAG.psum		0	0	0	0		0	0	0	0		0	0		0	0	0.0724346	0.259206	1.10926	-0.96439
08-05-2005_dm1500tss-TrimStack	ATGCATATGCAT.psum		0	0	0	0		0	0	0	0		0	0		0	0	0.0724346	0.259206	1.10926	-0.96439
08-05-2005_dm1500tss-TrimStack	TAATAANCCAAT.psum		0	0	0	0		0	0	0	0		0	0		0	0	0.0724346	0.259206	1.10926	-0.96439
08-05-2005_dm1500tss-TrimStack	GGTCABBNTGACC.psum		0	0	0	0		0	0	0	0		0	0		0	0	0.0653924	0.247217	1.05426	-0.923475
08-05-2005_dm1500tss-TrimStack	GGGATTAGGA.psum		0	0	0	0		0	0	0	0		0	0		0	0	0.0603622	0.238157	1.01299	-0.892264
08-05-2005_dm1500tss-TrimStack	AGGTCATGACCT.psum		0	0	0	0		0	0	0	0		0	0		0	0	0	0	0	0
08-05-2005_dm1500tss-TrimStack	AGGTGANNNTGACCT.psum		0	0	0	0		0	0	0	0		0	0		0	0	0	0	0	0
08-05-2005_dm1500tss-TrimStack	ATTCNNNNGCCCTAAAAATAAAACA.psum		0	0	0	0		0	0	0	0		0	0		0	0	0	0	0	0
08-05-2005_dm1500tss-TrimStack	ATTGTCAAATTGTA.psum		0	0	0	0		0	0	0	0		0	0		0	0	0	0	0	0
08-05-2005_dm1500tss-TrimStack	CACACAACCACTTTA.psum		0	0	0	0		0	0	0	0		0	0		0	0	0	0	0	0
08-05-2005_dm1500tss-TrimStack	GGCCACGTGACC.psum		0	0	0	0		0	0	0	0		0	0		0	0	0	0	0	0
08-05-2005_dm1500tss-TrimStack	TAAAGTGGTTGTGTG.psum		0	0	0	0		0	0	0	0		0	0		0	0	0	0	0	0
08-05-2005_dm1500tss-TrimStack	TGTTTTATTTTTAGGGCNNNNGAAT.psum		0	0	0	0		0	0	0	0		0	0		0	0	0	0	0	0
08-05-2005_dm1500tss-TrimStack	ATGCAAAT.psum		0	0	0	0		0	0	0	0		0	0		0	0	4.09457	2.24126	13.0596	-4.87048
08-05-2005_dm1500tss-TrimStack	ATTGTCAAATTGTA.psum	7;1494	1	1494	0	0	8;1487	1	1487	0	0		0	1494		0	1487	0	0	0	0
08-05-2005_dm1500tss-TrimStack	CAAGATGGCC.psum		0	0	0	0		0	0	0	0		0	0		0	0	0.0704225	0.255858	1.09385	-0.953009
08-05-2005_dm1500tss-TrimStack	CCAAT.psum		0	0	0	0		0	0	0	0		0	0		0	0	47.1308	6.62361	73.6252	20.6363
08-05-2005_dm1500tss-TrimStack	CCATATATGG.psum		0	0	0	0		0	0	0	0		0	0		0	0	0.108652	0.311202	1.35346	-1.13616
08-05-2005_dm1500tss-TrimStack	CGCCCACGC.psum		0	0	0	0		0	0	0	0		0	0		0	0	0.443662	0.63066	2.9663	-2.07898
08-05-2005_dm1500tss-TrimStack	GCGTGGGCG.psum		0	0	0	0		0	0	0	0		0	0		0	0	0.507042	0.682087	3.23539	-2.2213
08-05-2005_dm1500tss-TrimStack	GGAAAGTCCC.psum		0	0	0	0		0	0	0	0		0	0		0	0	0.0804829	0.272039	1.16864	-1.00767
08-05-2005_dm1500tss-TrimStack	GGCCATCTTG.psum		0	0	0	0		0	0	0	0		0	0		0	0	0.0804829	0.272039	1.16864	-1.00767
08-05-2005_dm1500tss-TrimStack	GGGATTAGGA.psum		0	0	0	0		0	0	0	0		0	0		0	0	0.0603622	0.238157	1.01299	-0.892264
08-05-2005_dm1500tss-TrimStack	GGTCACTGTGACC.psum	7;1494	1	1494	0	0	8;1487	1	1487	0	0		0	1494		0	1487	0	0	0	0
08-05-2005_dm1500tss-TrimStack	TCAGCACCG.psum		0	0	0	0		0	0	0	0		0	0		0	0	0.226358	0.446391	2.01192	-1.55921
08-05-2005_dm1500tss-TrimStack	TCCTAATCCC.psum		0	0	0	0		0	0	0	0		0	0		0	0	0.0804829	0.272039	1.16864	-1.00767
08-05-2005_dm1500tss-TrimStack	TTCCCAY.psum		0	0	0	0		0	0	0	0		0	0		0	0	8.16298	2.72694	19.0707	-2.74479

## Sheet: 08-05-2005_dm1500atg-TrimStack_
DEFAULT settings - Headspacer:	3
Required Promoter Length:	1500
Backgroung values set with first (bp):	1000
Number of Std_dev plus average PEAK:	4
Number of Std_dev minus average VALLEY:	4
Minimun gap length - gap analysis:	25
Note: Background excludes the first 6 nucleotide positions and the lowest
Note: Valley excludes the first and last 6 nucleotide positions
Folder	Elem	PEAKdat	PEAKs	totalOver	Highest Peak	St_dev above	VALLEYdats	VALLEYs	totalUnder	Lowest Valley	St_dev below	PEAKdatGAP	PEAKsGAP	Longest Peak GAP	VALLEYdatsGAP	VALLEYsGAP	Longest Valley GAP	bg-avg	st_dev	Value Over	Value Under
08-05-2005_dm1500atg-TrimStack	TATAWAWR.psum	1046;4,1067;1,1086;3,1090;4,1097;1,1213;7,1227;8,1237;20,1259;1,1261;1,1264;10,1278;11,1299;6,1308;3,1319;5,1325;1,1389;2,1393;10,1411;1,1414;15,1432;1,1434;30	22	145	158	12.8942		0	0	0	0	1434;30	1	30		0	0	53.3984	8.11228	85.8475	20.9493
08-05-2005_dm1500atg-TrimStack	TATAWADR.psum	1046;1,1081;1,1090;2,1097;1,1205;1,1214;1,1216;4,1227;4,1232;3,1238;18,1259;1,1261;1,1263;7,1271;2,1280;8,1299;6,1308;3,1319;5,1390;1,1393;8,1415;2,1419;5,1425;2,1434;30	24	117	173	12.5845		0	0	0	0	1434;30	1	30		0	0	60.0905	8.97211	95.979	24.2021
08-05-2005_dm1500atg-TrimStack	HGATAR.psum	1117;3,1145;3,1149;1,1164;1,1181;4,1195;4,1219;2,1222;4,1227;1,1262;1,1266;12,1293;5,1306;3,1318;6,1327;1,1335;6,1342;82,1426;13	18	152	190	10.2552		0	0	0	0	1342;82	1	82		0	0	89.9004	9.76088	128.944	50.8569
08-05-2005_dm1500atg-TrimStack	RRRSARSW.psum	1426;1,1435;8,1480;1,1482;13	4	23	346	9.88081		0	0	0	0		0	13		0	0	200.927	14.6823	259.656	142.197
08-05-2005_dm1500atg-TrimStack	RCARCYW.psum	1482;13	1	13	167	9.27411	1092;1	1	1	44	-4.0216		0	13		0	1	81.2042	9.25111	118.209	44.1998
08-05-2005_dm1500atg-TrimStack	ACCRCA.psum	402;1,1479;19	2	20	75	9.10946		0	0	0	0		0	19		0	0	27.9115	5.16919	48.5882	7.23471
08-05-2005_dm1500atg-TrimStack	CAGCTG.psum	1372;1,1374;10,1391;3,1403;9,1417;11,1439;8	6	42	82	8.19083		0	0	0	0		0	11		0	0	33.6549	5.90234	57.2643	10.0456
08-05-2005_dm1500atg-TrimStack	RANACYC.psum	1430;3,1449;1,1457;3,1484;9	4	16	116	7.91527		0	0	0	0		0	9		0	0	57.6549	7.3712	87.1397	28.1701
08-05-2005_dm1500atg-TrimStack	TAAT.psum	1062;1,1076;1,1078;1,1083;1,1112;1,1115;1,1124;4,1130;5,1142;4,1150;5,1160;2,1168;2,1175;1,1177;6,1187;1,1193;1,1195;1,1198;1,1207;5,1218;1,1221;20,1242;14,1257;21,1283;1,1285;14,1302;2,1314;6,1336;2	28	125	415	7.7634	1493;2	1	2	156	-5.06816		0	21		0	2	258.299	20.1846	339.037	177.56
08-05-2005_dm1500atg-TrimStack	TATAWAWA.psum	962;1,1067;2,1086;6,1097;1,1107;2,1213;2,1216;3,1228;4,1233;2,1237;19,1264;1,1266;4,1271;4,1278;1,1281;1,1283;4,1299;5,1438;20	18	82	96	7.74932		0	0	0	0		0	20		0	0	39.2988	7.31693	68.5665	10.0311
08-05-2005_dm1500atg-TrimStack	YTATCD.psum	1148;1,1184;1,1321;2,1341;2,1344;9,1358;41,1402;19,1422;3,1426;2	9	80	161	6.9985		0	0	0	0	1358;41	1	41		0	0	88.7757	10.32	130.056	47.4957
08-05-2005_dm1500atg-TrimStack	TAATAAT.psum	1148;3,1164;3,1219;7,1236;2,1261;3,1297;3	6	21	43	6.72549		0	0	0	0		0	7		0	0	16.2857	3.97209	32.1741	0.397343
08-05-2005_dm1500atg-TrimStack	TAATBR.psum	1062;1,1113;1,1115;1,1125;4,1132;4,1142;5,1151;3,1178;6,1226;5,1261;5,1268;1,1273;3,1277;1,1285;2,1317;1,1319;1,1356;1	17	45	231	6.50509		0	0	0	0		0	6		0	0	145.365	13.1643	198.022	92.7081
08-05-2005_dm1500atg-TrimStack	BBTATWTWD.psum	1042;2,1094;2,1115;2,1132;14,1147;4,1155;2,1199;8,1217;1,1227;2,1230;6,1237;28,1270;2,1274;1,1276;3,1285;1,1289;5,1295;10,1314;10,1325;1	19	104	223	6.47832	1491;4	1	4	39	-5.87683	1237;28	1	28		0	4	126.521	14.8926	186.091	66.9508
08-05-2005_dm1500atg-TrimStack	YAATTA.psum	1094;2,1097;3,1145;1,1148;1,1249;1,1254;1,1257;3,1261;7,1273;1,1285;4	10	24	138	6.42866		0	0	0	0		0	7		0	0	75.1942	9.76966	114.273	36.1155
08-05-2005_dm1500atg-TrimStack	ATTA.psum	1084;2,1097;2,1116;4,1128;7,1145;1,1171;1,1176;4,1191;1,1199;3,1206;1,1211;3,1223;3,1230;4,1236;10,1247;1,1253;24,1279;11,1294;2,1317;1,1319;1	20	86	402	6.34098		0	0	0	0		0	24		0	0	259.134	22.5306	349.256	169.011
08-05-2005_dm1500atg-TrimStack	HWAWATAVV.psum	1075;1,1077;2,1093;1,1104;10,1126;8,1135;1,1201;3,1206;4,1221;23,1245;22,1268;2,1275;3,1281;28,1310;15,1326;1,1445;3,1450;2	17	129	236	6.23997		0	0	0	0	1281;28	1	28		0	0	128.819	17.1765	197.525	60.1127
08-05-2005_dm1500atg-TrimStack	CAAAAYAA.psum	1234;2,1237;3,1253;5,1304;1,1370;2,1413;1,1417;2,1459;1,1486;5	9	22	41	6.21796		0	0	0	0		0	5		0	0	14.6429	4.23887	31.5983	-2.31262
08-05-2005_dm1500atg-TrimStack	ATTATTA.psum	1102;1,1111;4,1157;3,1191;1,1245;6,1256;2,1259;4,1265;1	8	22	40	6.10442		0	0	0	0		0	6		0	0	16.83	3.79562	32.0124	1.64751
	below six S.d.
08-05-2005_dm1500atg-TrimStack	YVATTA.psum	1095;1,1121;1,1128;1,1130;2,1145;1,1213;1,1225;1,1238;1,1240;1,1254;6,1273;2,1284;4,1317;1	13	23	223	5.74712		0	0	0	0		0	6		0	0	145.655	13.4581	199.487	91.8227
08-05-2005_dm1500atg-TrimStack	GACGTCA.psum	174;4	1	4	12	5.6947		0	0	0	0		0	4		0	0	2.51006	1.66645	9.17587	-4.15575
08-05-2005_dm1500atg-TrimStack	TAATTR.psum	1038;5,1114;2,1127;3,1131;7,1143;1,1145;1,1150;1,1179;6,1227;1,1229;3,1238;1,1264;6,1273;5,1285;3,1316;4	15	49	129	5.67275		0	0	0	0		0	7		0	0	75.3783	9.45251	113.188	37.5682
08-05-2005_dm1500atg-TrimStack	YHTWTATA.psum	1069;1,1072;1,1095;4,1205;3,1227;4,1232;1,1246;7,1272;7,1320;2	9	30	111	5.66038	1489;2	1	2	24	-4.04573		0	7		0	2	60.2636	8.96343	96.1173	24.4099
08-05-2005_dm1500atg-TrimStack	YWTWTATA.psum	1067;6,1095;4,1204;6,1246;7,1272;7,1287;1,1320;2	7	33	102	5.63674		0	0	0	0		0	7		0	0	53.7716	8.55607	87.9959	19.5473
08-05-2005_dm1500atg-TrimStack	ATGAATAT.psum	161;2,164;1,1266;6	3	9	15	5.60638		0	0	0	0		0	6		0	0	4.02314	1.95792	11.8548	-3.80856
08-05-2005_dm1500atg-TrimStack	GGGACTTTCC.psum	113;4	1	4	3	5.60595		0	0	0	0		0	4		0	0	0.201207	0.499254	2.19822	-1.79581
08-05-2005_dm1500atg-TrimStack	RTTACGTAAY.psum	567;3,1188;1	2	4	4	5.58949		0	0	0	0		0	3		0	0	0.390342	0.645794	2.97352	-2.19283
08-05-2005_dm1500atg-TrimStack	TWTWTATA.psum	1067;3,1071;3,1095;4,1204;4,1246;7,1273;4,1285;1,1287;1,1321;1	9	28	79	5.47929		0	0	0	0		0	7		0	0	39.7726	7.1592	68.4094	11.1358
08-05-2005_dm1500atg-TrimStack	GCCCCAGGC.psum	124;6	1	6	4	5.479		0	0	0	0		0	6		0	0	0.371227	0.662306	3.02045	-2.278
08-05-2005_dm1500atg-TrimStack	GGTCACAGTGACC.psum	125;13	1	13	2	5.47517		0	0	0	0		0	13		0	0	0.104628	0.346176	1.48933	-1.28008
08-05-2005_dm1500atg-TrimStack	RRRAGTATAC.psum	87;1,367;1,1251;1,1254;6	4	9	6	5.43284		0	0	0	0		0	6		0	0	0.865191	0.945143	4.64576	-2.91538
08-05-2005_dm1500atg-TrimStack	CAAGATGGCC.psum	142;8	1	8	3	5.42891		0	0	0	0		0	8		0	0	0.239437	0.508493	2.27341	-1.79454
08-05-2005_dm1500atg-TrimStack	RAGGAAR.psum	1484;4	1	4	58	5.36595		0	0	0	0		0	4		0	0	28.9427	5.41513	50.6032	7.28212
08-05-2005_dm1500atg-TrimStack	GGCCATCTTG.psum	192;8	1	8	3	5.34205		0	0	0	0		0	8		0	0	0.251509	0.514501	2.30951	-1.80649
08-05-2005_dm1500atg-TrimStack	GCCTGGGGC.psum	103;1	1	1	3	5.13823		0	0	0	0		0	1		0	0	0.289738	0.52747	2.39962	-1.82014
08-05-2005_dm1500atg-TrimStack	CACTNNA.psum	1406;7,1414;1,1417;6,1432;1,1466;1	5	16	120	5.11923		0	0	0	0		0	7		0	0	77.7404	8.25505	110.761	44.7202
08-05-2005_dm1500atg-TrimStack	RTRTATA.psum	1067;3,1124;1,1247;4,1272;1,1297;2	5	11	92	5.07237		0	0	0	0		0	4		0	0	51.9688	7.892	83.5368	20.4008
08-05-2005_dm1500atg-TrimStack	TNNAGTG.psum	1338;1,1348;1,1354;1,1399;2,1468;2,1471;4	6	11	124	5.00193		0	0	0	0		0	4		0	0	77.6147	9.27348	114.709	40.5208
08-05-2005_dm1500atg-TrimStack	GGTCANVVTGACC.psum	125;13,1323;12	2	25	2	4.9986		0	0	0	0		0	13		0	0	0.130785	0.373948	1.62658	-1.36501
08-05-2005_dm1500atg-TrimStack	TTCTAGAA.psum	994;1,1135;5	2	6	8	4.96557		0	0	0	0		0	5		0	0	1.4829	1.31246	6.73273	-3.76693
08-05-2005_dm1500atg-TrimStack	ATGATGTAAC.psum	1104;9	1	9	2	4.85742		0	0	0	0		0	9		0	0	0.171026	0.376532	1.67715	-1.3351
08-05-2005_dm1500atg-TrimStack	AGGAAACTGGA.psum	690;7	1	7	2	4.84521		0	0	0	0		0	7		0	0	0.15493	0.380803	1.67814	-1.36828
08-05-2005_dm1500atg-TrimStack	WGATAR.psum	505;1,1262;1,1272;2,1359;1	4	5	101	4.84248		0	0	0	0		0	2		0	0	64.4769	7.54223	94.6458	34.3079
08-05-2005_dm1500atg-TrimStack	ATTGGNTTATTA.psum	121;8	1	8	3	4.77768		0	0	0	0		0	8		0	0	0.279678	0.569381	2.5572	-1.99785
08-05-2005_dm1500atg-TrimStack	TAATAATAATAATAA.psum	1161;3,1236;3	2	6	4	4.76756		0	0	0	0		0	3		0	0	0.590543	0.715136	3.45109	-2.27
08-05-2005_dm1500atg-TrimStack	TGGGWGGTC.psum	117;3	1	3	4	4.75989		0	0	0	0		0	3		0	0	0.561368	0.722418	3.45104	-2.3283
08-05-2005_dm1500atg-TrimStack	TTRTTTTG.psum	1454;2,1468;1,1474;1	3	4	32	4.73181		0	0	0	0		0	2		0	0	13.7867	3.84911	29.1832	-1.60974
08-05-2005_dm1500atg-TrimStack	MWGATAR.psum	504;2,1271;2	2	4	70	4.72768		0	0	0	0		0	2		0	0	39.827	6.38221	65.3558	14.2981
08-05-2005_dm1500atg-TrimStack	ATRMATATGCAA.psum	1164;2	1	2	3	4.69134		0	0	0	0		0	2		0	0	0.406439	0.55284	2.6178	-1.80492
08-05-2005_dm1500atg-TrimStack	GAACNNNTGTTC.psum	160;1,1421;1,1425;7	3	9	4	4.65721		0	0	0	0		0	7		0	0	0.567404	0.73705	3.51561	-2.3808
08-05-2005_dm1500atg-TrimStack	GGTCABBNTGACC.psum	167;13	1	13	2	4.62987		0	0	0	0		0	13		0	0	0.156942	0.39808	1.74926	-1.43538
08-05-2005_dm1500atg-TrimStack	RGATTA.psum	1480;3	1	3	53	4.61683		0	0	0	0		0	3		0	0	28.6006	5.28489	49.7401	7.46106
08-05-2005_dm1500atg-TrimStack	GGAAAGTCCC.psum	115;10,1385;9	2	19	2	4.54557		0	0	0	0		0	10		0	0	0.171026	0.402364	1.78048	-1.43843
08-05-2005_dm1500atg-TrimStack	RMTAATNRRG.psum	142;1,1274;5,1351;1	3	7	19	4.5297		0	0	0	0		0	5		0	0	7.27867	2.58766	17.6293	-3.07197
08-05-2005_dm1500atg-TrimStack	CNNGAANNTTCNNG.psum	1040;4,1200;1	2	5	7	4.52105		0	0	0	0		0	4		0	0	1.71227	1.16958	6.39059	-2.96605
08-05-2005_dm1500atg-TrimStack	GGGATTAGGA.psum	164;10,188;10	2	20	2	4.50631		0	0	0	0		0	10		0	0	0.150905	0.410335	1.79224	-1.49043
08-05-2005_dm1500atg-TrimStack	GGGATTAGGA.psum	164;10,188;10	2	20	2	4.50631		0	0	0	0		0	10		0	0	0.150905	0.410335	1.79224	-1.49043
08-05-2005_dm1500atg-TrimStack	TATAYAY.psum	1234;2,1274;1,1276;1	3	4	88	4.44649	1492;1,1494;1	2	2	18	-4.30091		0	2		0	1	52.4175	8.00237	84.427	20.408
08-05-2005_dm1500atg-TrimStack	CGCCCACGC.psum	129;7	1	7	4	4.43143		0	0	0	0		0	7		0	0	0.579477	0.771878	3.66699	-2.50804
08-05-2005_dm1500atg-TrimStack	GACCWCCCA.psum	89;6	1	6	4	4.42255		0	0	0	0		0	6		0	0	0.60664	0.767286	3.67579	-2.46251
08-05-2005_dm1500atg-TrimStack	TGACGTC.psum	391;1	1	1	10	4.42087		0	0	0	0		0	1		0	0	2.63581	1.66578	9.29892	-4.02729
08-05-2005_dm1500atg-TrimStack	GCCAGA.psum	1495;1	1	1	37	4.38212		0	0	0	0		0	1		0	0	18.0302	4.32892	35.3459	0.714509
08-05-2005_dm1500atg-TrimStack	TATTTTTAG.psum	1213;1	1	1	9	4.31631		0	0	0	0		0	1		0	0	2.27565	1.55789	8.50723	-3.95592
08-05-2005_dm1500atg-TrimStack	CNAGNNGNANCCAGC.psum	144;15	1	15	2	4.30549		0	0	0	0		0	15		0	0	0.181087	0.422463	1.87094	-1.50877
08-05-2005_dm1500atg-TrimStack	GTTACATCAT.psum	632;7	1	7	2	4.30231		0	0	0	0		0	7		0	0	0.201207	0.4181	1.87361	-1.47119
08-05-2005_dm1500atg-TrimStack	CACRTG.psum	281;2	1	2	46	4.2575		0	0	0	0		0	2		0	0	24.998	4.93295	44.7298	5.26619
08-05-2005_dm1500atg-TrimStack	CTGAGTCAT.psum	138;4,170;9,866;7	3	20	3	4.22424		0	0	0	0		0	9		0	0	0.34507	0.628499	2.85907	-2.16893
08-05-2005_dm1500atg-TrimStack	CWWWCCAC.psum	1491;1	1	1	22	4.20326		0	0	0	0		0	1		0	0	9.31087	3.01888	21.3864	-2.76465
08-05-2005_dm1500atg-TrimStack	ATGACTCAG.psum	145;9,791;1,1064;6,1148;7	4	23	2	4.15679		0	0	0	0		0	9		0	0	0.209256	0.4308	1.93245	-1.51394
08-05-2005_dm1500atg-TrimStack	GACACCC.psum	321;3	1	3	9	4.14328		0	0	0	0		0	3		0	0	2.16097	1.65063	8.7635	-4.44157
08-05-2005_dm1500atg-TrimStack	MRRMHMYDCCYHYW.psum	630;1	1	1	21	4.14308		0	0	0	0		0	1		0	0	8.88531	2.92408	20.5816	-2.811
08-05-2005_dm1500atg-TrimStack	TTCCCAY.psum	1394;1	1	1	24	4.13617		0	0	0	0		0	1		0	0	11.3089	3.06833	23.5822	-0.964481
08-05-2005_dm1500atg-TrimStack	TTCCCAY.psum	1394;1	1	1	24	4.13617		0	0	0	0		0	1		0	0	11.3089	3.06833	23.5822	-0.964481
08-05-2005_dm1500atg-TrimStack	TTATTATTATTATTA.psum	62;4,931;10	2	14	4	4.13008		0	0	0	0		0	10		0	0	0.555332	0.834045	3.89151	-2.78085
08-05-2005_dm1500atg-TrimStack	GAACANNNGTTC.psum	160;1,162;2,1425;2,1431;1	4	6	4	4.12731		0	0	0	0		0	2		0	0	0.637827	0.814616	3.89629	-2.62064
08-05-2005_dm1500atg-TrimStack	ANNNNCATTA.psum	1124;2	1	2	66	4.11318		0	0	0	0		0	2		0	0	39.9588	6.33118	65.2835	14.634
08-05-2005_dm1500atg-TrimStack	AAATTCAT.psum	750;1,1365;1	2	2	12	4.0935		0	0	0	0		0	1		0	0	4.12978	1.92261	11.8202	-3.56067
08-05-2005_dm1500atg-TrimStack	TTTCCAAT.psum	181;1	1	1	13	4.07789		0	0	0	0		0	1		0	0	4.2334	2.14979	12.8325	-4.36574
08-05-2005_dm1500atg-TrimStack	GGGGCGGGGC.psum	985;7	1	7	3	4.07525		0	0	0	0		0	7		0	0	0.392354	0.639874	2.95185	-2.16714
08-05-2005_dm1500atg-TrimStack	CYYNATTAKY.psum	1082;1	1	1	18	4.0568		0	0	0	0		0	1		0	0	7.52113	2.58304	17.8533	-2.81103
08-05-2005_dm1500atg-TrimStack	ATTGGAAA.psum	1242;1,1244;1,1367;1,1483;1	4	4	12	4.04761		0	0	0	0		0	1		0	0	4.04326	1.96579	11.9064	-3.8199
08-05-2005_dm1500atg-TrimStack	TAATAANCCAAT.psum	166;12	1	12	2	4.04503		0	0	0	0		0	12		0	0	0.217304	0.440713	1.98015	-1.54555
08-05-2005_dm1500atg-TrimStack	WSYTSYYY.psum		0	0	0	0	1320;1,1325;3,1429;3,1484;1,1486;4,1491;4	6	16	99	-6.32624		0	0		0	4	207.224	17.1072	275.653	138.795
08-05-2005_dm1500atg-TrimStack	WRGYTGY.psum		0	0	0	0		0	0	0	0		0	0		0	0	81.6177	9.54723	119.807	43.4288
08-05-2005_dm1500atg-TrimStack	YTATCW.psum		0	0	0	0		0	0	0	0		0	0		0	0	63.2374	8.13728	95.7865	30.6883
08-05-2005_dm1500atg-TrimStack	ATTGG.psum		0	0	0	0		0	0	0	0		0	0		0	0	64.0211	7.92206	95.7094	32.3329
08-05-2005_dm1500atg-TrimStack	CCAAT.psum		0	0	0	0		0	0	0	0		0	0		0	0	63.9527	7.78411	95.0891	32.8163
08-05-2005_dm1500atg-TrimStack	GRGTNTY.psum		0	0	0	0	1494;1	1	1	26	-4.01552		0	0		0	1	58.007	7.97083	89.8904	26.1237
08-05-2005_dm1500atg-TrimStack	CCKCCY.psum		0	0	0	0	1306;2	1	2	18	-4.21072		0	0		0	2	52.0252	8.0806	84.3476	19.7027
08-05-2005_dm1500atg-TrimStack	RGGMGG.psum		0	0	0	0		0	0	0	0		0	0		0	0	48.1559	8.02328	80.2491	16.0628
08-05-2005_dm1500atg-TrimStack	TAATGNNNNT.psum		0	0	0	0	1415;1,1487;8	2	9	5	-5.62686		0	0		0	8	41.8531	6.5495	68.0511	15.6551
08-05-2005_dm1500atg-TrimStack	YTATCWK.psum		0	0	0	0		0	0	0	0		0	0		0	0	38.332	6.69367	65.1067	11.5573
08-05-2005_dm1500atg-TrimStack	ATGAC.psum		0	0	0	0	1426;1,1455;1,1457;1,1465;1,1467;2,1476;8,1486;1,1488;7	8	22	6	-5.1431		0	0		0	8	38.492	6.31759	63.7623	13.2216
08-05-2005_dm1500atg-TrimStack	GTCAT.psum		0	0	0	0		0	0	0	0		0	0		0	0	38.5201	6.25708	63.5484	13.4918
08-05-2005_dm1500atg-TrimStack	YTTCCTY.psum		0	0	0	0		0	0	0	0		0	0		0	0	28.8239	5.90367	52.4386	5.20927
08-05-2005_dm1500atg-TrimStack	TAATCY.psum		0	0	0	0		0	0	0	0		0	0		0	0	27.1942	5.62632	49.6994	4.68889
08-05-2005_dm1500atg-TrimStack	TGYGGT.psum		0	0	0	0		0	0	0	0		0	0		0	0	28.0553	5.22106	48.9396	7.17107
08-05-2005_dm1500atg-TrimStack	CAYGTG.psum		0	0	0	0		0	0	0	0		0	0		0	0	25.4245	5.25457	46.4428	4.40627
08-05-2005_dm1500atg-TrimStack	CATATG.psum		0	0	0	0	1475;3	1	3	1	-4.51211		0	0		0	3	20.0946	4.23185	37.022	3.16716
08-05-2005_dm1500atg-TrimStack	TCTGGC.psum		0	0	0	0		0	0	0	0		0	0		0	0	18.3028	4.19709	35.0912	1.51447
08-05-2005_dm1500atg-TrimStack	TSGCGSSM.psum		0	0	0	0		0	0	0	0		0	0		0	0	17.6871	4.13476	34.2262	1.14807
08-05-2005_dm1500atg-TrimStack	KSSCGCSA.psum		0	0	0	0		0	0	0	0		0	0		0	0	16.8592	3.87484	32.3585	1.3598
08-05-2005_dm1500atg-TrimStack	KKAGTCA.psum		0	0	0	0		0	0	0	0		0	0		0	0	12.2907	3.5267	26.3975	-1.81605
08-05-2005_dm1500atg-TrimStack	RTGGGAA.psum		0	0	0	0		0	0	0	0		0	0		0	0	11.7555	3.45445	25.5733	-2.06225
08-05-2005_dm1500atg-TrimStack	TGACTMM.psum		0	0	0	0		0	0	0	0		0	0		0	0	12.167	3.29811	25.3595	-1.02545
08-05-2005_dm1500atg-TrimStack	CCWWNWWWGG.psum		0	0	0	0		0	0	0	0		0	0		0	0	10.8431	3.28301	23.9751	-2.289
08-05-2005_dm1500atg-TrimStack	CCWWWNWWGG.psum		0	0	0	0		0	0	0	0		0	0		0	0	10.6117	3.19458	23.39	-2.16665
08-05-2005_dm1500atg-TrimStack	CACCTGY.psum		0	0	0	0		0	0	0	0		0	0		0	0	10.1217	3.28221	23.2506	-3.00711
08-05-2005_dm1500atg-TrimStack	RCAGGTG.psum		0	0	0	0		0	0	0	0		0	0		0	0	10.2364	3.09206	22.6046	-2.1318
08-05-2005_dm1500atg-TrimStack	ATTWGCAT.psum		0	0	0	0		0	0	0	0		0	0		0	0	8.93561	3.06697	21.2035	-3.33227
08-05-2005_dm1500atg-TrimStack	ATGCWAAT.psum		0	0	0	0		0	0	0	0		0	0		0	0	8.79477	3.02706	20.903	-3.31348
08-05-2005_dm1500atg-TrimStack	TACGTG.psum		0	0	0	0		0	0	0	0		0	0		0	0	7.9336	3.02565	20.0362	-4.16899
08-05-2005_dm1500atg-TrimStack	CACGTA.psum		0	0	0	0		0	0	0	0		0	0		0	0	8.03823	2.8894	19.5958	-3.51938
08-05-2005_dm1500atg-TrimStack	GTGGWWWG.psum		0	0	0	0		0	0	0	0		0	0		0	0	8.9165	2.6328	19.4477	-1.61472
08-05-2005_dm1500atg-TrimStack	WRDRGGHRKDKYYK.psum		0	0	0	0		0	0	0	0		0	0		0	0	8.45775	2.49198	18.4257	-1.51019
08-05-2005_dm1500atg-TrimStack	YSWWTGGYYRRD.psum		0	0	0	0		0	0	0	0		0	0		0	0	6.80382	2.80176	18.0109	-4.40321
08-05-2005_dm1500atg-TrimStack	CCWWWWWWGG.psum		0	0	0	0		0	0	0	0		0	0		0	0	6.77968	2.71236	17.6291	-4.06976
08-05-2005_dm1500atg-TrimStack	ATGCAAAT.psum		0	0	0	0		0	0	0	0		0	0		0	0	6.38934	2.64429	16.9665	-4.18783
08-05-2005_dm1500atg-TrimStack	HYYRRCCAWWSR.psum		0	0	0	0		0	0	0	0		0	0		0	0	6.62475	2.45257	16.435	-3.18555
08-05-2005_dm1500atg-TrimStack	ATTTGCAT.psum		0	0	0	0		0	0	0	0		0	0		0	0	6.44869	2.46462	16.3072	-3.40977
08-05-2005_dm1500atg-TrimStack	ATGAATTT.psum		0	0	0	0		0	0	0	0		0	0		0	0	4.58853	2.02418	12.6852	-3.50818
08-05-2005_dm1500atg-TrimStack	TTGGCNNNNNNCCA.psum		0	0	0	0		0	0	0	0		0	0		0	0	3.79276	1.97451	11.6908	-4.10529
08-05-2005_dm1500atg-TrimStack	TGGNNNNNNGCCAA.psum		0	0	0	0		0	0	0	0		0	0		0	0	3.91147	1.90525	11.5325	-3.70954
08-05-2005_dm1500atg-TrimStack	TTCTMGAA.psum		0	0	0	0		0	0	0	0		0	0		0	0	3.17103	1.82011	10.4515	-4.10942
08-05-2005_dm1500atg-TrimStack	CTAWWWWTAG.psum		0	0	0	0		0	0	0	0		0	0		0	0	3.43058	1.70149	10.2366	-3.37539
08-05-2005_dm1500atg-TrimStack	TTCKAGAA.psum		0	0	0	0		0	0	0	0		0	0		0	0	3.1167	1.77464	10.2153	-3.98187
08-05-2005_dm1500atg-TrimStack	GGGTGTC.psum		0	0	0	0		0	0	0	0		0	0		0	0	2.41751	1.5051	8.43791	-3.6029
08-05-2005_dm1500atg-TrimStack	CTAAAAATA.psum		0	0	0	0		0	0	0	0		0	0		0	0	2.24547	1.45423	8.0624	-3.57146
08-05-2005_dm1500atg-TrimStack	TCAATTAAAT.psum		0	0	0	0		0	0	0	0		0	0		0	0	1.0674	1.05411	5.28385	-3.14904
08-05-2005_dm1500atg-TrimStack	ATTTAATTGA.psum		0	0	0	0		0	0	0	0		0	0		0	0	0.82495	0.953412	4.6386	-2.9887
08-05-2005_dm1500atg-TrimStack	GTATACTYYY.psum		0	0	0	0		0	0	0	0		0	0		0	0	0.711268	0.849982	4.11119	-2.68866
08-05-2005_dm1500atg-TrimStack	TTDRCGTCAC.psum		0	0	0	0		0	0	0	0		0	0		0	0	0.465795	0.69732	3.25507	-2.32348
08-05-2005_dm1500atg-TrimStack	GTGACGYHAA.psum		0	0	0	0		0	0	0	0		0	0		0	0	0.422535	0.67771	3.13338	-2.28831
08-05-2005_dm1500atg-TrimStack	CGGTGCTGA.psum		0	0	0	0		0	0	0	0		0	0		0	0	0.389336	0.653367	3.0028	-2.22413
08-05-2005_dm1500atg-TrimStack	TTGCATATKYAT.psum		0	0	0	0		0	0	0	0		0	0		0	0	0.443662	0.612861	2.89511	-2.00778
08-05-2005_dm1500atg-TrimStack	TCAGCACCG.psum		0	0	0	0		0	0	0	0		0	0		0	0	0.371227	0.574454	2.66904	-1.92659
08-05-2005_dm1500atg-TrimStack	GCCCCGCCCC.psum		0	0	0	0		0	0	0	0		0	0		0	0	0.298793	0.479204	2.21561	-1.61802
08-05-2005_dm1500atg-TrimStack	TNWCYYWWTNRGGWAA.psum		0	0	0	0		0	0	0	0		0	0		0	0	0.273642	0.467849	2.14504	-1.59775
08-05-2005_dm1500atg-TrimStack	GCTGGnTnCnnCTnG.psum		0	0	0	0		0	0	0	0		0	0		0	0	0.246479	0.47111	2.13092	-1.63796
08-05-2005_dm1500atg-TrimStack	TCCTAATCCC.psum		0	0	0	0		0	0	0	0		0	0		0	0	0.191147	0.463651	2.04575	-1.66346
08-05-2005_dm1500atg-TrimStack	ATGCATATGCAT.psum		0	0	0	0		0	0	0	0		0	0		0	0	0.205231	0.459784	2.04437	-1.6339
08-05-2005_dm1500atg-TrimStack	TTATTATATTATTA.psum		0	0	0	0		0	0	0	0		0	0		0	0	0.225352	0.450264	2.02641	-1.5757
08-05-2005_dm1500atg-TrimStack	TTWCCYNAWWRRGWNA.psum		0	0	0	0		0	0	0	0		0	0		0	0	0.209256	0.406777	1.83636	-1.41785
08-05-2005_dm1500atg-TrimStack	AGACANNNTGTTCA.psum		0	0	0	0		0	0	0	0		0	0		0	0	0.140845	0.347862	1.53229	-1.2506
08-05-2005_dm1500atg-TrimStack	TCCAGTTTCCT.psum		0	0	0	0		0	0	0	0		0	0		0	0	0.132797	0.339355	1.49022	-1.22462
08-05-2005_dm1500atg-TrimStack	AGGTCANNNTCACCT.psum		0	0	0	0		0	0	0	0		0	0		0	0	0.120724	0.325807	1.42395	-1.1825
08-05-2005_dm1500atg-TrimStack	GGTCATGACC.psum		0	0	0	0		0	0	0	0		0	0		0	0	0.120724	0.325807	1.42395	-1.1825
08-05-2005_dm1500atg-TrimStack	GGTCACGTGGCC.psum		0	0	0	0		0	0	0	0		0	0		0	0	0.108652	0.311202	1.35346	-1.13616
08-05-2005_dm1500atg-TrimStack	ATTTGAAATGCAAAT.psum		0	0	0	0		0	0	0	0		0	0		0	0	0.105634	0.307368	1.33511	-1.12384
08-05-2005_dm1500atg-TrimStack	ATTCNNNNGCCCTAAAAATAAAACA.psum		0	0	0	0		0	0	0	0		0	0		0	0	0.100604	0.300803	1.30382	-1.10261
08-05-2005_dm1500atg-TrimStack	TGTTTTATTTTTAGGGCNNNNGAAT.psum		0	0	0	0		0	0	0	0		0	0		0	0	0.100604	0.300803	1.30382	-1.10261
08-05-2005_dm1500atg-TrimStack	ATTGTCAAATTGTA.psum		0	0	0	0		0	0	0	0		0	0		0	0	0.0985915	0.298113	1.29104	-1.09386
08-05-2005_dm1500atg-TrimStack	AGGTCATGACCT.psum		0	0	0	0		0	0	0	0		0	0		0	0	0.0965795	0.295384	1.27812	-1.08496
08-05-2005_dm1500atg-TrimStack	GGCCACGTGACC.psum		0	0	0	0		0	0	0	0		0	0		0	0	0.0965795	0.295384	1.27812	-1.08496
08-05-2005_dm1500atg-TrimStack	AGGTGANNNTGACCT.psum		0	0	0	0		0	0	0	0		0	0		0	0	0.0905433	0.286958	1.23838	-1.05729
08-05-2005_dm1500atg-TrimStack	ATTTGCATTTCAAAT.psum		0	0	0	0		0	0	0	0		0	0		0	0	0.0905433	0.286958	1.23838	-1.05729
08-05-2005_dm1500atg-TrimStack	CACACAACCACTTTA.psum		0	0	0	0		0	0	0	0		0	0		0	0	0.0905433	0.286958	1.23838	-1.05729
08-05-2005_dm1500atg-TrimStack	TAAAGTGGTTGTGTG.psum		0	0	0	0		0	0	0	0		0	0		0	0	0.0905433	0.286958	1.23838	-1.05729
08-05-2005_dm1500atg-TrimStack	AGAACANNNTGTTCT.psum		0	0	0	0		0	0	0	0		0	0		0	0	0.0905433	0.286958	1.23838	-1.05729
08-05-2005_dm1500atg-TrimStack	ATATTCAT.psum		0	0	0	0		0	0	0	0		0	0		0	0	3.7173	1.73134	10.6427	-3.20807
08-05-2005_dm1500atg-TrimStack	ATGCAAAT.psum		0	0	0	0		0	0	0	0		0	0		0	0	6.38934	2.64429	16.9665	-4.18783
08-05-2005_dm1500atg-TrimStack	ATGCAAATTA.psum		0	0	0	0		0	0	0	0		0	0		0	0	0.855131	0.932931	4.58686	-2.87659
08-05-2005_dm1500atg-TrimStack	ATTGG.psum		0	0	0	0		0	0	0	0		0	0		0	0	64.0211	7.92206	95.7094	32.3329
08-05-2005_dm1500atg-TrimStack	ATTGTCAAATTGTA.psum		0	0	0	0		0	0	0	0		0	0		0	0	0.0985915	0.298113	1.29104	-1.09386
08-05-2005_dm1500atg-TrimStack	ATTTAATTGA.psum		0	0	0	0		0	0	0	0		0	0		0	0	0.82495	0.953412	4.6386	-2.9887
08-05-2005_dm1500atg-TrimStack	ATTTGCAT.psum		0	0	0	0		0	0	0	0		0	0		0	0	6.44869	2.46462	16.3072	-3.40977
08-05-2005_dm1500atg-TrimStack	CCAAT.psum		0	0	0	0		0	0	0	0		0	0		0	0	63.9527	7.78411	95.0891	32.8163
08-05-2005_dm1500atg-TrimStack	CCATATATGG.psum		0	0	0	0		0	0	0	0		0	0		0	0	0.231388	0.490124	2.19189	-1.72911
08-05-2005_dm1500atg-TrimStack	CGGTGCTGA.psum		0	0	0	0		0	0	0	0		0	0		0	0	0.389336	0.653367	3.0028	-2.22413
08-05-2005_dm1500atg-TrimStack	GCGTGGGCG.psum		0	0	0	0		0	0	0	0		0	0		0	0	0.760563	0.846946	4.14835	-2.62722
08-05-2005_dm1500atg-TrimStack	GGTCACTGTGACC.psum		0	0	0	0		0	0	0	0		0	0		0	0	0.0915493	0.288389	1.2451	-1.06201
08-05-2005_dm1500atg-TrimStack	RTGGGAA.psum		0	0	0	0		0	0	0	0		0	0		0	0	11.7555	3.45445	25.5733	-2.06225
08-05-2005_dm1500atg-TrimStack	TAATTTGCAT.psum		0	0	0	0		0	0	0	0		0	0		0	0	0.744467	0.872734	4.2354	-2.74647
08-05-2005_dm1500atg-TrimStack	TACAATTTGACAAT.psum		0	0	0	0		0	0	0	0		0	0		0	0	0.112676	0.316196	1.37746	-1.15211
08-05-2005_dm1500atg-TrimStack	TCAATTAAAT.psum		0	0	0	0		0	0	0	0		0	0		0	0	1.0674	1.05411	5.28385	-3.14904
08-05-2005_dm1500atg-TrimStack	TCAGCACCG.psum		0	0	0	0		0	0	0	0		0	0		0	0	0.371227	0.574454	2.66904	-1.92659
08-05-2005_dm1500atg-TrimStack	TCCTAATCCC.psum		0	0	0	0		0	0	0	0		0	0		0	0	0.191147	0.463651	2.04575	-1.66346
