# Supplementary material for: Cis-motifs upstream of the transcription and translation initiation sites are effectively revealed by their positional disequilibrium in eukaryote genomes using frequency distribution curves
Source: BMC Bioinformatics. 2006 Nov 30;7:522. doi: 10.1186/1471-2105-7-522 (PMC1698937; doi:10.1186/1471-2105-7-522)
Supplement: Additional File 13 — Raw data and graphs for Figure 5. Raw data on the two randomly chosen examples for CREs that possess positional disequilibria shown in Figure 5. [file 1471-2105-7-522-S13.xls]

## Sheet: CGTNNNNNNYGA (sc atg)
Promoter Point Map (5-prime at the top!) of motif: CGTNNNNNNYGA in sequence set with 5361 number of sequences.D:\Kenneth\mm-analysis\Sc080805\ScTS\08-08-2005_Sc1500atg-TrimStack.txt
3
3
4
6
8
11
11
11
13
14
15
18
16
17
16
14
15
12
14
17
16
15
14
12
13
12
13
13
11
12
12
9
12
16
16
15
13
14
14
15
18
19
20
21
18
15
16
20
25
25
26
27
23
22
21
24
27
26
29
26
22
22
20
20
21
20
20
16
12
13
10
11
11
12
12
12
16
19
18
19
19
18
19
19
20
20
21
21
18
17
18
20
21
27
25
25
25
26
30
28
27
26
25
23
23
18
19
17
15
13
9
10
13
13
12
11
11
13
12
13
14
14
15
16
15
15
15
16
17
15
18
18
17
19
18
17
16
16
17
17
18
18
15
15
15
12
13
14
12
12
15
17
14
15
17
17
17
19
17
15
15
15
12
13
14
14
14
14
15
13
14
15
16
16
17
13
13
13
12
13
17
17
16
16
17
17
17
18
19
18
19
19
15
16
19
21
19
19
20
24
24
25
23
23
23
23
22
20
20
22
21
18
18
18
21
20
21
21
22
21
23
22
20
21
20
19
16
17
17
19
17
21
20
22
24
24
23
23
26
25
26
24
23
19
21
20
21
22
25
24
22
23
23
22
24
25
24
23
22
20
17
17
16
15
15
18
17
18
18
17
16
17
18
19
20
20
19
16
15
15
15
16
18
18
19
20
21
20
19
23
23
22
22
20
17
14
14
12
10
10
9
6
8
9
8
8
9
12
13
13
14
15
18
19
17
18
21
24
23
22
21
24
24
25
24
23
25
24
21
20
21
20
19
19
19
17
16
16
15
15
14
12
12
13
15
13
13
15
16
17
17
15
15
19
22
24
22
22
22
22
21
21
22
23
24
22
19
16
16
15
16
16
20
20
20
22
25
24
25
25
24
25
24
23
20
19
18
17
14
14
15
16
20
20
22
23
22
21
21
19
19
21
21
22
22
24
21
21
25
25
26
26
27
27
26
25
24
22
25
24
20
23
22
23
22
22
21
23
21
20
18
20
20
20
20
19
20
19
23
19
20
21
24
23
26
24
25
27
26
24
20
23
21
20
20
19
17
16
14
15
15
17
17
15
15
16
13
14
15
18
22
20
19
19
18
19
21
21
22
20
21
21
18
18
20
21
22
22
23
25
24
24
23
21
22
23
25
24
26
25
25
23
23
26
24
25
25
23
21
21
19
20
18
18
17
14
15
15
15
15
13
12
13
12
14
14
14
15
14
13
14
15
16
16
15
16
13
12
17
16
17
17
14
14
16
16
16
16
20
20
19
20
19
19
19
19
17
22
23
25
22
22
19
22
22
24
27
27
26
23
24
22
23
24
25
23
22
23
23
26
27
25
23
22
23
23
24
25
28
25
24
21
22
23
23
23
21
21
22
20
18
17
15
14
15
15
14
17
19
20
17
16
19
19
21
22
20
21
21
18
16
15
15
16
12
12
12
11
11
10
11
12
11
13
13
14
18
20
20
20
20
19
18
21
23
24
26
24
21
19
18
20
21
20
22
18
16
16
14
17
17
18
20
21
22
24
23
23
25
25
26
26
26
26
24
25
22
21
22
22
21
17
20
17
17
17
16
16
17
17
18
18
18
21
16
16
16
15
17
13
14
14
13
12
13
14
15
16
16
21
21
24
24
26
28
28
26
23
24
23
25
21
20
20
19
17
15
17
19
25
25
26
24
24
28
28
28
28
29
30
29
25
23
23
25
26
21
18
19
18
17
14
14
11
11
11
10
9
11
15
17
21
20
22
22
22
24
23
23
23
23
19
16
13
14
13
13
13
12
12
12
11
9
9
10
9
8
10
9
13
12
14
12
12
13
14
13
13
15
14
17
15
19
18
19
20
20
21
20
22
21
20
17
16
14
14
16
15
15
16
17
16
16
17
18
19
20
21
19
25
27
25
28
28
28
28
27
28
27
26
26
20
19
19
16
16
16
15
17
15
15
15
15
18
18
18
18
17
17
18
18
20
20
22
24
24
23
26
26
27
28
29
29
29
28
28
25
25
29
27
29
31
29
28
28
26
26
24
26
26
22
21
19
16
17
19
17
17
17
16
16
15
17
20
21
22
20
17
18
20
19
22
20
18
17
14
13
14
16
17
18
17
19
18
20
21
20
20
19
17
16
17
15
13
11
10
10
11
11
12
13
15
17
16
18
18
18
18
20
18
19
19
19
18
18
18
16
16
18
18
18
21
21
20
23
24
25
23
24
27
28
32
33
32
31
30
27
27
25
25
27
29
29
24
21
19
19
19
20
20
18
18
16
16
14
17
18
19
18
19
17
17
18
21
22
20
20
17
14
14
17
17
19
18
21
20
21
20
21
23
25
26
24
23
22
21
18
17
16
16
16
16
14
14
16
18
21
21
21
21
22
20
20
22
23
24
25
26
24
26
26
27
25
30
31
28
30
28
28
27
27
29
34
35
36
31
29
30
30
30
31
30
28
27
21
21
20
20
21
21
20
22
18
20
25
25
26
25
25
26
25
25
28
26
28
31
27
27
27
26
26
28
28
28
23
24
23
18
19
17
18
20
21
21
21
22
23
21
22
25
28
28
29
28
27
24
24
21
22
22
20
20
17
18
16
17
18
22
23
25
25
27
28
26
27
27
29
28
30
26
26
26
28
29
30
28
25
25
23
24
22
23
22
26
25
23
22
25
28
26
26
28
28
30
31
25
25
28
27
27
25
26
27
22
21
20
21
25
24
20
26
26
29
30
29
30
32
30
28
26
27
29
23
21
20
22
23
23
21
22
23
23
23
22
22
28
28
26
27
26
27
28
27
27
25
26
29
22
20
21
20
20
21
20
21
22
21
19
17
19
19
18
16
18
18
19
18
20
20
23
22
24
23
21
28
27
26
27
26
23
29
27
29
26
28
32
26
27
27
27
35
36
34
35
33
33
34
31
34
35
37
34
28
27
27
28
29
29
28
30
28
27
25
28
28
30
32
31
31
32
34
39
39
38
42
41
39
40
37
38
38
39
38
38
38
38
36
35
36
35
32
34
36
35
35
33
39
41
43
48
53
51
57
55
52
52
52
51
49
46
44
41
39
40
41
47
49
51
54
50
48
53
52
52
53
53
50
44
45
46
42
49
49
46
49
49
50
54
53
56
55
55
59
54
50
52
48
55
50
49
50
47
46
46
42
41
43
40
39
29
29
24
21
18
18
14
13
11
10
10
9
10
10
11
10
11
12
12
12
12
11
11
13
13
13
11
11
12
10
9
9
10
11
10
10
9
8
8
9
7
8
8
8
7
6
6
5
6
7
8
8
9
7
7
9
11
13
13
12
11
10
11
11
11
11
12
11
9
7
9
10
10
10
8
7
6
6
5
5
5
7
5
4
4
4
5
6
6
6
7
5
6
4
5
5
5
5
6
5
5
5
4
4
3
3
2
2
2
2
0

## Sheet: CGGGTRR (sc atg)
Promoter Point Map (5-prime at the top!) of motif: CGGGTRR in sequence set with 5361 number of sequences.D:\Kenneth\mm-analysis\Sc080805\ScTS\08-08-2005_Sc1500atg-TrimStack.txt
0
1
1
3
3
4
4
4
3
4
2
2
2
2
3
4
4
4
4
3
3
2
1
1
1
3
3
4
4
4
3
3
2
5
4
5
5
7
8
7
4
4
3
3
1
0
0
0
2
3
3
4
4
4
4
2
1
1
0
2
4
4
4
4
4
4
2
0
0
1
3
3
3
4
4
4
4
4
6
7
6
8
8
7
5
3
2
2
0
1
3
4
4
5
6
6
5
3
2
2
1
0
0
0
0
1
2
2
2
3
3
3
2
2
3
5
5
7
7
7
7
6
4
3
1
2
3
2
2
2
2
2
2
1
1
1
1
2
2
1
1
2
2
3
2
2
2
2
1
1
1
1
1
1
4
4
4
4
4
4
5
6
6
6
5
5
5
4
0
0
1
3
4
5
7
7
7
6
4
3
3
1
1
1
1
1
2
2
3
5
5
6
6
5
4
4
2
2
2
2
2
2
1
2
4
4
4
4
6
6
6
5
4
4
5
3
4
3
2
3
3
2
2
1
2
2
4
4
5
5
5
5
5
2
3
3
3
3
3
3
3
3
2
2
2
2
2
2
1
2
2
2
2
2
4
4
4
5
6
5
5
4
4
3
2
1
1
1
0
0
0
0
0
0
0
0
0
1
1
2
2
3
3
4
3
3
2
2
1
1
0
0
0
0
0
1
2
2
2
4
4
5
4
4
5
5
3
3
4
4
3
2
3
3
4
3
4
4
5
4
5
4
4
4
4
3
3
2
2
2
1
1
1
1
1
1
0
0
2
3
3
4
4
5
5
3
2
2
1
2
1
1
1
2
2
2
1
1
1
1
0
0
0
0
1
1
1
2
2
2
2
1
1
1
0
0
0
0
0
0
0
1
2
2
2
3
3
4
4
4
4
5
4
5
5
4
4
4
3
3
2
2
2
1
1
1
1
1
1
2
3
3
4
4
5
4
3
3
4
3
3
2
4
4
4
3
4
4
6
4
4
4
6
5
5
4
4
4
3
2
2
2
2
5
6
7
7
7
7
8
5
4
4
3
4
7
6
7
7
6
6
6
4
4
3
3
3
3
3
2
1
1
1
1
1
0
0
0
0
0
1
1
1
1
1
1
1
1
3
3
3
3
3
3
5
3
3
3
3
3
4
2
2
2
2
2
2
1
1
1
1
1
2
3
3
4
4
4
5
4
3
4
3
3
3
3
3
4
3
2
2
2
1
1
0
0
0
0
0
2
2
2
2
4
4
4
2
2
2
2
0
0
0
2
2
2
2
3
4
4
3
3
3
4
3
2
2
2
3
3
4
4
5
5
5
5
5
3
3
4
4
4
3
3
4
4
2
3
2
5
5
5
6
7
6
6
4
4
3
3
2
2
4
3
3
3
4
4
4
2
2
2
2
0
0
0
2
2
2
2
2
2
2
0
1
1
1
1
1
2
2
1
1
2
2
4
3
5
5
5
4
4
2
2
0
0
0
1
2
3
4
4
4
4
3
2
1
2
4
4
5
7
8
8
9
7
7
6
4
3
4
1
3
4
4
5
5
4
7
8
7
7
7
7
7
5
3
3
4
3
3
3
3
3
3
2
3
4
4
3
3
3
4
3
3
5
6
5
5
5
5
4
3
2
2
4
4
5
6
5
5
5
4
4
3
2
2
3
3
2
1
2
2
2
1
2
2
4
4
4
4
5
4
4
2
1
1
2
2
2
3
3
4
4
5
4
5
4
4
3
3
1
1
0
2
2
3
4
4
5
6
4
4
4
4
5
5
5
6
8
7
6
5
4
3
2
0
0
0
0
0
3
4
4
4
4
4
6
4
3
3
4
4
5
3
2
3
5
5
5
4
4
5
4
2
1
1
2
3
2
2
2
2
2
2
3
5
5
5
5
6
5
3
1
4
5
5
4
4
4
4
1
1
4
5
9
9
10
10
9
6
6
4
4
3
4
4
5
5
3
3
5
4
4
3
3
3
3
1
1
1
2
4
4
6
6
6
6
5
4
4
2
2
2
2
2
0
1
2
2
2
2
3
4
5
4
4
4
4
3
2
0
0
2
3
4
4
4
4
4
3
3
3
4
5
5
6
5
4
3
3
2
3
2
2
2
2
2
4
4
5
5
6
6
5
3
3
3
3
2
3
4
5
4
7
8
8
7
7
6
6
2
1
1
2
2
2
2
2
3
3
3
2
2
2
4
3
4
3
4
4
5
3
3
3
3
2
2
1
3
5
5
5
5
6
7
5
5
5
5
5
5
4
5
3
2
2
2
1
3
2
2
3
3
5
6
4
4
4
3
3
2
1
1
1
1
2
3
2
2
4
5
5
4
5
5
5
4
3
3
4
2
2
3
2
2
2
1
1
1
1
1
1
2
3
3
3
4
4
4
4
3
4
4
2
3
6
5
6
5
5
6
7
5
5
4
4
4
4
2
3
3
3
4
5
5
5
4
5
5
4
3
3
3
2
2
2
2
4
4
4
4
3
3
4
2
1
2
3
3
3
3
3
5
4
4
5
5
4
6
6
7
6
6
7
8
6
5
4
4
4
4
6
6
5
5
5
5
4
1
1
4
5
5
4
4
4
4
3
2
2
3
3
4
4
3
3
4
4
6
7
7
7
8
8
7
8
7
7
9
8
8
8
6
5
6
4
5
4
4
4
4
4
4
5
5
6
5
6
7
8
7
7
6
7
6
4
3
2
2
4
4
4
4
3
3
3
1
0
2
2
3
3
3
6
6
4
5
4
6
7
4
4
4
4
6
4
5
6
6
6
5
3
3
1
0
1
1
2
4
4
5
8
7
7
9
7
7
7
5
7
7
4
5
6
5
5
3
6
7
7
6
6
6
7
4
3
3
5
8
9
9
11
12
12
10
7
5
4
5
5
5
5
6
8
10
8
8
9
10
10
9
8
10
11
11
10
12
13
13
12
11
12
13
11
11
11
11
11
9
11
11
12
15
15
14
16
15
15
13
10
9
12
12
12
13
16
15
14
15
15
18
17
15
17
22
20
19
17
18
19
18
14
14
14
14
15
14
14
15
17
17
16
17
18
18
17
16
17
17
16
19
22
25
27
30
30
34
29
26
26
24
21
20
17
20
21
19
19
17
22
19
17
16
18
18
18
14
17
20
21
19
18
17
17
14
10
10
10
10
10
10
9
8
6
5
3
3
1
1
1
1
0
0
1
2
2
2
3
3
3
2
1
2
2
1
1
1
1
2
2
2
2
2
2
2
1
0
0
1
1
1
1
1
1
1
0
0
1
1
1
1
1
1
1
1
1
1
1
2
2
3
3
3
3
3
2
2
2
1
1
1
2
2
2
1
1
1
1
1
1
1
1
1
1
1
0
1
1
1
1
1
2
2
1
2
2
2
2
2
2
2
1
1
1
1
0
0
0
0

## Sheet: YTTCCTY (ce atg)
Promoter Point Map (5-prime at the top!) of motif: YTTCCTY in sequence set with 19179 number of sequences.D:\Kenneth\mm-analysis\Ce080805\CeTS\08-08-2005_Ce1500atg-TrimStack.txt
12
23
30
39
47
49
55
53
54
56
59
57
60
60
58
59
61
57
60
64
71
73
68
69
66
64
67
71
69
72
64
64
68
66
57
60
56
65
66
63
60
68
68
72
65
68
66
67
60
59
60
67
72
74
69
67
70
61
57
53
58
61
65
62
66
62
59
58
62
60
58
60
67
69
65
63
65
62
65
58
53
52
48
45
44
47
46
56
56
56
52
59
56
67
60
65
73
72
73
72
61
61
57
60
67
63
61
67
75
79
70
67
66
65
59
52
50
56
58
59
57
66
70
70
73
74
77
83
77
76
72
71
67
65
55
65
62
68
63
67
70
78
73
67
67
72
70
69
68
65
69
66
60
64
66
71
71
74
75
76
74
77
72
69
63
64
66
66
60
62
65
78
84
78
85
87
89
91
82
76
82
71
66
64
60
58
50
43
49
51
50
53
59
64
77
74
73
71
68
63
63
55
54
57
57
62
65
59
62
71
72
73
66
67
73
72
64
60
65
68
66
64
61
64
63
60
65
67
73
72
71
74
71
66
70
65
71
68
73
70
69
66
71
63
62
59
63
68
68
64
62
67
65
66
64
63
64
72
65
62
62
59
56
55
55
56
61
62
62
73
71
73
76
70
66
72
67
68
66
61
71
76
76
75
79
77
82
72
66
62
60
62
63
63
60
64
69
70
63
58
58
64
62
60
60
62
66
65
67
76
73
70
68
76
79
82
77
81
79
87
83
83
79
77
72
75
69
63
59
57
54
52
50
54
54
65
60
59
61
58
57
53
51
58
67
73
78
78
80
75
71
76
75
76
71
77
78
79
75
70
76
80
80
76
77
67
68
59
54
52
56
60
68
75
79
83
88
83
77
76
66
61
64
60
62
67
68
72
75
71
67
63
59
50
54
57
61
64
72
84
90
82
82
77
78
70
58
57
61
59
63
58
62
64
66
69
70
73
77
77
73
73
67
65
62
66
67
70
69
72
74
69
71
81
79
76
76
77
81
77
60
61
61
63
63
65
58
62
64
69
65
62
58
66
72
80
75
80
83
79
81
73
69
67
62
60
65
64
66
59
62
65
67
68
61
59
58
61
59
56
58
66
68
76
76
76
74
79
73
73
74
75
76
80
69
66
67
58
58
58
65
74
76
82
87
83
77
68
63
64
58
54
55
60
56
59
59
57
61
63
66
73
69
72
80
80
76
72
72
71
66
63
64
68
69
66
68
71
74
71
63
64
64
65
64
58
61
67
74
80
83
86
87
88
83
76
73
72
67
70
71
73
70
65
63
65
66
62
64
72
73
75
78
80
79
74
71
72
68
67
64
66
70
71
72
75
75
72
69
70
65
63
66
67
75
81
88
89
86
80
77
72
64
63
62
68
66
64
60
68
66
71
69
66
70
76
71
75
78
78
86
84
78
76
74
72
70
63
61
62
66
59
56
60
66
68
70
76
77
79
80
77
81
75
73
74
74
74
76
72
73
71
68
62
60
56
55
55
54
56
56
61
64
70
70
67
67
67
59
56
50
54
55
57
62
61
64
67
72
72
70
65
66
69
63
59
63
60
63
67
65
70
65
58
64
62
60
59
59
58
61
57
64
63
61
61
65
69
67
58
55
62
65
64
65
66
66
64
59
51
52
45
51
51
53
59
63
65
72
66
74
83
74
73
69
66
63
59
61
61
62
66
60
63
65
55
65
61
61
70
70
72
74
64
67
69
62
61
56
55
56
58
53
56
58
58
59
60
58
59
56
52
52
60
57
62
64
67
68
71
61
64
58
56
59
65
64
69
73
73
71
69
71
73
72
67
66
71
69
65
66
68
72
72
65
62
64
60
61
62
67
71
80
76
75
70
74
73
74
71
78
79
79
73
74
80
75
75
75
69
72
69
61
66
63
60
69
65
68
74
71
71
72
69
71
69
63
59
52
57
59
59
62
62
67
70
69
71
67
66
69
66
66
59
57
52
49
48
53
52
55
52
56
58
57
53
53
53
57
62
61
64
59
60
63
57
59
60
58
63
66
65
72
69
67
69
72
74
70
68
64
62
60
56
54
59
56
64
63
65
64
59
67
67
67
68
66
71
81
67
73
73
73
73
69
71
79
76
71
76
81
87
76
74
70
74
74
69
64
67
68
80
76
78
77
76
78
73
66
76
79
86
90
88
93
94
79
70
64
70
74
69
64
67
72
69
63
53
55
59
70
67
74
72
79
80
80
71
80
79
79
74
72
73
69
70
66
65
72
79
80
84
73
71
70
66
65
60
59
59
59
63
66
69
70
71
72
75
79
75
66
65
71
77
74
71
69
72
76
69
69
74
74
81
81
74
81
81
80
76
78
81
86
86
79
82
92
88
85
83
84
87
82
70
68
70
68
59
58
63
70
70
66
71
73
76
70
66
72
79
75
79
77
81
82
83
75
76
74
80
80
79
75
77
82
84
82
84
82
85
90
92
92
91
87
90
87
88
87
87
80
79
76
81
74
79
77
75
75
80
73
75
73
73
78
74
71
74
78
74
74
74
79
85
86
80
79
79
74
78
72
69
72
73
81
86
79
82
88
88
88
74
76
82
76
73
68
68
73
75
73
77
75
86
83
86
91
93
88
92
87
91
94
92
92
100
97
87
81
80
71
74
73
70
81
82
75
76
70
65
62
60
65
71
74
70
78
82
81
80
77
79
83
80
84
87
84
86
85
88
86
86
86
89
86
96
99
99
100
104
108
117
113
112
115
114
107
109
103
92
87
83
85
87
85
84
83
88
98
93
101
100
101
106
102
95
100
91
88
88
96
94
98
95
94
97
94
87
97
93
89
96
93
97
93
93
91
98
92
91
88
100
93
100
97
99
99
97
90
89
80
84
78
86
95
95
96
94
92
100
85
80
81
84
87
73
73
80
80
79
79
87
107
103
112
116
118
114
111
101
102
98
92
91
93
94
97
99
92
98
97
94
99
99
103
104
108
106
109
105
109
103
115
108
119
128
129
127
126
122
117
108
97
100
99
102
93
103
101
102
96
98
99
111
100
103
110
113
112
116
110
111
114
107
103
111
103
102
107
106
109
110
103
102
103
109
101
98
104
102
112
106
96
102
110
110
105
98
104
110
104
93
87
89
85
84
84
94
99
105
112
121
126
122
125
124
126
117
118
109
112
106
110
109
125
122
128
129
130
140
138
128
131
137
142
148
135
135
149
142
130
130
126
125
118
110
121
132
122
127
132
133
129
115
116
126
129
133
136
131
143
142
140
128
124
128
130
135
131
135
141
148
150
153
138
132
124
129
123
122
125
129
138
139
141
140
130
125
120
115
112
100
97
107
105
108
116
127
134
134
122
118
120
111
103
94
88
92
92
86
82
76
69
73
69
68
66
74
75
83
75
66
61
56
37
26
12
7
7
3

## Sheet: YTTCCTY (ce tss)
Promoter Point Map (5-prime at the top!) of motif: YTTCCTY in sequence set with 885 number of sequences.D:\Kenneth\mm-analysis\Ce080805\CeTS\08-08-2005_Ce1500tss-TrimStack.txt
0
1
1
2
4
5
6
6
5
6
6
5
4
3
3
4
4
3
4
4
4
4
4
3
3
1
2
2
2
2
4
4
4
5
5
5
7
5
5
5
3
3
3
0
0
0
1
2
3
4
4
4
5
4
4
5
4
4
5
4
5
5
3
4
4
3
3
2
2
2
2
3
4
5
5
5
6
5
4
3
4
4
3
2
3
4
6
4
5
5
7
6
5
3
3
2
3
1
2
2
2
2
2
1
2
1
2
3
3
3
3
2
2
1
1
1
1
1
4
4
4
3
3
3
3
1
1
2
4
4
4
5
4
4
3
1
2
3
2
2
3
3
3
2
1
1
1
0
0
1
1
1
2
2
2
4
4
5
6
6
7
7
5
6
5
4
4
3
3
3
1
2
2
2
3
4
4
5
5
6
5
4
3
5
4
3
2
2
3
3
1
1
1
1
3
3
3
3
4
4
5
4
3
5
6
5
5
4
3
4
2
1
1
2
2
2
1
2
2
4
3
3
4
4
5
8
6
7
7
6
6
4
1
3
3
5
5
10
10
10
8
8
7
7
2
2
3
3
3
3
3
3
3
2
3
2
1
1
1
1
1
0
0
0
2
2
3
4
6
6
6
6
7
6
5
5
5
5
4
3
3
3
1
3
4
3
4
4
6
6
4
3
3
3
3
1
1
1
2
2
1
1
1
2
2
2
2
3
4
6
5
5
4
4
3
3
1
2
3
3
3
3
2
3
2
1
1
2
2
3
2
2
2
3
3
4
3
3
3
3
2
3
2
3
3
4
4
5
3
4
3
3
3
3
2
2
2
3
5
4
4
4
4
3
2
1
1
1
1
1
2
2
1
1
1
1
1
0
0
0
0
0
0
0
0
0
0
0
0
0
2
3
3
3
3
5
6
4
4
4
7
7
5
4
4
3
3
1
2
4
4
4
4
6
6
5
3
4
4
5
3
2
3
3
3
3
2
2
2
1
1
0
1
1
1
1
2
3
4
3
5
5
5
4
4
3
3
1
1
1
1
0
0
1
1
1
1
1
1
1
1
1
1
1
2
3
5
6
6
6
6
5
4
4
2
2
4
4
4
6
4
4
4
2
4
4
2
2
2
2
3
1
2
2
3
3
3
2
2
1
3
4
5
5
6
7
8
6
4
4
4
3
3
4
5
5
4
4
4
3
2
2
2
2
3
3
5
6
5
6
7
6
6
5
4
5
4
3
3
4
3
2
2
2
2
2
3
3
4
4
4
4
5
3
3
2
2
2
3
3
3
5
5
4
4
3
2
2
1
1
1
1
2
2
4
4
7
8
8
7
9
7
6
3
2
4
4
3
4
4
6
7
5
5
4
5
6
4
4
6
7
7
6
7
7
7
5
4
5
6
5
5
5
6
6
6
6
5
5
4
6
8
7
5
5
5
5
3
1
2
2
4
4
5
4
6
5
5
5
5
5
6
4
5
6
4
6
5
4
4
3
3
5
4
5
6
7
8
7
7
8
7
8
7
7
8
7
6
6
4
5
5
5
5
4
4
4
3
4
3
2
2
6
6
7
5
7
9
9
5
6
6
6
4
4
5
5
4
3
3
3
2
2
2
2
3
3
4
3
2
2
2
1
1
2
2
4
6
6
7
7
6
6
4
3
4
5
5
4
5
6
5
4
2
2
2
1
0
0
1
1
1
1
1
2
2
1
2
4
6
6
5
6
7
6
4
3
3
4
3
4
4
5
7
7
6
6
4
4
4
1
1
2
2
4
5
7
7
8
9
10
8
7
5
5
4
3
5
5
6
5
5
5
4
1
4
6
6
6
6
7
9
7
5
5
5
5
5
3
2
1
2
4
4
4
4
4
4
4
2
2
1
1
2
4
3
4
4
4
4
3
1
1
0
0
0
0
2
3
3
3
4
4
4
3
2
2
3
3
3
4
5
6
6
6
5
5
5
4
3
4
3
5
5
4
4
4
4
4
3
5
5
5
5
4
5
5
3
3
3
4
5
5
4
4
5
4
4
4
3
3
3
3
3
2
1
1
2
2
2
5
7
7
7
6
6
6
3
1
1
2
2
3
2
4
5
5
4
4
3
3
1
1
2
4
5
7
7
7
6
5
4
4
2
3
3
3
3
2
2
3
2
3
3
4
4
3
2
4
3
4
4
4
4
6
6
6
6
6
8
9
10
8
9
8
7
6
5
2
5
4
6
8
7
8
8
6
6
5
3
3
2
3
2
2
3
4
5
5
6
7
8
6
5
6
6
4
3
3
4
5
3
3
4
5
7
8
8
8
8
8
7
4
2
1
1
1
1
2
4
4
5
6
6
5
5
4
4
3
2
2
4
3
3
3
3
4
4
3
4
4
4
4
3
3
2
1
0
0
0
0
0
1
1
1
4
5
5
5
5
7
8
6
5
5
6
6
4
4
4
5
5
4
3
4
3
3
2
2
2
3
2
3
3
3
3
3
3
3
2
1
2
2
3
3
4
5
6
6
6
6
7
7
8
8
8
8
7
5
4
3
3
2
4
4
5
5
5
5
5
3
4
4
4
3
2
2
2
2
2
3
3
3
3
3
2
1
1
2
3
3
3
3
3
3
2
2
2
3
4
5
7
7
6
7
7
6
8
8
9
10
9
9
9
7
4
3
3
4
4
4
3
4
4
5
4
4
5
6
5
6
5
6
8
7
6
9
8
8
8
5
7
8
6
6
5
4
4
2
2
2
2
2
2
3
3
2
1
1
3
4
4
5
6
7
7
6
6
5
5
5
4
5
4
4
4
4
4
5
4
5
4
6
7
7
8
9
9
10
9
8
8
7
7
6
6
6
6
5
5
4
4
4
4
3
4
3
3
3
5
6
7
7
9
10
10
8
6
5
5
6
6
7
6
9
9
10
7
6
6
7
4
4
3
3
5
5
4
4
5
5
5
3
5
5
7
7
6
6
7
5
6
4
4
5
7
7
7
8
8
8
8
9
8
9
7
9
9
9
8
8
6
7
6
6
5
5
6
7
9
8
8
10
11
11
10
7
9
8
6
4
3
4
4
2
3
4
4
4
4
5
8
7
8
7
8
7
6
5
6
6
6
7
8
9
10
10
10
10
10
9
10
9
8
7
7
6
8
8
6
6
5
7
7
5
3
3
3
3
4
4
5
6
6
8
9
6
7
6
10
11
10
10
15
14
16
12
13
12
14
9
8
7
7
6
11
9
12
15
15
16
16
17
18
15
13
14
13
12
8
9
9
9
10
12
14
16
14
15
20
20
20
20
18
21
20
16
14
12
13
12
9
13
13
13
15
13
13
13
9
8
8
6
5
6
5
5
4
4
4
6
5
8
8
12
11
12
10
9
7
7
3
5
3
3
5
8
10
11
9
9
9
7
3
1
0
0
0
0
0

## Sheet: BBTATWTWD (ce atg)
Promoter Point Map (5-prime at the top!) of motif: BBTATWTWD in sequence set with 19179 number of sequences.D:\Kenneth\mm-analysis\Ce080805\CeTS\08-08-2005_Ce1500atg-TrimStack.txt
37
59
83
108
130
157
179
208
237
228
236
240
240
237
239
249
238
237
239
233
224
223
223
228
211
222
219
223
219
229
226
236
223
229
224
226
221
233
228
227
222
227
239
236
233
222
219
230
243
242
250
240
246
242
254
246
236
227
226
217
229
230
230
229
241
245
245
249
250
237
236
238
236
223
222
216
219
212
216
212
218
207
216
209
219
219
220
215
213
211
217
215
233
239
238
241
251
262
265
269
270
256
248
254
255
249
244
246
248
244
238
239
226
223
227
232
224
229
232
233
228
227
233
227
220
226
224
227
239
237
233
230
232
236
233
235
231
231
226
238
234
236
234
224
217
224
214
228
228
239
244
242
254
250
247
262
264
256
248
246
250
246
258
256
241
232
238
239
239
236
234
222
226
237
240
236
231
224
217
227
225
219
226
229
235
251
262
270
267
272
272
260
264
256
244
242
237
238
235
233
234
219
223
225
228
235
229
238
239
234
241
254
249
241
236
237
239
242
242
237
230
236
238
232
227
217
214
223
230
223
232
231
241
242
244
240
227
230
227
209
205
203
211
213
218
229
233
238
249
242
242
238
233
236
231
224
226
222
236
229
226
234
227
223
225
213
213
206
224
228
226
228
235
235
252
258
267
256
251
247
250
248
253
251
248
242
235
239
243
244
239
230
238
232
233
236
239
247
245
239
239
224
226
228
231
233
223
221
230
231
237
244
242
233
233
233
238
234
240
231
224
223
243
248
242
245
259
252
240
243
248
231
223
233
225
221
217
239
237
237
247
237
231
235
224
231
227
232
225
220
242
243
239
242
236
231
234
238
243
225
227
225
231
235
244
241
244
242
246
246
253
253
259
261
255
255
252
251
255
248
247
241
238
237
222
230
236
232
226
227
235
230
242
254
243
247
254
261
265
266
275
266
262
266
259
258
271
264
257
258
262
265
267
269
261
246
244
249
238
230
226
228
224
228
232
241
229
231
246
252
247
257
251
261
260
270
282
276
272
268
258
263
254
250
247
243
238
238
235
243
249
247
245
252
248
252
241
243
247
241
238
228
226
219
213
222
220
208
205
208
216
206
205
214
215
223
221
224
220
224
231
241
242
242
243
250
255
264
268
264
257
251
254
262
247
241
234
235
229
223
220
218
212
217
215
231
227
234
247
246
248
257
258
261
256
253
255
261
253
244
238
244
243
244
241
232
223
236
240
233
242
239
235
234
233
232
228
235
243
245
250
245
256
272
276
282
273
271
259
249
246
245
243
240
233
235
238
235
243
244
243
239
243
254
254
249
261
269
269
272
267
258
260
266
261
257
256
262
261
270
268
265
266
263
263
257
261
259
262
265
254
251
259
258
261
263
250
244
246
248
242
242
241
235
223
239
235
242
241
248
251
258
254
264
255
252
243
250
262
260
248
257
263
263
264
269
271
256
259
275
274
269
268
279
275
270
276
277
264
264
249
251
241
232
234
228
215
220
217
225
221
235
261
255
257
265
258
257
254
264
250
241
252
250
243
241
248
240
230
239
230
228
226
227
233
235
241
249
248
260
246
250
255
256
262
266
259
251
241
262
258
259
249
243
242
251
262
267
262
271
281
292
284
283
283
284
289
286
277
262
255
257
264
266
255
252
251
246
255
263
263
257
251
259
258
251
256
257
260
256
256
253
247
243
248
259
266
263
260
255
254
257
255
249
239
221
218
221
233
243
246
251
261
262
273
263
265
267
259
255
250
239
249
238
258
260
243
243
241
240
247
236
247
243
249
257
265
271
272
282
292
294
291
288
295
294
293
303
293
290
290
290
291
287
289
300
292
281
273
259
268
269
268
271
253
252
268
273
283
268
263
264
258
259
258
250
249
249
255
252
253
249
250
258
265
265
261
251
261
253
249
257
250
254
263
259
261
261
268
265
263
261
255
243
257
267
263
254
272
262
263
268
280
281
271
269
287
278
290
288
290
282
267
270
272
265
262
253
257
262
274
282
281
291
289
302
301
307
303
288
280
278
266
261
258
263
260
252
267
276
283
285
291
282
284
290
298
282
282
278
277
279
273
271
258
257
258
256
261
258
250
262
265
265
258
256
259
253
265
269
266
257
261
256
268
266
267
263
258
257
263
264
270
262
264
266
268
282
284
280
273
271
270
267
270
258
247
244
245
245
253
267
267
269
279
275
272
272
282
280
271
267
263
262
264
272
270
266
258
252
256
262
269
276
265
263
265
281
296
311
302
290
298
310
307
300
285
282
263
262
269
270
267
269
279
284
277
288
295
277
266
263
274
272
262
265
255
251
267
269
269
263
264
263
256
250
251
251
252
244
248
246
254
260
267
264
257
252
268
274
270
263
267
270
290
297
299
295
292
300
315
316
316
304
301
300
298
298
306
301
299
301
294
291
288
290
294
273
273
270
265
266
265
270
259
244
258
255
249
244
248
255
257
273
279
270
279
286
299
300
289
291
287
295
304
299
304
300
299
302
301
300
297
289
285
272
272
266
272
265
262
267
274
279
281
279
293
296
310
312
306
310
311
318
319
316
312
310
302
304
294
280
278
274
272
271
263
261
257
263
276
275
275
278
276
276
287
300
297
295
282
286
284
281
295
282
274
273
271
274
280
276
284
272
275
275
270
270
276
268
286
287
285
300
291
298
293
304
310
285
287
291
286
289
291
292
280
281
291
281
286
286
295
286
291
300
295
294
296
299
293
292
303
298
289
290
287
298
286
295
291
277
277
287
288
294
296
298
290
296
313
321
316
318
303
290
291
295
285
281
282
271
270
285
293
289
286
287
293
287
294
291
288
293
296
307
315
307
304
310
311
311
310
308
297
300
301
305
302
289
288
283
289
290
275
275
273
272
289
292
290
290
290
311
311
323
337
341
342
338
339
339
322
329
316
311
295
290
288
290
301
301
291
298
282
292
299
302
305
296
292
297
295
299
302
293
308
298
315
335
336
338
346
351
358
335
337
321
308
300
303
299
302
309
318
313
307
304
317
318
316
307
304
305
334
328
334
324
325
335
333
323
332
309
310
306
307
303
304
317
317
318
320
332
333
332
325
317
315
311
306
301
307
304
305
316
319
302
298
286
303
300
300
299
297
313
317
328
349
332
333
342
347
342
323
327
329
309
305
315
309
308
315
318
331
336
346
356
340
346
345
336
341
337
346
345
342
353
342
343
338
358
337
325
336
339
336
350
353
366
348
370
375
376
381
385
378
387
384
382
382
384
373
381
381
375
367
365
369
361
378
392
402
408
437
440
448
451
462
461
463
467
467
467
465
478
489
485
466
470
462
479
474
487
491
490
502
525
511
516
492
477
473
462
444
422
399
401
386
391
380
361
354
371
373
369
354
342
329
346
354
360
352
351
359
359
365
366
339
319
278
237
201
154
125
85
49
31
12
6

## Sheet: BBTATWTWD (ce tss)
Promoter Point Map (5-prime at the top!) of motif: BBTATWTWD in sequence set with 885 number of sequences.D:\Kenneth\mm-analysis\Ce080805\CeTS\08-08-2005_Ce1500tss-TrimStack.txt
1
4
5
6
8
12
12
13
14
18
16
16
16
14
11
14
15
14
12
14
14
14
16
16
14
15
15
13
13
14
13
12
13
12
9
9
9
8
9
11
11
9
9
9
10
12
11
9
8
8
9
11
13
12
9
9
10
9
8
7
5
4
7
9
10
11
12
14
17
18
19
16
15
13
11
10
8
5
6
5
6
6
8
8
10
11
12
12
14
13
12
10
10
9
8
7
6
5
6
7
7
7
8
8
11
12
11
13
14
14
16
17
18
18
16
15
12
13
14
13
11
11
9
9
12
12
9
10
9
9
11
10
11
10
10
10
9
9
9
7
7
7
6
6
6
6
6
7
7
10
10
9
12
13
14
13
14
14
11
12
13
11
10
9
10
7
8
8
7
10
12
13
13
12
12
10
11
12
10
7
7
6
6
11
11
13
13
11
12
12
14
17
12
12
11
9
10
9
8
7
6
7
9
12
14
15
16
17
22
23
26
24
20
19
18
18
19
16
13
9
12
16
16
17
17
16
17
18
19
22
17
16
16
15
16
15
17
16
13
17
17
17
18
16
14
14
14
13
9
10
9
8
9
11
8
9
8
10
9
9
11
10
7
8
7
8
8
8
8
8
11
11
10
12
12
13
13
12
13
12
13
13
11
9
6
9
12
10
10
11
16
16
17
20
21
18
18
17
16
11
14
14
11
8
10
9
9
9
10
8
9
12
13
11
11
11
10
11
11
13
10
9
10
11
15
16
16
16
13
13
14
15
17
14
14
13
13
16
16
14
13
13
13
13
12
12
8
10
12
16
14
16
15
16
16
17
17
16
13
14
11
12
11
12
11
9
8
7
7
6
9
11
10
11
12
15
14
16
17
13
12
12
12
12
10
10
9
8
10
9
8
8
7
10
13
13
16
16
16
16
15
16
12
10
10
9
7
10
11
12
15
16
16
14
12
13
10
10
11
10
10
10
10
11
10
11
11
9
6
5
4
5
4
5
6
7
12
13
14
16
16
18
20
19
17
12
12
12
11
10
9
7
8
10
14
13
12
13
14
13
14
13
12
9
11
12
10
9
9
9
8
9
9
9
9
9
11
13
13
15
14
19
19
19
19
19
19
17
19
22
18
17
18
18
16
15
15
15
13
11
11
9
9
8
8
8
6
5
6
6
8
9
10
11
12
11
12
13
12
12
11
13
12
11
11
10
8
10
8
9
10
10
11
12
13
15
13
15
15
12
12
11
9
10
9
10
8
11
11
11
12
13
10
11
10
11
9
8
9
10
9
10
9
12
11
12
13
12
14
16
17
16
13
14
13
14
15
13
15
14
15
16
16
15
14
14
13
11
12
12
11
10
10
9
7
6
7
7
9
9
11
12
12
14
17
15
14
13
13
13
12
13
12
9
8
8
6
6
4
4
5
5
6
10
9
13
15
18
18
16
16
15
15
17
14
13
11
10
11
11
11
8
9
9
8
10
10
10
10
10
10
8
7
7
5
5
5
4
5
5
6
9
11
11
12
11
12
11
10
10
8
7
6
5
6
7
7
7
9
9
8
9
11
12
12
15
15
13
13
14
13
11
9
8
9
9
8
7
7
8
8
10
10
8
10
9
10
10
9
10
8
8
9
8
9
10
10
12
12
15
16
15
16
16
15
16
14
14
12
12
10
9
9
9
10
10
11
13
12
12
11
10
10
9
10
8
9
10
11
11
13
12
11
10
12
8
7
9
12
11
12
14
16
17
18
18
17
15
16
17
16
14
15
17
20
19
19
19
17
15
19
17
15
12
14
13
12
14
15
15
15
17
18
16
18
18
16
16
14
15
13
14
15
14
14
15
16
17
15
16
14
13
14
15
15
13
10
10
11
13
12
11
10
9
9
11
11
8
7
7
6
5
7
10
9
9
11
11
12
15
15
13
10
10
13
12
12
12
9
10
10
12
13
12
15
15
15
16
18
19
18
19
19
18
17
18
18
17
17
18
16
14
13
14
12
13
12
13
12
13
13
13
13
16
14
15
15
15
14
14
12
11
10
11
11
10
12
11
12
12
12
13
15
14
16
17
21
20
23
24
23
20
19
17
15
14
15
13
12
10
12
12
13
11
11
10
11
11
12
12
13
14
15
12
12
12
13
14
13
13
14
13
13
14
14
15
14
15
17
13
14
14
14
14
12
13
11
11
13
14
16
16
16
15
16
17
16
17
16
14
14
15
16
14
16
15
13
12
13
13
12
14
14
12
14
13
16
15
13
14
13
12
11
9
11
10
11
13
13
13
14
14
14
13
12
13
11
8
7
6
6
6
6
5
7
7
8
8
10
12
15
14
15
12
15
15
15
14
14
12
15
14
16
14
13
17
17
15
18
17
19
18
19
22
20
20
21
17
17
16
14
12
9
7
6
7
8
7
7
8
12
12
12
14
14
14
15
15
17
14
15
14
13
12
10
8
9
6
9
9
11
14
15
15
16
16
18
15
14
16
13
13
14
13
11
9
8
8
4
3
2
2
3
4
7
9
12
13
15
16
17
19
19
18
16
14
14
17
16
17
17
18
17
20
21
21
20
21
20
18
18
18
18
16
16
14
14
12
13
12
13
12
14
14
12
10
14
13
15
14
13
13
13
17
18
16
16
14
14
13
12
13
9
8
6
7
6
8
10
10
9
10
12
16
15
17
15
17
19
19
19
20
17
16
15
16
14
14
16
16
13
14
15
15
16
16
15
14
16
21
20
20
19
20
18
18
17
14
10
10
11
14
10
11
11
13
13
15
16
14
12
12
14
13
11
12
11
10
10
10
12
12
13
14
14
12
13
17
17
16
13
13
12
14
15
14
10
11
10
10
9
9
9
14
14
17
17
19
22
23
25
24
22
26
24
24
25
23
24
22
20
20
17
17
18
18
19
16
17
18
16
16
15
14
12
10
12
12
12
11
13
16
16
18
21
19
19
21
21
18
19
19
20
20
20
20
17
19
19
19
17
16
15
15
13
15
16
17
16
17
16
15
15
15
13
10
9
8
9
8
9
10
11
16
18
18
18
20
19
19
22
21
16
13
13
11
8
10
10
7
9
15
16
18
19
21
20
18
17
19
18
19
17
17
19
18
23
23
21
16
19
20
20
17
18
16
17
17
18
14
12
12
12
12
12
17
15
17
17
20
22
22
23
20
15
16
17
16
17
16
16
16
17
19
20
19
19
17
19
20
20
21
23
25
25
29
30
30
30
30
31
27
24
23
23
23
22
23
22
20
21
22
23
20
20
19
17
18
18
18
23
23
23
24
28
28
29
33
35
31
30
34
33
31
33
34
31
29
29
28
26
24
24
23
23
24
25
25
30
30
31
27
25
26
26
27
25
22
21
24
27
30
25
25
21
21
22
27
29
27
24
25
22
22
21
17
10
3
2
1

## Sheet: CAGCTG (dm atg)
Promoter Point Map (5-prime at the top!) of motif: CAGCTG in sequence set with 10671 number of sequences.D:\Kenneth\mm-analysis\droso\StackedSeqs\08-05-2005_dm1500atg-TrimStack.txt
5
13
18
22
34
40
43
43
46
43
38
37
33
33
31
35
38
38
42
43
42
40
35
41
36
28
30
30
31
27
27
31
28
30
28
24
27
32
34
35
33
32
34
31
28
28
30
34
33
33
34
36
35
35
31
29
32
33
33
33
35
36
33
29
36
34
36
38
38
41
36
35
34
30
31
28
27
32
30
30
32
36
40
37
38
41
43
38
41
39
39
33
32
30
24
25
25
35
32
36
36
39
44
40
47
45
47
43
40
39
36
37
35
40
40
38
33
36
37
30
35
33
35
30
31
31
23
27
30
33
32
36
39
40
35
37
40
41
39
40
39
40
36
33
34
30
34
33
35
38
40
46
46
43
42
40
47
42
37
40
38
38
28
29
35
30
32
32
30
27
27
30
36
38
46
50
44
42
38
38
35
34
38
39
33
29
33
34
37
35
37
41
34
35
31
36
39
43
42
40
41
40
37
30
34
33
38
39
38
45
47
50
46
47
48
42
37
34
33
29
27
27
31
29
27
25
30
34
31
31
32
33
30
29
32
32
33
32
37
36
33
33
35
39
33
36
34
37
34
30
38
35
35
37
35
35
33
32
33
32
39
42
38
40
39
35
33
29
26
29
31
31
28
32
34
29
29
30
32
34
34
35
35
34
31
34
31
28
24
28
26
22
25
31
36
35
40
41
43
40
39
42
42
39
40
41
38
32
30
29
27
24
25
27
30
30
33
36
37
38
37
35
32
28
26
27
26
26
27
28
27
25
28
34
37
38
42
43
37
36
38
42
41
38
39
35
29
28
28
33
31
30
33
28
29
25
25
33
32
35
31
34
36
33
36
37
43
39
37
37
32
30
27
30
37
37
40
38
40
38
36
37
37
39
37
39
34
31
31
30
33
34
35
41
35
37
35
36
34
31
37
37
38
34
37
36
33
29
28
28
27
27
24
29
27
29
29
26
30
31
31
31
34
34
33
28
28
29
27
27
27
29
29
25
23
27
29
28
30
33
41
40
40
38
39
42
35
40
40
43
43
37
36
26
23
26
24
26
28
32
32
29
36
38
40
37
39
41
33
35
35
36
38
37
40
36
35
35
30
31
32
36
37
37
38
37
32
30
31
36
37
34
39
39
37
34
36
35
35
31
29
29
26
29
23
27
31
28
27
24
29
30
26
29
32
36
34
31
35
37
38
35
37
42
42
42
47
54
56
53
49
46
39
36
34
34
32
35
32
30
27
25
28
25
27
33
34
32
33
31
36
33
33
42
40
43
42
40
41
31
30
30
31
29
32
36
40
39
38
38
33
32
31
30
29
28
29
30
28
29
30
30
30
28
32
30
32
35
35
39
38
41
41
39
41
37
35
37
34
32
32
31
35
34
31
36
32
32
28
25
23
20
19
23
22
22
23
23
24
20
20
18
20
24
29
28
33
42
44
43
47
55
53
46
44
44
36
31
30
31
29
27
33
30
31
31
34
31
26
25
24
28
26
25
25
26
23
19
23
32
32
33
36
34
31
28
28
29
29
34
29
30
29
30
30
29
35
32
31
31
33
29
30
34
38
38
34
38
33
35
36
38
38
36
41
34
32
33
37
42
41
47
48
44
40
34
32
29
28
35
38
44
46
42
39
34
34
33
33
38
41
40
38
36
37
35
35
39
43
42
41
42
47
43
42
38
35
32
25
27
29
36
41
45
42
42
35
30
25
24
30
30
33
31
30
30
27
25
23
22
24
22
21
25
24
28
30
30
33
31
31
35
38
41
39
36
38
35
31
32
35
37
41
38
37
36
34
32
27
31
33
29
31
29
33
27
24
26
20
18
17
19
18
17
19
23
20
20
24
25
31
35
39
41
37
38
37
35
36
39
47
47
43
40
42
41
34
32
35
39
34
31
33
30
26
21
26
27
29
30
38
44
38
36
33
33
26
21
22
27
27
27
25
31
32
29
30
30
36
36
34
31
32
33
35
27
29
34
29
35
30
39
40
40
42
37
39
35
34
31
33
31
32
33
31
31
29
35
33
32
36
38
38
35
34
34
30
26
26
24
26
26
27
31
38
39
34
34
32
32
34
33
40
40
43
44
34
35
29
34
32
35
37
38
41
32
34
32
33
37
35
43
41
36
35
32
32
30
28
29
30
29
31
29
34
34
33
30
32
32
34
38
41
42
39
36
29
29
30
28
26
27
29
27
27
28
28
31
33
36
33
34
38
33
33
29
30
31
26
28
31
30
34
39
42
41
40
41
36
31
28
31
25
30
31
33
37
37
42
34
34
35
33
32
29
32
30
27
26
25
26
25
28
28
33
37
32
33
33
31
30
24
29
32
29
29
26
30
31
29
32
33
33
32
31
33
36
38
38
36
38
35
34
33
38
42
45
45
41
38
30
26
18
19
19
21
28
26
26
24
23
32
27
33
36
40
41
32
37
33
34
27
25
27
22
23
19
21
25
23
23
25
27
32
29
31
33
33
35
35
40
42
40
36
32
29
23
23
22
26
32
30
35
31
33
33
29
29
28
29
29
29
33
35
31
30
31
29
26
22
24
25
25
29
27
34
36
39
45
44
47
46
44
38
30
27
25
27
24
30
31
37
36
32
35
34
36
31
34
32
32
32
32
31
29
35
34
31
29
30
31
31
38
40
44
47
47
44
35
33
27
24
23
27
29
30
35
41
40
35
33
37
34
27
35
36
41
36
38
42
36
35
31
32
33
34
33
36
39
40
38
36
33
28
23
24
26
24
28
31
35
34
31
34
31
28
26
24
25
21
30
39
43
44
41
39
33
28
25
25
29
29
33
32
34
33
31
34
31
25
26
34
33
31
33
40
38
30
28
26
23
19
17
17
22
28
28
28
28
26
26
27
26
33
34
35
36
32
32
29
28
30
27
28
27
31
30
34
37
36
41
34
37
32
30
38
34
36
41
43
44
39
39
39
35
31
27
23
25
23
24
26
28
30
33
35
29
35
34
33
32
27
30
28
32
35
33
36
37
35
35
34
30
31
33
32
35
37
43
42
45
44
41
40
40
46
41
42
38
38
38
34
31
36
39
40
38
38
50
47
48
44
41
39
28
24
27
30
34
37
44
50
52
56
53
52
53
52
50
49
54
59
57
59
58
61
62
60
67
65
63
63
64
57
48
48
50
47
47
56
63
64
62
57
56
52
46
48
47
48
47
54
64
63
65
75
79
75
64
63
63
57
54
55
52
54
62
68
72
73
79
81
82
76
69
63
61
54
44
43
45
50
47
51
50
51
54
52
59
59
67
68
68
68
65
60
53
46
37
34
33
31
29
28
29
30
30
32
30
33
42
38
35
36
37
32
24
27
23
22
20
22
19
17
23
23
25
26
32
32
28
29
29
26
27
31
34
34
37
45
46
38
38
34
29
20
10
10
4
2

## Sheet: CAGCTG (dm tss)
Promoter Point Map (5-prime at the top!) of motif: CAGCTG in sequence set with 7953 number of sequences.D:\Kenneth\mm-analysis\droso\StackedSeqs\08-05-2005_dm1500tss-TrimStack.txt
1
9
12
15
20
24
25
19
19
22
20
18
19
23
21
22
23
25
25
21
25
22
24
23
24
27
27
26
25
29
28
29
31
38
35
32
33
32
25
15
23
23
27
24
28
35
28
28
23
27
29
23
22
24
26
21
26
28
34
33
30
32
24
22
17
20
23
32
34
39
39
37
34
28
25
24
28
26
29
28
32
35
30
29
26
27
28
25
27
38
41
38
35
37
37
26
28
27
28
28
27
28
24
22
20
19
21
21
23
26
28
25
22
25
21
24
22
30
30
23
27
24
27
22
23
33
33
35
31
29
32
26
24
21
23
25
22
25
28
33
34
33
36
33
35
35
38
37
35
31
27
27
21
22
22
29
30
26
30
34
33
26
22
22
22
18
19
24
27
26
23
20
18
22
21
23
28
29
29
24
24
27
22
23
26
26
26
23
26
23
24
21
22
27
23
23
20
22
29
23
24
29
33
33
32
34
35
31
25
26
23
22
23
23
26
27
22
21
22
27
27
26
33
41
41
38
38
37
33
24
21
22
26
24
25
27
28
30
28
36
36
35
37
34
32
26
22
24
22
24
26
28
28
28
29
26
24
25
28
27
26
30
29
27
27
26
27
21
20
20
20
21
19
24
29
27
30
28
32
33
30
34
31
34
36
34
35
35
37
36
32
32
30
25
20
17
18
20
20
26
31
31
30
27
28
27
25
27
28
32
30
26
25
24
23
19
23
23
23
23
23
22
19
17
18
17
16
20
24
26
31
38
38
31
28
32
27
24
25
28
27
24
26
31
30
29
31
35
37
31
37
42
43
39
34
32
24
22
22
28
28
29
34
33
32
25
25
28
30
28
27
28
31
30
24
28
30
27
26
26
25
24
23
24
22
18
22
25
23
26
25
31
29
22
21
21
22
20
19
26
29
28
28
27
26
23
21
25
28
28
33
34
37
39
37
42
40
38
36
31
31
24
24
23
26
28
27
30
31
34
33
30
29
31
30
29
26
25
27
24
23
20
21
29
29
30
29
32
34
26
22
18
16
16
13
19
25
26
30
32
35
33
31
31
28
25
28
25
24
26
30
30
26
29
27
26
22
20
19
19
22
22
26
30
29
26
25
24
21
19
20
23
23
25
25
26
24
21
21
25
24
21
21
23
24
20
23
23
24
20
17
16
16
16
19
21
22
25
20
26
26
29
30
32
38
33
29
27
23
19
20
18
21
24
30
33
31
35
32
29
29
27
26
29
30
33
34
35
36
33
33
32
26
21
25
25
23
19
21
27
23
24
30
29
29
27
26
24
20
21
26
25
25
26
31
33
26
24
25
26
20
17
22
24
27
22
24
30
28
27
23
26
27
24
28
31
32
30
29
32
29
26
24
25
26
25
21
21
24
23
24
19
21
19
16
19
16
20
22
22
23
20
20
17
13
16
20
21
23
24
23
23
19
24
21
21
25
26
24
20
21
22
27
28
29
28
27
27
20
18
18
18
17
19
21
21
20
28
31
29
31
32
38
28
26
28
23
22
25
27
29
27
32
31
24
22
24
23
20
28
28
30
30
33
35
29
32
32
28
29
30
28
25
26
30
26
25
30
29
29
25
24
29
24
22
22
24
26
17
16
19
15
16
18
20
22
23
27
26
25
29
30
30
32
35
35
32
31
28
26
24
25
22
20
20
21
21
21
27
26
30
28
26
23
20
26
28
29
29
28
25
22
18
19
25
26
29
29
26
26
20
20
20
22
24
21
20
20
22
20
23
24
25
26
23
22
21
22
23
25
25
28
26
26
25
26
28
29
32
31
33
30
29
25
25
26
25
27
27
29
28
27
25
22
22
19
17
19
22
25
25
25
29
31
29
27
28
27
23
20
18
19
21
22
21
19
25
24
19
19
20
20
18
22
23
23
25
31
28
24
25
25
25
21
22
25
28
28
26
26
27
23
18
19
18
20
19
22
24
25
25
25
28
28
30
28
28
26
24
26
24
26
31
30
32
25
26
23
22
23
22
22
17
20
18
16
11
16
22
22
24
28
32
32
28
29
27
27
26
24
26
24
23
25
22
24
24
26
26
22
26
23
25
25
27
25
23
25
23
23
25
29
33
35
37
34
30
28
30
30
28
33
35
33
28
24
25
22
18
20
20
23
25
24
28
30
31
31
27
27
24
23
23
20
20
28
29
28
26
27
28
21
21
21
22
23
23
26
25
25
26
21
21
15
21
22
22
28
27
31
29
28
28
29
34
31
29
32
33
31
31
37
40
38
39
35
30
24
19
17
14
16
21
23
24
27
25
25
20
21
24
25
31
32
34
33
28
22
18
16
15
14
16
17
16
20
19
24
23
30
33
30
33
26
26
21
20
22
21
22
21
18
20
21
21
21
24
26
25
24
23
24
23
20
17
14
16
14
15
20
20
22
26
28
25
24
26
27
23
21
23
31
32
29
25
27
27
19
21
24
29
32
35
33
30
27
24
20
16
20
24
28
29
29
35
34
30
28
28
29
26
26
30
28
28
29
26
26
24
25
24
28
27
24
20
22
20
16
20
23
21
21
21
19
18
20
22
19
21
28
30
27
29
28
31
22
19
17
18
19
13
17
16
17
17
18
22
22
24
23
21
22
18
19
18
20
23
22
26
26
29
30
25
29
25
24
20
17
21
15
20
22
21
25
24
27
27
23
26
22
23
25
25
25
26
28
24
21
17
19
18
19
20
21
23
24
25
22
24
25
25
22
22
27
27
24
24
29
31
27
28
29
31
28
27
27
26
27
28
32
29
29
35
33
28
25
28
28
20
22
22
20
23
23
26
28
29
31
28
28
31
29
30
33
29
29
25
24
25
23
26
31
33
34
34
34
34
36
30
31
33
34
30
25
28
27
24
21
26
25
25
25
27
25
20
20
21
17
19
22
24
25
25
30
24
23
24
25
27
28
28
27
26
25
22
17
18
17
16
16
16
17
16
18
16
15
18
18
22
20
23
24
20
22
19
19
17
16
22
22
20
18
21
23
19
18
21
22
25
19
16
16
19
21
14
19
22
21
15
16
17
22
20
21
22
23
25
16
16
16
19
18
23
24
25
25
21
19
18
17
16
15
19
19
13
14
17
17
16
16
19
19
17
21
17
18
14
15
15
11
16
16
19
18
18
22
23
22
27
27
29
28
28
30
27
32
28
28
24
25
23
24
30
28
34
34
33
27
26
27
24
24
27
32
33
33
33
34
35
31
30
32
32
36
35
37
36
38
36
34
37
40
44
46
51
51
45
43
41
37
34
33
39
37
39
43
44
39
38
39
40
46
46
49
52
54
53
49
47
51
50
51
49
41
47
46
43
45
49
55
57
57
64
65
60
61
64
72
75
74
81
76
71
65
66
71
68
74
79
83
74
67
66
57
49
35
27
19
10
7

## Sheet: HGATAR (dm tss)
Promoter Point Map (5-prime at the top!) of motif: HGATAR in sequence set with 7953 number of sequences.D:\Kenneth\mm-analysis\droso\StackedSeqs\08-05-2005_dm1500tss-TrimStack.txt
14
22
37
45
53
65
65
63
55
55
59
55
48
51
57
70
70
73
74
75
75
64
66
67
71
70
68
80
73
68
67
63
56
50
52
52
56
59
70
60
58
60
61
60
58
65
65
67
66
79
79
73
78
81
74
65
67
65
71
66
78
74
75
83
76
81
68
70
67
67
64
57
64
61
61
60
61
68
63
68
61
55
53
52
57
58
63
65
73
73
69
69
70
71
69
70
69
66
68
71
68
63
64
67
66
63
60
63
66
60
56
59
60
60
56
61
59
61
64
61
62
62
71
72
75
79
79
81
77
74
64
61
64
63
67
65
78
78
77
74
64
63
59
61
67
68
70
69
67
70
67
70
73
73
69
68
67
63
65
65
71
68
66
74
73
79
80
79
78
69
74
67
62
63
62
63
58
61
63
62
62
61
61
64
62
57
61
65
64
66
67
75
71
67
65
62
64
65
71
74
76
77
76
67
66
63
66
64
63
67
60
57
51
50
51
54
56
61
67
60
61
60
58
54
47
52
44
41
48
48
56
53
59
59
62
67
61
66
65
65
60
59
60
63
61
61
65
61
61
52
55
58
53
53
48
59
57
56
50
54
60
59
62
59
56
59
57
52
54
59
62
65
65
67
62
61
66
56
58
53
54
50
49
53
58
66
69
75
73
79
73
69
70
66
68
62
62
59
57
63
67
72
75
82
79
76
73
65
59
58
62
59
60
61
62
55
58
56
58
57
57
61
61
65
68
72
80
84
78
78
70
71
59
57
59
62
64
67
76
86
91
94
92
87
84
68
63
54
49
47
44
52
45
53
58
64
64
56
59
54
52
55
53
61
61
56
59
51
55
55
60
62
57
61
67
68
65
68
70
68
64
59
56
54
52
54
48
48
55
54
60
56
55
56
52
54
52
53
66
64
65
66
63
65
60
59
57
57
65
71
76
80
84
83
77
69
58
53
50
54
57
55
65
68
71
75
68
75
71
73
68
59
71
66
65
56
56
54
47
47
46
52
55
56
61
65
68
62
60
68
66
71
66
72
79
73
73
68
66
70
65
67
68
57
63
62
60
56
59
69
66
64
68
66
65
60
59
58
57
57
51
50
51
53
47
51
55
55
59
63
75
73
71
73
62
58
48
50
47
48
57
55
56
54
58
54
49
47
55
55
63
73
81
80
77
83
75
68
64
70
73
67
66
72
74
69
58
58
63
56
54
58
63
60
56
62
63
63
66
71
77
73
68
64
62
60
57
60
63
70
65
68
68
62
58
53
60
62
56
57
63
63
61
59
60
65
64
69
68
69
66
66
62
58
62
64
66
64
66
64
58
61
63
65
69
77
88
84
82
78
72
71
60
65
64
62
68
67
71
62
60
64
66
66
64
66
70
70
64
61
58
58
59
58
58
56
63
65
62
65
69
76
74
76
76
76
78
71
69
58
57
56
48
54
57
67
70
70
69
67
66
64
64
68
76
72
75
72
68
61
55
56
58
57
63
62
63
60
51
59
64
63
69
68
80
76
70
78
74
81
76
71
69
64
63
62
60
62
62
68
66
62
57
59
56
51
58
56
57
61
69
70
66
69
67
64
64
63
66
67
73
75
73
77
74
78
73
67
66
60
59
58
68
69
67
74
77
73
66
67
64
55
54
55
50
55
61
64
68
70
73
69
66
66
57
52
48
53
56
53
57
61
61
53
51
58
58
55
62
62
56
53
59
62
62
64
73
68
59
59
63
62
62
70
78
79
73
71
69
71
61
54
52
55
55
47
50
58
58
59
61
67
76
73
79
79
75
68
63
68
64
64
62
72
74
70
64
64
67
58
53
56
65
66
64
73
74
72
69
74
82
73
79
82
82
82
75
78
73
74
80
71
74
72
70
64
62
66
61
74
77
79
76
74
77
63
63
67
69
73
82
87
88
82
88
91
80
74
67
61
48
42
47
62
67
77
82
81
78
71
77
77
76
78
79
71
70
73
70
67
68
68
63
61
68
67
68
73
74
65
67
67
61
63
66
69
63
70
69
68
61
62
58
55
56
47
48
49
54
55
61
65
64
62
67
69
64
69
72
71
68
62
61
59
56
62
61
64
65
61
65
61
59
59
66
72
75
76
78
77
71
68
64
58
56
54
58
61
68
76
75
73
73
72
65
57
58
60
60
63
66
71
76
76
73
64
58
57
52
61
58
65
75
75
73
63
65
62
58
56
58
60
58
58
54
57
57
59
70
68
65
70
69
69
62
70
82
78
82
77
69
66
59
58
63
69
75
73
69
66
65
60
61
62
65
66
61
63
68
76
74
83
91
89
86
77
79
70
60
65
62
69
71
71
69
62
65
61
59
61
65
70
72
70
73
74
77
82
79
82
82
84
80
78
88
84
82
78
83
82
75
84
83
94
90
87
84
75
74
64
65
70
67
69
75
78
74
71
73
67
61
68
68
66
73
75
74
66
66
67
63
66
69
70
76
74
77
88
87
88
89
89
92
83
81
81
78
76
66
66
68
61
65
67
74
73
73
80
70
74
70
75
74
70
78
78
78
75
80
83
81
86
88
81
81
81
78
75
75
79
72
68
67
68
65
65
73
76
80
81
84
85
79
80
78
75
80
79
79
78
80
79
79
84
92
101
101
100
97
94
91
78
79
76
75
80
77
87
86
93
92
93
94
95
93
90
95
95
93
93
95
94
93
93
106
99
95
97
92
81
72
81
85
88
88
97
95
83
81
84
86
81
84
92
98
96
94
96
93
93
87
83
83
80
83
85
88
93
92
94
90
83
87
79
79
75
81
83
74
89
92
94
85
82
84
73
74
77
76
82
86
91
92
93
94
98
94
89
89
91
93
89
90
94
92
86
88
88
93
85
88
95
95
96
96
109
101
99
99
94
98
99
100
93
96
99
87
76
84
88
88
91
92
96
93
95
98
97
106
105
104
107
102
99
95
92
95
92
94
88
89
84
76
73
71
75
74
81
85
79
83
83
81
78
81
90
88
88
89
93
96
91
89
89
89
80
82
84
85
92
96
103
90
93
95
89
86
87
94
90
94
93
89
84
85
89
84
87
88
96
88
94
87
87
89
86
97
87
94
94
92
85
76
75
71
72
77
90
93
100
105
103
100
89
93
91
94
92
92
97
91
90
86
93
97
102
105
111
109
110
109
100
102
108
114
107
107
110
115
111
110
122
116
127
121
114
116
109
116
115
117
120
118
118
113
105
104
106
102
102
114
113
129
137
139
146
141
161
151
142
146
140
150
147
147
151
156
160
158
141
144
147
149
151
146
152
163
162
162
169
175
183
179
194
192
197
197
197
184
167
166
154
160
147
156
150
158
160
144
154
147
162
151
147
147
145
138
119
121
123
127
126
131
139
145
138
143
140
141
133
131
136
118
114
108
94
66
42
32
15

## Sheet: HGATAR (dm atg)
Promoter Point Map (5-prime at the top!) of motif: HGATAR in sequence set with 10671 number of sequences.D:\Kenneth\mm-analysis\droso\StackedSeqs\08-05-2005_dm1500atg-TrimStack.txt
8
20
29
42
63
85
88
93
101
105
96
88
96
89
88
88
92
92
94
96
94
90
84
85
76
78
76
71
80
82
90
86
88
87
84
82
80
89
86
95
94
93
90
89
89
87
84
86
77
69
81
85
97
100
107
112
98
88
73
72
75
70
71
77
79
73
78
84
86
84
86
89
78
79
90
90
96
96
95
90
86
90
92
90
99
105
109
112
104
105
104
96
86
81
76
84
79
82
87
84
93
82
86
85
84
85
77
83
85
91
84
93
98
97
91
91
93
86
88
89
92
84
85
96
101
98
101
102
101
95
89
92
91
96
97
93
92
80
79
81
81
74
77
87
85
81
85
93
101
103
103
100
96
97
83
77
80
85
85
85
87
97
93
101
99
96
97
90
87
77
82
85
83
82
84
83
77
77
73
71
68
67
69
70
76
83
98
97
100
99
100
95
89
92
92
85
88
98
93
98
95
95
90
85
88
86
95
95
103
97
96
92
86
90
85
84
79
76
84
86
85
83
88
89
77
79
85
85
90
85
92
93
89
86
80
89
79
68
66
76
75
69
82
96
97
91
93
93
94
81
86
90
90
98
89
94
81
81
88
85
92
89
91
90
91
92
91
92
100
100
92
90
79
81
77
81
83
83
91
91
86
80
80
79
78
75
73
72
72
73
69
73
83
85
80
85
84
88
86
92
96
96
99
88
88
82
77
71
74
81
78
84
81
81
78
72
75
69
74
76
79
91
86
90
89
89
89
82
86
92
99
97
91
91
94
86
81
84
83
80
73
70
74
77
88
92
94
105
100
100
89
89
87
78
79
72
79
74
83
88
86
85
90
104
101
101
108
109
102
91
96
86
81
77
81
83
76
84
78
86
81
79
83
84
89
92
92
91
88
83
82
78
80
78
73
74
73
70
69
66
66
63
69
67
69
79
94
94
92
98
94
86
73
80
75
74
78
87
81
79
84
81
77
73
77
80
82
86
87
91
95
92
90
90
91
89
87
87
88
101
97
98
98
95
97
82
85
87
85
83
79
79
76
64
69
73
79
86
92
97
98
97
91
88
82
88
86
87
86
80
79
79
78
78
81
77
83
77
78
78
72
85
82
86
82
86
93
86
87
92
100
96
100
101
101
90
90
91
82
90
97
101
105
110
120
114
103
108
101
94
84
81
85
86
86
82
90
90
93
87
78
84
71
79
73
72
77
78
93
92
95
108
107
103
102
93
91
84
89
94
91
98
104
94
94
90
86
79
74
81
86
93
95
94
93
96
96
97
100
104
106
98
96
87
82
76
84
85
83
89
92
100
96
98
100
100
98
94
90
96
97
96
99
97
92
87
74
74
71
75
80
84
88
91
87
93
96
96
101
93
99
88
90
83
84
87
89
94
90
91
88
86
76
76
76
79
82
91
96
94
94
96
96
87
85
85
93
91
88
89
91
99
97
103
106
105
105
99
88
86
89
91
95
92
96
92
83
79
76
75
78
80
86
89
87
87
84
89
88
87
91
97
101
92
92
93
86
92
87
83
79
81
88
87
88
91
94
89
89
90
87
88
91
94
90
85
89
89
88
90
86
80
86
89
92
94
103
109
104
99
92
93
94
92
88
92
95
104
94
91
90
89
83
69
80
83
93
92
97
91
97
100
96
99
99
106
97
96
103
104
105
103
107
104
96
97
99
105
95
99
109
108
104
102
102
103
92
87
93
89
95
87
92
94
89
94
89
97
89
88
87
85
87
74
75
84
87
87
86
92
96
86
91
93
92
93
92
93
82
83
89
89
92
92
102
104
103
98
95
93
87
92
91
97
97
99
98
83
81
81
80
84
92
98
103
98
98
98
84
79
71
79
77
80
93
93
104
102
112
107
97
104
106
106
106
106
112
110
107
120
113
111
108
109
108
95
95
96
100
94
88
91
89
93
88
92
97
97
99
92
96
95
89
81
76
79
76
79
79
84
92
85
89
95
101
101
101
106
102
89
84
88
80
84
82
88
92
88
90
90
94
98
93
92
92
91
103
95
96
95
95
96
89
92
94
108
118
119
113
114
112
103
101
98
103
100
108
109
105
106
101
110
111
106
112
109
111
103
98
103
93
100
98
92
89
84
90
89
87
100
100
96
92
90
94
88
86
91
90
87
87
89
88
88
90
94
90
88
90
89
94
98
107
109
109
112
103
100
86
84
87
83
93
89
99
102
106
107
105
103
106
99
95
93
94
93
92
101
96
99
96
102
100
91
89
91
82
81
85
91
106
102
112
115
108
109
103
103
101
107
117
118
115
119
126
115
119
115
110
115
110
109
99
99
106
95
92
99
107
117
115
122
125
121
110
98
103
103
105
108
109
108
100
95
97
102
103
105
110
116
112
105
103
106
101
99
100
104
109
113
119
119
120
122
118
112
114
112
109
102
99
103
99
101
109
111
113
113
115
117
106
106
106
105
100
96
100
101
110
113
117
122
120
124
116
109
112
108
105
102
99
105
102
109
117
119
121
115
118
126
116
105
109
125
122
110
117
122
125
110
110
105
103
111
115
120
134
137
133
125
118
119
106
108
106
106
106
100
98
91
97
97
99
107
116
120
121
122
116
109
104
115
114
127
135
144
141
128
135
121
121
117
111
112
109
107
105
96
114
116
114
121
119
130
120
120
125
120
122
115
112
114
114
115
111
111
114
120
124
125
131
138
142
131
117
121
118
116
113
115
125
121
127
128
140
144
135
134
122
111
95
93
99
99
107
116
121
121
125
128
122
124
116
119
116
109
117
126
133
132
127
138
141
132
129
128
134
125
122
116
120
122
118
121
117
116
104
95
94
100
105
109
123
126
125
117
106
108
98
105
106
112
114
105
104
104
115
117
115
122
127
134
123
121
127
131
130
131
139
136
137
138
144
135
130
133
132
124
118
117
124
122
113
126
123
121
112
106
109
104
113
120
131
138
147
141
132
127
123
117
113
116
122
125
121
134
140
129
125
124
121
117
111
113
124
123
123
134
139
144
140
139
139
119
115
128
130
124
119
118
121
115
123
127
136
142
147
143
129
132
127
129
131
135
142
139
143
143
140
138
143
154
166
171
167
177
166
166
167
162
159
139
148
158
149
146
146
158
152
131
136
144
159
171
180
190
187
181
171
171
167
169
172
179
182
166
165
152
154
162
167
169
165
175
170
164
154
154
154
153
159
155
163
168
173
175
168
167
166
160
156
153
153
143
142
151
154
148
153
153
148
139
132
127
121
134
143
139
141
156
149
147
133
146
142
139
130
136
128
117
119
108
121
99
105
103
92
89
85
90
89
87
95
108
98
93
90
91
90
86
92
97
95
94
103
94
103
103
108
109
99
99
88
83
79
77
75
76
74
81
82
87
88
94
101
94
93
89
100
93
84
87
96
99
82
70
62
48
27
8

[truncated: 4 more sheets: TGTCTC (at tss b), TGTCTC (at atg b), GGCCCAWWW (at tss), GGCCCAWWW (at atg)]
